# Supplementary material for: Heterobifunctional Ligase Recruiters Enable pan-Degradation of Inhibitor of Apoptosis Proteins
Source: J Med Chem. 2023 Mar 30;66(7):4703–33. doi: 10.1021/acs.jmedchem.2c01817 (PMC10108347; doi:10.1021/acs.jmedchem.2c01817)
Supplement: Supplementary file 3 — jm2c01817_si_003.csv [file jm2c01817_si_003.csv]

		Remaining protein levels (%, MM.1S cells, 16 h treatment at 0.1 µM)						DC50,16 h (nM)			Dmax (at 0.1 µM)
Compound	SMILE	cIAP1	cIAP2	XIAP	VHL30	CRBN	IKZF3	cIAP1	cIAP2	XIAP	cIAP1	cIAP2	XIAP	RPMI-8826	JJN3	NCI-H929	HEL	MOLM13	K562	SUDHL4	SUDHL6	DB
1	O=C([C@H]1N(C([C@H](C2CCCCC2)NC([C@H](C)NC)=O)=O)C[C@@H](OC3=CC(OCCCCC(N[C@H](C(N4C[C@H](O)C[C@H]4C(NCC5=CC=C(C6=C(C)N=CS6)C=C5)=O)=O)C(C)(C)C)=O)=CC=C3)C1)N[C@@H]7CCCC8=CC=CC=C87	7	33	5	36
2	O=C([C@H]1N(C([C@H](C2CCCCC2)NC([C@H](C)NC)=O)=O)C[C@@H](OC3=CC(OCCCCCCCC(N[C@@H](C(C)(C)C)C(N4[C@H](C(NCC5=CC=C(C6=C(C)N=CS6)C=C5)=O)C[C@@H](O)C4)=O)=O)=CC=C3)C1)N[C@@H]7CCCC8=CC=CC=C87	4	23	5	28
3	O=C([C@H]1N(C([C@H](C2CCCCC2)NC([C@H](C)NC)=O)=O)C[C@@H](OC3=CC(OCCCCOCCCC(N[C@H](C(N4C[C@H](O)C[C@H]4C(NCC5=CC=C(C6=C(C)N=CS6)C=C5)=O)=O)C(C)(C)C)=O)=CC=C3)C1)N[C@@H]7CCCC8=CC=CC=C87	3	30	4	29
4	O=C([C@H]1N(C([C@H](C2CCCCC2)NC([C@H](C)NC)=O)=O)C[C@@H](OC3=CC(OCCOCCOCC(N[C@@H](C(C)(C)C)C(N4[C@H](C(NCC5=CC=C(C6=C(C)N=CS6)C=C5)=O)C[C@@H](O)C4)=O)=O)=CC=C3)C1)N[C@@H]7CCCC8=CC=CC=C87	4	40	7	44
5	O=C([C@H]1N(C([C@H](C2CCCCC2)NC([C@H](C)NC)=O)=O)C[C@@H](OC3=CC(OCCOCCOCCOCC(N[C@H](C(N4C[C@H](O)C[C@H]4C(NCC5=CC=C(C6=C(C)N=CS6)C=C5)=O)=O)C(C)(C)C)=O)=CC=C3)C1)N[C@@H]7CCCC8=CC=CC=C87	2	37	2	37
6	O=C([C@H]1N(C([C@H](C2CCCCC2)NC([C@H](C)NC)=O)=O)C[C@@H](OC3=CC(OCCCCCCOCCCCCCOCC(N[C@@H](C(C)(C)C)C(N4[C@H](C(NCC5=CC=C(C6=C(C)N=CS6)C=C5)=O)C[C@@H](O)C4)=O)=O)=CC=C3)C1)N[C@@H]7CCCC8=CC=CC=C87	2	29	2	78
7	O=C([C@H]1N(C([C@H](C2CCCCC2)NC([C@H](C)NC)=O)=O)C[C@@H](OC3=CC(OCCCCCCOCCCCCOCCCCC(N[C@@H](C(C)(C)C)C(N4[C@H](C(NCC5=CC=C(C6=C(C)N=CS6)C=C5)=O)C[C@@H](O)C4)=O)=O)=CC=C3)C1)N[C@@H]7CCCC8=CC=CC=C87	2	32	3	83
8	O=C([C@H]1N(C([C@H](C2CCCCC2)NC([C@H](C)NC)=O)=O)C[C@@H](OC3=CC(OCCCCCCOCCCCCCOCCCCCC(N[C@@H](C(C)(C)C)C(N4[C@H](C(NCC5=CC=C(C6=C(C)N=CS6)C=C5)=O)C[C@@H](O)C4)=O)=O)=CC=C3)C1)N[C@@H]7CCCC8=CC=CC=C87	3	36	4	95
9	O=C([C@H]1N(C([C@H](C2CCCCC2)NC([C@H](C)NC)=O)=O)C[C@@H](OC3=CC(OCCCCC(N[C@H](C(N4C[C@H](O)C[C@H]4C(N[C@@H](C)C5=CC=C(C6=C(C)N=CS6)C=C5)=O)=O)C(C)(C)C)=O)=CC=C3)C1)N[C@@H]7CCCC8=CC=CC=C87	5	21	7	9			2.4	6.2	0.7	>99%	>90%	>99%	2.54	1.14	0.0085	1.17	0.0021	0.42	1.69	0.0016	0.51
10a	O=C([C@H]1N(C([C@H](C2CCCCC2)NC([C@@H](C)NC)=O)=O)C[C@@H](OC3=CC(OCCCCC(N[C@H](C(N4C[C@H](O)C[C@H]4C(N[C@@H](C)C5=CC=C(C6=C(C)N=CS6)C=C5)=O)=O)C(C)(C)C)=O)=CC=C3)C1)N[C@@H]7CCCC8=CC=CC=C87	6	37	8	41
10b	O=C([C@H]1N(C([C@H](C2CCCCC2)NC([C@@H](N(C)C)C)=O)=O)C[C@@H](OC3=CC=CC(OCCCCC(N[C@@H](C(C)(C)C)C(N4[C@H](C(N[C@H](C5=CC=C(C6=C(C)N=CS6)C=C5)C)=O)C[C@@H](O)C4)=O)=O)=C3)C1)N[C@@H]7CCCC8=C7C=CC=C8	2	27	66	63
10c	O=C([C@H]1N(C([C@H](C2CCCCC2)NC([C@@H](N(C)C(C)=O)C)=O)=O)C[C@@H](OC3=CC=CC(OCCCCC(N[C@@H](C(C)(C)C)C(N4[C@H](C(N[C@H](C5=CC=C(C6=C(C)N=CS6)C=C5)C)=O)C[C@@H](O)C4)=O)=O)=C3)C1)N[C@@H]7CCCC8=C7C=CC=C8	94	>99	88	>99
10d	O=C(OC(C)(C)C)N([C@@H](C)C(N[C@@H](C1CCCCC1)C(N2[C@H](C(N[C@@H]3CCCC4=C3C=CC=C4)=O)C[C@H](OC5=CC=CC(OCCCCC(N[C@@H](C(C)(C)C)C(N6[C@H](C(N[C@H](C7=CC=C(C8=C(C)N=CS8)C=C7)C)=O)C[C@@H](O)C6)=O)=O)=C5)C2)=O)=O)C	73	88	87	>99
11	O=C([C@H]1N(C([C@H](C2CCCCC2)NC([C@H](C)NC)=O)=O)C[C@@H](OC3=CC(OCCCCC(N[C@H](C(N4C[C@@H](O)C[C@H]4C(NCC5=CC=C(C6=C(C)N=CS6)C=C5)=O)=O)C(C)(C)C)=O)=CC=C3)C1)N[C@@H]7CCCC8=CC=CC=C87													>10	>10	>10	>10	>1	>10	>10	>10	>5
12	O=C([C@H]1N(C([C@H](C2CCCCC2)NC([C@H](C)NC)=O)=O)C[C@@H](OC3=CC(OCCCCCOC4=C(CNC([C@H]5N(C([C@H](C(C)C)N6C(C(C=CC=C7)=C7C6)=O)=O)C[C@H](O)C5)=O)C=CC(C8=C(C)N=CS8)=C4)=CC=C3)C1)N[C@@H]9CCCC%10=CC=CC=C%109	4	29	5	55
13	O=C([C@H]1N(C([C@H](C2CCCCC2)NC([C@H](C)NC)=O)=O)C[C@@H](OC3=CC(OCCCCCCCCOC4=C(CNC([C@H]5N(C([C@H](C(C)C)N6C(C(C=CC=C7)=C7C6)=O)=O)C[C@H](O)C5)=O)C=CC(C8=C(C)N=CS8)=C4)=CC=C3)C1)N[C@@H]9CCCC%10=CC=CC=C%109	3	15	5	53
14	O=C([C@H]1N(C([C@H](C2CCCCC2)NC([C@H](C)NC)=O)=O)C[C@@H](OC3=CC(OCCCCOCCCCOC4=C(CNC([C@H]5N(C([C@H](C(C)C)N6C(C(C=CC=C7)=C7C6)=O)=O)C[C@H](O)C5)=O)C=CC(C8=C(C)N=CS8)=C4)=CC=C3)C1)N[C@@H]9CCCC%10=CC=CC=C%109	2	15	3	39
15	O=C([C@H]1N(C([C@H](C2CCCCC2)NC([C@H](C)NC)=O)=O)C[C@@H](OC3=CC(OCCOCCOCCOC4=C(CNC([C@H]5N(C([C@H](C(C)C)N6C(C(C=CC=C7)=C7C6)=O)=O)C[C@H](O)C5)=O)C=CC(C8=C(C)N=CS8)=C4)=CC=C3)C1)N[C@@H]9CCCC%10=CC=CC=C%109	3	32	3	51
16	O=C([C@H]1N(C([C@H](C2CCCCC2)NC([C@H](C)NC)=O)=O)C[C@@H](OC3=CC(OCCOCCOCCOCCOC4=C(CNC([C@H]5N(C([C@H](C(C)C)N6C(C(C=CC=C7)=C7C6)=O)=O)C[C@H](O)C5)=O)C=CC(C8=C(C)N=CS8)=C4)=CC=C3)C1)N[C@@H]9CCCC%10=CC=CC=C%109	3	31	2	41
17	O=C([C@H]1N(C([C@H](C2CCCCC2)NC([C@H](C)NC)=O)=O)C[C@@H](OC3=CC(OCCCCCCOCCCCCCOCCOC4=C(CNC([C@H]5N(C([C@H](C(C)C)N6C(C(C=CC=C7)=C7C6)=O)=O)C[C@H](O)C5)=O)C=CC(C8=C(C)N=CS8)=C4)=CC=C3)C1)N[C@@H]9CCCC%10=CC=CC=C%109	3	31	1	81
18	O=C([C@H]1N(C([C@H](C2CCCCC2)NC([C@H](C)NC)=O)=O)C[C@@H](OC3=CC(OCCCCCCOCCCCCOCCCCCOC4=C(CNC([C@H]5N(C([C@H](C(C)C)N6C(C(C=CC=C7)=C7C6)=O)=O)C[C@H](O)C5)=O)C=CC(C8=C(C)N=CS8)=C4)=CC=C3)C1)N[C@@H]9CCCC%10=CC=CC=C%109	5	37	6	88
19	O=C([C@H]1N(C([C@H](C2CCCCC2)NC([C@H](C)NC)=O)=O)C[C@@H](OC3=CC(OCCCCCCOCCCCCCOCCCCCCOC4=C(CNC([C@H]5N(C([C@H](C(C)C)N6C(C(C=CC=C7)=C7C6)=O)=O)C[C@H](O)C5)=O)C=CC(C8=C(C)N=CS8)=C4)=CC=C3)C1)N[C@@H]9CCCC%10=CC=CC=C%109	27	84	34	95
20	O=C([C@H]1N(C([C@H](C2CCCCC2)NC([C@H](C)NC)=O)=O)C[C@@H](OC3=CC(OCCCCCNC4=CC=CC(C(N5C6CCC(NC6=O)=O)=O)=C4C5=O)=CC=C3)C1)N[C@@H]7CCCC8=CC=CC=C87	6	34	8		95	89
21	O=C([C@H]1N(C([C@H](C2CCCCC2)NC([C@H](C)NC)=O)=O)C[C@@H](OC3=CC(OCCCCCNC4=CC=CC(C(N5C6CCC(NC6=O)=O)=O)=C4C5=O)=CC=C3)C1)N[C@@H]7CCCC8=CC=CC=C87	5	14	4		90	95
22	O=C([C@H]1N(C([C@H](C2CCCCC2)NC([C@H](C)NC)=O)=O)C[C@@H](OC3=CC(OCCCCOCCCCNC4=CC=CC(C(N5C6CCC(NC6=O)=O)=O)=C4C5=O)=CC=C3)C1)N[C@@H]7CCCC8=CC=CC=C87	3	7	2		77	61
23	O=C([C@H]1N(C([C@H](C2CCCCC2)NC([C@H](C)NC)=O)=O)C[C@@H](OC3=CC(OCCOCCOCCNC4=CC=CC(C(N5C6CCC(NC6=O)=O)=O)=C4C5=O)=CC=C3)C1)N[C@@H]7CCCC8=CC=CC=C87	4	11	3		85	95
24	O=C([C@H]1N(C([C@H](C2CCCCC2)NC([C@H](C)NC)=O)=O)C[C@@H](OC3=CC(OCCOCCOCCOCCNC4=CC=CC(C(N5C6CCC(NC6=O)=O)=O)=C4C5=O)=CC=C3)C1)N[C@@H]7CCCC8=CC=CC=C87	4	8	2		86	95
25	O=C([C@H]1N(C([C@H](C2CCCCC2)NC([C@H](C)NC)=O)=O)C[C@@H](OC3=CC(OCCOCCCCCCOCCCCCCNC4=CC=CC(C(N5C6CCC(NC6=O)=O)=O)=C4C5=O)=CC=C3)C1)N[C@@H]7CCCC8=CC=CC=C87	5	8	2		91	95							15.2	0.18	0.027	0.30	0.052	0.38	0.92	0.014	0.16
26	O=C([C@H]1N(C([C@H](C2CCCCC2)NC([C@H](C)NC)=O)=O)C[C@@H](OC3=CC(OCCCCCOCCCCCOCCCCCCNC4=CC=CC(C(N5C6CCC(NC6=O)=O)=O)=C4C5=O)=CC=C3)C1)N[C@@H]7CCCC8=CC=CC=C87	10	16	2		95	90
27	O=C([C@H]1N(C([C@H](C2CCCCC2)NC([C@H](C)NC)=O)=O)C[C@@H](OC3=CC(OCCCCCCOCCCCCCOCCCCCCNC4=CC=CC(C(N5C6CCC(NC6=O)=O)=O)=C4C5=O)=CC=C3)C1)N[C@@H]7CCCC8=CC=CC=C87	27	46	8		95	95
28	O=C([C@H]1N(C([C@H](C2CCCCC2)NC([C@H](C)NC)=O)=O)C[C@@H](OC3=CC(OCCOCCCCCCOCCCCCCNC4=CC=CC(C(N5C6CCC(N(C)C6=O)=O)=O)=C4C5=O)=CC=C3)C1)N[C@@H]7CCCC8=CC=CC=C87													1.01	0.90	1.99	0.77	0.63	0.84	1.00	0.44	0.57
29	O=C([C@H]1N(C([C@H](C2CCCCC2)NC([C@H](C)NC)=O)=O)C[C@@H](OC3=CC(OCCCCCCOCCCCCCOCCCCCCNC4=CC=CC(C(N5C6CCC(N(C)C6=O)=O)=O)=C4C5=O)=CC=C3)C1)N[C@@H]7CCCC8=CC=CC=C87
CST530	O=C([C@H]1N(C([C@H](C2CCCCC2)NC([C@H](C)NC)=O)=O)C[C@@H](OC3=CC=CC=C3)C1)N[C@@H]4CCCC5=CC=CC=C54	8, 7, 9	85, 47, 75	95, 90, 95	87, 72									2.79	4.73	2.34	0.45	0.42	1.71	3.44	0.17	2.21
VH298	O=C(N1[C@H](C(NCC2=CC=C(C3=C(C)N=CS3)C=C2)=O)C[C@@H](O)C1)[C@H](C(C)(C)C)NC4(CC4)C#N	95, 95	95, 81	95, 95	95, 95									>10	>10	>10	>10	>10	>10	>10	>10	>10
POM	NC1=C2C(C(N(C3CCC(NC3=O)=O)C2=O)=O)=CC=C1	95	95	95		95	14							>10	0.042	>10	>10	>10	>10	>10	>10	>10
AZD4482	CN[C@H](C(N[C@H](C1CCCCC1)C(N2[C@@H](CCC2)C(N[C@@H]3C4=CC=CC=C4C[C@@H]3OCC#CC#CCO[C@@H]5[C@@H](C6=C(C5)C=CC=C6)NC([C@@H]7CCCN7C([C@@H](C8CCCCC8)NC([C@@H](NC)C)=O)=O)=O)=O)=O)=O)C													0.47	0.20	0.014	0.064	0.002	0.019	1.64	0.0015	0.073
