# Supplementary material for: Heterobifunctional Ligase Recruiters Enable pan-Degradation of Inhibitor of Apoptosis Proteins
Source: J Med Chem. 2023 Mar 30;66(7):4703–33. doi: 10.1021/acs.jmedchem.2c01817 (PMC10108347; doi:10.1021/acs.jmedchem.2c01817)
Supplement: Supplementary file 4 — jm2c01817_si_004.csv [file jm2c01817_si_004.csv]

ID	GeneID	logFC	AveExpr	t	P.Value	adj.P.Val	B
O60869	EDF1	-0.174719765176099	2.32041164012799	-8.2101072378611	0.000139626628955208	0.224199499836795	1.55243150259656
Q9Y3B9	RRP15	-0.305265982389335	2.3468662980956	-8.26153551781102	0.000134655971739436	0.224199499836795	1.51692073690421
P16070	CD44	-0.0949261177788922	2.34859452745327	-7.96958133235238	0.000165854040295963	0.224199499836795	1.21889349824696
Q96IX5	ATP5MD	-0.490517018007774	2.33286505954413	-7.47931183447443	0.000238874317555633	0.224199499836795	1.16715805782884
P00505	GOT2	-0.116353992974308	2.33834618254443	-7.83640412201704	0.000182785580155007	0.224199499836795	1.00369848724568
P55327	TPD52	-0.104664467621566	2.34913372935117	-7.699543583163	0.000202281701759079	0.224199499836795	0.994398397550322
P61513	RPL37A	0.189359517133607	2.2539074296358	6.577966764527	0.000493236836504034	0.325581151805072	0.418864054023562
Q9NWU2	GID8	-0.564003150746408	2.14582201637008	-7.33088177241556	0.000267815021075461	0.224199499836795	0.233386225986258
P38646	HSPA9	-0.0695120346755199	2.31220644326341	-7.28344650645268	0.00027789498671411	0.224199499836795	0.22112256850901
P30626	SRI	-0.160011276697797	2.32820505862191	-5.96883015766457	0.000842509277470975	0.392840596704443	-0.0526514766749475
P11387	TOP1	0.164855710367503	2.16289775730262	5.90630433504441	0.00089214972859536	0.392840596704443	-0.0711399491022622
P24666	ACP1	-0.181686187653764	2.32589273193934	-6.18417016663665	0.000694066010061359	0.392840596704443	-0.274137587107727
Q15118	PDK1	-0.0978885614500565	2.338296552431	-5.87900491304158	0.000914858688817578	0.392840596704443	-0.295334820894531
Q15120	PDK3	0.15687175558724	2.28322799832592	5.55371461382646	0.00124264949324706	0.392840596704443	-0.400938835509629
Q9UDW1	UQCR10	0.509765477248297	2.26839600377231	5.79753213260531	0.00098663118255506	0.392840596704443	-0.581067952822511
Q10589	BST2	-0.376107420203841	2.24498562657086	-5.66020724972285	0.0011225526431124	0.392840596704443	-0.59593508214179
P11166	SLC2A1	-0.224050053336547	2.27479653492973	-5.23044440472533	0.00170642166454131	0.392840596704443	-0.691085891056715
Q9NP90	RAB9B	0.251748843409117	2.26817599821792	5.16408000330432	0.00182423110829657	0.392840596704443	-0.7438771897687
Q00653	NFKB2	-0.264700079448464	2.3082459169977	-5.16113727507189	0.00182966371320349	0.392840596704443	-0.748461355857418
Q13490	BIRC2	-2.21850648324744	1.87061461926077	-14.471838575001	4.69996420379159e-06	0.0341264400837307	-0.827645356707444
Q9NR77	PXMP2	0.55051223030773	2.19755037671699	6.07790384050337	0.000763238617538627	0.392840596704443	-0.916945314650851
Q6P158	DHX57	-0.207873706029116	2.30644423114004	-4.85976982643986	0.00249623064930313	0.392840596704443	-1.03796223299176
Q9Y5J7	TIMM9	-0.482269626482079	2.37417449355462	-4.98754497064106	0.00218491360477927	0.392840596704443	-1.07536938935341
Q9UFG5	C19orf25	-0.605488755190276	2.24267433375303	-5.74784348462558	0.00103353322605269	0.392840596704443	-1.11418490791762
O75525	KHDRBS3	0.237231929645207	2.29517497011008	4.7650700866213	0.00275924396528393	0.392840596704443	-1.14619273922721
P62072	TIMM10	-0.443993194125295	2.30557695994243	-4.82948962486866	0.00257713245857897	0.392840596704443	-1.19977919792968
P20290	BTF3	-0.175593021708377	2.35949273942596	-4.8467908636054	0.00253055247657858	0.392840596704443	-1.21240921163113
O60683	PEX10	-0.473097353392062	2.16836987426936	-5.14686677307007	0.00185626893545392	0.392840596704443	-1.25100156539465
Q9NPR9	GPR108	-0.304611980721442	2.32627305785039	-4.66954643401682	0.00305651245510181	0.401609319652242	-1.26665805992997
Q13033	STRN3	0.13780092784659	2.3120404621241	4.64894410779461	0.00312524089372893	0.401609319652242	-1.28689614144725
P51570	GALK1	-0.134810286403408	2.34057322503935	-4.79099037836676	0.002684283507221	0.392840596704443	-1.30634744016834
Q06323	PSME1	-0.0991213393274992	2.32503510718363	-5.3178213595788	0.00156419409091399	0.392840596704443	-1.32809256329823
O43805	SSNA1	-0.717535158259979	2.24526296728642	-4.83524528721157	0.00256153035385948	0.392840596704443	-1.33157783287375
Q63ZY6	NSUN5P2	0.407308856161499	2.18832050850771	4.92773551347899	0.00232483757813059	0.392840596704443	-1.33570262950944
P84098	RPL19	0.159608751293443	2.2728484607226	5.36464917062607	0.0014935147468713	0.392840596704443	-1.34024445814508
P50213	IDH3A	-0.104353148402816	2.32954453074688	-5.0339639544297	0.00208284192072008	0.392840596704443	-1.34059783506498
P04632	CAPNS1	-0.213166252712124	2.3083993104846	-4.77950150201224	0.00271722280804503	0.392840596704443	-1.371883742683
Q5JUR7	TEX30	-0.427881407519874	2.28915861066844	-5.27907727095678	0.00162553797112886	0.392840596704443	-1.42045698043347
P18621	RPL17	-0.0788766146644626	2.32805645600465	-4.95045692259124	0.00227052544525665	0.392840596704443	-1.44140440138875
P49356	FNTB	-0.491711434381469	2.30393688368073	-4.89354169678878	0.00240935144381803	0.392840596704443	-1.4621447669615
Q56P03	EAPP	-0.292380999329593	2.24180167236859	-4.6016386916573	0.00328970749616093	0.401609319652242	-1.46254418795095
O95363	FARS2	-0.374149434028383	2.28847788162042	-4.85498715677312	0.00250881674648572	0.392840596704443	-1.47955921994932
P61923	COPZ1	-0.61262761048538	2.36844875495957	-4.60652953230229	0.00327226141513021	0.401609319652242	-1.49200892077395
Q9Y3C8	UFC1	-0.0981208975381179	2.33137784914411	-4.76804556065239	0.00275052062230858	0.392840596704443	-1.49819037987943
Q6PKH6	DHRS4L2	-0.5409342137059	2.34526451996077	-4.78199779736216	0.00271002733312194	0.392840596704443	-1.56783285350951
Q9Y2X3	NOP58	0.103209518872588	2.29464774790561	4.54444947661743	0.00350163471000501	0.403577295703911	-1.57949343124089
P13498	CYBA	0.305732520403037	2.28985650205855	4.41554426266276	0.0040377494030726	0.431148506113385	-1.59570139894532
Q8TB45	DEPTOR	0.103045648271315	2.33696864491666	4.44635927748303	0.00390170044679797	0.422839506629852	-1.59797423227046
Q93077	HIST1H2AC	-0.246497882963391	2.29876071566814	-4.9007084656342	0.00239135543539601	0.392840596704443	-1.63200118142806
Q9Y639	NPTN	0.307760113612873	2.23255757738757	4.21991023333595	0.00503572182859275	0.475914558790169	-1.68211406393311
P61353	RPL27	0.164857013460751	2.25967163066717	5.06503064004063	0.00201753218535794	0.392840596704443	-1.71295284578067
Q16629	SRSF7	-0.100115453367827	2.32627552212256	-4.99415196679315	0.00217004711951968	0.392840596704443	-1.71635642131408
P46782	RPS5	-0.193253824470281	2.38731293410445	-4.85712280234765	0.00250318777197988	0.392840596704443	-1.73619547571928
P49448	GLUD2	-0.0697738320087045	2.33662125144005	-4.64282738935479	0.00314597852669516	0.401609319652242	-1.75616800884064
Q9P0P8	MTRES1	-0.391927067296901	2.38248227408028	-4.31394224291386	0.0045253140445618	0.456365351077268	-1.780990588598
P69905	HBA1	-0.291964922255745	2.38851106421803	-4.47777431508737	0.00376825843135092	0.420943453385216	-1.79108418641055
Q02083	NAAA	0.525977530587419	2.1931792848424	4.68987550442596	0.00299035377323334	0.401609319652242	-1.80076853935189
Q9UJZ1	STOML2	-0.115825379706634	2.34079254497707	-4.59359476781771	0.00331862817506328	0.401609319652242	-1.80657714682789
P05141	SLC25A5	-0.437214621442564	2.38724694069819	-4.94743838410285	0.00227765785164896	0.392840596704443	-1.81893692264474
O60262	GNG7	0.285231106989453	2.26811238069716	4.10344098822648	0.0057590004600898	0.498856810456481	-1.83064026925517
Q99856	ARID3A	-0.367917426188498	2.26542604053609	-4.07633929500028	0.00594343099745168	0.498856810456481	-1.83244736739836
Q9NX14	NDUFB11	-0.294434694212811	2.2308644427739	-4.51214592503518	0.00362807748922896	0.41161672889518	-1.83366787617966
Q9H7C9	AAMDC	-0.226583857092065	2.31973855663654	-4.10466284626973	0.00575083679165505	0.498856810456481	-1.8364757339234
Q9Y584	TIMM22	-0.326240717244161	2.23296619655044	-4.06790001798552	0.00600219488463792	0.498856810456481	-1.8517894586238
P50914	RPL14	0.139376634325356	2.25790899098538	4.64890674227787	0.0031253671083567	0.401609319652242	-1.86964761011084
Q15004	PCLAF	0.136138145181101	2.29723608391656	4.09850622066721	0.00579210279028417	0.498856810456481	-1.90566079903466
O14519	CDK2AP1	-0.302392037904866	2.27437857392009	-4.27648757523149	0.00472136200490769	0.457090793568463	-1.91721885399934
Q9GZP4	PITHD1	-0.173390698701268	2.3539599097731	-3.98001126693142	0.00665407891895426	0.513992202452414	-1.95212480434296
P12235	SLC25A4	-0.126578681395025	2.33637975532568	-4.99591225102986	0.00216610552942645	0.392840596704443	-1.95653586712376
Q15836	VAMP3	-0.14816554086115	2.31986022500753	-3.97072082652603	0.0067274596603397	0.51419036414449	-1.97339550547268
Q13404	UBE2V1	0.198400225214095	2.32984792088009	4.45720723535098	0.00385503287208994	0.422839506629852	-2.00156955686629
O43674	NDUFB5	-0.161481387814628	2.28819886821266	-4.06168038047415	0.00604591644679388	0.498856810456481	-2.02229058203787
P30046	DDT	-0.220857171909841	2.39947458324308	-4.56175638343882	0.00343592776114027	0.402391475381282	-2.06237153514267
Q9H6F5	CCDC86	0.148949132347489	2.26564689279767	3.99629811156313	0.00652757031528762	0.513992202452414	-2.0649748759242
Q6ICG6	KIAA0930	-0.237473068561206	2.22398403835569	-3.85380038602205	0.00773187445079414	0.530868371140416	-2.06909324624288
Q9UBS0	RPS6KB2	0.407401766957838	2.21802203669534	4.3526605711237	0.00433215253433942	0.449367993597693	-2.08298562807735
O14579	COPE	-0.143669553789259	2.33953784941479	-4.19558925833152	0.0051779713736983	0.475914558790169	-2.08500592155339
P35754	GLRX	-0.182476002141487	2.35689834901811	-4.198729274611	0.00515935664846144	0.475914558790169	-2.08593198070541
O43427	FIBP	-0.243358250989642	2.2902512826296	-3.82751406741591	0.00797988567627943	0.530868371140416	-2.09507357485407
P22612	PRKACG	-0.307931780410716	2.24432374700371	-4.11377284475064	0.00569037381368335	0.498856810456481	-2.10637989800751
P54819	AK2	-0.0870374081816731	2.30981190294019	-4.56458490392152	0.0034253209707651	0.402391475381282	-2.10775194883028
P10620	MGST1	-0.253020680274693	2.37517114402624	-3.79830888570969	0.00826580276047545	0.530868371140416	-2.14588578498606
P27707	DCK	-0.187246627571958	2.26798435966068	-4.06994006688596	0.005987930778186	0.498856810456481	-2.14760183889243
P60953	CDC42	-0.176570664721575	2.324768414777	-4.32289963634684	0.0044797860486815	0.456365351077268	-2.14886421354515
P0DPH7	TUBA3C	0.0766993138568616	2.32619390210278	4.80642582225712	0.00264073337050956	0.392840596704443	-2.14913135431938
P82921	MRPS21	-0.245083253054367	2.27885888084942	-3.77859576494058	0.0084651874343365	0.530868371140416	-2.1564610727198
O95340	PAPSS2	0.204300670592629	2.29479344452051	3.79091384684527	0.00833998383950828	0.530868371140416	-2.16052024777747
Q6UXN9	WDR82	-0.158476126099664	2.28849539495035	-3.87647528962003	0.00752477762726262	0.530868371140416	-2.20267090811089
Q7LGA3	HS2ST1	0.203647491584278	2.26709398005709	3.72685020327387	0.00901429396862536	0.530868371140416	-2.21122078268145
Q9BWH2	FUNDC2	-0.196499643417282	2.33162420124782	-3.76181132352007	0.00863914237394847	0.530868371140416	-2.2162491035111
P52655	GTF2A1	-0.44802199723874	2.41616270921407	-3.74974863209648	0.00876659807952956	0.530868371140416	-2.24957755210663
P35626	GRK3	-0.154102962956382	2.27335481989262	-3.94541703008363	0.00693191450034632	0.517516033731327	-2.26175594705983
O75386	TULP3	-0.931899662679898	2.09704372712485	-5.14710473091226	0.00185582173504628	0.392840596704443	-2.28336749126877
P63098	PPP3R1	-0.618262716017368	2.27823139101392	-4.16860942889647	0.00534103288745862	0.484765497447963	-2.30140538263249
Q9BTT4	MED10	-0.350869614582895	2.28372904914618	-3.70113238841152	0.00930173244899278	0.530868371140416	-2.30756577576893
P09497	CLTB	-0.212440499399066	2.30847243200012	-3.67313277635186	0.00962621389481892	0.530868371140416	-2.30989321746648
Q14653	IRF3	-0.341698435412725	2.29389476165968	-3.82253791490858	0.00802781917028451	0.530868371140416	-2.31420334933706
Q15080	NCF4	0.30136908884198	2.43409004191138	3.76007633845541	0.00865734779256376	0.530868371140416	-2.32589245897354
Q9H7Z3	NRDE2	0.297551706500131	2.28689959367964	3.69106306692485	0.00941701435636808	0.530868371140416	-2.32853124266744
Q99638	RAD9A	0.425100163322945	2.26020678982585	3.68404058754217	0.00949834544257138	0.530868371140416	-2.33415886485977
P21399	ACO1	-0.142596977583088	2.30001412901865	-3.67794564907877	0.00956956193939847	0.530868371140416	-2.341268494521
Q9NSB8	HOMER2	-0.236868312626663	2.23196815080506	-3.61732160104526	0.0103108459252224	0.530868371140416	-2.34131941623842
Q15361	TTF1	0.309161727587235	2.33068298050021	3.59180486696821	0.0106415628013891	0.530868371140416	-2.35736077569649
Q13242	SRSF9	-0.114387402226451	2.35320833955842	-3.92101459409072	0.00713563024743046	0.51813620911307	-2.38652738307864
Q99504	EYA3	-0.264440014119387	2.28651765144875	-3.5614931335732	0.0110496659467412	0.530868371140416	-2.39090698883212
P61769	B2M	-0.279684664982571	2.4088956510991	-3.8342905942798	0.00791511803651145	0.530868371140416	-2.41022365931449
P46778	RPL21	0.124290226255145	2.27749991799315	4.38234299835574	0.00419030082621348	0.440953250712117	-2.4325516951263
Q5T1V6	DDX59	-0.156857436997356	2.30442961149164	-3.49695953699213	0.0119769788004747	0.530868371140416	-2.46333509348124
Q08116	RGS1	0.762816447301667	2.20711208419863	4.77625929600814	0.00272660041200026	0.392840596704443	-2.4706993247566
Q71UI9	H2AFV	-0.344326996983593	2.40113967559142	-4.28468355087966	0.00467766518643784	0.457090793568463	-2.48705586636671
P30101	PDIA3	-0.0744367578620201	2.33477792587594	-4.59734678218732	0.0033051030730185	0.401609319652242	-2.4927055213524
Q6QNY1	BLOC1S2	-0.238278055984547	2.27907544002773	-3.44554094683471	0.0127770094177624	0.530868371140416	-2.50787100253988
Q9Y296	TRAPPC4	-0.255296484158303	2.27483562835576	-3.47546264788158	0.0123045726580805	0.530868371140416	-2.53720049480456
P14635	CCNB1	0.218023766256199	2.316905703345	3.44292512658378	0.0128192455813063	0.530868371140416	-2.53746498478664
P30040	ERP29	-0.124266563398312	2.32385410847812	-4.2849536938419	0.00467623262125937	0.457090793568463	-2.54582383830575
Q6ZRQ5	MMS22L	-0.250849559349147	2.30005613599427	-3.44412125895759	0.012799913374744	0.530868371140416	-2.5490076320909
Q9GZN8	C20orf27	0.172359183601831	2.27573935462808	3.54127572842602	0.0113314098604102	0.530868371140416	-2.5584956521007
Q9HAV7	GRPEL1	-0.125956969397852	2.29566141711997	-3.73579405128432	0.0089166394834837	0.530868371140416	-2.57352339006297
Q9NVJ2	ARL8B	-0.128207929269781	2.33801737789485	-3.92098521414752	0.00713587948096777	0.51813620911307	-2.57467941954518
P63272	SUPT4H1	-0.154289281244756	2.23693034226639	-3.58692822791323	0.0107060860843139	0.530868371140416	-2.57676210278558
O43795	MYO1B	-0.761835631550932	2.36845561746149	-3.56623594697809	0.0109846914649277	0.530868371140416	-2.58654596797953
Q13895	BYSL	0.119043765675871	2.30860838624038	3.50808567681699	0.0118111911531788	0.530868371140416	-2.60193011771845
Q9NQE9	HINT3	-0.311997969087369	2.23794199717983	-3.38193579927479	0.0138486152425007	0.531713471604048	-2.60458602362988
Q9BRT6	LLPH	0.110216790001369	2.2203351431405	3.4507360941455	0.0126935773773825	0.530868371140416	-2.61894526368799
Q14393	GAS6	-0.259549613340825	2.23487101387398	-3.62022903727319	0.0102738864712936	0.530868371140416	-2.62399273653611
Q9NRX5	SERINC1	-0.353177139508182	2.22037071606543	-3.48907258953445	0.0120960452036181	0.530868371140416	-2.63383885899479
O95747	OXSR1	-0.0986666422324096	2.35833408576708	-3.58520530188421	0.0107289849993704	0.530868371140416	-2.64971949525243
Q9H300	PARL	-0.309601703733275	2.36761488370494	-3.31227547706096	0.0151361347214178	0.531713471604048	-2.6579537428796
O60830	TIMM17B	-0.347883575307693	2.28650779205229	-3.30203342151562	0.0153362071122403	0.531713471604048	-2.67078755838462
P11908	PRPS2	-0.0617583560158487	2.36581314662398	-3.9527730994771	0.00687177582711602	0.517516033731327	-2.6785830907013
Q5EBL8	PDZD11	0.288559148846603	2.35055925795425	3.28973511833494	0.0155802637309914	0.531713471604048	-2.68470953841052
O75964	ATP5MG	-0.148073131122003	2.33762623665384	-3.80707225213889	0.00817883823167082	0.530868371140416	-2.68852102907164
P10606	COX5B	-0.335869307429163	2.52483266744057	-3.62544189765749	0.0102079847823405	0.530868371140416	-2.68996215155472
P63208	SKP1	-0.266730213326765	2.33486406064448	-3.63644160735459	0.0100704460559662	0.530868371140416	-2.70106678693099
P68400	CSNK2A1	0.614267746156691	2.37684999224019	3.35009838797209	0.0144215852757045	0.531713471604048	-2.70187323106003
O75934	BCAS2	-0.105115345104435	2.32462323918073	-3.40909029114656	0.0133795499130555	0.530868371140416	-2.70711725405954
Q969G6	RFK	-0.26347102286432	2.3839059412125	-3.27572631973902	0.0158634310790701	0.531713471604048	-2.71362331747893
Q15853	USF2	0.320616759003727	2.25345995020956	3.26867266727312	0.0160081276372755	0.531713471604048	-2.7182227790022
Q9H5V9	CXorf56	-0.499207737963849	2.14859476755656	-3.47334364491554	0.0123373923841851	0.530868371140416	-2.71860204008315
O43716	GATC	-1.57429797470393	2.16015929820399	-3.93900741216119	0.00698479153087317	0.517516033731327	-2.72937004763876
Q9BVG9	PTDSS2	0.383278792099008	2.38796340037669	3.43210578679588	0.0129955698749581	0.530868371140416	-2.73207714024803
P31949	S100A11	-0.317967468815775	2.33247685022027	-4.21031156069745	0.00509133615772743	0.475914558790169	-2.73459224491058
P30043	BLVRB	0.0989895616253369	2.31747243723705	3.46551577867263	0.0124594668284271	0.530868371140416	-2.74698054402789
P56556	NDUFA6	-0.204681092191486	2.31872398412379	-3.29812940146316	0.0154132270144596	0.531713471604048	-2.75119222987759
Q96RR4	CAMKK2	-0.328371677122889	2.30230336198044	-3.4129838492918	0.0133137287326233	0.530868371140416	-2.75547299305019
Q8NEW0	SLC30A7	-0.30389219719365	2.28769869825645	-3.20801900031452	0.0173133106784016	0.541782055035346	-2.76910815181712
Q9BVC3	DSCC1	-0.230423175884076	2.27422560836963	-3.2201120579073	0.0170441266136936	0.540425342104933	-2.77099633860696
Q99594	TEAD3	-0.777837609144846	2.22994215788403	-3.62564311722457	0.0102054502781618	0.530868371140416	-2.78805927126376
O43766	LIAS	0.285857985918647	2.288277872804	3.30607724647063	0.0152568711076027	0.531713471604048	-2.79488819350932
Q9H665	IGFLR1	0.429691164941231	2.24434732070871	3.58587932838817	0.010720020301811	0.530868371140416	-2.79785289478398
Q9NSI2	FAM207A	-0.320634156535946	2.25291686450765	-3.17720288883119	0.0180203608795167	0.54538390134182	-2.80346998214213
O94888	UBXN7	0.127458074601047	2.35135992340903	3.27091180495909	0.0159620395556944	0.531713471604048	-2.80687314167023
Q9UGK3	STAP2	-1.0952421514433	2.30354284995058	-6.58769195935769	0.000489192421488089	0.325581151805072	-2.80723596974113
Q2YD98	UVSSA	-0.456371616710952	2.42806883632808	-3.26373316039191	0.0161103103915288	0.531713471604048	-2.82046900243145
P25686	DNAJB2	-0.136938423331456	2.31914639961808	-3.29104228162861	0.0155541235252185	0.531713471604048	-2.82284934369804
Q8NHP6	MOSPD2	-0.548413713347427	2.25061430704959	-3.287103972294	0.0156330257274124	0.531713471604048	-2.82583371445116
O94806	PRKD3	0.116151507995207	2.35358070927108	3.33951344269513	0.0146177729772894	0.531713471604048	-2.82741988988662
O00422	SAP18	-0.15610036389859	2.31178714090085	-3.63828528757993	0.0100475931631606	0.530868371140416	-2.85085467759487
Q9BQC3	DPH2	0.214935492318359	2.28255765124894	3.17183497617789	0.0181466978318845	0.54538390134182	-2.85298800626334
P23588	EIF4B	-0.100501807198698	2.35518964468133	-3.88121570440827	0.00748226244171888	0.530868371140416	-2.85515165602917
P55201	BRPF1	-0.369151213826083	2.22139325244395	-3.65175142746732	0.00988239793298175	0.530868371140416	-2.85840578898128
Q969X1	TMBIM1	-0.476983621445245	2.18600109507317	-3.16105215938192	0.0184033908985309	0.54538390134182	-2.86585242839636
Q96H20	SNF8	-0.222335715517995	2.25632130341025	-3.13113739400512	0.0191363714857194	0.54538390134182	-2.87441321132279
Q9Y6I8	PXMP4	-0.614773242482294	2.1716490368833	-3.67150527438018	0.00964545461768719	0.530868371140416	-2.88294040089434
P42677	RPS27	0.175001799515035	2.24975209120809	4.0350312984875	0.00623729779494369	0.508865385270631	-2.88503566942742
Q6NUQ1	RINT1	-0.357054717531732	2.33548070132352	-3.24309085664597	0.0165450812433199	0.537709640127821	-2.88787539204007
P30260	CDC27	-0.208763901930654	2.30088506597143	-3.0976485993645	0.0199946294234015	0.54538390134182	-2.8888362994885
P09884	POLA1	-0.147945637140271	2.31277745202748	-3.15754450359944	0.0184877399936889	0.54538390134182	-2.91175921970812
Q13094	LCP2	-0.183104319541065	2.31506188930918	-3.34315549462777	0.0145499422694633	0.531713471604048	-2.92381174121373
Q99836	MYD88	-0.324648772885624	2.35172825780182	-3.13731306064523	0.0189825010817902	0.54538390134182	-2.92751353904515
O75792	RNASEH2A	-0.134126570128966	2.30747834178418	-3.19850408126871	0.0175283534612578	0.541782055035346	-2.92864017446539
O14735	CDIPT	-0.230516628884754	2.29692467523745	-3.18230396839298	0.0179011879710767	0.54538390134182	-2.9296768442941
Q9P2K3	RCOR3	-0.280014029353714	2.43406468365135	-3.13408650530077	0.0190627247421846	0.54538390134182	-2.93089990788276
P13010	XRCC5	-0.162984104379784	2.34356379889409	-3.98187847120228	0.00663943818783379	0.513992202452414	-2.93190529905157
O75110	ATP9A	-0.383326098609782	2.26999107851108	-3.5171338164635	0.011678222458896	0.530868371140416	-2.93510156039194
Q9Y2Q9	MRPS28	-0.16620046107865	2.27790468052726	-3.31181057123775	0.0151451544727616	0.531713471604048	-2.93721961053448
Q86TM6	SYVN1	0.125550939208722	2.25333825825748	3.26462031744393	0.0160919057402009	0.531713471604048	-2.94023291277283
Q13362	PPP2R5C	-0.214523802421887	2.34212297050266	-3.12995177935461	0.0191660660786546	0.54538390134182	-2.95252901146119
Q6P9B9	INTS5	0.190304544575937	2.31461186988241	3.03697117979632	0.0216576095209216	0.54538390134182	-2.95538064807957
Q8N697	SLC15A4	0.411374151085069	2.38307902870201	3.37157855235163	0.0140322357163416	0.531713471604048	-2.95901806897062
Q7L2Z9	CENPQ	-0.567628198185792	2.1710326181027	-3.10913643511549	0.019695612185468	0.54538390134182	-2.97025406118276
P20248	CCNA2	0.175721228384396	2.3149151395039	3.04728781392365	0.0213646344599975	0.54538390134182	-2.97466486263279
Q9NRR5	UBQLN4	-0.250885391095024	2.26341425977362	-3.12003598319945	0.0194163773800256	0.54538390134182	-2.97489158514559
Q9Y244	POMP	-0.360455802569194	2.26042662378262	-3.0377944063366	0.021634072812905	0.54538390134182	-2.97742389428692
Q12800	TFCP2	-0.371089112975662	2.3390091218478	-3.08100649299639	0.0204365505172084	0.54538390134182	-2.97843790802438
P53778	MAPK12	-0.356118011390577	2.32083294514023	-3.03154507900101	0.0218134390239676	0.54538390134182	-2.98436487342789
Q562R1	ACTBL2	-0.613977138393315	2.3894456699514	-3.62787774270109	0.0101773500723501	0.530868371140416	-2.98470595650286
P63151	PPP2R2A	-0.251392630947282	2.27404400535228	-3.37892702448581	0.0139016848739239	0.531713471604048	-2.99048905490829
P54727	RAD23B	-0.0563838688376773	2.33473246508599	-3.73210767389595	0.00895674752077121	0.530868371140416	-2.99153167248712
O95347	SMC2	-0.138484652972232	2.31608147761623	-3.41272889421762	0.013318027932749	0.530868371140416	-2.99188714448049
P32246	CCR1	0.509860411560827	2.2534328359617	3.09412828707261	0.0200872400547783	0.54538390134182	-2.9958078776642
Q92546	RGP1	-0.299480250167991	2.24829586482524	-3.06320280539774	0.0209210342685672	0.54538390134182	-3.00535652528449
Q9H160	ING2	0.577200550007597	2.28888658450434	3.84231644676945	0.00783916075159872	0.530868371140416	-3.02350151146849
Q9BSU3	NAA11	-0.150893151905089	2.31608311496899	-3.25223377528905	0.0163509569464165	0.537214019854889	-3.02501816049731
Q15435	PPP1R7	-0.186048348019655	2.30659023968501	-3.30328822070623	0.015311541135318	0.531713471604048	-3.02754529195882
Q9BUL9	RPP25	-0.255396207171666	2.34128292938162	-2.98009622298905	0.0233525148048973	0.54538390134182	-3.02803873201085
O60238	BNIP3L	0.4612031061541	2.24809454718624	3.34927005438496	0.0144368339903424	0.531713471604048	-3.03375345580569
Q9BRR8	GPATCH1	-0.277285679100129	2.31375896459711	-2.96994542517012	0.0236697681682665	0.54538390134182	-3.03623472717533
Q9UIS9	MBD1	-0.304404060190916	2.21529901569668	-2.97850474027288	0.0234019510384705	0.54538390134182	-3.03746657501611
Q86U28	ISCA2	-0.332911806366315	2.44048224365291	-3.02345163101184	0.0220481226663948	0.54538390134182	-3.043537749969
P56385	ATP5ME	-0.117458285345632	2.32793418157684	-3.44823728706202	0.0127336325485348	0.530868371140416	-3.04369490807099
P22695	UQCRC2	-0.0892129214564873	2.31456291419984	-3.42281507612116	0.0131491012224878	0.530868371140416	-3.04405505452555
P80303	NUCB2	-0.351260835864208	2.13919899880571	-3.02236041460753	0.0220799721563857	0.54538390134182	-3.04823873803746
Q86VV8	RTTN	0.416040843752634	2.31616656280636	3.49841486147686	0.0119551490434318	0.530868371140416	-3.04971365307739
Q8IYD1	GSPT2	-0.153195402804223	2.30138760361863	-2.99073009282535	0.0230250665464288	0.54538390134182	-3.04983166796892
P16278	GLB1	-0.159230232011467	2.30648528190605	-3.22247366958859	0.0169920912539641	0.540425342104933	-3.05839056236138
P46976	GYG1	-0.0705835044533094	2.33192072556502	-3.64471853564011	0.0099682974138358	0.530868371140416	-3.06008440154589
Q14814	MEF2D	0.144218159838968	2.25062426719773	3.11687641868431	0.0194968783406482	0.54538390134182	-3.07089055094363
P07858	CTSB	0.0799682244080294	2.32384197830707	3.4494541428697	0.0127141094327932	0.530868371140416	-3.07336451436517
P61964	WDR5	-0.181163982592586	2.32454460608341	-3.06604935095768	0.020842746185931	0.54538390134182	-3.08017591883605
P98179	RBM3	-0.101487479086833	2.36366394949952	-3.62206203314655	0.010250660276478	0.530868371140416	-3.08052590326369
P51617	IRAK1	0.216345518725784	2.28202483861596	2.91598349432909	0.0254359578918911	0.54538390134182	-3.08787860029206
P42766	RPL35	0.221264048136674	2.22681167394883	3.72986580235781	0.00898123655161291	0.530868371140416	-3.09361942124839
Q96RQ9	IL4I1	-0.52459842981136	2.39294545694362	-3.07014544262864	0.0207306469286712	0.54538390134182	-3.09732285644712
Q6P4A7	SFXN4	0.222307372998438	2.30075277283104	2.90475310357023	0.0258210317576342	0.54538390134182	-3.10012246935462
Q9P0U4	CXXC1	0.161589689838177	2.30543554981694	2.91717116073466	0.0253955963219066	0.54538390134182	-3.10023236074476
Q13011	ECH1	-0.17211821310634	2.30142091417582	-3.26579964293481	0.0160674752875642	0.531713471604048	-3.10645128536476
O95299	NDUFA10	-0.156569878019357	2.33708801135871	-3.26934219512458	0.0159943316081449	0.531713471604048	-3.1108360507885
Q92484	SMPDL3A	-0.330709927306329	2.1744230655423	-3.14706451091979	0.0187422605748334	0.54538390134182	-3.11234285450663
Q13188	STK3	-0.14377188700598	2.31421462756747	-3.26500594168367	0.0160839128509406	0.531713471604048	-3.11426427958201
Q7Z4G1	COMMD6	-0.400339267174052	2.28282856090986	-3.00900602373829	0.022473792769829	0.54538390134182	-3.11584735215207
P43034	PAFAH1B1	-0.120929145516386	2.30016826153618	-3.29296421084742	0.0155157761720301	0.531713471604048	-3.11882588618072
Q9NTK5	OLA1	-0.0715446879804907	2.33861286000031	-3.50249858441637	0.0118941261474263	0.530868371140416	-3.12029298079466
P33316	DUT	0.0410000165550662	2.30729758152746	3.74339052866421	0.008834612811034	0.530868371140416	-3.12080282867122
P35270	SPR	-0.206992432274201	2.29543344932969	-2.9516639665094	0.0242528939461996	0.54538390134182	-3.12093503973982
Q8NHQ9	DDX55	0.527551527691747	2.27916524793776	3.19632009688176	0.0175781210195757	0.541782055035346	-3.12681436784993
Q9BXL5	HEMGN	-0.194638450605182	2.28709955165777	-2.99230110507389	0.022977111092986	0.54538390134182	-3.12795135193327
Q712K3	UBE2R2	-0.352395310943837	2.24070217786258	-2.92965502209425	0.0249754810931365	0.54538390134182	-3.12862512036811
Q92522	H1FX	0.182632932647504	2.18838929332551	3.4414402286484	0.0128432893768031	0.530868371140416	-3.13304360006821
Q9C005	DPY30	-0.454944012005936	2.59024899171809	-2.8799171660617	0.0266950041573795	0.54538390134182	-3.13999403264007
Q16576	RBBP7	0.0570894549035274	2.33135630378001	3.98708640969365	0.00659879131564538	0.513992202452414	-3.14094211847985
P54577	YARS1	-0.0649229617484986	2.3406800700201	-3.47869577267297	0.0122546812929136	0.530868371140416	-3.14791655541704
O00592	PODXL	-0.122262152943979	2.32652253733361	-3.05447788094456	0.0211629798176501	0.54538390134182	-3.15004934816537
Q14254	FLOT2	-0.201991989594127	2.31305360571084	-3.05478303181004	0.0211544670576806	0.54538390134182	-3.15458844209768
Q5HYJ3	FAM76B	-0.267549073222004	2.29823296940792	-2.85226376181834	0.0277055607511071	0.54538390134182	-3.15721684104686
O60925	PFDN1	-0.16283292130136	2.27656063539478	-3.42083090348425	0.0131821467040758	0.530868371140416	-3.17315224018909
Q96H78	SLC25A44	-0.293799413956049	2.28303184934461	-3.04015016877486	0.0215668720533035	0.54538390134182	-3.17481781161338
O75940	SMNDC1	-0.24611862786631	2.27086636612732	-3.02406574443027	0.0220302202403656	0.54538390134182	-3.17815664734261
P51665	PSMD7	-0.112035508467616	2.33542859720148	-3.35770467618421	0.0142823809733585	0.531713471604048	-3.18054805729115
P54132	BLM	-0.0948386444659138	2.3008986759158	-3.09320600905314	0.0201115795145196	0.54538390134182	-3.18613552000397
Q9Y3E5	PTRH2	-0.325625501679918	2.31506923203598	-2.90458318328245	0.0258269058959548	0.54538390134182	-3.18921244238429
Q9NYL4	FKBP11	-0.275307359427519	2.30871630728635	-3.41424689701404	0.0132924528651993	0.530868371140416	-3.19065883839731
Q96DB5	RMDN1	-0.198295511519016	2.27484538961449	-2.91315913682428	0.0255322174662043	0.54538390134182	-3.19256033670551
Q6NVV7	CDPF1	0.301100114611319	2.31584029358806	2.84246120726435	0.0280735481720451	0.54538390134182	-3.20084760874972
Q6PD74	AAGAB	-0.139180120680093	2.33022234459998	-2.88095341028576	0.0266579118308967	0.54538390134182	-3.20403169503511
Q12981	BNIP1	-0.146637210936444	2.31685021477792	-2.86252451064924	0.0273258956093229	0.54538390134182	-3.20411782073229
Q7Z3K6	MIER3	-0.489897778455454	2.21327070280423	-2.88051609996752	0.0266735585989089	0.54538390134182	-3.20715989164532
Q9BW83	IFT27	-0.206859837874538	2.28013835572114	-2.80674019016439	0.0294593642076121	0.54538390134182	-3.20831635035995
Q96ES7	SGF29	0.268578338975961	2.31816884056917	2.80574044519805	0.0294991859320015	0.54538390134182	-3.20917802347411
Q86UE8	TLK2	-0.258653790221454	2.30518870895016	-2.81198777115943	0.0292512823732551	0.54538390134182	-3.21133692342425
P0DI81	TRAPPC2	0.259918867964414	2.34899822912754	2.80036812338279	0.0297141619961686	0.54538390134182	-3.21410706413464
Q9Y592	CEP83	-0.843510752971809	2.39121204164377	-3.98383986659204	0.00662409738523494	0.513992202452414	-3.21717242495
P53041	PPP5C	-0.111563310728143	2.31656400247094	-3.11978396605505	0.0194227851734174	0.54538390134182	-3.21929573236591
Q9Y297	BTRC	-0.662834524499247	2.17759741243774	-2.83858992109539	0.0282203131105593	0.54538390134182	-3.22159973791678
Q6ZRP7	QSOX2	-0.160396416331098	2.2639730836747	-2.79344700591459	0.0299935816296025	0.54538390134182	-3.22343108043415
P09496	CLTA	-0.207254432202256	2.34124697787177	-3.17460710788143	0.0180813345311264	0.54538390134182	-3.22835424361721
Q9UGY1	NOL12	-0.311364013764314	2.15577781833634	-2.78827255230529	0.0302043158975916	0.54538390134182	-3.2288496330305
Q86T03	PIP4P1	0.238938073135989	2.33370901516081	2.83928223668316	0.0281940064940671	0.54538390134182	-3.23376360037785
Q99470	SDF2	0.129905050171336	2.295507366533	2.98842604120633	0.0230955932362297	0.54538390134182	-3.23860231626043
Q96G01	BICD1	-0.354725313847045	2.28405618356501	-2.83405926512981	0.0283931182587224	0.54538390134182	-3.23913769853211
Q9Y228	TRAF3IP3	-0.228863293628635	2.24522086839914	-2.91128759507364	0.0255962185547117	0.54538390134182	-3.24226182752512
P38935	IGHMBP2	-0.651226292344674	2.15439834882246	-3.07158292052137	0.020691461505084	0.54538390134182	-3.24247736903154
Q9UMX5	NENF	-0.427659945366801	2.16932291630559	-2.76749694740439	0.0310664519419357	0.54538390134182	-3.2495468455848
Q96MH6	TMEM68	0.295349488264133	2.25930795456336	2.76899295888086	0.0310035031413062	0.54538390134182	-3.25006377233203
Q66LE6	PPP2R2D	0.374421822574568	2.31987983395788	2.76412201493794	0.0312089621844545	0.54538390134182	-3.25296236913512
P42704	LRPPRC	-0.106777692254129	2.32843110977278	-3.57133739306328	0.0109152720764951	0.530868371140416	-3.25482323133363
Q14157	UBAP2L	0.170051882902062	2.19307109718163	3.20303170084627	0.017425667008965	0.541782055035346	-3.25517136526251
P43897	TSFM	-0.0613517245929375	2.34305641933736	-3.34178997734911	0.0145753337546819	0.531713471604048	-3.2553288596654
O95059	RPP14	-0.849741086080416	2.17226826838135	-2.84110993778514	0.0281246834087032	0.54538390134182	-3.25707287982911
P31483	TIA1	-0.0734869613532843	2.3295045723884	-3.38706625512487	0.013758632645536	0.531713471604048	-3.25711684259314
P36776	LONP1	-0.079594656073805	2.33567718690365	-3.36380415524144	0.0141718128716801	0.531713471604048	-3.25790682111593
Q9H5U6	ZCCHC4	0.579274560786826	2.20348441001033	3.46519087313942	0.0124645622059216	0.530868371140416	-3.2598352460937
Q8WZA0	LZIC	-0.286116303133238	2.29177312563513	-2.97191888026793	0.0236077283976945	0.54538390134182	-3.27184801160953
P42765	ACAA2	-0.0678508293500631	2.33213038806317	-3.41271079342247	0.0133183332165627	0.530868371140416	-3.27395961996958
Q99614	TTC1	-0.199505022436283	2.3008567012607	-3.23422454696758	0.0167357287689218	0.537709640127821	-3.27796284440943
Q9NP50	SINHCAF	-0.659576066455931	2.14272603176333	-2.79324770900619	0.0300016690655908	0.54538390134182	-3.27797866763723
Q02978	SLC25A11	-0.145279313927193	2.32284148872022	-3.19063152579589	0.017708471069664	0.542536744459199	-3.27807086633761
Q8TET4	GANC	0.60131265510717	2.17141747754783	3.62502493961242	0.0102132388716512	0.530868371140416	-3.27952788982732
Q9UKY1	ZHX1	0.530590565301885	2.38430033459685	2.81307602593041	0.0292083267266247	0.54538390134182	-3.28751753496703
Q9BSM1	PCGF1	-0.41326641985388	2.38808458105276	-2.82362009822303	0.0287956025908626	0.54538390134182	-3.28858325129293
Q9Y3L5	RAP2C	-0.410732264267375	2.29034024284706	-3.0467556976558	0.0213796405702848	0.54538390134182	-3.28889463173543
Q9H400	LIME1	0.207902439767982	2.31472234818687	2.86470880042532	0.0272457944530451	0.54538390134182	-3.29054469383822
Q69YN2	CWF19L1	-0.149639377914609	2.31966951326493	-2.9629870386621	0.0238899233904533	0.54538390134182	-3.29085478201875
O15144	ARPC2	-0.129905548452083	2.3514796727358	-3.63556980158819	0.010081272231898	0.530868371140416	-3.29111281184614
O95782	AP2A1	-0.0833166039063508	2.320054904299	-3.09218089578265	0.0201386702925506	0.54538390134182	-3.29435538596489
O75531	BANF1	-0.20786408272715	2.48617129439101	-2.95904150815593	0.0240157331110988	0.54538390134182	-3.30142838809311
Q92482	AQP3	-0.355153473665628	2.30510536223546	-2.78180712521482	0.0304698481457356	0.54538390134182	-3.30256913425068
P40763	STAT3	-0.188405659732557	2.31814424311434	-2.72452761538776	0.0329338501131968	0.54538390134182	-3.3038400857951
Q8N9T8	KRI1	0.180198957099314	2.27944294418808	2.74881561741208	0.03186408768414	0.54538390134182	-3.30436929837774
Q9P1W9	PIM2	0.282870982735372	2.33865828009834	2.71313891946066	0.0334485557439718	0.54538390134182	-3.30840773662004
P14866	HNRNPL	0.0446902357194367	2.32822649603942	3.61165539914247	0.0103832959562694	0.530868371140416	-3.30872316390509
P48426	PIP4K2A	-0.235272493264946	2.27089226662636	-2.79378931734632	0.0299796961157425	0.54538390134182	-3.31002674797369
P18433	PTPRA	-0.22509231277188	2.29875686090894	-2.71326986985434	0.0334425891786569	0.54538390134182	-3.31052583507115
Q9UI43	MRM2	-0.446794886611858	2.24950028009806	-2.72167709488578	0.0330618830515022	0.54538390134182	-3.31486016560689
Q8WXE0	CASKIN2	-0.588891827422763	2.24304982897987	-2.7455073421315	0.0320075994075904	0.54538390134182	-3.31964427349369
Q8ND56	LSM14A	0.35418532796927	1.97045372710086	3.05465613683469	0.0211580065835809	0.54538390134182	-3.32518244491679
Q96JJ3	ELMO2	-0.257618495782826	2.28456758004414	-3.11855016948946	0.0194541887707315	0.54538390134182	-3.33123222869821
Q9UHD9	UBQLN2	-0.128702853121213	2.27870193795918	-3.1547627294455	0.0185549317493245	0.54538390134182	-3.33302125546704
P20020	ATP2B1	-0.167891187670252	2.34460858627479	-2.70271866390373	0.0339269834810567	0.54538390134182	-3.33455236283731
Q9Y5J6	TIMM10B	-0.505553566973311	2.20721310568422	-2.7554830721338	0.0315769331698049	0.54538390134182	-3.33620772683383
Q12765	SCRN1	-0.34786767049583	2.43553322780134	-2.97635252748515	0.0234689844838886	0.54538390134182	-3.33651564553435
Q86SF2	GALNT7	-0.141461534286461	2.31148167541632	-2.75734067674585	0.0314974213666036	0.54538390134182	-3.33726094725128
O96018	APBA3	0.296761648847623	2.30310656252486	2.69981530336702	0.0340615767497508	0.54538390134182	-3.34097140100371
Q96SB3	PPP1R9B	-0.308142866470657	2.27304495395151	-2.7233481957339	0.0329867604624601	0.54538390134182	-3.34279389139618
Q7L4I2	RSRC2	-0.224658477744432	2.30239116972184	-2.72750688653919	0.0328005973886325	0.54538390134182	-3.35919708594561
Q8WTT2	NOC3L	0.151682673701031	2.3085488132949	2.67706740729893	0.0351359344384478	0.54538390134182	-3.36344274139844
Q9NWV8	BABAM1	0.174305605345197	2.3471091486192	2.76284393465257	0.0312631122029269	0.54538390134182	-3.36588148199723
P10124	SRGN	-0.468796646691169	2.19654396722479	-2.72494560996278	0.032915119973623	0.54538390134182	-3.36844223491842
Q8N3J5	PPM1K	-0.728185050676221	2.17251692257667	-3.01742201329168	0.0222247315973741	0.54538390134182	-3.37165655637715
Q15653	NFKBIB	0.166401884123641	2.30057397740069	2.72078202192557	0.0331021948813237	0.54538390134182	-3.37525881696567
Q12846	STX4	-0.171471275472178	2.28922558065049	-2.71212740286483	0.0334946821576111	0.54538390134182	-3.37606155950963
O15116	LSM1	-0.200104922842857	2.34059888747576	-2.75876945879574	0.03143640969878	0.54538390134182	-3.37750587793866
O75795	UGT2B17	0.91246388788211	2.48604456396897	2.66043481661443	0.0359441850385776	0.54538390134182	-3.39191099934661
Q8N8S7	ENAH	-0.253216404661951	2.4719953033909	-2.71588254052433	0.0333237826514229	0.54538390134182	-3.39230014711445
Q5BJH7	YIF1B	0.238387561735723	2.35214198502853	2.63696920669741	0.0371181308584089	0.54538390134182	-3.39238953099094
Q9H6W3	RIOX1	0.37543240704207	2.33123984586205	2.69977489901566	0.0340634537989642	0.54538390134182	-3.39962973633519
Q8WXW3	PIBF1	-0.861338828376252	2.18022481377635	-3.66158044640502	0.00976370921689203	0.530868371140416	-3.40060223007015
Q96JM7	L3MBTL3	-0.328719024335462	2.25323960013523	-2.66035107975988	0.0359483036638996	0.54538390134182	-3.40554397959178
Q92581	SLC9A6	-0.240106066358564	2.31973934242207	-2.649686156023	0.0364769687572479	0.54538390134182	-3.4069636993017
Q8WVM8	SCFD1	-0.227257806143136	2.28995107741426	-2.72245626362623	0.0330268337348129	0.54538390134182	-3.41040682501018
Q969V5	MUL1	-0.233318275081741	2.34473106428878	-2.6454835973531	0.0366875466385139	0.54538390134182	-3.41738518545571
O75716	STK16	0.432507612595425	2.36456613825349	2.90463317435977	0.0258251775573591	0.54538390134182	-3.41764587480552
P58005	SESN3	0.498509844751111	2.41900223076627	2.66003657389612	0.0359637772053073	0.54538390134182	-3.42024760479317
O94986	CEP152	0.21458881047273	2.32291960896195	2.60994585167813	0.0385204908630335	0.54538390134182	-3.42222464126571
Q8WUH1	CHURC1	-0.444929563589823	2.37983302037995	-2.65898812757334	0.0360154112499163	0.54538390134182	-3.4222323078916
Q8NHS3	MFSD8	0.594220803982133	2.1677195695471	2.78382203341768	0.0303868307326386	0.54538390134182	-3.4223963272849
Q9BYN0	SRXN1	0.17969228145283	2.26456385281642	2.62545933300288	0.0377087157401075	0.54538390134182	-3.42518339955397
Q13829	TNFAIP1	0.325043166095673	2.38085388031493	2.63333894575857	0.0373033406144629	0.54538390134182	-3.42815352473662
P28065	PSMB9	0.112599966548437	2.3037203858444	3.02342038823372	0.0220490338645701	0.54538390134182	-3.43142895443332
P49760	CLK2	0.21828454217509	2.29217813206548	2.60229940783473	0.0389273783433714	0.54538390134182	-3.43154372638528
Q9H490	PIGU	-0.673845973319934	2.15547445104083	-2.68115018491674	0.0349404938798586	0.54538390134182	-3.4334012577182
Q86YZ3	HRNR	1.67910329643968	2.33091105993229	3.44984625465315	0.0127078254136515	0.530868371140416	-3.43350484416387
Q86UW6	N4BP2	0.154595397066701	2.35476508356831	2.64942391838599	0.036490071220647	0.54538390134182	-3.43795691464907
Q6ZWT7	MBOAT2	-1.11756040595156	2.06499840117282	-2.83232103222041	0.0284597167299477	0.54538390134182	-3.44253073671895
Q2TAY7	SMU1	-0.124457637262857	2.30997052932439	-2.85789218934553	0.027496605231099	0.54538390134182	-3.44419306562255
P13693	TPT1	-0.262128328687791	2.35824964396662	-3.1949586527287	0.0176092225572706	0.541782055035346	-3.45090605404908
Q8IU85	CAMK1D	0.117689356435331	2.33947157179239	2.68447724051399	0.0347820818862817	0.54538390134182	-3.45327891629243
O14867	BACH1	0.197750808599298	2.35355119589435	2.57659939939342	0.0403285056016287	0.54538390134182	-3.45532108573363
P61106	RAB14	-0.115816330723007	2.30086657721588	-2.91896773024753	0.0253346724275993	0.54538390134182	-3.45748509387438
Q86XN7	PROSER1	0.607140355184293	2.34185468203717	2.63680387726715	0.0371265445132573	0.54538390134182	-3.46294565922103
Q9BUE6	ISCA1	-0.394632377717936	2.240504072521	-2.65013777899745	0.0364544155008662	0.54538390134182	-3.46430942138892
Q9UNI6	DUSP12	-0.147944884297268	2.3336622707698	-2.83358511110213	0.0284112684040886	0.54538390134182	-3.46449763104151
Q9NVG8	TBC1D13	-0.192279979536557	2.27748061304163	-2.62270514973691	0.037851503754052	0.54538390134182	-3.46544638035795
Q92979	EMG1	-0.160568540611091	2.32792023990471	-2.98398367783448	0.0232322308385085	0.54538390134182	-3.47008258522357
O14641	DVL2	0.204028605986743	2.34605004130202	2.56281714629868	0.0411017002868319	0.54538390134182	-3.47347164009625
Q9Y6G3	MRPL42	0.197570603242662	2.31898031396313	2.72503693016938	0.0329110294656753	0.54538390134182	-3.47716117687306
O00124	UBXN8	-0.69768170804995	2.29916030287687	-3.08232946338046	0.0204010362710521	0.54538390134182	-3.47893632116693
O00401	WASL	-0.33135961687697	2.4010778929395	-2.62188451201206	0.0378941593470535	0.54538390134182	-3.47989990545103
Q99643	SDHC	-0.355225324857683	2.3473651146824	-2.76147170849334	0.0313213624472106	0.54538390134182	-3.48268169743564
Q93075	TATDN2	0.55830250808988	2.24960635963316	3.22037896118339	0.0170382370403827	0.540425342104933	-3.48436619092652
O43913	ORC5	-0.235604360812735	2.32096025906731	-2.57378959178508	0.0404848852050222	0.54538390134182	-3.48665032633484
P56192	MARS1	-0.06518329293584	2.32369949734307	-3.23862442601292	0.0166408236171392	0.537709640127821	-3.48946200952227
P63172	DYNLT1	-0.816045897065577	2.24841338276463	-3.49006207260352	0.0120810363906483	0.530868371140416	-3.49340289441071
Q15814	TBCC	-0.143781553860638	2.30604602877006	-2.66571416613833	0.0356855249628249	0.54538390134182	-3.49422282180009
Q96S55	WRNIP1	-0.289686712469289	2.24963270146583	-2.55661165451558	0.0414549151248267	0.54538390134182	-3.49537193550386
Q16594	TAF9	-0.252235943189195	2.29551490254141	-2.54249518036524	0.0422703718735319	0.54538390134182	-3.49545034345537
Q14249	ENDOG	-0.296740178360093	2.38430085777687	-2.5582938526021	0.0413588503278971	0.54538390134182	-3.49649853708139
Q13190	STX5	-0.213333880420393	2.29333360607245	-2.62362254175914	0.0378038790717034	0.54538390134182	-3.49760624981831
Q9H6U8	ALG9	0.260108393715275	2.32660055384167	2.55454211471946	0.0415734220040981	0.54538390134182	-3.49982233173177
Q96AG3	SLC25A46	-0.243890927084969	2.28664384459069	-2.53463782921359	0.042731554125236	0.54538390134182	-3.49984426363068
Q6ZNC8	MBOAT1	0.299682068503875	2.43115812994442	2.56721744833933	0.0408531572557866	0.54538390134182	-3.49985603046387
O95140	MFN2	-0.114095504249817	2.32673352567172	-2.65444224277928	0.0362401975162446	0.54538390134182	-3.50011274680101
O75113	N4BP1	-0.123079463127972	2.32934639222468	-2.60358181871473	0.0388588224599956	0.54538390134182	-3.50066405997462
Q658P3	STEAP3	-0.323559676583022	2.33563686635294	-2.53195604411304	0.0428901678645981	0.54538390134182	-3.50542133952551
P0DP24	CALM2	-0.411808850034739	2.41383087368553	-2.73622298742129	0.0324140371724468	0.54538390134182	-3.5104109155156
O60313	OPA1	-0.129181385175375	2.31396129343019	-2.86065654448806	0.0273945967188159	0.54538390134182	-3.51051171724511
Q9UK41	VPS28	-0.117774827610231	2.32683893430522	-2.7198175244684	0.0331456918951898	0.54538390134182	-3.51570560366892
Q5TBB1	RNASEH2B	-0.230052221204637	2.28667424305212	-2.54870980302923	0.0419093161636917	0.54538390134182	-3.51657195193758
Q96AX1	VPS33A	-0.138407744908418	2.30070194888	-2.56787252624055	0.0408162919407671	0.54538390134182	-3.51709761347042
Q8TC12	RDH11	-0.217272037310046	2.35085326956423	-2.63393060083006	0.0372730888370893	0.54538390134182	-3.51742870062704
P14927	UQCRB	-0.100406535298337	2.31568621291052	-3.08012009041248	0.0204603827829567	0.54538390134182	-3.51955310411497
Q8IY57	YAF2	0.46992018206317	2.28861855722057	2.64174748514609	0.0368758325682374	0.54538390134182	-3.5211510167254
Q03252	LMNB2	-0.106507354061458	2.33388716866448	-3.29099277992849	0.0155551125724384	0.531713471604048	-3.52187440656432
Q9Y4K3	TRAF6	-0.247075311400926	2.33316741619872	-2.51448541565104	0.0439387200933002	0.54538390134182	-3.52540919683595
Q96PC3	AP1S3	0.422433081506836	2.37115777072391	2.50520906567564	0.0445063730459281	0.54538390134182	-3.53457854594939
Q9H246	C1orf21	-0.411816991792439	2.38049065990197	-2.77193575488872	0.0308800731995731	0.54538390134182	-3.5351852957691
Q9NTX5	ECHDC1	-0.1677045331625	2.30653876973607	-2.68096913763139	0.0349491360544059	0.54538390134182	-3.53589089298084
Q9H4F8	SMOC1	-0.739576856519444	2.17816268045651	-3.2751615218266	0.0158749645714815	0.531713471604048	-3.53962971444719
O75446	SAP30	-0.248198124471614	2.34673089350602	-2.52243619631326	0.0434582311560306	0.54538390134182	-3.54036292090149
Q8NFW8	CMAS	-0.113083873499811	2.31387961405545	-2.67570812236807	0.0352012596509346	0.54538390134182	-3.54122431197845
Q15036	SNX17	-0.169963522663992	2.28356594231129	-2.68487943732331	0.0347629836503978	0.54538390134182	-3.54204997346472
O75461	E2F6	-0.774305161966579	2.28446748680156	-3.60910717617815	0.0104160608185431	0.530868371140416	-3.54290456611394
Q96GY3	LIN37	-0.322910372477674	2.23305787975296	-2.50639117087202	0.0444336100448351	0.54538390134182	-3.54465125315889
O95425	SVIL	0.478258876203019	2.32704332689993	2.83812626098988	0.0282379459485532	0.54538390134182	-3.54492449831221
O95456	PSMG1	-0.174393171394006	2.26470077432019	-2.86789702334644	0.0271293285542513	0.54538390134182	-3.54647944376592
Q9UJV9	DDX41	-0.149350366376376	2.30726716804122	-2.63144753990653	0.0374002239387609	0.54538390134182	-3.54697839015688
Q9NW75	GPATCH2	0.234206902332054	2.32366460293941	2.52575027082662	0.0432595839703554	0.54538390134182	-3.54796398750928
Q9BYE7	PCGF6	-0.301308618783802	2.2876518122912	-2.50440162972308	0.0445561455842089	0.54538390134182	-3.54813267021327
Q15369	ELOC	-0.143344656374668	2.37766547812078	-2.88821610841535	0.026399488865372	0.54538390134182	-3.54848757177028
Q9Y2I1	NISCH	0.214683916185463	2.32526620931253	2.48837387268416	0.0455563113208394	0.54538390134182	-3.54886661572028
Q13009	TIAM1	-0.401617405633197	2.39733384093105	-2.6849306137576	0.0347605543453353	0.54538390134182	-3.55106256816105
Q6GMV2	SMYD5	-0.218297140649507	2.32440504587535	-2.6421347188005	0.0368562700471599	0.54538390134182	-3.55627247876712
O43896	KIF1C	-0.221342430325136	2.40320360221679	-2.48299843068705	0.0458969959640645	0.54538390134182	-3.55697211418292
Q15043	SLC39A14	-0.319966363905385	2.24965589747968	-2.529520714336	0.0430347410588687	0.54538390134182	-3.55701298366763
P14314	PRKCSH	-0.0623265979015464	2.31054749996682	-3.59716038666784	0.0105711955480319	0.530868371140416	-3.55759040544255
O75886	STAM2	-0.181718316055341	2.31085251434042	-2.53905600293036	0.0424715849859608	0.54538390134182	-3.55937678188966
Q8TBB5	KLHDC4	0.27874008702661	2.25379338096906	2.51636311850418	0.0438247442305991	0.54538390134182	-3.56372255963032
Q9NRD1	FBXO6	0.283658160081998	2.37348792263797	2.5803132376631	0.0401227883044059	0.54538390134182	-3.56650832622487
O75691	UTP20	0.112976677936844	2.31180030961272	2.72370619819918	0.03297069044673	0.54538390134182	-3.5668804749748
P33947	KDELR2	-0.534775085725538	2.29153270232475	-2.77485753622327	0.0307580426481827	0.54538390134182	-3.57210135752622
Q9Y6R4	MAP3K4	0.191924725750622	2.33274052469863	2.57916622247243	0.0401862055826843	0.54538390134182	-3.57257853666276
Q96BR5	COA7	-0.147554809759627	2.36178932677873	-2.62308616084572	0.037831716584615	0.54538390134182	-3.57923798013749
Q9BRT2	UQCC2	-0.297810206655949	2.31113238189291	-2.5476159398857	0.0419726311875638	0.54538390134182	-3.58216515153929
Q8TCZ2	CD99L2	-0.250955268736347	2.31110526171622	-2.46946688316281	0.0467664615300414	0.54538390134182	-3.58547145729076
Q92928	RAB1C	-0.13084499655946	2.30539743238547	-3.42746911935423	0.0130719453406544	0.530868371140416	-3.58572099402992
Q5JPB2	ZNF831	0.329086786986663	2.12528088198184	2.56102964940183	0.0412031180728702	0.54538390134182	-3.58974269998818
Q9Y232	CDYL	-0.116685785179619	2.31794371805868	-2.58974700159741	0.0396051904310605	0.54538390134182	-3.59244859568142
Q5SW96	LDLRAP1	-0.147221413527647	2.30487831003119	-2.47510887576063	0.0464018596566369	0.54538390134182	-3.59537810313721
Q7L5Y1	ENOSF1	0.323251110704522	2.24221173459564	2.53121542888677	0.0429340803635607	0.54538390134182	-3.59560188457222
P25685	DNAJB1	-0.0712915941317579	2.32195934389364	-3.03617107053245	0.021680511767811	0.54538390134182	-3.59738862006314
Q12769	NUP160	-0.140559599977057	2.29967340571998	-2.68671257927096	0.0346760780417488	0.54538390134182	-3.59838070849781
P62854	RPS26	0.197618326612162	2.26234721806957	3.52193041001827	0.011608399924009	0.530868371140416	-3.6006199824622
P55210	CASP7	-0.232414833233102	2.27761244657296	-2.80525440671736	0.0295185665172945	0.54538390134182	-3.60112913405786
Q15121	PEA15	-0.800761740866905	2.4684856586331	-2.45716846813722	0.0475716464799208	0.54538390134182	-3.60181628962656
P16219	ACADS	-0.286899037637968	2.28956367386295	-2.49117726514707	0.0453796900791425	0.54538390134182	-3.60212716144666
Q13137	CALCOCO2	-0.245904878995284	2.29305909465968	-2.44191243520567	0.0485906527450757	0.54538390134182	-3.60481362666588
O14933	UBE2L6	-0.24048103566974	2.31117904061867	-2.69522770684579	0.0342754040689445	0.54538390134182	-3.60576206284793
Q96C00	ZBTB9	0.579838294633801	2.21765410861458	2.82900932065692	0.028587063900083	0.54538390134182	-3.6064223049676
Q9UKW4	VAV3	0.409084657729388	2.27938472232404	2.61637602454237	0.038181800749126	0.54538390134182	-3.6067491534943
Q99733	NAP1L4	-0.0883371232984012	2.33013432728904	-3.4724926982911	0.012350599073909	0.530868371140416	-3.61239936013758
Q8WX94	NLRP7	-0.253275407917386	2.21905963142979	-2.51372300917775	0.0439850866499768	0.54538390134182	-3.61342345816525
O00716	E2F3	-0.332277429132836	2.26369113275708	-2.42313690086627	0.0498761107116329	0.54538390134182	-3.62040162557238
P28062	PSMB8	0.0864596438156282	2.30595807016175	2.86057091959336	0.0273977503083785	0.54538390134182	-3.6208977752511
Q9BYC9	MRPL20	0.219027353023395	2.30705803502502	2.47103649568873	0.0466647286032537	0.54538390134182	-3.62165479920698
Q14686	NCOA6	0.196086184641426	2.32208605725028	2.41733948363237	0.0502801573302372	0.54538390134182	-3.62204677705827
P35237	SERPINB6	-0.206481636505454	2.31174983485891	-2.68924611571972	0.0345563473030828	0.54538390134182	-3.62428363160239
Q9H6R7	WDCP	0.230046343948819	2.35494768447978	2.43679214878906	0.048937744233606	0.54538390134182	-3.62456884326521
Q9H6D7	HAUS4	-0.392061119130201	2.23919444871807	-2.41501314668226	0.0504432476321863	0.54538390134182	-3.62656938221407
Q8WV22	NSMCE1	-0.300821555758642	2.27235463372354	-2.41518261298999	0.0504313484188335	0.54538390134182	-3.6294668309513
Q15796	SMAD2	-0.10823945934396	2.24302522803595	-2.58290543465933	0.039979856696694	0.54538390134182	-3.62951673390391
Q9Y365	STARD10	0.333550302809466	2.2764621353225	2.56918666378902	0.0407424428386024	0.54538390134182	-3.63252376300401
P61764	STXBP1	-0.265657919999687	2.29952313406468	-2.41667592215874	0.0503266209020383	0.54538390134182	-3.63570530257458
Q99615	DNAJC7	-0.15737410973831	2.29557763797283	-2.78021023793416	0.0305358142140827	0.54538390134182	-3.64414903364861
Q96EK9	KTI12	0.126376147495131	2.3249516331175	2.45910428860094	0.0474439518698748	0.54538390134182	-3.65071807410211
Q9BSL1	UBAC1	-0.17605184639736	2.31809092086378	-2.44425884483708	0.0484324553064293	0.54538390134182	-3.652877346638
O15382	BCAT2	-0.0780074844623804	2.29175279756608	-2.92625627543857	0.0250891136104189	0.54538390134182	-3.65317192153637
O43299	AP5Z1	-0.49908479315921	2.37981823490816	-2.39625505966215	0.0517786118204927	0.54538390134182	-3.65894150494282
P78318	IGBP1	-0.121913051645976	2.31608533999886	-2.58543279405228	0.0398410169059765	0.54538390134182	-3.65939088563384
P15735	PHKG2	-0.155309519181312	2.30295865852335	-2.47590231815138	0.0463508242237581	0.54538390134182	-3.66122187798146
Q96AT1	KIAA1143	-0.216244439670109	2.3605739879346	-2.46462605842335	0.047081678867061	0.54538390134182	-3.66138463744456
O00763	ACACB	-0.132350177969236	2.3397360270291	-2.44623395228107	0.0482997084614251	0.54538390134182	-3.6621025753981
Q92934	BAD	-0.32217149702465	2.26278862052143	-2.466341197341	0.0469697416252376	0.54538390134182	-3.66247301409817
Q9UPY8	MAPRE3	-0.0874460773279311	2.29236897761621	-3.02006794793664	0.0221470444311662	0.54538390134182	-3.66314167652551
P10301	RRAS	-0.227292388625194	2.34952337556076	-2.40048482221937	0.0514743194601119	0.54538390134182	-3.66421233031283
P31689	DNAJA1	-0.119262791293199	2.32748637919614	-2.78684212838755	0.0302628494433184	0.54538390134182	-3.66465115909962
P17181	IFNAR1	-0.260064530113723	2.29214124029609	-2.40180608626434	0.0513796487677968	0.54538390134182	-3.66783533836376
Q96IR7	HPDL	0.282003588552293	2.39581904876438	2.46631116698217	0.0469716991375263	0.54538390134182	-3.66792128440443
P29966	MARCKS	0.168881091032913	2.3098809566181	2.75140624503725	0.0317521854414989	0.54538390134182	-3.67053979063589
O75330	HMMR	-0.187427592855283	2.30220825658229	-2.39597822172415	0.0517985929238322	0.54538390134182	-3.6731130259991
Q96IZ7	RSRC1	-0.156288600351578	2.3219241341482	-2.42720940170358	0.0495943065436507	0.54538390134182	-3.67385658777474
Q7L266	ASRGL1	0.116552781387916	2.38391809115555	2.53838302765973	0.0425110758567275	0.54538390134182	-3.67399766368362
Q99519	NEU1	-0.151570752826865	2.31267567978822	-2.79517946251206	0.0299233767410528	0.54538390134182	-3.67522646968882
P29374	ARID4A	0.323023697920691	2.35992266863619	2.36660956802245	0.0539645323614238	0.54538390134182	-3.67546685530329
Q8IWT3	CUL9	-0.647428204030688	2.39154466579729	-2.82789891835407	0.0286298990854259	0.54538390134182	-3.67562839908582
Q9HD47	RANGRF	-0.20496150538188	2.41851355924227	-2.36733887112684	0.0539096219808627	0.54538390134182	-3.67870433297228
Q9Y4P1	ATG4B	-0.116845892430996	2.32533478375413	-2.58503805554484	0.0398626682154697	0.54538390134182	-3.67909088999433
Q8N0Y2	ZNF444	0.486629848404125	2.35731631403345	2.42751266588567	0.0495733881736138	0.54538390134182	-3.68078533255403
Q9H936	SLC25A22	-0.195546862748256	2.32405287666739	-2.45024237721098	0.0480314695747323	0.54538390134182	-3.68108600148194
Q9Y6M9	NDUFB9	-0.108563048544216	2.32384013787388	-2.60867578641351	0.0385877621880428	0.54538390134182	-3.68312936159876
Q08117	TLE5	-0.209688556874249	2.35944436393518	-2.35760710766491	0.0546471441047527	0.54538390134182	-3.68335398535715
Q9Y2S2	CRYL1	-0.380986903551791	2.04440126443036	-2.46020932541655	0.0473712198599961	0.54538390134182	-3.68514996320461
P07602	PSAP	-0.108244927780571	2.34594589494934	-2.73273947458623	0.0325679470205641	0.54538390134182	-3.68784592524905
Q06787	FMR1	-0.201878392358927	2.27783992008969	-2.62880017064285	0.0375362769602611	0.54538390134182	-3.68887380766916
Q9UHW5	GPN3	-0.315868891226734	2.37587221281445	-2.37425401712419	0.0533918445417067	0.54538390134182	-3.69054139672496
Q8TBA6	GOLGA5	0.256001558366935	2.27291723006616	2.35278219342462	0.0550166757178025	0.54538390134182	-3.69388333753497
Q96HY6	DDRGK1	-0.186040864231068	2.31368409429273	-2.62952266532504	0.0374990948338236	0.54538390134182	-3.69561035947287
Q969Q5	RAB24	-0.220343934132009	2.282780889032	-2.59676446263945	0.0392247364590715	0.54538390134182	-3.69988922572535
P54252	ATXN3	-0.168788563391453	2.30282354987583	-2.34126449065558	0.0559093111471187	0.54538390134182	-3.703391194855
Q96HY7	DHTKD1	-0.154149017636232	2.33976301802208	-2.34838358919427	0.0553558157403689	0.54538390134182	-3.70439458876356
Q9NWB6	ARGLU1	-0.124634200431876	2.28273960908892	-2.65780107930795	0.0360739659655782	0.54538390134182	-3.70770263144371
P57740	NUP107	-0.139906632620447	2.31760967759796	-2.65073971137465	0.0364243790020648	0.54538390134182	-3.70818486417235
Q96P11	NSUN5	-0.281808707448964	2.29794266247157	-2.41209090431585	0.0506488961239884	0.54538390134182	-3.70875220620985
O60671	RAD1	-0.164543208217844	2.36003556720474	-2.46657724103644	0.0469543582191165	0.54538390134182	-3.71060565640609
Q9NVV0	TMEM38B	0.185333421546331	2.32016490424261	2.3789789447104	0.0530410350018163	0.54538390134182	-3.71094721545107
Q6UXV4	APOOL	-0.180629718070353	2.3061909640427	-2.41692066113017	0.0503094787040347	0.54538390134182	-3.71297770719755
Q5T5P2	KIAA1217	-0.0998540544507155	2.30625992672334	-2.60524484168451	0.0387701093308581	0.54538390134182	-3.71527717780446
Q99417	MYCBP	-0.208878617957486	2.23609370893185	-2.3537049470912	0.0549458036910051	0.54538390134182	-3.71546027164839
Q96J42	TXNDC15	-0.244953334514373	2.26606574262934	-2.32515666976377	0.0571829297648712	0.54538390134182	-3.71772076696405
Q69YN4	VIRMA	0.191961640312209	2.2935551084799	2.33493139719351	0.0564065168450466	0.54538390134182	-3.72017991530784
Q9NR31	SAR1A	-0.222398152865753	2.46542298219199	-2.77569174593726	0.030723295609893	0.54538390134182	-3.72221898439335
Q96T66	NMNAT3	-0.131541354325903	2.2516064868001	-2.66002048540846	0.0359645689410154	0.54538390134182	-3.72271033379616
Q96PM5	RCHY1	0.277281268981369	2.29600463730464	2.37918155889683	0.0530260452721565	0.54538390134182	-3.72307261374548
Q9P0V9	SEPTIN10	-0.144185555723196	2.30872679813461	-2.48382297421074	0.0458445652661321	0.54538390134182	-3.72422650688809
Q96HR8	NAF1	-0.455203858290864	2.32584387552936	-2.32056330790356	0.0575515962277751	0.54538390134182	-3.7244443541546
P13631	RARG	0.698785649714664	2.37919644469023	2.71312161599402	0.0334493442359913	0.54538390134182	-3.72477628673315
Q9H999	PANK3	0.689263659017738	2.45616378976729	2.8162527988054	0.0290833179295523	0.54538390134182	-3.72745369518111
Q04656	ATP7A	0.147516998220905	2.34727482971823	2.35635736063326	0.0547426121946535	0.54538390134182	-3.72864053287333
Q8NAV1	PRPF38A	-0.157736951617088	2.2639601655226	-2.67691879463198	0.035143070280525	0.54538390134182	-3.72973177001056
Q96BD0	SLCO4A1	0.182112749241908	2.25945274981129	2.32012692963317	0.0575867479435086	0.54538390134182	-3.73010661847993
Q2KHT3	CLEC16A	0.241099513262758	2.26529371343328	2.37414563758631	0.0533999195764216	0.54538390134182	-3.73029142861297
Q9NS00	C1GALT1	-0.150776442389825	2.2744105360597	-2.343487916348	0.0557358309004122	0.54538390134182	-3.73595507585418
Q15393	SF3B3	-0.0589973646813415	2.31695383775065	-3.07930901728776	0.0204822160260925	0.54538390134182	-3.73601095890365
Q9NUQ8	ABCF3	-0.119323684549041	2.27803545875902	-2.61851034226682	0.038070078450991	0.54538390134182	-3.73645901958342
O15014	ZNF609	0.228944506474172	2.15867154253855	2.31769925580756	0.0577827110341414	0.54538390134182	-3.73700188897431
Q96GG9	DCUN1D1	-0.0831509238136452	2.33181735312092	-2.70485215996415	0.0338284393774908	0.54538390134182	-3.73777915851815
P15311	EZR	-0.13614079126131	2.3128445401499	-3.21607342160845	0.0171335149911517	0.540897618916316	-3.74029976091328
Q15139	PRKD1	1.21302340568197	2.22061811620844	3.3748519870906	0.0139739161287013	0.531713471604048	-3.74108979343259
Q9H115	NAPB	-0.222844097538682	2.25541389812627	-2.30279170401297	0.0590012704784137	0.54538390134182	-3.74363955321706
Q17R31	TATDN3	0.342004544808567	2.31769316365358	2.35326156107081	0.0549798460935995	0.54538390134182	-3.74375356966734
P39210	MPV17	-0.22815492988922	2.19903677195176	-2.32375274228244	0.0572953499250024	0.54538390134182	-3.74783929607209
Q2TB90	HKDC1	-0.322372306458679	2.29788290894097	-2.31151311138916	0.0582851840156627	0.54538390134182	-3.75194489025797
Q6PD62	CTR9	-0.126700989160013	2.27323913785097	-2.50612313349606	0.0444500978026155	0.54538390134182	-3.75333785486504
O75787	ATP6AP2	-0.421274594175236	2.30473637017114	-2.31948923982354	0.0576381559232353	0.54538390134182	-3.75552858315166
P36639	NUDT1	-0.161499711492547	2.3550095993778	-2.37997390797138	0.0529674682554179	0.54538390134182	-3.75688922668525
O75436	VPS26A	-0.167751576198168	2.27336570250226	-2.83621186410967	0.0283108746592627	0.54538390134182	-3.75854199220116
Q9UEU0	VTI1B	-0.367280477865793	2.26163984092438	-2.28388073579277	0.0605853735462975	0.54538390134182	-3.7617473872649
Q05086	UBE3A	-0.0819028281208027	2.31548966696577	-2.58727402714612	0.0397401894110457	0.54538390134182	-3.76370999591286
Q9Y3D5	MRPS18C	-0.75161793757729	2.18197702755535	-2.51816814133107	0.0437154725450871	0.54538390134182	-3.76525440270059
P40939	HADHA	-0.0609895963575909	2.33033949076769	-3.03722124937689	0.021650456910136	0.54538390134182	-3.76994316891067
Q9BQA9	CYBC1	0.105978486966852	2.35787985666156	2.62748966074384	0.0376038199269413	0.54538390134182	-3.77259736972717
Q9Y2U5	MAP3K2	-0.453160691256503	2.20114786503456	-2.26940755053269	0.0618273387115163	0.54538390134182	-3.77355162204076
Q99807	COQ7	-0.137875257941761	2.31440442882977	-2.36233458767916	0.0542875724003568	0.54538390134182	-3.77644608577242
Q14153	FAM53B	0.239157389208684	2.37079146196963	2.28674666632183	0.0603425108892787	0.54538390134182	-3.77645971425184
Q16134	ETFDH	-0.112701933895324	2.34027863493229	-2.50535609025632	0.0444973163307202	0.54538390134182	-3.776615537951
Q9UKL3	CASP8AP2	0.484189390117522	2.31137722923038	2.53471646181612	0.0427269127255693	0.54538390134182	-3.77665695464468
Q9NRW7	VPS45	-0.176764078493516	2.27737502819791	-2.41707483910687	0.0502986827748407	0.54538390134182	-3.77712146968224
Q6IAA8	LAMTOR1	0.143496191604675	2.34414473691844	2.84762833077218	0.0278789272877803	0.54538390134182	-3.77836422228836
P20700	LMNB1	-0.110230249214095	2.33340670741012	-3.39469592963303	0.0136259959910578	0.531713471604048	-3.78045296728233
Q96DA6	DNAJC19	-0.284517087449567	2.28366276204997	-2.5013815797099	0.044742827773225	0.54538390134182	-3.78057154464145
Q8NCW5	NAXE	-0.178797933600004	2.31704978997843	-2.77534193390881	0.0307378611082543	0.54538390134182	-3.78303887421898
Q96CG3	TIFA	-0.23268793628792	2.30165011079977	-2.31118936603563	0.0583116044974776	0.54538390134182	-3.78393813691674
Q9UEY8	ADD3	0.110078213867827	2.32018269918681	2.42449253717703	0.0497821199906725	0.54538390134182	-3.78591067075652
Q12766	HMGXB3	0.617639412025838	2.3107908293006	2.90449174361139	0.0258300675554288	0.54538390134182	-3.78679276066492
O75915	ARL6IP5	-0.218425424409193	2.27717449917763	-3.23419748214096	0.0167363143739	0.537709640127821	-3.78790294070647
Q71F23	CENPU	0.349740012985794	2.23275855782503	2.28260491244034	0.060693812589552	0.54538390134182	-3.78859009470523
Q16540	MRPL23	-0.246739020907826	2.30007678509053	-2.60537034353594	0.0387634231790954	0.54538390134182	-3.78919895217989
Q13409	DYNC1I2	-0.189524046728235	2.30933201291783	-2.61787198286102	0.0381034575577487	0.54538390134182	-3.79120316107804
P49441	INPP1	-0.203433860561908	2.26051573103011	-2.26181895478448	0.0624889814617254	0.54538390134182	-3.79163829119727
P49591	SARS1	-0.0689474941630516	2.3136894506419	-2.73967136231567	0.0322624416005191	0.54538390134182	-3.79188707547701
O14782	KIF3C	-0.27875279185311	2.13785942620029	-2.25127824815636	0.0634201318299756	0.54538390134182	-3.792777861402
Q9H1E3	NUCKS1	0.286139968400599	2.11609210549294	2.80392347892171	0.0295717063250839	0.54538390134182	-3.79510042415443
Q9BSH5	HDHD3	0.16698733377728	2.2919870830768	2.41999136759763	0.050094914435896	0.54538390134182	-3.79586641328327
P09417	QDPR	-0.124112455890072	2.2883711231722	-2.76313167857046	0.0312509122741751	0.54538390134182	-3.79844700455184
Q9NVC3	SLC38A7	0.350275359245427	2.29479612285496	2.24846886322858	0.0636707099399007	0.54538390134182	-3.79922614429906
P19447	ERCC3	-0.165771330573701	2.31515260435326	-2.24580570956365	0.0639091852721812	0.54538390134182	-3.80106547026642
Q9BW27	NUP85	-0.143864921020352	2.31399919350638	-2.49929161539365	0.0448724974748256	0.54538390134182	-3.80221366242043
Q6ZN28	MACC1	-0.273223232232836	2.29739770926547	-2.24462942760994	0.0640148090779296	0.54538390134182	-3.80372407719417
Q969V6	MRTFA	-0.317130351470169	2.33450319423841	-2.27564032178238	0.0612893090329981	0.54538390134182	-3.80439449883018
P84095	RHOG	-0.152742545537151	2.31710958273528	-2.70826058520817	0.0336716376743358	0.54538390134182	-3.80682893811182
Q9UBC1	NFKBIL1	-0.353735948256098	2.29917170457162	-2.3994490285061	0.0515486627270113	0.54538390134182	-3.80839216445108
Q9UBI1	COMMD3	-0.291099584996636	2.29849624118123	-2.39605291358135	0.0517932011609404	0.54538390134182	-3.81000410815825
Q99583	MNT	0.375872665077877	2.30696037126882	2.2917565511448	0.0599203766625027	0.54538390134182	-3.8115301633406
Q9NPJ3	ACOT13	-0.157015922795273	2.38425679000621	-2.61059392620595	0.0384862121415832	0.54538390134182	-3.81407058939093
Q9Y5X3	SNX5	-0.0854229144307465	2.31216213509821	-2.71302596894953	0.0334537030790683	0.54538390134182	-3.81550358182774
P55809	OXCT1	-0.0631763893066276	2.32544644215726	-2.79117773290511	0.0300858060645271	0.54538390134182	-3.81552811424636
Q9NVQ4	FAIM	0.204233307725024	2.3470039595779	2.22840328636211	0.0654902708641961	0.54538390134182	-3.8183402267113
P08754	GNAI3	-0.150456171367053	2.31166426234468	-2.80071928783293	0.0297000590232309	0.54538390134182	-3.82079023478389
O60888	CUTA	-0.869944484608659	2.16208892512396	-3.02143148307467	0.0221071241117232	0.54538390134182	-3.82358508036807
Q96FS4	SIPA1	-0.194209117781034	2.28469507259486	-2.51878008703629	0.0436784917947051	0.54538390134182	-3.82447233162643
Q96T49	PPP1R16B	-0.183161053041454	2.29434490849799	-2.30767795196105	0.0585989635621979	0.54538390134182	-3.83013683072887
O94887	FARP2	-0.201345317005462	2.32754594581496	-2.21372857224175	0.0668547189353835	0.54538390134182	-3.83052004414671
Q6ZS17	RIPOR1	-0.395184754317485	2.15362189092619	-2.29790563188474	0.0594064169213706	0.54538390134182	-3.83072434990943
Q96L92	SNX27	-0.11786520250146	2.33303399018942	-2.38716327094414	0.0524390354741764	0.54538390134182	-3.83228905831311
Q9NV56	MRGBP	-0.278269644303437	2.24943642310217	-2.29040342621202	0.0600340900429152	0.54538390134182	-3.83259731901563
Q99933	BAG1	-0.135709646306312	2.29059100194756	-2.35015915665432	0.0552186561942407	0.54538390134182	-3.83329493080492
Q9Y5L0	TNPO3	-0.108780869469036	2.30423519165267	-2.58105255450908	0.0400819681590129	0.54538390134182	-3.834617356524
Q8N7N1	FAM86B1	-0.427581550556981	2.17210764347709	-2.20906734264725	0.0672941914573573	0.54538390134182	-3.83555555778659
Q8NC51	SERBP1	0.254074781514068	2.10709054206868	3.00037741262529	0.0227322724739253	0.54538390134182	-3.8381975266557
Q9Y678	COPG1	-0.113577145319572	2.32230928248737	-2.90589854968539	0.025781471103684	0.54538390134182	-3.83911780839315
Q9UPT5	EXOC7	-0.147171370480615	2.30481115373168	-2.29483447493597	0.0596625426112171	0.54538390134182	-3.84333091911086
Q96FI4	NEIL1	0.403193821921319	2.34086643445781	2.32872155667884	0.0568984945171316	0.54538390134182	-3.84355141286602
Q8TAD8	SNIP1	0.22598053274062	2.22951931434683	2.29581096329588	0.0595809828776336	0.54538390134182	-3.84640331436841
Q13247	SRSF6	-0.0568846325377905	2.32303967272605	-3.47250674141148	0.0123503809990437	0.530868371140416	-3.84692001287297
Q53GQ0	HSD17B12	-0.082729188952958	2.30749852324814	-2.84649076874381	0.0279216495834749	0.54538390134182	-3.84736805359968
O94925	GLS	-0.116791943664187	2.31808401462153	-2.75490804805791	0.0316015894576562	0.54538390134182	-3.84769254514533
Q6PJ69	TRIM65	-0.191422553720771	2.33176106160002	-2.27295654286072	0.0615203861435574	0.54538390134182	-3.84878014227735
Q3MII6	TBC1D25	0.320941923343827	2.32072454658418	2.19017796278476	0.0691056414153778	0.54538390134182	-3.85159706257999
Q9Y4F1	FARP1	0.283759254902736	2.37946010597107	2.24145610914948	0.0643006520114731	0.54538390134182	-3.85404661706757
Q9NS18	GLRX2	-0.318565965642698	2.33513010751892	-2.2012881609084	0.0680342359862613	0.54538390134182	-3.85518947216227
P19256	CD58	-0.587765637774885	2.240873360658	-2.48722278497769	0.0456290413787576	0.54538390134182	-3.86017164415122
P05388	RPLP0	-0.178609877251945	2.31538133020545	-3.30785633629256	0.0152221088475596	0.531713471604048	-3.86255311294207
Q9HB58	SP110	0.562776355201578	2.20425362802939	2.33886100994558	0.0560974695130558	0.54538390134182	-3.86329194890871
P13473	LAMP2	-0.910773351566844	2.08449511242308	-2.72532382160736	0.032898182246676	0.54538390134182	-3.86427089110506
Q9UBU7	DBF4	-0.597103841051189	2.02284943253102	-2.56233489684835	0.0411290359143609	0.54538390134182	-3.86583259260775
Q13286	CLN3	0.429343096821863	2.47411691934897	2.19132613719893	0.0689941224182092	0.54538390134182	-3.87076793122749
Q9H7E2	TDRD3	0.181108014564442	2.32856912317969	2.2440246581564	0.0640691839644206	0.54538390134182	-3.87179581116645
P48637	GSS	-0.187080988486237	2.31505601491806	-2.72645322838844	0.0328476583263383	0.54538390134182	-3.8720174053911
Q99447	PCYT2	0.0991957692469221	2.31986001733839	2.49779854385768	0.0449653748265503	0.54538390134182	-3.87362441218673
Q9HBL7	PLGRKT	-0.106816695031827	2.33123704318692	-2.3411755938348	0.0559162588436145	0.54538390134182	-3.87402251475628
Q58WW2	DCAF6	-0.196158641367026	2.2368941169829	-2.23971224121761	0.0644582925628971	0.54538390134182	-3.87410546560078
Q8IZ21	PHACTR4	0.233420946942713	2.31932397854632	2.17437065174913	0.0706598333664355	0.54538390134182	-3.87421446815514
Q9BV23	ABHD6	-0.636558866020683	2.28765289066005	-2.42329710641378	0.0498649934978047	0.54538390134182	-3.8752223454778
Q8NDT2	RBM15B	0.179833216936458	2.3360087070222	2.21472268163869	0.0667613730358462	0.54538390134182	-3.87710612779718
Q5T9L3	WLS	0.510172630749696	2.52389012646215	2.19954299197961	0.0682013979922349	0.54538390134182	-3.87876178678479
P11021	HSPA5	-0.0659012717754105	2.32699211030135	-3.56314991846408	0.0110269208558135	0.530868371140416	-3.8788340452972
Q9Y3D0	CIAO2B	-0.43843576081505	2.2858575059248	-2.28818660730691	0.0602208677489224	0.54538390134182	-3.87938040471587
P31512	FMO4	0.686273110035997	2.41980001991861	2.58588414167245	0.039816275794001	0.54538390134182	-3.88005718575564
P07992	ERCC1	-0.173984326552672	2.38642038029963	-2.19667853939657	0.0684766833068531	0.54538390134182	-3.88075889618968
P0C1Z6	TFPT	-0.374223553276039	2.18824821144458	-2.16748696703881	0.0713477636856909	0.54538390134182	-3.88095103280556
Q8NBN3	TMEM87A	-0.248846637718946	2.27973189694871	-2.19322513995579	0.068810081470673	0.54538390134182	-3.8810774115485
Q13596	SNX1	-0.0598543511619322	2.3364258863776	-2.68414422954512	0.0347979032679188	0.54538390134182	-3.88736320911791
Q9P2B7	CFAP97	0.336665902801715	2.41464500894161	2.16030061061924	0.0720732385847398	0.54538390134182	-3.88743478463493
Q92783	STAM	-0.23842972899744	2.30063485297841	-2.25171500467395	0.0633812673039473	0.54538390134182	-3.88874271204346
Q9H6E5	TUT1	-0.31342226682871	2.23778352153102	-2.19412862345186	0.0687226972198453	0.54538390134182	-3.8891726637929
P31152	MAPK4	0.219705355434525	2.25906439391623	2.26996698418975	0.0617788486905331	0.54538390134182	-3.89135942164153
Q9BTE3	MCMBP	-0.127111245615742	2.30321448302155	-2.45384663983386	0.0477916057447282	0.54538390134182	-3.89149749150025
Q6NUK1	SLC25A24	-0.131684982270825	2.28850366209636	-2.34591459831344	0.0555471284827155	0.54538390134182	-3.89245938658784
Q9UHV9	PFDN2	-0.0735885909000404	2.30571551438206	-3.08550330988379	0.0203161082471659	0.54538390134182	-3.89258764720092
P15923	TCF3	0.162011208864961	2.34245562621694	2.17591083671612	0.0705068425214703	0.54538390134182	-3.89373938295673
P25705	ATP5F1A	-0.0882170167263375	2.33244786826037	-3.83181177306894	0.00793874205072674	0.530868371140416	-3.89376113122932
Q6MZP7	LIN54	0.189849422319825	2.36399905644978	2.15329814492327	0.0727873886886355	0.54538390134182	-3.89783632945854
O95070	YIF1A	-0.260537596054687	2.28550058613847	-2.25085522655202	0.063457797531834	0.54538390134182	-3.89883659402399
P50452	SERPINB8	-0.238912714253038	2.35416864319652	-2.15536983771941	0.0725753576188542	0.54538390134182	-3.89969327849532
O95707	POP4	-0.230487317970177	2.23768457513196	-2.19357473184167	0.06877625572584	0.54538390134182	-3.90039519389095
Q9P1Q0	VPS54	-0.326964862497739	2.37505340586883	-2.22359864330065	0.0659338301015505	0.54538390134182	-3.90222364997699
O95625	ZBTB11	0.411301566707615	2.18180309521267	2.19318230891344	0.0688142268788964	0.54538390134182	-3.90529401484552
Q96E09	FAM122A	0.286062344409512	2.26167982652026	2.14081749034969	0.0740781685834192	0.54538390134182	-3.90575635918866
Q9BW72	HIGD2A	-0.379418697453818	2.34233836184291	-2.13311264803368	0.0748866353691186	0.54538390134182	-3.90713013429223
Q96CM8	ACSF2	-0.180348584126285	2.28351864091497	-2.13093300175867	0.0751169701220979	0.54538390134182	-3.91293551017507
Q8WVY7	UBLCP1	-0.199862639150785	2.26417921325372	-2.45641167367891	0.0476216653735064	0.54538390134182	-3.91353649261821
P11277	SPTB	-0.213345887797022	2.43396308078299	-2.1462800168579	0.073510375199206	0.54538390134182	-3.91452509724634
Q8IVG5	SAMD9L	-0.185596716291848	2.28181384485402	-2.26052054871487	0.0626029167366617	0.54538390134182	-3.91538125248055
P11233	RALA	-0.176788441877682	2.28577387545169	-2.62377048879273	0.0377962046113586	0.54538390134182	-3.91600217773919
Q9Y3B1	PRELID3B	0.346902616594149	2.42608395224403	2.18624988244507	0.0694885613118346	0.54538390134182	-3.91817051315726
Q9H3P2	NELFA	-0.207626907998722	2.27229882431611	-2.3037729741368	0.0589202496618596	0.54538390134182	-3.92075392792956
Q92947	GCDH	0.1011323873276	2.37013216597795	2.7032274752919	0.033903454333649	0.54538390134182	-3.92094137325326
Q9UMQ3	BARX2	-0.345900316569372	2.26828920496136	-2.13474219835551	0.0747149016724321	0.54538390134182	-3.92194740405969
Q9BQ39	DDX50	0.105012503241507	2.34625223144041	2.3284128937497	0.0569230641004444	0.54538390134182	-3.92264897587345
O15162	PLSCR1	-0.143593903383492	2.29785691174264	-2.1706095384539	0.0710348617669218	0.54538390134182	-3.92353057546157
P15927	RPA2	0.0725770018095447	2.33701104388942	2.72084717194688	0.0330992589265226	0.54538390134182	-3.9237892279652
Q9ULG6	CCPG1	0.483362726742433	2.26248492055233	2.31867184887494	0.0577041201231942	0.54538390134182	-3.92509139825985
Q14739	LBR	-0.132225111223892	2.29626406835988	-2.88268934900769	0.0265958976638932	0.54538390134182	-3.92745285246249
Q96BU1	S100PBP	-0.256614716221922	2.35775557128873	-2.1126712589815	0.0770753042607464	0.54538390134182	-3.92751035998854
Q3KQV9	UAP1L1	-0.127867576332606	2.28911674437882	-2.54831898886388	0.0419319257397827	0.54538390134182	-3.92753639711065
O75746	SLC25A12	-0.0902691036590096	2.28773330724002	-2.43355349540985	0.0491586199610404	0.54538390134182	-3.92771001465458
Q10472	GALNT1	-0.169604171188109	2.24082450952579	-2.11826396406823	0.0764701099076909	0.54538390134182	-3.92945219210947
Q96C57	CUSTOS	-0.19145072817252	2.3077304737304	-2.23699911116914	0.0647043415419238	0.54538390134182	-3.9295060764558
Q9Y2S7	POLDIP2	-0.102239673951455	2.33623796722765	-2.56360659561091	0.0410569927502325	0.54538390134182	-3.92977787283977
Q86X83	COMMD2	-0.156644493602722	2.28911148007111	-2.35206074787682	0.0550721523370858	0.54538390134182	-3.929786383777
Q9Y303	AMDHD2	0.127673352486259	2.3062506172329	2.48824585883047	0.0455643937125449	0.54538390134182	-3.93258055621679
Q9NWZ3	IRAK4	-0.22968056059033	2.31729837105003	-2.1756754104529	0.0705302061383574	0.54538390134182	-3.93402837579947
P04004	VTN	-0.289925778009567	2.30284204261697	-2.39724817603952	0.0517069984623523	0.54538390134182	-3.93582630163345
Q99757	TXN2	-0.657509278539533	2.28279848588647	-2.33448407946244	0.0564418081233165	0.54538390134182	-3.93681303466949
Q8TCT8	SPPL2A	-0.201246023323102	2.42944403586461	-2.10876703047455	0.0775006666207415	0.54538390134182	-3.93702024062966
Q96NB1	FOPNL	-0.958045970023222	2.09436854237088	-3.24075279411654	0.0165951249949301	0.537709640127821	-3.93807049574275
Q9NTX7	RNF146	0.501003935578723	2.35885795237446	2.30517719909576	0.058804506514838	0.54538390134182	-3.93902941819784
Q8N490	PNKD	-0.536506007327636	2.15277717902739	-2.3015856837272	0.0591010059965132	0.54538390134182	-3.93958510620897
Q8IYN6	UBALD2	-0.423825017467466	2.48914447085346	-2.17344253632786	0.0707521893406492	0.54538390134182	-3.93972007786887
O95834	EML2	0.140612253428894	2.30268462856691	2.1322694485391	0.0749756553891394	0.54538390134182	-3.94178820065145
Q5JS37	NHLRC3	0.322309129541058	2.27364722203445	2.11614815085727	0.076698495399867	0.54538390134182	-3.9422298343468
Q9H9J2	MRPL44	-0.123740092171634	2.29242363090598	-2.63455759674376	0.037241058368671	0.54538390134182	-3.94444370282224
O75771	RAD51D	-0.739167331204273	2.25068475834096	-2.38452837077567	0.0526320667279744	0.54538390134182	-3.94464531346781
O94842	TOX4	-0.15199022760204	2.2865668829701	-2.28061849756779	0.0608630472307871	0.54538390134182	-3.9457662685209
Q6IPU0	CENPP	-0.329192383027281	2.28829384081764	-2.09362279387565	0.0791732782880792	0.54538390134182	-3.95077261810673
Q49AR2	C5orf22	-0.32801840062541	2.24508019690502	-2.22006738057071	0.0662617968546099	0.54538390134182	-3.95164250565293
Q7L2H7	EIF3M	-0.173568300969574	2.32242936811255	-2.79834399666924	0.0297955915816905	0.54538390134182	-3.95276131319061
Q53H47	SETMAR	0.158568996396554	2.29332242981796	2.12159504678404	0.0761119447569477	0.54538390134182	-3.95319910769939
Q96F46	IL17RA	0.667388507135414	1.99504721020934	2.17653876038881	0.0704445662634838	0.54538390134182	-3.95394059956471
Q9NZN3	EHD3	-0.34621746857241	2.25957663541948	-2.16072286921941	0.0720304034587038	0.54538390134182	-3.95445000732807
Q8N3Z3	GTPBP8	-0.199786725208835	2.36633656034677	-2.10829358018252	0.0775524103592033	0.54538390134182	-3.95472323941479
E9PQ53	NDUFC2-KCTD14	-0.265126461088561	2.30711534247297	-2.56135681411859	0.0411845359441185	0.54538390134182	-3.95533971449922
P13489	RNH1	-0.0908459629469386	2.32640901416381	-2.97593830367423	0.0234819097186225	0.54538390134182	-3.95618435340392
Q7Z7K0	CMC1	-0.169069708300514	2.23237864792085	-2.16007297212885	0.0720963416666033	0.54538390134182	-3.95714108889312
O14908	GIPC1	-0.428198086971025	2.19659632297561	-2.08199347911182	0.0804824798228426	0.54538390134182	-3.95725531420561
Q15906	VPS72	-0.322128538613786	2.21100880746433	-2.40458345439685	0.0511812364975603	0.54538390134182	-3.95790622117738
Q9NR33	POLE4	-0.760085679176184	2.19037888042458	-2.28134041825929	0.0608014862392504	0.54538390134182	-3.95875132565658
Q9BSV6	TSEN34	0.113972319893448	2.33430755807759	2.49251988903533	0.0452953554294683	0.54538390134182	-3.9588683711916
Q8N6G5	CSGALNACT2	0.357631783149662	2.34702310599761	2.12376645238542	0.075879388793749	0.54538390134182	-3.96051063704372
Q5BJD5	TMEM41B	0.209390411680076	2.28756391015454	2.15432204488645	0.0726825170175443	0.54538390134182	-3.96087537669811
Q9UK22	FBXO2	-0.390909222881471	2.19153754793115	-2.13538412885986	0.0746473605014993	0.54538390134182	-3.96379810832039
Q5JSJ4	INTS6L	0.47291870489837	2.3528499469897	2.45982454902607	0.0473965320762455	0.54538390134182	-3.96423493560433
Q99598	TSNAX	-0.171261163247577	2.31280980312986	-2.51455738913301	0.0439343456005373	0.54538390134182	-3.96427018171482
Q9BZQ8	NIBAN1	-0.265118426653282	2.28519126522852	-2.10802677690775	0.0775815849337977	0.54538390134182	-3.96599975169905
Q9BQD3	KXD1	-0.801128082752492	2.03675256305297	-2.16881213847774	0.0712148013971028	0.54538390134182	-3.96607428566201
P60763	RAC3	-0.296701062014131	2.42578959611125	-2.62179229358992	0.0378989559047024	0.54538390134182	-3.96612464552825
O94829	IPO13	-0.147224663097675	2.30946738520805	-2.09115534878798	0.0794492429607789	0.54538390134182	-3.96714627778554
O75925	PIAS1	-0.207368308365716	2.27595452113026	-2.07634907244752	0.0811257925366462	0.54538390134182	-3.96729769606437
Q14194	CRMP1	0.0808590378062669	2.33179100292625	2.96807601093315	0.0237286990102238	0.54538390134182	-3.96835852286254
P10253	GAA	0.516523285626565	2.34420311308306	2.39528274938127	0.0518488248678104	0.54538390134182	-3.97026105062997
Q8N0Z6	TTC5	0.277512725734747	2.34326193120474	2.08839424956522	0.0797592060866591	0.54538390134182	-3.97181815004527
P05026	ATP1B1	0.252626176380628	2.34787461276056	2.09984275720916	0.0784819263339462	0.54538390134182	-3.97260961456313
P49674	CSNK1E	0.168333656692203	2.35456860248543	2.16207742075427	0.0718931690573896	0.54538390134182	-3.97364931727185
Q92925	SMARCD2	0.0946030733988553	2.32934867452858	2.45305011549492	0.0478445065026746	0.54538390134182	-3.97406035757267
Q92598	HSPH1	-0.0457602844496422	2.30656785038144	-2.77629796054253	0.0306980714223236	0.54538390134182	-3.97462507206805
Q9NX31	OSER1	0.436473813721916	2.21392333170677	2.06335075521542	0.0826271031260877	0.54538390134182	-3.97576842999086
O95674	CDS2	0.431260506718879	2.36031385523985	2.06205018651639	0.0827788560025918	0.54538390134182	-3.97579812453105
Q7Z5Q1	CPEB2	-0.209091005628617	2.32600331156759	-2.07603871351494	0.0811613157374568	0.54538390134182	-3.97704498063
P06746	POLB	-0.201560315679098	2.36495764650348	-2.29568116961385	0.0595918170642634	0.54538390134182	-3.97711889911789
O95295	SNAPIN	-0.18420840343459	2.26124850979853	-2.3913228279888	0.0521358061145186	0.54538390134182	-3.9782801001525
Q53HC5	KLHL26	-0.369488339837491	2.44965508340091	-2.20134974102866	0.0680283451680201	0.54538390134182	-3.97845118099724
Q92688	ANP32B	-0.116365464034517	2.35944289697964	-3.13189305118067	0.0191174714989147	0.54538390134182	-3.97865718048146
Q15125	EBP	0.329224067332807	2.30387129911893	2.78856240120498	0.0301924698795846	0.54538390134182	-3.97923357711143
Q9ULG1	INO80	0.229302898226168	2.27050717917731	2.08069039064375	0.0806305375986621	0.54538390134182	-3.97952401397308
Q15054	POLD3	-0.102196665499331	2.31868963402849	-2.29435689809385	0.0597024734699315	0.54538390134182	-3.98046516755179
P50570	DNM2	-0.126075534986965	2.31605917392731	-2.66820706278706	0.0355640723882696	0.54538390134182	-3.98142147973233
O95568	METTL18	-0.206666434424774	2.32542801727674	-2.05241367194328	0.0839120653570479	0.54538390134182	-3.98408081542774
P62068	USP46	0.453878871211066	2.22922697789927	2.07716367783654	0.0810326288633234	0.54538390134182	-3.98548559655655
P12694	BCKDHA	-0.10869905072901	2.32627895577337	-2.5988359622052	0.0391131679811259	0.54538390134182	-3.98560404414208
Q9UIJ7	AK3	-0.105024394597429	2.31683432402314	-2.64493880384461	0.0367149386979844	0.54538390134182	-3.98661894586128
Q9UBW8	COPS7A	-0.232460006164987	2.30618999580589	-2.12788740493186	0.0754400218968331	0.54538390134182	-3.98664765720739
Q86TS9	MRPL52	-0.538496293062229	2.15707697003747	-2.17788691602102	0.0703110485761839	0.54538390134182	-3.987479124552
A0FGR8	ESYT2	0.106914842608382	2.31508180583008	2.33089870035511	0.0567255053444778	0.54538390134182	-3.98763420122069
Q0PNE2	ELP6	-0.279811875829883	2.21797509107865	-2.04783533688393	0.0844559290331715	0.54538390134182	-3.98873256870006
Q8TF27	AGAP11	-0.448696078755314	2.3050781571488	-2.0834990891143	0.0803117540009741	0.54538390134182	-3.99278288106729
Q92609	TBC1D5	-0.154913880453366	2.29861285871285	-2.11151187162531	0.0772013705528967	0.54538390134182	-3.99358751862286
Q6UWD8	C16orf54	-0.170552142918187	2.30072713838688	-2.14643635160312	0.0734941906431657	0.54538390134182	-3.99386697620299
Q6P1A2	LPCAT3	-0.327446331781145	2.36850272487835	-2.1243557534987	0.0758163997558783	0.54538390134182	-3.99465393068039
Q9H7D0	DOCK5	0.278491263776068	2.29125218772683	2.05085117173632	0.0840972776383759	0.54538390134182	-3.99600481690868
Q969Z3	MTARC2	-0.216542958330224	2.23208240047825	-2.14608351189196	0.0735307235277478	0.54538390134182	-4.00023661430851
O43181	NDUFS4	0.0996091806789055	2.31515565338094	2.38009095604057	0.0529588207949178	0.54538390134182	-4.00197004016172
P53805	RCAN1	0.186403432376428	2.33474639529768	2.16298033330401	0.0718018399916987	0.54538390134182	-4.00437547569362
Q9NX58	LYAR	0.111643392672599	2.17048879260499	2.42404584185774	0.0498130704224415	0.54538390134182	-4.00474932129933
Q01658	DR1	-0.137409520137439	2.32010261309379	-2.59917093538186	0.0390951582039735	0.54538390134182	-4.00684426206682
O95644	NFATC1	0.355524071103497	2.24108880538679	2.02733080308569	0.0869355962834937	0.54538390134182	-4.0072261991809
P51957	NEK4	0.37863022348065	2.33900817434183	2.21044141703	0.0671643333410482	0.54538390134182	-4.00753891385258
Q08174	PCDH1	0.326795223257547	2.25235373020064	2.05632826663643	0.0834498507065637	0.54538390134182	-4.00851694373476
Q5R3I4	TTC38	-0.12573047706499	2.33240340109472	-2.11758291723649	0.0765435480989546	0.54538390134182	-4.00868023654201
Q9P016	THYN1	-0.141303522243591	2.32723322726768	-2.45196619389855	0.0479165929243316	0.54538390134182	-4.00931144159231
Q9NRM2	ZNF277	0.421483139365263	2.48178043577503	2.04155389454357	0.085207894611233	0.54538390134182	-4.00964683100033
Q9Y227	ENTPD4	-0.325592824307524	2.28280274046777	-2.06249613420891	0.0827267902745848	0.54538390134182	-4.00976633623987
P51608	MECP2	0.278793932232723	2.26834698866383	2.0247717524582	0.0872501707774452	0.54538390134182	-4.01095420713336
P46926	GNPDA1	-0.09971154256187	2.26782622070711	-2.76500575139195	0.0311715782560413	0.54538390134182	-4.01307557216852
P61011	SRP54	-0.171956727033644	2.31562309232068	-2.44057603628085	0.0486809952919357	0.54538390134182	-4.01322564165037
Q96EZ8	MCRS1	-0.232728496690176	2.31307967456979	-2.02476460369304	0.0872510511502146	0.54538390134182	-4.01489883643557
Q92625	ANKS1A	-0.218399350884706	2.29983761997905	-2.01985592622688	0.0878576703396978	0.54538390134182	-4.0156752776524
Q96EK5	KIFBP	-0.122010594253472	2.29101685640886	-2.32055611798009	0.0575521752200262	0.54538390134182	-4.01595572424038
Q9BVM4	GGACT	-1.46449103452597	1.89459195967287	-2.07942613477643	0.080774446615205	0.54538390134182	-4.01724351578184
Q96EC8	YIPF6	-0.284710045679916	2.30688160580939	-2.0441043072294	0.0849017685319498	0.54538390134182	-4.01742037295514
O15212	PFDN6	-0.13886587743842	2.26037038479699	-2.74983737381692	0.031819902829756	0.54538390134182	-4.0197564403653
Q9BSI4	TINF2	-0.384860404242002	2.20495378711885	-2.2130100205176	0.066922273541119	0.54538390134182	-4.02146593282288
Q9NV35	NUDT15	0.324216346704969	2.34439985113999	2.01074357498931	0.0889950456827607	0.54538390134182	-4.02309687359877
Q9Y421	FAM32A	0.275473100433896	2.20364307818334	2.13346811436786	0.0748491395614361	0.54538390134182	-4.02466603058574
Q9C0B5	ZDHHC5	0.182906732152014	2.23405243871041	2.03080913548529	0.0865098467778285	0.54538390134182	-4.02526451404625
Q00403	GTF2B	-0.124386387751565	2.31595179806302	-2.35083483607856	0.0551665537377718	0.54538390134182	-4.02638906944595
Q86X53	ERICH1	-0.152844117729188	2.22382316339913	-2.13175618664249	0.0750298952473182	0.54538390134182	-4.02791425894128
Q13402	MYO7A	0.23420851007626	2.32314163829822	2.01200490622089	0.0888367324639766	0.54538390134182	-4.02867337481159
O00425	IGF2BP3	0.306030892981833	2.31348149610759	2.18847555235775	0.0692713313065124	0.54538390134182	-4.02964293303743
Q8N5X7	EIF4E3	-0.187811503623025	2.36284860127064	-2.03486967875528	0.0860154885183474	0.54538390134182	-4.0300300389459
O43924	PDE6D	-0.152683437626659	2.33709789381628	-2.2846238117232	0.0605223076646175	0.54538390134182	-4.0311687836297
Q8WUX9	CHMP7	-0.121995240487188	2.33288871976279	-2.24345434559533	0.0641205043257565	0.54538390134182	-4.03396218998566
O95980	RECK	0.635509446210279	2.49548510123518	2.40605874372836	0.0510761680240424	0.54538390134182	-4.03397821148251
P32780	GTF2H1	-0.228275937688729	2.2662921651742	-1.9977953850654	0.0906366758550706	0.54538390134182	-4.03443480184016
Q13153	PAK1	-0.101775913483755	2.32258842017114	-2.40381876181891	0.0512357856075143	0.54538390134182	-4.03499962728801
Q96TA1	NIBAN2	0.259339895137362	2.27217534144674	1.99976609953254	0.0903848732390895	0.54538390134182	-4.03659758581694
Q9NRV9	HEBP1	-0.28732851348546	2.26833374898766	-2.43028675714242	0.0493824652849966	0.54538390134182	-4.04191383937033
P20839	IMPDH1	-0.123582115341641	2.32837252115837	-2.51036503734691	0.044189917224169	0.54538390134182	-4.0467295644209
Q8TCG2	PI4K2B	-0.137671239815412	2.33984871637148	-2.10806887596929	0.0775769807188124	0.54538390134182	-4.05157752959631
Q3SY69	ALDH1L2	-0.0975660516702444	2.34867844686918	-2.26076752302918	0.0625812282544224	0.54538390134182	-4.05168558383921
Q12770	SCAP	-0.790730566944641	2.24884507286871	-2.05936994099921	0.083092480569615	0.54538390134182	-4.05354554168894
P35221	CTNNA1	-0.138467556418658	2.29495510909113	-2.12828280973439	0.0753980009374206	0.54538390134182	-4.05396614352431
Q99720	SIGMAR1	0.0782814448675797	2.19942452337975	2.50245271019927	0.0446765229261772	0.54538390134182	-4.05470015210757
P32929	CTH	-0.335519803280135	2.39539035572689	-2.06230846341623	0.0827486973695423	0.54538390134182	-4.05513099536043
Q9BWL3	C1orf43	-0.246764745155631	2.27970620839228	-1.97446970636155	0.0936709859415169	0.550130766888741	-4.05647905168533
Q86WP2	GPBP1	0.193057448590753	2.30361233319688	1.97344534483693	0.0938065456754888	0.550130766888741	-4.05676513997428
Q14012	CAMK1	-0.124961450664339	2.32568016109503	-2.30028550764853	0.0592087231204662	0.54538390134182	-4.05743462023768
Q6DRA6	HIST2H2BD	-0.570141943848335	2.13070423629121	-3.12812950746148	0.0192118035673694	0.54538390134182	-4.0582909156068
Q9BUB5	MKNK1	0.263745380492267	2.36644901757519	1.97180106313025	0.0940245533272177	0.550130766888741	-4.05851522738046
O95476	CTDNEP1	0.317878694314201	2.22275741631898	1.99604914250388	0.090860384947461	0.54538390134182	-4.05904372574623
Q9NTJ4	MAN2C1	-0.588866960365816	2.10830915003994	-1.9698344328916	0.0942859649497972	0.550596459042413	-4.06135816441261
Q9NW13	RBM28	0.247792705922996	2.22006921069305	1.98923571295783	0.0917385508120535	0.546231988662932	-4.06227697921168
Q1MSJ5	CSPP1	0.318003111816744	2.25433146688036	1.97988566021362	0.0929575110584292	0.549543112852413	-4.06258599952816
O75955	FLOT1	-0.134734985292493	2.30546286069755	-2.45131717790573	0.0479598101817144	0.54538390134182	-4.06261375642656
O60499	STX10	-0.181949337403784	2.20233373792466	-2.07210823652317	0.0816125555036314	0.54538390134182	-4.06266058483577
Q70IA6	MOB2	-0.258234144374301	2.26804250633429	-2.02689357312443	0.0869892623900166	0.54538390134182	-4.06285116963774
Q96EY1	DNAJA3	-0.101494848975436	2.29783960914416	-2.57509659703216	0.0404120646079808	0.54538390134182	-4.06504987947145
Q86VQ1	GLCCI1	-0.111170782618281	2.29041199023337	-2.35152009121878	0.055113764961472	0.54538390134182	-4.0650513565068
Q8WW59	SPRYD4	-0.135193608004094	2.31652745349118	-2.30033809541985	0.0592043623904043	0.54538390134182	-4.06552968773121
O15031	PLXNB2	0.145959879715273	2.31168559464243	2.07280281909902	0.0815326295678023	0.54538390134182	-4.0658499735342
P54578	USP14	-0.180946033726601	2.29601240354429	-2.95812247102096	0.0240451403215332	0.54538390134182	-4.06626415204806
Q9GZT4	SRR	0.142081553404155	2.31745326394844	2.05156460666351	0.0840126589194877	0.54538390134182	-4.06825903324679
Q8N4S7	PAQR4	0.550691681799583	2.37827649706104	1.96606609619068	0.0947888970036251	0.551251774796759	-4.06885532985351
P14406	COX7A2	-0.217624286774964	2.28121375583485	-2.86120099085326	0.0273745536909892	0.54538390134182	-4.06952260206125
P16949	STMN1	-0.547888247044746	2.26803729626817	-3.09857596717135	0.0199703096233483	0.54538390134182	-4.07004704666512
Q96S82	UBL7	-0.226418358997381	2.3508152505156	-2.0067854949361	0.0894936770863259	0.54538390134182	-4.07032615346559
Q8N6M0	OTUD6B	-0.442793575519374	2.27450295638473	-2.19639591853823	0.0685039058748624	0.54538390134182	-4.07034281632608
O75319	DUSP11	0.2242253568146	2.28350351692489	2.02208888338872	0.0875811952552143	0.54538390134182	-4.07108450126075
O00767	SCD	-0.684383023146427	2.32061811858928	-2.10929011462228	0.0774435390995097	0.54538390134182	-4.07292784212527
P01111	NRAS	-0.288596137414369	2.24779786215112	-2.43790652902679	0.0488619834103366	0.54538390134182	-4.07387141245659
Q9Y697	NFS1	-0.0955797490443316	2.3300097474028	-2.18465278768557	0.0696448702643583	0.54538390134182	-4.07491763385069
Q7Z2K8	GPRIN1	-0.502963007898209	2.16109740378901	-2.03713759415202	0.0857406160461085	0.54538390134182	-4.07497223425899
Q6PI26	SHQ1	0.895374905554193	2.31493831109203	2.97152651646816	0.0236200492409059	0.54538390134182	-4.07779979211636
Q96CU9	FOXRED1	-0.2162918879338	2.29931290957149	-2.34777280607994	0.0554030793180437	0.54538390134182	-4.07833231992451
P55145	MANF	-0.0833977114554719	2.30685684158338	-2.98865814024516	0.0230884781922071	0.54538390134182	-4.07990906570763
Q9H4A6	GOLPH3	-0.15490720068648	2.29793179970877	-2.22615983758429	0.0656970011324548	0.54538390134182	-4.08173924963724
Q68CP9	ARID2	-0.0976175673358864	2.32917802742727	-2.17297555687958	0.0707987046817897	0.54538390134182	-4.0823941651404
P40189	IL6ST	-0.300768629418849	2.2634328476428	-1.99682218813077	0.0907612827633271	0.54538390134182	-4.08306310441921
O60645	EXOC3	-0.134367061615172	2.35004703257693	-2.13223809331748	0.0749789677633882	0.54538390134182	-4.08688414620173
O75528	TADA3	-0.403531829655992	2.21625921465128	-1.93982710328826	0.0983658446394363	0.5563680278471	-4.08772818999318
Q7RTV0	PHF5A	-0.294369105400729	2.21570944875612	-2.54049688697539	0.0423871620776327	0.54538390134182	-4.08947721133065
Q9H4L7	SMARCAD1	-0.174431508763032	2.29794606854553	-1.9864686154194	0.0920976185748885	0.547654262989227	-4.09034980073912
Q6EEV4	POLR2M	-0.217952520504666	2.4706126046577	-2.02339232157992	0.0874202137199944	0.54538390134182	-4.09114815328858
O43298	ZBTB43	-0.515092629296904	2.04582876291655	-1.97676192075734	0.0933683531180317	0.550130766888741	-4.09365716655318
Q96DU3	SLAMF6	0.122664612012096	2.29699948066019	2.11868022027509	0.076425259690411	0.54538390134182	-4.09492024524414
Q13433	SLC39A6	0.285236626947864	2.41530468706422	1.9344992687937	0.0991084140283412	0.557034243199317	-4.09542663043829
Q9BXS9	SLC26A6	0.971345372142048	2.49320000809555	3.16559408599526	0.0182947900213166	0.54538390134182	-4.0974786813616
O60216	RAD21	-0.0816221703346258	2.29085443924654	-2.49148355478266	0.0453604365369999	0.54538390134182	-4.09816295190088
O14607	UTY	0.291323691394535	2.33980560130677	1.94591433347845	0.0975242137045741	0.555412775277523	-4.09817524242523
Q6IQ49	SDE2	-0.108797653035601	2.30218082899647	-2.32310987644671	0.0573469040378748	0.54538390134182	-4.09858401640967
A6NKT7	RGPD3	-0.067415742875753	2.3114606784675	-2.38141035114395	0.052861445906758	0.54538390134182	-4.0987801192905
Q9H944	MED20	-0.115741391221843	2.30993681394698	-2.15973769285285	0.0721303829936634	0.54538390134182	-4.10015378433195
P61421	ATP6V0D1	-0.130727222066085	2.29178478058758	-2.50706989343355	0.0443918885318138	0.54538390134182	-4.10060952541209
P09936	UCHL1	0.0506871035887254	2.32942006806028	3.36498715506537	0.0141504764979083	0.531713471604048	-4.10194468327734
Q99622	C12orf57	-0.511016510875883	2.34780294581356	-1.92885451477811	0.0999012412990804	0.558592682504294	-4.10277739207461
P59768	GNG2	0.357381739279096	2.3994253562057	2.01949802934233	0.0879020650988171	0.54538390134182	-4.10354033678273
P61966	AP1S1	-0.228056053658868	2.22189989457765	-2.22405980785242	0.0658911224738778	0.54538390134182	-4.10426645011558
Q96SK2	TMEM209	-0.192235761173959	2.29883641323521	-1.99191125234353	0.0913926975437271	0.546048505368634	-4.10436964070592
P78356	PIP4K2B	-0.214864636545	2.19524645518731	-2.17436795958624	0.0706601010831202	0.54538390134182	-4.10630907590347
Q8N6L1	KRTCAP2	0.368766896344125	2.23409998700892	2.33506303262105	0.0563961357785133	0.54538390134182	-4.1092424164847
Q5VST6	ABHD17B	-0.446858639910019	2.24607949328893	-1.96271670766407	0.0952381644501623	0.551251774796759	-4.11029017764457
Q9NX20	MRPL16	0.106656946449392	2.30819762932938	2.25398933034189	0.0631792833495325	0.54538390134182	-4.11040073373602
Q0VDG4	SCRN3	-0.376506340905839	2.2402921149375	-2.03271257949618	0.0862777533579149	0.54538390134182	-4.11055670643087
Q15306	IRF4	-0.0833910291708603	2.35759977862144	-2.85610576945954	0.0275627428088357	0.54538390134182	-4.11117621108368
P0DPB5	POLR1D	0.55329519836635	2.39022006197244	1.93124460523745	0.0995647766767887	0.558254705366921	-4.11123510613055
Q15723	ELF2	0.288529928756369	2.36787952576528	1.94156477051514	0.0981248565682398	0.556194054287267	-4.11361509838663
A8MPS7	YDJC	0.360806465191088	2.35856458125096	2.01601897725959	0.0883347953257283	0.54538390134182	-4.11531961994215
Q9Y5N6	ORC6	-0.382873223222168	2.31229870075957	-1.93968612651591	0.0983854218090726	0.5563680278471	-4.11578476988647
Q8NE86	MCU	-0.126196007000686	2.34496661613344	-2.02635969866164	0.0870548359500738	0.54538390134182	-4.11786041425298
Q9UPP1	PHF8	-0.16770840181515	2.21250793021691	-1.94672890748658	0.0974121349741921	0.555412775277523	-4.11789800530007
Q8N442	GUF1	0.150767469451478	2.3149196368449	1.97503427058896	0.0935963576198697	0.550130766888741	-4.11815026758576
O60306	AQR	-0.120553867412445	2.32656768910281	-2.22554300705101	0.06575395840467	0.54538390134182	-4.11949445436287
Q969K3	RNF34	-0.432172009194955	2.12242647676815	-1.94348777137776	0.0978588509999049	0.555553649030735	-4.11955722709937
Q5JTJ3	COA6	-0.239773762247023	2.32253702154762	-2.59500043358172	0.0393200096730059	0.54538390134182	-4.12027127342136
O96013	PAK4	0.222200480542711	2.20159583024865	1.90162330729276	0.103815389545967	0.559044131929769	-4.12045271955105
Q96QK1	VPS35	-0.0682294524623454	2.33482821092635	-2.60827154695633	0.0386091994848459	0.54538390134182	-4.12053630832602
P19532	TFE3	0.539542664489811	2.4865893819869	1.91822685411437	0.101411089229784	0.559044131929769	-4.12363173673349
Q9H6R0	DHX33	-0.153390418816192	2.31187999272643	-2.06499436240695	0.0824357257392859	0.54538390134182	-4.12539111822487
Q969H6	POP5	-0.380883163945711	2.36125682694337	-1.91997027349031	0.101161859846772	0.559044131929769	-4.12760390310385
Q96CV9	OPTN	-0.167471126294443	2.34504136434977	-2.2337397960485	0.0650011993245969	0.54538390134182	-4.1280163769378
Q96C90	PPP1R14B	-0.170249650158727	2.34127716524196	-2.19006677029622	0.0691164510223963	0.54538390134182	-4.1286175294658
Q7Z589	EMSY	-0.209673912223721	2.27495814303728	-1.8910870032953	0.105370333150817	0.561098537961165	-4.12968056703369
P0DP91	ERCC6	-0.252165328562291	2.31713500192398	-1.89077409272083	0.105416863263259	0.561098537961165	-4.13019359415687
P15822	HIVEP1	0.386284241181845	2.26695995697899	1.97857487963138	0.0931296875088753	0.549768017074751	-4.13114330200916
Q8TEJ3	SH3RF3	0.443049312405808	2.24995012042895	1.98295604260979	0.0925554496169527	0.549255735791216	-4.13188119726751
Q8NCF5	NFATC2IP	0.164927703429495	2.27451722727787	2.15398672462521	0.0727168448020053	0.54538390134182	-4.13575256913175
Q9Y6H5	SNCAIP	0.365231488547301	2.30176108684773	1.88641995739352	0.106066441254703	0.561098537961165	-4.13646581982598
Q96Q80	DERL3	0.139883332198786	2.30861173042966	2.04410211789277	0.0849020308421264	0.54538390134182	-4.1373353660848
Q14149	MORC3	-0.135416082508889	2.3457501216433	-1.96443907723747	0.095006870825274	0.551251774796759	-4.13798898863476
Q9BT30	ALKBH7	0.194623984911685	2.30114621066283	1.99388016530929	0.0911390210312453	0.54538390134182	-4.13955791623379
Q5JPE7	NOMO2	-0.385930402960564	2.20506624089271	-1.90052913777824	0.103975803149015	0.559044131929769	-4.14103157085946
Q13287	NMI	-0.0932153927650656	2.37385287270067	-2.16193714114963	0.0719073688893856	0.54538390134182	-4.14202900116324
O00505	KPNA3	-0.199599205710149	2.30159708721832	-2.1727866653897	0.0708175288390785	0.54538390134182	-4.14203126868397
Q96D46	NMD3	-0.169208021187512	2.29136995387819	-2.19537490883139	0.068602343759	0.54538390134182	-4.14311143490128
Q9ULV3	CIZ1	-0.105355621114019	2.30974152479241	-2.08424277950371	0.0802275599254145	0.54538390134182	-4.14350219112913
P18206	VCL	-0.118899850875484	2.32786980541123	-2.00347646632361	0.0899126939479609	0.54538390134182	-4.14454022404057
O60684	KPNA6	-0.124822573261224	2.30544872078632	-2.5277702727961	0.0431389721089677	0.54538390134182	-4.14468842985363
O15504	NUP42	-0.248837891084269	2.29286563050291	-1.94551188249539	0.0975796350970038	0.555412775277523	-4.14479873776208
P50053	KHK	-0.210034321228064	2.31260590883242	-1.96590847272149	0.0948099921492782	0.551251774796759	-4.14607997899911
P21127	CDK11B	0.270282875191035	2.38432505893048	1.99633300570727	0.090823981918145	0.54538390134182	-4.14787881538405
Q15059	BRD3	0.26734500598152	2.32503598087487	1.87032842807324	0.108501599014687	0.561098537961165	-4.14818758773904
Q03135	CAV1	-0.251648990015914	2.21129968382334	-1.87715866658669	0.107461293067308	0.561098537961165	-4.15070747844349
Q10713	PMPCA	-0.0905841235653665	2.33077127160954	-2.55471913684554	0.0415632713572525	0.54538390134182	-4.15071419706985
P43304	GPD2	-0.35037555506879	2.24413973938299	-1.92262164189494	0.100784001079926	0.559044131929769	-4.15104783739614
Q13107	USP4	-0.114288226666835	2.30223936439161	-2.21416725327194	0.0668135107316316	0.54538390134182	-4.15164684652677
Q9BRJ7	NUDT16L1	-0.115339396012491	2.29312891221454	-2.03762580106059	0.0856815609390731	0.54538390134182	-4.15269430805922
O43278	SPINT1	-0.138991153217536	2.28864996713216	-2.03753632476818	0.0856923812174064	0.54538390134182	-4.15300084469458
O15127	SCAMP2	-0.175661489808468	2.32208918671554	-2.33139449477759	0.0566861872225557	0.54538390134182	-4.15357468131386
Q5VU43	PDE4DIP	-0.183889171348154	2.27867928074976	-2.001001649735	0.0902273621690612	0.54538390134182	-4.15472063740471
Q9NRW4	DUSP22	0.222968125009584	2.24636496681683	1.99391376295919	0.091134698409218	0.54538390134182	-4.15492783887571
Q9UEW8	STK39	-0.221999120759156	2.29331048190153	-2.21444636194164	0.066787305768254	0.54538390134182	-4.15672697015642
O43182	ARHGAP6	-0.144046736072338	2.31243170566151	-1.93384322889002	0.0992002348794717	0.557034243199317	-4.1569497697893
Q49MG5	MAP9	-0.333470959096992	2.12485680297319	-1.91864799465519	0.101350829546122	0.559044131929769	-4.1574559024424
P19440	GGT1	-0.113573544045285	2.33744155625345	-2.1526219064685	0.0728567361330023	0.54538390134182	-4.15782567621701
Q9UI09	NDUFA12	-0.168874391855642	2.34093978163455	-2.09746754569309	0.0787452071075369	0.54538390134182	-4.15872863459186
Q7L7V1	DHX32	-0.623329130316799	2.14767849384439	-2.15923180353958	0.0721817776067094	0.54538390134182	-4.15896488382226
Q86WA8	LONP2	-0.25169614212728	2.25801001532418	-1.87180096208059	0.108276481497567	0.561098537961165	-4.15976288028401
Q9BZQ6	EDEM3	-0.0893201181492582	2.33241358178123	-2.23914740635962	0.0645094370840134	0.54538390134182	-4.15986220383896
Q6UWE0	LRSAM1	-0.183624609682385	2.34232252285631	-1.95630544321353	0.0961040727512145	0.554699262517145	-4.16295255011391
P57081	WDR4	-0.162912793282719	2.26680958944977	-2.33197585511666	0.0566401193879749	0.54538390134182	-4.16312288058035
O14862	AIM2	0.205802664011125	2.37875939010989	1.85141619104296	0.111434221044111	0.562282056289985	-4.16369465100304
Q99962	SH3GL2	0.138869632276658	2.29936172168814	2.26820944652301	0.0619313187012492	0.54538390134182	-4.16477577550943
P47985	UQCRFS1	-0.184721433291175	2.27185501432874	-2.31016870937289	0.0583949801780358	0.54538390134182	-4.16481007820028
Q9NY12	GAR1	0.399721936051197	1.80666068263966	2.52562653587984	0.0432669835371466	0.54538390134182	-4.16825769008691
Q86WR0	CCDC25	-0.101171378986185	2.31173987348792	-2.02822807359481	0.0868255685735804	0.54538390134182	-4.16879698892983
Q9H496	TOR1AIP2	-0.489005594477528	2.19780318261284	-1.85794317439369	0.110413392701053	0.56177956279214	-4.16913715218373
P19793	RXRA	-0.267430061469832	2.25737839515149	-1.84984301100274	0.111681655044801	0.562748436696947	-4.17059946298128
Q9NR09	BIRC6	-0.118244650662405	2.29004309492572	-2.09519035305323	0.0789984636288105	0.54538390134182	-4.17434208355705
P52739	ZNF131	-0.279534497555001	2.18793251529259	-1.86918322777494	0.108676993821656	0.561098537961165	-4.17462346264828
Q9NQS1	AVEN	0.427389338529146	1.94609022856089	2.09733133149105	0.0787603329157106	0.54538390134182	-4.17480538364999
Q8TF71	SLC16A10	0.23288333260614	2.30372112419108	1.83950105664728	0.113321776500621	0.563962082036932	-4.17498253374605
Q9GZR2	REXO4	0.18853079271137	2.27933119234707	1.9019514630529	0.103767327235047	0.559044131929769	-4.17715879473652
Q8IVW6	ARID3B	0.102211454522012	2.31522104032629	2.19684370453891	0.0684607794190413	0.54538390134182	-4.17730344570025
Q96IK5	GMCL1	0.589374380049337	2.45670929644801	1.97207111875623	0.0939887131755388	0.550130766888741	-4.17742953324552
Q86UU0	BCL9L	0.277767605127632	2.24719511599748	1.84371427309699	0.112650766084647	0.563380498989008	-4.17916625335497
Q9NPE2	NGRN	0.212418045158198	2.26998108898063	2.10659959410758	0.0777378346640174	0.54538390134182	-4.17935913925881
Q9H0A8	COMMD4	-0.125899612064657	2.36540482098149	-2.04124489264666	0.0852450595863177	0.54538390134182	-4.18070917659955
O15037	KHNYN	-0.295056543583441	2.27972415418747	-1.86257110953992	0.109695166275219	0.56177956279214	-4.18074331637243
Q6DD87	ZNF787	0.181253203336976	2.29304934232278	1.88589435941367	0.106145120713646	0.561098537961165	-4.18224794690848
Q9BRV8	SIKE1	-0.301713277625465	2.24347888307291	-1.82845972578642	0.115098942334358	0.566215054396867	-4.18299762303096
P41162	ETV3	0.448172572072939	2.13039699668661	1.89178022215821	0.105267323206592	0.561098537961165	-4.18405564723375
A8MT69	CENPX	-0.326745467091336	2.30149826684728	-1.90044199194242	0.103988589949648	0.559044131929769	-4.18694008885277
P03905	MT-ND4	-0.115094389237253	2.2726128262226	-2.20366437163362	0.0678073035873265	0.54538390134182	-4.18724963364428
Q6P1N9	TATDN1	-0.130160731485778	2.3234074164303	-2.14561351818056	0.0735794152250645	0.54538390134182	-4.19047246563237
Q5SXM8	DNLZ	-0.184808733857312	2.19021428003378	-1.8590408482889	0.110242622447573	0.56177956279214	-4.19215959842827
Q8N4P3	HDDC3	0.159819724368055	2.32467001683747	1.93334238423641	0.0992703912270922	0.557034243199317	-4.19347714912991
P11177	PDHB	0.0858945808672577	2.31810339203001	2.69862147055536	0.0341170845116946	0.54538390134182	-4.1972350061189
A0AVT1	UBA6	-0.0739155096994089	2.31806676165659	-2.44886812738382	0.0481232569287296	0.54538390134182	-4.19914784607787
Q92542	NCSTN	-0.220893335453084	2.29117850933933	-2.37865894886665	0.0530647177904858	0.54538390134182	-4.19970206258009
Q8IXK0	PHC2	-0.354459246380625	2.16652969223889	-1.88424073532992	0.106393036866812	0.561098537961165	-4.2008033350334
P49590	HARS2	-0.188000469079884	2.28632737739732	-2.61290101715144	0.0383644440006398	0.54538390134182	-4.20243609095451
Q9BSR8	YIPF4	0.168478944576796	2.30207434220267	1.93418812700049	0.0991519515987991	0.557034243199317	-4.20271240276162
Q9BRG1	VPS25	-0.164458918931936	2.33464385404269	-2.36186931433626	0.0543228518424768	0.54538390134182	-4.2036297556619
Q9ULX6	AKAP8L	-0.0927877854133741	2.33538533020047	-2.09928383388925	0.078543799890255	0.54538390134182	-4.204317853246
Q5T4F4	ZFYVE27	-0.768342807390597	2.38768154910791	-2.2175157225586	0.0664998237431282	0.54538390134182	-4.20621562482899
Q8NC96	NECAP1	-0.188237488287694	2.25926035748884	-2.14293467990287	0.0738575725923047	0.54538390134182	-4.20725354395665
Q5VWQ0	RSBN1	-0.212065843878972	2.20676436749987	-1.810926111829	0.117977414335435	0.571435226686594	-4.20775335447716
P14854	COX6B1	-0.690948190960664	2.36994097836205	-2.46922235916281	0.0467823309986373	0.54538390134182	-4.21050630500067
O94905	ERLIN2	-0.178602982408408	2.29633301387031	-2.16657260692573	0.0714396545680785	0.54538390134182	-4.21070006280633
Q9Y251	HPSE	0.276766274835532	2.26419140564287	1.86371939551255	0.109517673894934	0.56177956279214	-4.21112807450363
Q3MIT2	PUS10	0.367420209513424	2.41248593987362	1.86420449936209	0.109442775746642	0.56177956279214	-4.21179821811217
Q9NYK5	MRPL39	-0.112863171459679	2.31602425044271	-2.31808790310023	0.0577512929046314	0.54538390134182	-4.21318592967426
Q5VTR2	RNF20	-0.160016681596398	2.30262593844528	-2.18635105153649	0.0694786719009288	0.54538390134182	-4.21466129942772
Q93015	NAA80	0.329786495280911	2.19109164499721	1.79208492500925	0.121149099180485	0.573444334517277	-4.21469749245792
P09326	CD48	-0.0561612247694838	2.36387951855193	-2.83145177619116	0.0284930839336274	0.54538390134182	-4.21596887589848
Q16635	TAZ	0.232445816957339	2.36685274618395	1.78891997383761	0.121689990239852	0.573834857769453	-4.21603593965971
P46776	RPL27A	0.152897659270136	2.2096267463498	3.28078080845114	0.0157606208289748	0.531713471604048	-4.21638035970625
C9J7I0	UMAD1	-0.437128879667592	2.32255246533579	-1.81958186123909	0.116547700195525	0.570251247385249	-4.21845645198157
Q9BVA0	KATNB1	-0.203205237299076	2.22714873895969	-1.78773695842967	0.121892772407048	0.573834857769453	-4.21931020493932
P52735	VAV2	-0.442180001347792	2.20793642162813	-1.9449427820277	0.0976580593115096	0.555412775277523	-4.22103270382551
Q96BT7	ALKBH8	0.131240077274898	2.31094631541808	1.8778372302836	0.107358481336615	0.561098537961165	-4.22181358019904
Q96S94	CCNL2	0.20244003514034	2.34287995054561	1.78531947846829	0.122308181378206	0.573955489606705	-4.2219868274849
Q9BW62	KATNAL1	-0.279937233004435	2.2973633702847	-1.77257295004369	0.124521412799414	0.573955489606705	-4.22884485495571
Q14CX7	NAA25	0.104011094121382	2.35741613038202	2.02862458417789	0.0867769911523735	0.54538390134182	-4.2302903717053
Q8N2K1	UBE2J2	-0.209895743181166	2.50136072062498	-1.77189370931254	0.124640440508561	0.573955489606705	-4.23042435677393
Q9Y4E6	WDR7	-0.142363077943574	2.30881034151528	-1.88328407697229	0.10653672324458	0.561098537961165	-4.23133424115304
O14715	RGPD8	-0.337232753307073	2.23658704339743	-1.90380359381784	0.103496473908095	0.559044131929769	-4.23179488961326
Q86UL8	MAGI2	0.241673140457151	2.27748367172022	1.87217032949239	0.108220085853155	0.561098537961165	-4.23195972570553
Q9HBM6	TAF9B	-0.161149638682152	2.29906516304492	-1.9814471090174	0.0927528239818241	0.549255735791216	-4.23235168972688
Q9H7Z7	PTGES2	-0.320961642820399	2.28908785469829	-2.17839482088023	0.07026081413397	0.54538390134182	-4.2337579881385
Q8N9R8	SCAI	-0.241270390310492	2.3377599156955	-1.78254912049149	0.122785925202904	0.573955489606705	-4.23445941692567
Q53QZ3	ARHGAP15	-0.248500381663327	2.32978216501579	-1.77660922014564	0.123816390702478	0.573955489606705	-4.2346177558754
Q9H6S3	EPS8L2	-0.589592719554483	2.38858088963605	-1.93482891547953	0.09906230785458	0.557034243199317	-4.23464116332163
P20036	HLA-DPA1	0.277399614446874	2.32792284996676	1.86820755438391	0.108826645212845	0.561098537961165	-4.23487342002398
P08887	IL6R	-0.249049505474279	2.24128726291316	-1.77021976453794	0.124934249520757	0.573955489606705	-4.23653267796325
Q9NRG7	SDR39U1	0.26375630888785	2.30109597598856	1.76389747784334	0.126050020980505	0.574544383138384	-4.23716801014269
Q2TB10	ZNF800	-0.292793167619009	2.27468711152413	-1.76091737982499	0.12657930957616	0.575027280920676	-4.23827378916099
Q6AI39	BICRAL	0.302182402872153	2.28332645020084	1.77044059092904	0.124895451748182	0.573955489606705	-4.23856764188474
Q9BX66	SORBS1	0.991195396716168	2.27641292705567	2.04468365560865	0.0848323839821442	0.54538390134182	-4.2395067194052
Q13496	MTM1	-0.137516122452172	2.36070216123912	-1.91812393809572	0.101425820570921	0.559044131929769	-4.23993079635351
Q15047	SETDB1	-0.221009445443817	2.23009031850567	-1.83008102713619	0.114836280561617	0.566073478043381	-4.23994266896715
O14795	UNC13B	-0.186765667478384	2.26191082926925	-1.83676918502478	0.113758961176135	0.563962082036932	-4.24005913153995
Q8NFV4	ABHD11	-0.0978248469449741	2.33273945782085	-2.14327921952752	0.0738217373675699	0.54538390134182	-4.2405922800514
Q9NP79	VTA1	-0.117596848827373	2.2983468700355	-2.23353819191669	0.0650196072658501	0.54538390134182	-4.24063650331112
P36915	GNL1	0.0983559459371798	2.26839075654146	2.08864780521173	0.0797306907311393	0.54538390134182	-4.24103498124273
Q96EK6	GNPNAT1	-0.157836889070403	2.27044448374968	-1.93719685842842	0.0987317413870477	0.557024999387221	-4.24106491481115
Q9H9V9	JMJD4	0.260544379727327	2.46119539371371	1.77311611899313	0.124426309448155	0.573955489606705	-4.24137820600005
O14713	ITGB1BP1	-0.245201069903022	2.32938206332533	-1.79039419732019	0.121437752411654	0.573834857769453	-4.2418221828406
Q9HC21	SLC25A19	0.161351823465031	2.33571509949279	2.00401669542909	0.0898441513875994	0.54538390134182	-4.24189717457468
Q9BUT9	MCRIP2	0.251638562785239	2.30417826397744	1.90811133667467	0.102869222904138	0.559044131929769	-4.24242666171896
Q9BZH6	WDR11	-0.160780614457588	2.316872253559	-2.0973178003307	0.0787618356344964	0.54538390134182	-4.24363931218736
P17812	CTPS1	-0.0654486580255081	2.3360050520989	-2.64256775948206	0.0368344064215222	0.54538390134182	-4.24402533196666
Q9UL03	INTS6	-0.198995539397599	2.28079063785114	-1.77069238321028	0.12485122777473	0.573955489606705	-4.2440579379019
Q96CS3	FAF2	-0.256350200545547	2.26716324683663	-2.29947140663696	0.0592762730680989	0.54538390134182	-4.24713424992694
Q96A46	SLC25A28	0.436822769010094	2.11541766668101	1.77483231071088	0.124126286225952	0.573955489606705	-4.24819164450705
Q68CZ6	HAUS3	-0.206557724925077	2.35413019767621	-1.75936080980964	0.126856626570123	0.575027280920676	-4.24838028348776
O00233	PSMD9	0.0905262786639316	2.32501096847104	2.42039374305498	0.0500668694064436	0.54538390134182	-4.25073344015729
Q9NPB8	GPCPD1	-0.158621318938468	2.36189783553093	-1.8799331664124	0.107041531527461	0.561098537961165	-4.25090940831149
P00414	MT-CO3	0.299218315534675	2.17687201653769	1.99352099684146	0.0911852439373323	0.54538390134182	-4.2511458474983
O14617	AP3D1	-0.146719798367748	2.28666409091347	-2.30793170620433	0.0585781484198623	0.54538390134182	-4.2512950280707
P04440	HLA-DPB1	0.116506502022677	2.28103934953947	2.42198197564912	0.0499563314630253	0.54538390134182	-4.25194308638824
Q96RL7	VPS13A	-0.136822952697415	2.35500708408173	-1.85451897004253	0.110947788602662	0.56177956279214	-4.25206636495406
Q99571	P2RX4	0.151755470476705	2.34903511145003	1.81748920890384	0.116891790545531	0.570780962441897	-4.25255833700033
Q13085	ACACA	-0.121563677605872	2.29913605077964	-2.07298978600914	0.081511128721597	0.54538390134182	-4.2528764785964
O00470	MEIS1	-0.194747608318522	2.35092064395616	-1.77053106726506	0.124879559025772	0.573955489606705	-4.25312492933685
Q6IC98	GRAMD4	-0.86403991199446	2.21486045743615	-1.79820732489482	0.120109433886926	0.57295407835884	-4.25354333185026
O43741	PRKAB2	-0.286624057104332	2.34135335958399	-1.77844465385078	0.123497079741702	0.573955489606705	-4.25522433507944
O43615	TIMM44	-0.0584452238116502	2.31616627798393	-2.58402085062949	0.0399185188471776	0.54538390134182	-4.25732499123835
Q9UN86	G3BP2	0.0884874825597761	2.31898406522354	2.25774110906827	0.0628475322763733	0.54538390134182	-4.25733714317505
Q86W92	PPFIBP1	-0.268544976776106	2.17272605205816	-1.76963688780627	0.125036713544154	0.573955489606705	-4.2573625789479
O75145	PPFIA3	-0.236794207252194	2.24684779700108	-1.75211546610115	0.1281552346549	0.576539751443141	-4.25832719746807
P56589	PEX3	-0.160048999524727	2.28524961273303	-1.82657807161599	0.115404522285719	0.567333944696418	-4.25907236773292
Q9HA47	UCK1	-0.191966657663448	2.30216705461684	-1.77549092433006	0.124011335074908	0.573955489606705	-4.25960292079787
Q6PJW8	CNST	-0.171918384620283	2.28841239674062	-1.78779134471506	0.121883442759084	0.573834857769453	-4.25965711378243
P26045	PTPN3	0.400599059340957	2.22931347015979	1.73803290549619	0.130716293284866	0.577681683226665	-4.26031824025261
Q9P1U0	ZNRD1	-0.372500833162199	2.48337666181165	-1.73830636413624	0.130666093107509	0.577681683226665	-4.26105456459378
C9J798	RASA4B	0.117323799001299	2.30230008754514	1.88221107047445	0.106698112953949	0.561098537961165	-4.26503321285418
O15498	YKT6	-0.124227050006961	2.28519085117287	-2.09847718557113	0.0786331841410579	0.54538390134182	-4.26959704716028
Q6PJG2	MIDEAS	0.195487861462208	2.41320640035815	1.72259135656517	0.133581454227529	0.58084142108577	-4.26967125850014
O95503	CBX6	0.478414096261036	2.17028742377445	1.72281176711537	0.133540133426134	0.58084142108577	-4.27012774839632
Q86WX3	RPS19BP1	-0.219541878503846	2.21985108619391	-1.90588130375443	0.103193466217554	0.559044131929769	-4.27036379052847
Q15526	SURF1	-0.140762282100358	2.25851662313758	-2.00336451720205	0.0899269042603883	0.54538390134182	-4.27054083135898
Q9UBU9	NXF1	-0.15102860754608	2.3063017579669	-2.09754947127635	0.0787361111582014	0.54538390134182	-4.27094816893071
Q9H446	RWDD1	-0.257352178462953	2.37421265536669	-2.10828263126204	0.0775536073896381	0.54538390134182	-4.27114556492084
Q5T3F8	TMEM63B	0.51095356319292	2.32139781279115	1.72218700154488	0.133657291575664	0.58084142108577	-4.27141393894037
Q5T2E6	ARMH3	-0.171404466023317	2.34256358968287	-1.79582419733811	0.120513080750269	0.57295407835884	-4.27190046665984
Q9BSK4	FEM1A	-0.570587644145147	2.26624900493369	-1.71780544332616	0.134481729675855	0.58084142108577	-4.2728573797692
Q9BX10	GTPBP2	0.337823233922594	2.3923401690943	1.80292173143292	0.119314810498731	0.57295407835884	-4.27334065964993
Q96A26	FAM162A	0.0870541361169153	2.29177150109312	2.33133433208306	0.0566909568164806	0.54538390134182	-4.27479016188631
Q8TCA0	LRRC20	-0.126301258538776	2.22498794470004	-1.8887457291915	0.105718976429732	0.561098537961165	-4.27541572925177
Q8NA19	L3MBTL4	0.274282279384012	2.37861612906317	1.74713131911847	0.129056041309118	0.577530353745477	-4.27716908175419
O14569	CYB561D2	0.174234831251762	2.28953731314725	1.85072430706962	0.111542975872638	0.562439963757796	-4.27737070816013
Q9H0P0	NT5C3A	-0.137519354540621	2.31408628941144	-2.12972753388713	0.075244667643416	0.54538390134182	-4.27973138633531
Q8IZM8	ZNF654	0.296345825900889	2.30688389697848	1.71094964152341	0.135781579584334	0.581737534717957	-4.27973681636595
Q9H3Z4	DNAJC5	0.285270068184153	2.33834489465393	1.74386234139058	0.129650189060945	0.577530353745477	-4.2798616254123
P08133	ANXA6	-0.0827950333272068	2.31436139778491	-3.20320891160085	0.0174216611758668	0.541782055035346	-4.28162642380962
Q9BWJ5	SF3B5	-0.287383643269338	2.68104833320389	-1.91351054602657	0.102088366060981	0.559044131929769	-4.28266863933728
O43708	GSTZ1	-0.384161039983192	2.20326861621817	-1.87891632531951	0.107195183730516	0.561098537961165	-4.2834520941922
Q14019	COTL1	-0.165863614621616	2.29577836556443	-1.8748197721344	0.107816413684323	0.561098537961165	-4.28460367868598
Q8WUX2	CHAC2	-0.226380738183324	2.2673563291546	-2.07261582082888	0.0815541397562169	0.54538390134182	-4.28541465035095
Q9HA92	RSAD1	-0.366971458301759	2.19014245649719	-1.71058170260493	0.135851681789601	0.581737534717957	-4.28611799300073
Q9C0B0	UNK	0.153775524155694	2.32111032995391	2.07191322365353	0.0816350099634756	0.54538390134182	-4.28752449060321
Q9BPX3	NCAPG	-0.112223843386159	2.29989191386145	-2.12741949928884	0.0754897785220226	0.54538390134182	-4.28769830783652
Q8TBM8	DNAJB14	0.194101633461124	2.27808163091882	1.71805027598689	0.134435532516323	0.58084142108577	-4.28784366213434
Q6ZMK1	CYHR1	-0.216521331006526	2.25215635847747	-1.78744498357768	0.121942870890823	0.573834857769453	-4.28939500171069
O75419	CDC45	-0.240498641997404	2.34340366863769	-1.97368049047882	0.0937754101442903	0.550130766888741	-4.29154268247184
O60825	PFKFB2	-0.121066135840216	2.31086739391754	-2.0642720813431	0.0825197710736831	0.54538390134182	-4.29206007478691
Q9H0F6	SHARPIN	-0.439610771485872	2.4594844523014	-1.72044734872301	0.133984040446803	0.58084142108577	-4.29296742006437
Q8WTS6	SETD7	-0.130597423097946	2.28604294039351	-1.96491927620645	0.0949424859217466	0.551251774796759	-4.29352087174376
Q2PZI1	DPY19L1	-0.0833065930134946	2.3580188712248	-2.14988814144476	0.073137767554653	0.54538390134182	-4.29429939322996
Q7Z6K5	ARPIN	0.126240341708434	2.4125382202469	2.04084444861188	0.0852932469985475	0.54538390134182	-4.29475233554777
Q8WX92	NELFB	-0.143675237636097	2.29259506470562	-2.06520349550052	0.0824114069550583	0.54538390134182	-4.29528085448044
Q9NXG2	THUMPD1	-0.109179321078148	2.31359476325014	-2.15666129319391	0.0724435000627779	0.54538390134182	-4.29622257109178
Q96CB8	INTS12	0.135864401874735	2.368804196642	1.91604845658848	0.101723357817187	0.559044131929769	-4.29708994196391
Q9NX70	MED29	-0.391330394351049	2.26203236873757	-1.69365652360248	0.139114336941137	0.581737534717957	-4.29783560543336
O75947	ATP5PD	-0.13522480532296	2.28581233949417	-2.69332845723537	0.0343643444477269	0.54538390134182	-4.30014863832493
Q86VS8	HOOK3	-0.153441940372975	2.31245785109919	-1.78292122233242	0.12272165120714	0.573955489606705	-4.3001520210907
Q9H1E5	TMX4	0.108283879819096	2.33231207253404	2.02518310055292	0.0871995281709381	0.54538390134182	-4.30034711397364
Q96DX4	RSPRY1	-0.54681252523008	2.12915422232793	-1.90936063879285	0.1026880181602	0.559044131929769	-4.30087351104321
Q5XPI4	RNF123	-0.176006114079468	2.28150608011434	-1.78985935121445	0.121529204888588	0.573834857769453	-4.30178512495789
Q08334	IL10RB	0.369495021432096	2.27005358635782	1.67905601902885	0.141989279686122	0.581737534717957	-4.30217495051576
P00519	ABL1	-0.435961920165125	2.29553107095223	-1.72427410923601	0.133266297816174	0.58084142108577	-4.30218157000543
Q8WVM7	STAG1	-0.180803244123132	2.28283088586525	-2.26243492493405	0.0624350046966277	0.54538390134182	-4.30224916735819
Q15654	TRIP6	-0.25220887876365	2.28579492706371	-1.68348325083123	0.141111554618929	0.581737534717957	-4.30237652927827
Q8IX07	ZFPM1	0.514054193623193	2.20834061259216	1.94682630016378	0.0973987431323483	0.555412775277523	-4.30295045276055
Q8WVR3	MAP11	-0.313325836593195	2.3870961233653	-1.69871088807989	0.138132193774848	0.581737534717957	-4.30413090731807
O60493	SNX3	-0.151789064920322	2.30264108651406	-2.35936549488586	0.0545131134850358	0.54538390134182	-4.30450864197912
P78317	RNF4	0.21895035125467	2.18880401143021	1.68032543783643	0.141737075700106	0.581737534717957	-4.30477223030358
Q9UK53	ING1	-0.506052947637654	2.23040253056068	-1.7424256682719	0.129912147116647	0.577530353745477	-4.3047743399323
O43464	HTRA2	-0.106162664279434	2.27692769744877	-2.09340167948075	0.0791979685583929	0.54538390134182	-4.3048811277246
Q8IXX5	TMEM183A	0.276488288142371	2.48192416481627	1.68397129521403	0.141015116132054	0.581737534717957	-4.30605221206081
P23921	RRM1	-0.112461640424352	2.30625608848721	-2.30248833558677	0.0590263420744731	0.54538390134182	-4.30605412158649
Q9UG22	GIMAP2	-0.379731512681914	2.36703463954491	-1.69111499111027	0.13961073062277	0.581737534717957	-4.30703885560896
Q9NTW7	ZFP64	-0.203568559856015	2.3315412033143	-1.68180036660171	0.141444581367325	0.581737534717957	-4.30733609901255
Q8NEM7	SUPT20H	-0.204160395125561	2.25440905858295	-1.67557741907903	0.142682603897385	0.581737534717957	-4.30838037386256
O00264	PGRMC1	-0.1341920712603	2.32023134356637	-2.51129131446213	0.0441333161169915	0.54538390134182	-4.30846848351102
Q7Z5R6	APBB1IP	-0.15209096849899	2.30416508674402	-1.71889854426649	0.13427559231573	0.58084142108577	-4.31009925906993
Q8TF40	FNIP1	0.320407999701025	2.27469171777865	1.68645362854337	0.140525580884076	0.581737534717957	-4.31279178190804
Q9NVS2	MRPS18A	0.171628457767627	2.26733811858938	2.27928076449246	0.0609772909016262	0.54538390134182	-4.31322021894746
Q8IYT2	CMTR2	0.195661236270026	2.34730402188599	1.68002794116487	0.141796142789623	0.581737534717957	-4.31334003012148
Q9Y2D9	ZNF652	-0.193973605512276	2.2886221683603	-1.66696567023477	0.144413006736877	0.581737534717957	-4.31412185494546
P26572	MGAT1	-0.126655367991203	2.2946160925283	-2.27996872387551	0.0609185109274294	0.54538390134182	-4.31459432660546
P00734	F2	-0.234409200491607	2.28586607456088	-2.01037899208325	0.0890408582672262	0.54538390134182	-4.31518345844741
Q9H867	VCPKMT	0.577884733160483	2.17685815534352	1.66558007523192	0.144693291240963	0.581737534717957	-4.31530544029272
P13716	ALAD	-0.143570628731925	2.27875816452758	-2.01440058774024	0.0885368221898069	0.54538390134182	-4.31531645906723
Q9NX07	TRNAU1AP	0.140726448414924	2.36347853917697	1.80126636358519	0.119593239141556	0.57295407835884	-4.31547941312877
Q8WXD5	GEMIN6	-0.198732612428427	2.32008013463269	-1.86734786673628	0.108958674910514	0.561098537961165	-4.31614622028629
Q14197	MRPL58	-0.151551498000639	2.30114499539776	-2.37908071341892	0.0530335054354641	0.54538390134182	-4.31633024910371
Q5JRX3	PITRM1	-0.0648804766122992	2.3304901323235	-2.17781577939942	0.0703180872888238	0.54538390134182	-4.31655994409648
Q9H6T3	RPAP3	-0.187555229831157	2.31104504751956	-2.0417637123124	0.0851826682419096	0.54538390134182	-4.31675269404912
Q53H12	AGK	-0.0794295056778438	2.33428545081397	-2.45017483237179	0.0480359766767197	0.54538390134182	-4.31797102046061
Q9HCE1	MOV10	0.227205239556375	2.4017733540831	1.66245756991623	0.145326835220144	0.582398263006223	-4.3182169477059
Q9H330	TMEM245	0.377786988993565	2.25938631182213	1.68388106910085	0.141032940213751	0.581737534717957	-4.31869443642069
Q9NXR8	ING3	-0.390704310084248	2.19419129359812	-1.78049798782707	0.123140811431077	0.573955489606705	-4.32011412228318
Q6ZN55	ZNF574	0.254448015899475	2.26776842104258	1.66752402102302	0.144300207927539	0.581737534717957	-4.32115268486635
O43150	ASAP2	0.271100499574987	2.39027204059139	1.68378328484363	0.14105225984126	0.581737534717957	-4.32227204844073
Q9NX08	COMMD8	-0.31878624938625	2.23986869350785	-2.08002551843114	0.0807061869847188	0.54538390134182	-4.32275403600543
Q99436	PSMB7	-0.118032814499038	2.31341723748996	-2.61796724606137	0.0380984743882587	0.54538390134182	-4.32355298837761
P78406	RAE1	-0.0881455421970746	2.3282432753934	-2.39166310742936	0.0521110807858019	0.54538390134182	-4.32357861055781
Q9Y2D5	AKAP2	-0.105874258865122	2.30670262102891	-2.19625532660748	0.0685174520772987	0.54538390134182	-4.32418673058512
Q9P0N9	TBC1D7	0.309133472637429	2.24672997268223	1.66861606319796	0.144079835763763	0.581737534717957	-4.32587908697058
Q16670	ZSCAN26	0.371681420260539	2.33685710860661	1.66883536154851	0.144035620610019	0.581737534717957	-4.32612027040133
Q07817	BCL2L1	-0.182841196556031	2.27246114059732	-2.28618329484472	0.0603901722811774	0.54538390134182	-4.32628630096964
Q9UID6	ZNF639	0.311385034947866	2.54060995629143	1.64734066850618	0.148431664118704	0.58482321723055	-4.32702688985031
Q86V88	MDP1	0.169485118178114	2.33241567634109	2.02867093149112	0.0867713148221514	0.54538390134182	-4.32765318918336
Q9H1H9	KIF13A	-0.34833289234757	2.25755038258507	-1.64522390714585	0.148871442465484	0.58482321723055	-4.32791165471668
O43303	CCP110	0.284292439446817	2.33691771517802	1.65037760324253	0.147802874362424	0.58482321723055	-4.32808099347541
Q96SZ5	ADO	0.0915170349185298	2.33613607954133	1.94629187290576	0.097472251392372	0.555412775277523	-4.32837138774972
Q99728	BARD1	0.233644194464603	2.27414835829061	1.72436535197102	0.133249229855098	0.58084142108577	-4.32917393453124
P00973	OAS1	-0.138046717294039	2.27158260684264	-1.85519635585935	0.110841871117284	0.56177956279214	-4.3300200576874
P16662	UGT2B7	0.833481898772638	2.30317569444775	1.64393047075723	0.149140778050518	0.58482321723055	-4.3307893798617
Q01844	EWSR1	0.283522048926002	2.10234428704847	2.99439994987056	0.0229132112349172	0.54538390134182	-4.33190062224746
Q9UL15	BAG5	-0.178926426196126	2.2844828859046	-1.76512553201111	0.12583253552397	0.573955489606705	-4.33237393537056
O75347	TBCA	-0.131770397237966	2.30996134427741	-3.05077166450609	0.0212666675390429	0.54538390134182	-4.33437496119886
Q15542	TAF5	-0.126420139754223	2.31834930172622	-2.0206807411005	0.0877554432815925	0.54538390134182	-4.33598785335886
P30305	CDC25B	0.427895650695291	2.25289666664361	1.73618061359197	0.131056819779418	0.578089781409354	-4.33674132632041
Q15029	EFTUD2	-0.0250740291672873	2.32514482684505	-3.37658512965418	0.0139431456721873	0.531713471604048	-4.33696981800502
Q96L46	CAPNS2	-0.132551132039969	2.34932346704352	-2.36351349637747	0.0541982878610483	0.54538390134182	-4.33778425933326
Q9UKE5	TNIK	0.127710707597135	2.35526411220918	1.80187465790289	0.119490851844506	0.57295407835884	-4.33807127759442
P56962	STX17	0.137780408524842	2.300777739186	2.04133137650371	0.085234656158435	0.54538390134182	-4.33824272110781
Q6P1K8	GTF2H2C	-0.167606888901966	2.35473396987214	-1.78209278695868	0.122864793533035	0.573955489606705	-4.3385437405497
Q7Z7A3	CTU1	0.170444660233607	2.37789732860447	1.74138836827734	0.130101603601689	0.577530353745477	-4.33903618043608
Q8TD55	PLEKHO2	0.0860464224231377	2.29192975838413	2.22377701114903	0.0659173084054075	0.54538390134182	-4.33914658596574
Q9C0J9	BHLHE41	0.666667707629344	2.08548716387002	1.67989937146299	0.141821677232444	0.581737534717957	-4.33943981386934
Q9NWT1	PAK1IP1	-0.177337886667022	2.24265148842739	-1.99355285940577	0.0911811424598759	0.54538390134182	-4.33997766486309
Q13444	ADAM15	-0.196384745009666	2.28175124356058	-1.67743253644975	0.142312455142531	0.581737534717957	-4.34005930973876
Q9NQG7	HPS4	0.387645708179418	2.2460481483304	1.67681583434417	0.14243540251477	0.581737534717957	-4.34094851178427
Q6VMQ6	ATF7IP	-0.213787773559855	2.31868137442626	-1.72864195501271	0.13245160974197	0.580405032188561	-4.34134602077386
P63218	GNG5	0.241115335497023	2.39445314150976	1.97510051606527	0.0935876046962513	0.550130766888741	-4.34150421485163
Q9GZZ1	NAA50	-0.10629742084504	2.34106774998929	-2.38176036609102	0.0528356451183409	0.54538390134182	-4.34273520727066
Q6NT76	HMBOX1	0.315363239105676	2.31399577939745	1.63329758126063	0.151372554724899	0.584895278477328	-4.34327069326435
P35244	RPA3	-0.0697505311312934	2.3418844870724	-2.48745069872746	0.0456146312770845	0.54538390134182	-4.34478544668551
P49757	NUMB	-0.248574243113915	2.32037265092315	-1.67268823159623	0.143260917293164	0.581737534717957	-4.3448724789194
Q9BR76	CORO1B	-0.177144636455382	2.31358611910608	-1.75632991334802	0.127398302600484	0.575273056705297	-4.34543726691588
O14562	UBFD1	-0.17623791135699	2.31500031984356	-2.15548121767317	0.0725639760936437	0.54538390134182	-4.34596621821588
Q9NYF3	FAM53C	0.277377402303386	2.21326024363915	1.65289377909679	0.147283832752039	0.58482321723055	-4.34627777417871
Q8N137	CNTROB	0.127257305932015	2.30574578110566	1.77120922225444	0.124760499593485	0.573955489606705	-4.34630298769392
O94826	TOMM70	-0.138782394766828	2.28456638010162	-2.40098389963521	0.0514385384346088	0.54538390134182	-4.3478766816231
Q5U5X0	LYRM7	0.202876753557268	2.36651726387494	2.18829886994192	0.069288550470722	0.54538390134182	-4.35062151772281
Q9NRL3	STRN4	0.137598642123575	2.30750424890269	1.76558127591021	0.12575191723206	0.573955489606705	-4.35096005151623
Q96JN0	LCOR	0.504831317221343	2.28992820870547	1.69732171692146	0.138401465099537	0.581737534717957	-4.35262624187462
Q96A05	ATP6V1E2	-0.576344524919418	2.20403112366791	-2.12618512946087	0.0756212003761621	0.54538390134182	-4.35279972162802
Q15398	DLGAP5	0.131123072306873	2.3161440067983	1.69459383765665	0.138931696168686	0.581737534717957	-4.35316433199293
Q96A65	EXOC4	-0.0832413190487561	2.33933547937831	-2.02144899838804	0.0876603335053292	0.54538390134182	-4.35402550848932
Q8NC42	RNF149	-0.162802141482362	2.26173477649654	-1.68884593372067	0.140055344313651	0.581737534717957	-4.35463460436441
Q9HBE1	PATZ1	0.203571240088048	2.36706956632171	1.74899522179696	0.128718453388158	0.577530353745477	-4.35508181380467
Q8WZ42	TTN	-0.240906293314082	2.19224090892332	-1.66305890180817	0.145204621427357	0.582398263006223	-4.35698788546598
Q9UQ16	DNM3	-0.148150764336196	2.29080665930437	-2.4028811996075	0.0513027489510707	0.54538390134182	-4.35765676114745
Q93086	P2RX5	0.162740458968726	2.32837219315532	1.6545830852577	0.146936336263349	0.58482321723055	-4.35787741213262
Q9Y2W1	THRAP3	0.108542818495842	2.21854446185619	2.65210173212354	0.0363565106674881	0.54538390134182	-4.35850610881073
Q8N960	CEP120	-0.304712798727087	2.23040507461198	-1.65050725752865	0.147776086417142	0.58482321723055	-4.35942526387072
Q9BYX4	IFIH1	-0.13158662987685	2.31974460801881	-1.81212956980665	0.117777609771177	0.571435226686594	-4.36003444017048
Q9UK73	FEM1B	-0.185940092277988	2.30159175785053	-1.69823315156306	0.138224739377395	0.581737534717957	-4.36027443403962
Q6Y288	B3GLCT	-0.222261083383301	2.37469022852102	-1.64381231680303	0.149165404694115	0.58482321723055	-4.36028973235904
P36957	DLST	-0.0814253571615411	2.34298313074934	-2.2426955461182	0.0641888514604518	0.54538390134182	-4.36148744633817
P82970	HMGN5	0.179109652260531	2.23000054692457	2.12037866831887	0.0762425343923493	0.54538390134182	-4.36307348081668
Q6KCM7	SLC25A25	0.159872562422407	2.31721424725075	1.6670131952933	0.144403402372929	0.581737534717957	-4.36361852591751
O43237	DYNC1LI2	-0.247066161279527	2.26607116788182	-1.90214304361707	0.103739278181086	0.559044131929769	-4.36365081535415
P43490	NAMPT	-0.128501908904296	2.31747176619228	-2.5663916132977	0.0408996821156051	0.54538390134182	-4.36387520762439
Q01459	CTBS	-0.253900114849292	2.29460908287217	-1.6243757415099	0.153269676782083	0.587415301170889	-4.36390451063932
Q2M296	MTHFSD	-0.316940118634602	2.1819081320248	-1.62958124050981	0.152160060990224	0.585497722761005	-4.3641082902419
A6NI79	CCDC69	0.238532684194969	2.35161491593756	1.60817280910658	0.156772905198747	0.587415301170889	-4.36504015928038
Q9BVL2	NUP58	-0.161245760521804	2.22212671425693	-2.12359249035071	0.0758979933616075	0.54538390134182	-4.36568931569014
P05161	ISG15	0.13483665834755	2.38692766684457	1.69092231785233	0.139648431506128	0.581737534717957	-4.36582888087041
Q5JS54	PSMG4	-0.160965584127235	2.34301235988843	-2.01815069272421	0.0880693956898791	0.54538390134182	-4.36598381436606
Q15003	NCAPH	-0.0885692467462134	2.31878154051767	-2.25368804225362	0.0632060027923473	0.54538390134182	-4.36797648190538
P22681	CBL	0.12160369761696	2.31081770944415	1.94430323876171	0.0977462657645982	0.555412775277523	-4.36932130227732
Q7L3T8	PARS2	-0.190036390862866	2.37533485676816	-1.6307271919803	0.151916815097776	0.584895278477328	-4.37053622476213
Q96E14	RMI2	-0.168626754484292	2.29045087386296	-1.71967957121554	0.134128492845813	0.58084142108577	-4.37072759951572
Q9UGU5	HMGXB4	0.177165229822957	2.29435203658938	1.67667084223258	0.142464323309611	0.581737534717957	-4.37111073933194
Q8ND83	SLAIN1	0.107659636753303	2.29620709368088	1.92754095897368	0.100086638195577	0.558592682504294	-4.37117154438076
Q9NUW8	TDP1	-0.162366407323206	2.31404369007207	-1.70631984364338	0.136666226430509	0.581737534717957	-4.37225251643144
Q9H5K3	POMK	0.233359570592382	2.40077084692066	1.64538088891353	0.14883878532288	0.58482321723055	-4.37284293479749
P25325	MPST	0.0898921103656762	2.31869343345232	2.11961638760603	0.0763244883950393	0.54538390134182	-4.3732521305024
P28799	GRN	-0.332166447855113	2.28870937821362	-1.69942025434101	0.137994887574089	0.581737534717957	-4.37398607413568
Q13191	CBLB	-0.158928510563966	2.29590970868506	-1.66610001935172	0.144588053595938	0.581737534717957	-4.37402828713321
O60244	MED14	-0.0805335396816745	2.31092729090929	-2.1362673791415	0.0745545302427162	0.54538390134182	-4.37513325603377
O76080	ZFAND5	-0.17699985968849	2.37141100218761	-1.80440974194564	0.11906507195407	0.57295407835884	-4.37603502092862
Q9NUD5	ZCCHC3	0.178596887591695	2.30905427862884	1.66573087997298	0.14466276054041	0.581737534717957	-4.37635176481696
Q9UBP6	METTL1	-0.117793092585157	2.30096753619921	-2.12512635926009	0.075734111668228	0.54538390134182	-4.37709567811787
O75400	PRPF40A	-0.0779495931632302	2.31733529574976	-2.22737982271016	0.0655844984752991	0.54538390134182	-4.3786145538787
Q3B726	TWISTNB	-0.185294900413323	2.25785390975171	-2.02996339288179	0.0866131726075752	0.54538390134182	-4.37889997309009
Q92759	GTF2H4	-0.267940035370736	2.19506644053294	-1.64972363585425	0.147938061584161	0.58482321723055	-4.37948439149949
Q7Z5W3	BCDIN3D	0.388620331270752	2.20134124524795	1.57292494096087	0.164657212926403	0.591488496667933	-4.38100856400543
O75191	XYLB	0.279452802635245	2.23486355860035	1.59634505730217	0.159377930941937	0.587415301170889	-4.38201240266447
Q13610	PWP1	-0.0818595945458368	2.32608577761623	-2.14277558115966	0.0738741262731326	0.54538390134182	-4.38244042497705
Q96JI7	SPG11	0.257461572176901	2.30487799276688	1.59610497238469	0.159431230396022	0.587415301170889	-4.38273064868891
Q9P2Y5	UVRAG	-0.182346284117431	2.25673445776181	-1.6955271935155	0.138750055791781	0.581737534717957	-4.38284991823623
Q14691	GINS1	-0.333124064867543	2.23489190805285	-1.62262097890371	0.15364545542385	0.587415301170889	-4.3836440551234
Q9Y617	PSAT1	-0.0621240519971488	2.32554391338843	-2.2800606468431	0.0609106613583612	0.54538390134182	-4.38384979171845
Q8NB15	ZNF511	0.237853064924574	2.24599132240811	1.63458161801996	0.151101365024865	0.584895278477328	-4.38426765012244
Q9UBC2	EPS15L1	-0.0756736465928404	2.30129610397484	-2.24964965562577	0.06356526743776	0.54538390134182	-4.38462943499065
P50583	NUDT2	-0.209730755765344	2.25480106461753	-2.29784201183953	0.0594117111181389	0.54538390134182	-4.38519349122947
Q8TBQ9	TMEM167A	0.145424997354535	2.34702727431646	2.29551120381106	0.0596060075891683	0.54538390134182	-4.38607828545897
Q9P086	MED11	0.158035736919574	2.32484394457562	1.6544649447842	0.146960612708809	0.58482321723055	-4.38617440344663
P49796	RGS3	-0.156143564398669	2.34805774073403	-1.5958841897547	0.159480259560426	0.587415301170889	-4.38661835383514
O94941	UBOX5	0.368718396338262	2.18234430138349	1.59531887862207	0.159605863067306	0.587415301170889	-4.3882488992288
P53355	DAPK1	0.218015302408099	2.30826898262556	1.65067129372338	0.147742201445731	0.58482321723055	-4.38843382812486
Q96AT9	RPE	0.22572231851943	2.25255212473537	1.6808150432469	0.141639917368615	0.581737534717957	-4.38868555392309
Q9UHK6	AMACR	0.789177639626656	2.0781716978524	1.55492981137414	0.168824957036356	0.596005491945118	-4.3890290332547
Q9H4K7	MTG2	-0.30427844750954	2.21022518988247	-1.63874450363451	0.150225336283707	0.584895278477328	-4.38965851330876
Q9NQH7	XPNPEP3	0.0677048357651737	2.31584715545749	2.41609511134951	0.0503673268795709	0.54538390134182	-4.39004397948305
Q13464	ROCK1	-0.113677749792499	2.30926471670453	-1.8426772889849	0.112815556178702	0.56376720813046	-4.39074089083576
Q86TJ2	TADA2B	0.215033462625307	2.30115716993268	1.62138912430213	0.153909776951923	0.587415301170889	-4.39108354618459
Q9UBB5	MBD2	0.193043914876065	2.16405844007915	2.02894797934023	0.0867373915186571	0.54538390134182	-4.3926253111846
Q9HC16	APOBEC3G	-0.152657286696494	2.3285490511923	-2.04092282591487	0.0852838133099659	0.54538390134182	-4.39285316417104
Q9ULQ1	TPCN1	-0.339715891307642	2.25494007257794	-1.54921488838077	0.17016912899512	0.596585353968905	-4.39294416616321
O95789	ZMYM6	0.690224771217701	2.42429143001684	1.77354219700169	0.124351757021869	0.573955489606705	-4.39313551238876
P52756	RBM5	-0.130512627099637	2.2841965193509	-1.90385205060556	0.103489397062609	0.559044131929769	-4.39317988628113
Q00577	PURA	-0.371453820589366	2.21338016026451	-1.99759563861395	0.0906622371403578	0.54538390134182	-4.39318229679809
Q92989	CLP1	-0.137686722825219	2.33369563543851	-1.90078200560644	0.103938708984666	0.559044131929769	-4.3937216062637
Q13510	ASAH1	-0.232916167402619	2.27646511900161	-2.09737184471615	0.0787558338460469	0.54538390134182	-4.39431592737594
O95352	ATG7	-0.174999064020495	2.28738969090044	-1.83623344137465	0.113844891040792	0.563962082036932	-4.39447293400137
P20337	RAB3B	-0.365473821177927	2.27145213638892	-1.77012198964466	0.124951431684663	0.573955489606705	-4.39509140472594
Q8IYH5	ZZZ3	0.229659930999917	2.3325470031717	1.68147264682304	0.14150952166157	0.581737534717957	-4.39517647689466
P78504	JAG1	0.5427434068844	2.50366040148194	1.70386341134725	0.137137845818795	0.581737534717957	-4.39568845700745
Q8N9V3	WDSUB1	-0.169692038585133	2.35338272637225	-1.72323343348694	0.133461117200643	0.58084142108577	-4.39688991791038
Q8NB90	SPATA5	-0.128938542110544	2.31805092815304	-2.05582942579141	0.0835086080558945	0.54538390134182	-4.39840325911804
P49917	LIG4	0.16325346396285	2.33648099179997	1.5922355041755	0.160292588375496	0.587415301170889	-4.39841789484877
Q9NZD2	GLTP	-0.1929202734608	2.28738675051988	-1.79775940664743	0.12018519997257	0.57295407835884	-4.39952435478978
Q8IX04	UEVLD	-0.186896130731233	2.34258388655297	-1.67278914897445	0.143240679394516	0.581737534717957	-4.3997670141231
Q9UK32	RPS6KA6	-0.281000767669821	2.24444714405733	-2.06866298684664	0.0820101743459727	0.54538390134182	-4.39994788214975
Q96B70	LENG9	-0.505917038375118	2.33677211752744	-1.58925267048904	0.16095957578262	0.587999463312748	-4.4013944803492
Q99460	PSMD1	-0.124714150018614	2.33381193819952	-2.58514544855699	0.03985677650713	0.54538390134182	-4.40186879587082
Q8IY17	PNPLA6	0.132109427753763	2.3263149258129	1.66898425691951	0.144005607580342	0.581737534717957	-4.40225943587216
Q9NR19	ACSS2	-0.114690937625178	2.28324017169772	-1.76544390058802	0.125776212791989	0.573955489606705	-4.40320147992162
Q9H992	MARCHF7	0.308745607564128	2.46237168648289	1.54687434687834	0.170722521343126	0.596585353968905	-4.4041040365851
O75928	PIAS2	0.196314325791577	2.22797706447493	1.74028559813907	0.13030331135208	0.577530353745477	-4.40474224016564
Q9H977	WDR54	-0.296137336182362	2.23405023891276	-1.56808074110455	0.16576953868655	0.591488496667933	-4.40518293908683
Q01968	OCRL	-0.198292145215973	2.33057161373055	-1.60859466999383	0.156680740119797	0.587415301170889	-4.40524803280205
Q99828	CIB1	-0.283664251727418	2.18388080840045	-1.79873866470134	0.120019617430847	0.57295407835884	-4.40579146042468
Q9Y2I7	PIKFYVE	0.184213062208525	2.32147393057147	1.54006334702736	0.172342494111391	0.598459516854525	-4.40623942549064
Q6ZWJ1	STXBP4	0.414416147659249	2.31304569017741	1.52775044422091	0.175307585575333	0.602417595296969	-4.40713140035206
Q9NY35	CLDND1	-0.203934830097458	2.22768287664969	-1.76597403690238	0.12568248052471	0.573955489606705	-4.4077882018154
O43542	XRCC3	-0.557883658678645	2.12746919405451	-1.557380152848	0.16825168103976	0.595689612897585	-4.40831534327432
P40425	PBX2	0.17396688048469	2.37328613024733	1.70646311062545	0.136638768353	0.581737534717957	-4.40929353439374
Q9UHB9	SRP68	-0.120630391462146	2.29300124915901	-2.31878356306092	0.0576951000803105	0.54538390134182	-4.40960368279721
Q9H9H4	VPS37B	-0.234331035117795	2.2919687204568	-2.00263340524206	0.0900197637186411	0.54538390134182	-4.40996107563206
Q6IBW4	NCAPH2	-0.176815038551153	2.29024626690734	-1.8558784264564	0.110735321746903	0.56177956279214	-4.41168371207172
Q9NYU2	UGGT1	-0.129177940481184	2.30270402390583	-2.36219936196177	0.0542978234643788	0.54538390134182	-4.41255152836539
Q9BV40	VAMP8	-0.108186238540179	2.2991371289722	-2.28340504254095	0.0606257818741834	0.54538390134182	-4.41262312011581
Q9Y4W6	AFG3L2	-0.0879665537521477	2.30427383644436	-2.17660187260482	0.0704383100244855	0.54538390134182	-4.4130896762258
Q9Y2R5	MRPS17	-0.153128258192508	2.33668688402578	-1.90739313291576	0.102973538151118	0.559044131929769	-4.41489717537239
Q9BTU6	PI4K2A	-0.157055924161587	2.25600994907783	-1.70803028502395	0.136338755746695	0.581737534717957	-4.41561814887577
Q8WW01	TSEN15	0.131064086124115	2.26359093766225	1.9280543929121	0.100014130796924	0.558592682504294	-4.41563613305938
Q96HE7	ERO1A	-0.131266147997614	2.27120392327904	-2.27594538063363	0.0612630997233528	0.54538390134182	-4.41572767429531
P19086	GNAZ	0.243610810357504	2.32481507135505	1.54951672797378	0.170097885113384	0.596585353968905	-4.41582650620882
O15156	ZBTB7B	0.208084823896092	2.29657873966558	1.53719230511951	0.173029657977123	0.599645982763926	-4.41603923486815
P19387	POLR2C	-0.218756572058684	2.22833627147444	-2.03576772759162	0.085906538582373	0.54538390134182	-4.41663771252631
Q99767	APBA2	0.238211657556124	2.35811844224089	1.58240976363618	0.16249961687397	0.589660029046424	-4.41691984292584
Q9BTE1	DCTN5	0.152308533768368	2.27626369877836	1.83323009264308	0.114327790970337	0.565320723929863	-4.41750904121542
Q6ZVM7	TOM1L2	-0.218772806136151	2.28106532477762	-1.62077582261023	0.154041535258809	0.587415301170889	-4.41865825864692
Q8N1F7	NUP93	-0.0779026949716683	2.32783466998012	-2.32618916511164	0.057100397918072	0.54538390134182	-4.41870534025979
Q96EY9	ADAT3	-0.214283948008515	2.19175503974293	-1.61222077200725	0.15589064999075	0.587415301170889	-4.41915511194322
Q9BXS4	TMEM59	0.26752513986293	2.22219995479498	1.55952225628255	0.167752015938451	0.595331079046476	-4.41916895336134
Q8N9B5	JMY	-0.191035997517413	2.15971575854401	-1.5732642691635	0.164579560023133	0.591488496667933	-4.41925801241342
Q9H4I0	RAD21L1	-0.162900142931304	2.40448553432108	-1.80236984612899	0.119407565698197	0.57295407835884	-4.41939515641626
Q99832	CCT7	-0.0721999076758778	2.32920257358252	-2.69636235728347	0.0342223858703418	0.54538390134182	-4.41999411586907
Q96JA3	PLEKHA8	-0.5861234517404	2.23075243616482	-1.52317127019581	0.176422392800268	0.602906539323025	-4.42112985479728
O43566	RGS14	-0.185410358971633	2.25354598387963	-1.81760752915331	0.116872308875189	0.570780962441897	-4.42124184293104
Q9Y4G6	TLN2	-0.0771938670615825	2.34968171393365	-2.29759393225837	0.059432359928499	0.54538390134182	-4.42375941903806
P20155	SPINK2	-0.250157325939591	2.23432559176314	-1.52404732967604	0.176208605041893	0.602906539323025	-4.42415270585252
Q3KP66	INAVA	0.13887898323169	2.29069002410008	1.69568998104148	0.138718399110276	0.581737534717957	-4.42420459091704
Q15649	ZNHIT3	0.324613211258378	2.32166753880454	1.71901540900772	0.134253571978217	0.58084142108577	-4.42471831124634
Q8WUU4	ZNF296	0.282650152336443	2.32054764348262	1.50955320700139	0.179776851012298	0.603657941779431	-4.42506008254103
Q8TB96	ITFG1	-0.175512690943844	2.23299032365613	-1.56949077321934	0.165445040091053	0.591488496667933	-4.42567272793123
Q6UX07	DHRS13	-0.237588917565677	2.38713930853644	-1.61732054752163	0.154785850163525	0.587415301170889	-4.42589690238673
P54259	ATN1	0.150541206812159	2.32320509028425	1.66419905159075	0.144973168932748	0.582398263006223	-4.42622159687893
P16989	YBX3	0.0562941984691904	2.32496464512293	2.3360701347887	0.0563167788934225	0.54538390134182	-4.42688598151133
Q9C0F1	CEP44	0.148346358811743	2.35564944811741	1.70546526268844	0.13683012305397	0.581737534717957	-4.42745354292719
Q9UKM7	MAN1B1	-0.112685657655383	2.35746114560555	-1.74199207632932	0.129991307489505	0.577530353745477	-4.42763012426805
Q96JK2	DCAF5	-0.140180620240933	2.33709811130188	-1.60397854262123	0.157692034562709	0.587415301170889	-4.42816813642771
Q9BUR4	WRAP53	0.157983733875753	2.27378424100577	1.62289486248245	0.153586746272278	0.587415301170889	-4.42901352517521
Q9Y241	HIGD1A	0.268786305266914	2.4924564470116	1.49214941429132	0.18415004891204	0.603657941779431	-4.43006732241818
Q9UM22	EPDR1	-0.281426632315607	2.22465570319836	-1.75725375337958	0.127232958106415	0.575273056705297	-4.43043371297552
Q15628	TRADD	-0.16469162638408	2.29445615835379	-2.14279200480615	0.0738724172739447	0.54538390134182	-4.43069689374365
Q96HC4	PDLIM5	0.0968019304932863	2.34048632634018	1.85729592117724	0.110514211048402	0.56177956279214	-4.43096622601246
Q2TAA5	ALG11	-0.133617323536362	2.32568796467958	-1.6749087418024	0.142816250189312	0.581737534717957	-4.43185894130387
Q96AD5	PNPLA2	0.167194167777723	2.222299033686	1.59398421016693	0.159902776942808	0.587415301170889	-4.43200006941073
Q9UHA3	RSL24D1	-0.284023223531424	2.29599523293974	-1.90594830344696	0.103183709814364	0.559044131929769	-4.43213283174041
P22304	IDS	-0.499085960081086	2.29774139537002	-1.53223742051127	0.174221597850115	0.600573174398205	-4.43237196745381
Q0GE19	SLC10A7	0.303952740586263	2.14789313646426	1.48468544726834	0.18605559565351	0.603657941779431	-4.43357942066582
P51157	RAB28	-0.264274269200188	2.39128898485733	-1.64446398591465	0.149029626576254	0.58482321723055	-4.43408510677703
P23634	ATP2B4	-0.182986407387921	2.3070355996434	-1.70297980196262	0.137307876219157	0.581737534717957	-4.4343970567021
O60307	MAST3	0.32201306241831	2.33491339888969	1.51637208745868	0.178089849823119	0.603657941779431	-4.43508033083068
Q9ULU8	CADPS	-0.137713451232968	2.33398630955712	-1.74602758498495	0.129256352945865	0.577530353745477	-4.43593473108082
Q99747	NAPG	-0.0896247366821297	2.32777246162885	-2.02756081661213	0.0869073775320746	0.54538390134182	-4.43636097699073
Q96GQ5	C16orf58	0.0888007765876262	2.34890707874926	1.8693505344675	0.108651352280075	0.561098537961165	-4.43682380831587
Q8NBZ7	UXS1	0.26117755994855	2.37367247960511	1.5994300802657	0.15869454500783	0.587415301170889	-4.43766139964162
Q4V328	GRIPAP1	-0.126408899204319	2.27210336278862	-1.86052174617824	0.110012644670153	0.56177956279214	-4.43776727624592
Q8WXX7	AUTS2	-0.22713918939254	2.24835659632166	-1.65210498651	0.147446358889248	0.58482321723055	-4.4380475572808
P17252	PRKCA	-0.122739245634411	2.29396200946689	-1.7826875190603	0.122762015471602	0.573955489606705	-4.43854749896169
Q9UBH6	XPR1	-0.180029541876048	2.29968451175159	-1.55536010801465	0.168724153476138	0.596005491945118	-4.43874447509902
Q7Z6M1	RABEPK	0.0786447775457395	2.32163938495168	1.96241289017419	0.095279021811036	0.551251774796759	-4.4390593690266
Q7Z624	CAMKMT	-0.312926320549747	2.31591224782206	-1.53168614370818	0.174354684978136	0.600573174398205	-4.43973838501462
Q9Y6H3	ATP23	-0.296502645177444	2.27586677177423	-1.47776646153524	0.187838264016537	0.603657941779431	-4.44033421543427
Q5VT25	CDC42BPA	-0.234216539348192	2.31206028291014	-1.51593753211722	0.178196918835127	0.603657941779431	-4.44088692118931
Q9BY41	HDAC8	-0.278992323831874	2.37107463125722	-1.63136945209579	0.15178064722699	0.584895278477328	-4.44173813361821
Q92696	RABGGTA	-0.113240252170968	2.31846696828676	-1.79319239381177	0.120960387301438	0.573298545819675	-4.44211824819171
Q9NWL6	ASNSD1	0.231613126580378	2.36937618327241	1.4747991242917	0.188607613042653	0.603657941779431	-4.44242976139498
Q96CS7	PLEKHB2	-0.533344717972775	2.2138403001556	-1.48774955962686	0.185271134274328	0.603657941779431	-4.4424760860103
Q8IUZ5	PHYKPL	0.17119289958011	2.26629642400341	1.72163403384333	0.133761068762088	0.58084142108577	-4.44263426710412
Q9UNT1	RABL2B	-0.26877609215446	2.27655591742295	-1.55346776863491	0.169167884839237	0.596005491945118	-4.44401484628814
Q9H0U6	MRPL18	0.101988298148788	2.31325915440888	2.10434310080921	0.0779855301076579	0.54538390134182	-4.44527665740338
Q9BRX8	PRXL2A	-0.178482743666309	2.31994171531112	-1.67380780093478	0.143036552965424	0.581737534717957	-4.44630355895632
Q8TB40	ABHD4	-0.146320720408333	2.35396767702526	-1.56718221267664	0.165976634047784	0.591488496667933	-4.44637623379217
Q8WXE1	ATRIP	0.173462966801117	2.26149579735467	1.59315431524979	0.160087660562489	0.587415301170889	-4.4464537027954
P54274	TERF1	0.481736144668509	2.48940249883994	1.48314268833124	0.186451726979183	0.603657941779431	-4.44675857323209
Q9NQC3	RTN4	0.0974632774694377	2.33242004354318	2.15820861447393	0.0722858402461544	0.54538390134182	-4.44682701731754
Q9H1U9	SLC25A51	0.285588412618557	2.40539974879542	1.53470127178206	0.173627942366649	0.600053540944427	-4.44741133809507
A2RUS2	DENND3	-0.141891715915142	2.24002162882764	-1.61688493986678	0.154879928054804	0.587415301170889	-4.44799288229763
P41219	PRPH	-0.502723716656774	2.20974797130303	-2.52491606537544	0.0433094966579999	0.54538390134182	-4.44888287117679
Q9NX18	SDHAF2	-0.199050527092984	2.2995925714878	-1.81006280629373	0.118120949322356	0.571435226686594	-4.44905624367119
Q9UL33	TRAPPC2L	-0.101717376569997	2.32399818142831	-1.87647906274338	0.107564359885831	0.561098537961165	-4.45011426425244
Q9NX62	IMPAD1	0.153827289485537	2.2959976995086	1.77306016386427	0.124436103353458	0.573955489606705	-4.45128399122542
P25054	APC	0.629627468827164	2.05319443355515	1.49761455167346	0.182766271321924	0.603657941779431	-4.4514327546765
Q6P1M0	SLC27A4	-0.264311962573255	2.27246250990758	-1.75368247529112	0.127873284916354	0.576315241086857	-4.45167274665903
Q8IYW5	RNF168	-0.215355322473836	2.30505174314701	-1.57253836890289	0.164745719260313	0.591488496667933	-4.45180670034054
Q9BSJ6	PIMREG	0.237621865455313	2.42613228623229	1.50511058858741	0.180883935454089	0.603657941779431	-4.45215029098155
Q4KMQ1	TPRN	0.165514770759992	2.28257081159143	1.62807697826649	0.15247992601865	0.586107328121448	-4.45251453752294
P61254	RPL26	0.0709211580594247	2.23205605197007	2.93320834708882	0.0248572712494945	0.54538390134182	-4.45347631353724
Q53EZ4	CEP55	-0.164326271542797	2.27722448490815	-1.77696457652495	0.123754506528047	0.573955489606705	-4.45371206648376
Q8N999	C12orf29	-0.168338574783364	2.2448043770398	-1.64995202330021	0.147890836248783	0.58482321723055	-4.45514043407087
Q9P2N6	KANSL3	0.161676777689342	2.35935863789325	1.53748664967057	0.172959091066218	0.599645982763926	-4.45701313173611
L0R8F8	MIEF1	-0.270693232751621	2.31391888610665	-2.03841495287314	0.085586189176685	0.54538390134182	-4.45719329798945
Q92560	BAP1	0.246431080748662	2.32498687153471	1.5021861853523	0.181616135770562	0.603657941779431	-4.45799537118676
Q15493	RGN	0.282113783687928	2.24080459900601	1.48728428609801	0.185390054491692	0.603657941779431	-4.45842545317271
Q86TG7	PEG10	-0.207931668164809	2.31603195201042	-1.64383168258165	0.149161368049628	0.58482321723055	-4.45848288661848
P62491	RAB11A	-0.169906179623055	2.30915223762074	-2.76125136440343	0.0313307266994596	0.54538390134182	-4.45967401878921
P49748	ACADVL	-0.0669212165014074	2.32296476976546	-2.55171694349813	0.0417357739837456	0.54538390134182	-4.46056495716717
Q9BU89	DOHH	-0.135310783225282	2.30498581941594	-1.98892801920079	0.0917784087823685	0.546231988662932	-4.4613627198587
Q9BTX7	TTPAL	0.263912390093181	2.34155246369881	1.55970264525249	0.167710002189843	0.595331079046476	-4.46289639131611
P15151	PVR	-0.138320859227849	2.22548830213671	-1.67592108435307	0.142613963311635	0.581737534717957	-4.46379762568297
Q9GZT5	WNT10A	-0.254325941051652	2.39935466841809	-1.48991757231884	0.184717936915556	0.603657941779431	-4.46443730442335
Q9H0R1	AP5M1	-1.07803599871401	1.88108286213982	-1.43113281473482	0.200269165034173	0.610688724064219	-4.46451031449478
Q66PJ3	ARL6IP4	0.175134436013796	2.22274237221488	1.90062194076854	0.103962187994178	0.559044131929769	-4.46455058351336
P54253	ATXN1	-0.178829001443371	2.29695856885413	-1.51687877664585	0.177965083496148	0.603657941779431	-4.46499278161989
Q9Y6Y9	LY96	-0.426967436831843	1.9761187238494	-1.42875497245957	0.200922754369738	0.610688724064219	-4.46601752429057
Q13370	PDE3B	-0.316749260023867	2.26267026662736	-1.45844450543713	0.192900245482888	0.605622988792184	-4.46844763750563
Q9NQP4	PFDN4	-0.261614803308676	2.20528298881388	-2.29655608850855	0.0595188248485389	0.54538390134182	-4.46858020078335
Q12802	AKAP13	-0.166506043323967	2.27012327760504	-1.60218623841437	0.158086352586632	0.587415301170889	-4.47044091357221
O14526	FCHO1	0.166097847720883	2.31051458668719	1.47842659802092	0.187667502830338	0.603657941779431	-4.47044212824345
Q9P0U3	SENP1	-0.159527365304338	2.33787929841909	-1.70298441338154	0.137306988330428	0.581737534717957	-4.47083487326937
Q8NAX2	KDF1	-0.460749609890007	2.15276024676315	-1.4256424190798	0.201781231538483	0.612191476182283	-4.47381195960836
Q96KF7	SMIM8	0.191484661087301	2.31143521441364	1.63071508359728	0.151919383354965	0.584895278477328	-4.47543668877077
Q99569	PKP4	0.220172319889793	2.48183131028045	1.4345187906392	0.199341822492774	0.610211202833067	-4.47571027236786
Q9NSD9	FARSB	-0.0625929771910383	2.32703109512817	-2.59184628885219	0.0394909704894649	0.54538390134182	-4.4763513150839
Q8TCN5	ZNF507	0.42339876469054	2.15201405979625	1.41023675284081	0.206079677770812	0.616571488330835	-4.47638449883805
Q13443	ADAM9	-0.309929405320421	2.24955058707624	-1.4326249646663	0.19986001440806	0.610653428611668	-4.47677919199378
P62424	RPL7A	0.117362211111034	2.25566641824977	2.73321912437139	0.032546708893245	0.54538390134182	-4.47729920124857
Q92918	MAP4K1	0.095950503139655	2.33460717710625	1.87450304885116	0.107864591652642	0.561098537961165	-4.47764421141897
Q8N6Q8	METTL25	0.265567437745969	2.33601975002189	1.40907878100299	0.206406111740829	0.616571488330835	-4.4778707782387
Q9UDW3	ZMAT5	-0.437546314651727	1.98364135986326	-1.40827870861053	0.206631927506294	0.61692205000954	-4.47795125492128
Q9Y242	TCF19	-0.202096760422696	2.31781294881167	-1.4826080532023	0.186589185895817	0.603657941779431	-4.47960898125618
Q86V87	FAM160B2	0.193345874544723	2.18849897445767	1.47719287242937	0.18798675387546	0.603657941779431	-4.48201170979033
Q6NUK4	REEP3	0.291983606224585	2.22759939087007	1.39769219953481	0.209641082080911	0.619389286872157	-4.48233180040321
Q9Y5Z4	HEBP2	-0.200985669963764	2.35253850505908	-1.66385307661082	0.145043365165797	0.582398263006223	-4.48256165225905
Q8TDY2	RB1CC1	-0.126545924011155	2.28294459467281	-1.59813015580661	0.158982162376826	0.587415301170889	-4.48272908120359
Q9H147	DNTTIP1	-0.249357801879493	2.359164629528	-1.50758667690401	0.180266124899594	0.603657941779431	-4.48296349249595
Q96EQ0	SGTB	-0.407215277992462	2.29303866383948	-1.4099848793712	0.20615064135073	0.616571488330835	-4.48352353579771
Q9ULP9	TBC1D24	-0.199092491673142	2.28236354464507	-1.54084110401341	0.172156782915462	0.598386979774616	-4.4839614011967
Q53GL0	PLEKHO1	0.276415688050421	2.27066205099247	1.40160943247685	0.208523032138849	0.619257969881466	-4.48417264825185
O95081	AGFG2	0.361989282220503	2.52637963394567	1.45813121137509	0.192983346493742	0.605622988792184	-4.48435554646668
P08579	SNRPB2	-0.148113090268349	2.24917084400975	-2.26814325714368	0.0619370683347626	0.54538390134182	-4.48474850862042
Q15014	MORF4L2	0.179208193870619	2.30706119145818	1.7076427124239	0.13641289171865	0.581737534717957	-4.48490064219199
Q99607	ELF4	0.331792083873703	2.34974680053529	1.40322625733294	0.208063138127028	0.618862594831684	-4.48498553367171
Q86UT8	CCDC84	-0.497423681751701	2.02607150378425	-1.40297620268923	0.208134204183855	0.618862594831684	-4.48498975070613
O76062	TM7SF2	0.210864652132348	2.29045411798672	1.49852866390797	0.182535759631772	0.603657941779431	-4.48608430880233
P04179	SOD2	0.0944058971683139	2.31635210163405	2.13965487557051	0.0741995899362607	0.54538390134182	-4.48903062731515
Q8IX94	CTAGE4	-0.149400802833124	2.37229118534889	-1.64385928167281	0.149155615415738	0.58482321723055	-4.49032725117956
O75600	GCAT	0.186489081696635	2.34757271083688	1.44777497836133	0.195748893351603	0.608612120203089	-4.49064494030344
Q13217	DNAJC3	-0.118453472915886	2.29982112620067	-2.26913545442705	0.0618509373524777	0.54538390134182	-4.49216850260891
Q8WXF0	SRSF12	-0.0611264072586116	2.38557084860332	-2.49337588505433	0.0452416732410689	0.54538390134182	-4.49234142661821
Q12893	TMEM115	-0.242466497986153	2.26446753658878	-1.70975533377615	0.136009254360814	0.581737534717957	-4.49293632588003
Q3ZCW2	LGALSL	-0.194535513384681	2.44373351301343	-1.49293026600391	0.183951744431018	0.603657941779431	-4.49302540198805
Q9HC44	GPBP1L1	0.259560146120514	2.22840538789299	1.407309120148	0.206905888750598	0.617032600938985	-4.49324126920731
Q13740	ALCAM	-0.117949944170562	2.2848221499772	-1.64555974386949	0.148801586194159	0.58482321723055	-4.49354297195991
P49006	MARCKSL1	-0.203762822715847	2.25758030425418	-1.59846080385509	0.158908957486394	0.587415301170889	-4.49388909452763
Q99661	KIF2C	-0.111490379419253	2.31594372159013	-1.79471899788863	0.120700725539969	0.57295407835884	-4.49405016606103
Q9BXY0	MAK16	-0.102477069365819	2.30660831601838	-2.0382692497196	0.0856037898607502	0.54538390134182	-4.4944420691144
Q9HCN3	TMEM8A	-0.541522838112256	2.07002631253221	-1.37747250226776	0.215498826943095	0.623370619343902	-4.49475721237137
Q5TBK1	N4BP2L1	0.384052579382979	2.08405361611116	1.45575893265443	0.193613659342206	0.606091322183572	-4.49547460440372
P03928	MT-ATP8	-0.192547924673643	2.31321532390796	-1.68910392385326	0.140004723607116	0.581737534717957	-4.49627643018137
P32321	DCTD	-0.0987292213868821	2.31894121635389	-2.01870964673278	0.0879999383503839	0.54538390134182	-4.49670694413637
Q9BV73	CEP250	0.17073042239114	2.33896263448383	1.43321371413102	0.199698788149821	0.610653428611668	-4.49689623502683
Q9Y253	POLH	0.632180075491776	2.20045753018281	1.37422862943583	0.21645221505629	0.62442448764628	-4.49729121343485
Q04760	GLO1	-0.138734133795029	2.31875592547629	-2.77982787313567	0.0305516319663295	0.54538390134182	-4.49736827655905
P23508	MCC	-0.108810553843384	2.27868455043405	-1.77231573108253	0.124566473905302	0.573955489606705	-4.49859964798164
Q96JA1	LRIG1	0.29252205658425	2.30629835403207	1.39743571501139	0.209714476488555	0.619389286872157	-4.49883211647693
Q92643	PIGK	-0.193334929725122	2.31456074094693	-1.88207158747333	0.106719110180546	0.561098537961165	-4.50040070289374
O60885	BRD4	-0.0741674588773384	2.32823815142191	-1.89611849515743	0.104624931121513	0.560237186484741	-4.50175141772319
P53611	RABGGTB	-0.231967121485873	2.18376771539159	-1.94865253496902	0.0971479688658122	0.555412775277523	-4.50209246290802
Q13325	IFIT5	0.145438417643906	2.3527838344742	1.63598762901718	0.150804944614942	0.584895278477328	-4.50278147149381
Q9H8T0	AKTIP	-0.269519332194655	2.32029974025852	-1.35662070171319	0.221693729033284	0.627002049265035	-4.50367987499762
P11802	CDK4	0.157303155192327	2.2501663220034	1.73422075830292	0.131418055734762	0.578089781409354	-4.50428996797912
Q99952	PTPN18	-0.290764535975956	2.28721708806667	-1.50494418547612	0.180925525201471	0.603657941779431	-4.50452646262849
Q9P1F3	ABRACL	-0.73821250149813	2.3346209829084	-1.94565582934661	0.097559808618902	0.555412775277523	-4.50575853508079
Q12874	SF3A3	-0.134447565120826	2.30236301487043	-2.33450263543238	0.0564403436894141	0.54538390134182	-4.50628056850049
Q9BVG4	PBDC1	-0.220322979749664	2.32023693782641	-2.08636233301277	0.0799880926561638	0.54538390134182	-4.50739493095004
Q14680	MELK	-0.231286277543919	2.27969720476659	-1.43555883693669	0.199057765561751	0.610211202833067	-4.50852375273798
Q8WU76	SCFD2	-0.112665797072567	2.33619225691933	-1.74537452200434	0.129375016254346	0.577530353745477	-4.50854232618191
Q9NRY5	FAM114A2	-0.180028946695793	2.29713162327674	-1.91945750333342	0.101235099346966	0.559044131929769	-4.50894859688558
P10747	CD28	-0.0909262143732051	2.33794536819959	-1.90943135940342	0.102677769980187	0.559044131929769	-4.50902822962781
Q9Y2A7	NCKAP1	-0.228108592574655	2.29580540041508	-1.41004493042464	0.206133720373983	0.616571488330835	-4.50922514091472
P35251	RFC1	0.165677184133888	2.24291796447704	1.51512111402672	0.178398235975352	0.603657941779431	-4.50983423064134
Q9BVL4	SELENOO	-0.117045091716508	2.2198234410887	-1.76507330969203	0.125841776539578	0.573955489606705	-4.51047448661712
Q6AZZ1	TRIM68	0.241453741857036	2.0110383006416	1.3385291065863	0.227197396260459	0.629961932944463	-4.51116166924799
P47224	RABIF	-0.306584641509099	2.28777252585126	-2.25977849437913	0.0626681281005212	0.54538390134182	-4.51195139554259
P04049	RAF1	0.0741047330242029	2.31779235071689	1.9751965423691	0.0935749183262592	0.550130766888741	-4.51239410458956
Q8NG68	TTL	0.3138980412287	2.27127011484358	1.57563010236492	0.164039112453546	0.59111066775444	-4.51299905014724
P01033	TIMP1	0.138324773516367	2.21524008481487	1.47202380035291	0.189329806345332	0.6038272890174	-4.51350607007038
O94919	ENDOD1	-0.452054528204469	2.19348509152926	-1.6361331499279	0.150774296988529	0.584895278477328	-4.51358750941488
Q8TCC3	MRPL30	-0.148862099211228	2.38292904350617	-1.73272051509858	0.131695227987055	0.578487023843924	-4.51373120049125
P47813	EIF1AX	-0.383955401010112	2.2049984117778	-2.40340955743581	0.0512650009409673	0.54538390134182	-4.51389008272347
Q8WZA9	IRGQ	-0.120737928697485	2.29356854597106	-2.03836118909434	0.0855926833219425	0.54538390134182	-4.51417983765315
Q9BQ69	MACROD1	-0.124799364268141	2.32661863373457	-1.85726336956271	0.11051928379274	0.56177956279214	-4.51437091081754
Q96L91	EP400	0.114255050369115	2.3459934507984	1.60615133332307	0.157215255340315	0.587415301170889	-4.51487943068265
Q6PFW1	PPIP5K1	0.295997119804843	2.36422439186185	1.36487165757291	0.219223565742202	0.626439319501822	-4.51506325274329
O00165	HAX1	-0.166087025220142	2.27173709155525	-1.97056815981327	0.094188350453857	0.550596459042413	-4.51591598951398
Q9BRA2	TXNDC17	-0.280589196830549	2.2986426914059	-2.46767300326294	0.0468830143548413	0.54538390134182	-4.51675295495901
Q8TF42	UBASH3B	0.171071792439576	2.31536204594482	1.95317872155098	0.0965292150600893	0.555412775277523	-4.51700925800198
O43493	TGOLN2	-0.213560481101822	2.28073205117222	-1.70228294744755	0.137442113070181	0.581737534717957	-4.51785982717387
Q969S8	HDAC10	0.256412074899602	2.29647122415082	1.35913801381702	0.220937465644024	0.627002049265035	-4.5180249205955
Q9Y2Q5	LAMTOR2	-0.131292138463102	2.30869191730696	-2.27193411415947	0.0616086546999198	0.54538390134182	-4.51814755590652
Q5VTB9	RNF220	0.115728508519264	2.28620866621076	1.62224847672223	0.153725338471213	0.587415301170889	-4.51861524181434
Q07890	SOS2	-0.610659831298843	2.25033902268498	-1.39285259172415	0.211029888118982	0.620889008531127	-4.51882683704019
Q14201	BTG3	0.380437709901666	2.51830515088669	1.32048148996595	0.23280875321461	0.629961932944463	-4.51912636342599
Q9H7L9	SUDS3	-0.143768678333538	2.30772750162642	-1.79619478483492	0.120450224869215	0.57295407835884	-4.51919793266083
Q96T21	SECISBP2	0.758975946209832	2.1380762129059	1.3233062932322	0.231922414560121	0.629961932944463	-4.51989092945042
P18615	NELFE	-0.0927476408742137	2.29299070297552	-1.98232153650425	0.0926383942023151	0.549255735791216	-4.52002621697841
Q8IYR2	SMYD4	0.382700568575872	2.254856090641	1.31940921959762	0.233145985885419	0.629961932944463	-4.52042759725887
Q00325	SLC25A3	-0.054705446141924	2.32150678425519	-2.94437399632986	0.0244897146356274	0.54538390134182	-4.52045240233075
Q9NVU0	POLR3E	-0.136944358536184	2.27582588148682	-1.78798652345882	0.121849966727796	0.573834857769453	-4.52045616797159
Q15257	PTPA	0.119602528804569	2.36760537647441	2.30536604586488	0.0587889587646298	0.54538390134182	-4.52065915959356
O94927	HAUS5	-0.149721069025485	2.25646948478631	-1.5267582859149	0.175548569470581	0.602675254338482	-4.52366610881563
O75674	TOM1L1	-0.356489619795637	2.34284057956353	-1.35301306711085	0.222781596320898	0.627002049265035	-4.52380986634943
Q8NFI3	ENGASE	0.270042924513818	2.2268479632813	1.3119725461501	0.235496787175096	0.631893088057125	-4.52723939538272
Q7Z2W9	MRPL21	-0.133048992343242	2.27856589794202	-2.13667027501803	0.0745122246131046	0.54538390134182	-4.52744400181091
Q96LR5	UBE2E2	-0.369509389800557	2.31234680536742	-1.38573945487778	0.213086222671094	0.622372913441196	-4.52774248150536
Q5FBB7	SGO1	0.316078682335623	2.46381911737369	1.31007324261411	0.236100529940639	0.631893088057125	-4.52822723905149
Q0P6H9	TMEM62	0.181383330307906	2.34598069498622	1.41949807132581	0.203485731739013	0.613434452837481	-4.52825896132521
Q96T88	UHRF1	-0.199625875456372	2.29216717866781	-1.86771798180617	0.108901813761818	0.561098537961165	-4.52829088583967
P35568	IRS1	0.26315375144005	2.21081981451166	1.35168926245107	0.22318198125976	0.627380706901709	-4.52894950096743
Q9UBU6	FAM8A1	0.346521740229612	2.22167724244155	1.44218212405814	0.197257480086568	0.609108922485909	-4.52943850118392
Q9HAS0	C17orf75	-0.133093584959673	2.30165310375882	-1.87506474424676	0.107779164632523	0.561098537961165	-4.53066585366473
Q9BQD7	ANTKMT	0.200689281575071	2.25752696561493	1.40740410992934	0.206879034434139	0.617032600938985	-4.53141060924324
Q9P2M4	TBC1D14	-0.504801943128797	2.2874352257623	-1.2903070073517	0.24246537067751	0.639607617628099	-4.53231869980807
Q9HAD4	WDR41	0.196898063442001	2.32215599317303	1.48490996045532	0.185998012671014	0.603657941779431	-4.53233925870902
Q06136	KDSR	-0.140698673041021	2.30303892506434	-1.5903899252155	0.160704967358892	0.587552249744669	-4.53235460744011
Q8N0Z3	SPICE1	0.352137690068085	2.27487161848534	1.30146802990366	0.238853102050162	0.634117869830429	-4.53283704792048
O95182	NDUFA7	-0.10703377381883	2.29444825746122	-1.99580875655892	0.0908912238286879	0.54538390134182	-4.53298041130893
P19838	NFKB1	-0.121278210730845	2.31419021543935	-2.04982838272076	0.0842187380611871	0.54538390134182	-4.53340745184996
Q6P1Q0	LETMD1	0.130734113205251	2.30282638285652	1.55060438775988	0.169841393936586	0.596333830451425	-4.53374413092115
Q9P206	KIAA1522	0.312980273689587	2.10501112510361	1.33887673983874	0.227090502868618	0.629961932944463	-4.53428428214456
P26374	CHML	-0.198390705578927	2.29749545256703	-1.50294805181578	0.181425118341984	0.603657941779431	-4.53489390272478
Q99683	MAP3K5	0.223859031101179	2.28935283800218	1.81681035898329	0.117003626084139	0.570835477415728	-4.53517081724188
P07741	APRT	-0.66517208826286	2.22198564737556	-2.61691562851431	0.0381535221393031	0.54538390134182	-4.53529247083294
Q9NW15	ANO10	0.218936095848482	2.44216878903049	1.31246036100195	0.235341943342352	0.63172563793302	-4.53558799484844
Q9BTM9	URM1	-0.229026295158151	2.32993061369162	-1.93513861466444	0.0990190110952819	0.557034243199317	-4.53632710162149
O95716	RAB3D	-0.226799103806253	2.25675901286976	-2.14680093354177	0.073456461396299	0.54538390134182	-4.53692100359779
P31641	SLC6A6	0.272704048495378	2.12797208345469	1.34271706227505	0.225912627968112	0.62907273804223	-4.53718648364306
Q12792	TWF1	-0.0977368744805442	2.30897357118634	-1.81569918173888	0.117186910647245	0.570835477415728	-4.53762466686833
Q5T7W7	TSTD2	-0.213976162652036	2.08077774376392	-1.30528343167128	0.237629179727167	0.633034286082527	-4.53841817481599
P16284	PECAM1	0.189089365121741	2.42548295740733	1.44321296377644	0.196978629237865	0.609108922485909	-4.53871850326537
Q5VZL5	ZMYM4	-0.153137011928148	2.30607059881737	-1.52442801199323	0.176115781093841	0.602906539323025	-4.5391575346963
Q9Y2H6	FNDC3A	-0.136678721118527	2.22188065179555	-1.47859656918251	0.187623558633363	0.603657941779431	-4.53919607392468
Q9Y673	ALG5	-0.281143715438454	2.33549444239391	-1.80347413132129	0.119222039366593	0.57295407835884	-4.53977517453426
Q9NQ55	PPAN	0.193744975182566	2.27313610366329	1.7732695441956	0.124399459067744	0.573955489606705	-4.53979200860937
P03915	MT-ND5	0.126833848400084	2.3235433080477	1.70532615351591	0.136856820151974	0.581737534717957	-4.54027832235983
O95822	MLYCD	-0.149232780278433	2.2978585066184	-1.48754272907259	0.185323989811523	0.603657941779431	-4.54150848246155
Q9BVN2	RUSC1	-0.201941786833301	2.5016343261261	-1.35408347997312	0.222458320049221	0.627002049265035	-4.54229282822369
Q9H2M9	RAB3GAP2	-0.180640521890147	2.30960202952958	-2.00004335522573	0.0903495039967586	0.54538390134182	-4.54251358111221
Q86SQ7	SDCCAG8	-0.234441132894391	2.34937384446366	-1.29108914300312	0.242210673474234	0.639607617628099	-4.54308521758645
Q70E73	RAPH1	-0.186800410458488	2.35948366916913	-1.49932497884396	0.182335172483155	0.603657941779431	-4.54338490232919
P26599	PTBP1	-0.128974406327888	2.3144304943506	-2.77028037959264	0.0309494401774576	0.54538390134182	-4.54433171166185
P36405	ARL3	0.087773881535722	2.36739276685841	2.2228902381723	0.0659994895728074	0.54538390134182	-4.54458109728127
Q8IY31	IFT20	-0.192832053248771	2.27479123136075	-1.3225669670791	0.232154103054307	0.629961932944463	-4.54464745920405
P29083	GTF2E1	-0.129050003282545	2.29421168906796	-1.76055237098221	0.126644286278312	0.575027280920676	-4.5449883551443
Q9UBX3	SLC25A10	-0.111321067843166	2.31936600589207	-2.03206905067776	0.0863561508037388	0.54538390134182	-4.54544925655834
Q86UY6	NAA40	0.159346305815794	2.32381750741632	1.38940829393554	0.21202334931559	0.622020823992121	-4.54688980224222
Q86Y37	CACUL1	-0.186333834370184	2.28997380236502	-1.51775892466534	0.177748550553052	0.603657941779431	-4.54781894769802
Q8WUK0	PTPMT1	-0.143349758111059	2.37644842338501	-1.67641375116466	0.142515617719998	0.581737534717957	-4.54880731609962
Q9H900	ZWILCH	-0.168477735029285	2.27603343938025	-1.60287838476636	0.157933965654182	0.587415301170889	-4.54929433382157
Q8IZA0	KIAA0319L	0.142958975251506	2.2290132562367	1.43484446848856	0.199252833720923	0.610211202833067	-4.54957739481999
P17655	CAPN2	-0.116237687376103	2.28401866567008	-2.13767606211454	0.074406719661104	0.54538390134182	-4.54965307460273
Q9UKZ1	CNOT11	0.188407772536788	2.31256402354963	1.50612969471141	0.180629419966921	0.603657941779431	-4.54969910922861
Q9Y5K8	ATP6V1D	-0.091833526303806	2.3160894188868	-1.76725569828212	0.125456153275502	0.573955489606705	-4.5519639934195
Q7L1W4	LRRC8D	-0.20082545051619	2.31153270197318	-1.37952067399411	0.214898810333592	0.623370619343902	-4.55262651718759
Q9BRJ2	MRPL45	-0.0754280381840928	2.32097465672564	-2.05637452373711	0.0834444043004489	0.54538390134182	-4.55264213128967
P12814	ACTN1	-0.258704761153827	2.28792676974128	-1.38276852505581	0.21395043176242	0.623158984537287	-4.55335678074273
O14593	RFXANK	0.357231977916018	2.35252086034428	1.24385943041946	0.258017827575478	0.647771325883142	-4.55350785897745
Q2M3G4	SHROOM1	0.282823169564629	2.35638978458273	1.32391441565678	0.231731996352951	0.629961932944463	-4.55352322116774
O15083	ERC2	-0.0975395066144869	2.28342852172595	-1.80418997006435	0.11910192491516	0.57295407835884	-4.55367869821893
Q6P444	MTFR2	0.214183595195354	2.43467744084472	1.30515981615468	0.237668746686271	0.633034286082527	-4.55424902818177
O75586	MED6	0.187131510060271	2.27360342260987	1.41013572178458	0.206108139895795	0.616571488330835	-4.55449867502393
Q8IWU2	LMTK2	-0.180540547688774	2.29071450290653	-1.42768765689829	0.201216756012911	0.611055987206085	-4.55542973390308
Q8IUC4	RHPN2	-0.237110195425951	2.30667915070475	-1.33273706126713	0.228984996991876	0.629961932944463	-4.55600704535061
Q8N7R7	CCNYL1	-0.195993422043094	2.16369869270023	-1.32112239254004	0.232607393911551	0.629961932944463	-4.55603615977204
P09486	SPARC	-0.222750655378199	2.29571232010667	-1.47267228335657	0.189160830657346	0.6038272890174	-4.55609183175885
Q9NRY2	INIP	-0.16167342210406	2.43022801345915	-1.66733700564346	0.144337979641146	0.581737534717957	-4.55624472842303
P62314	SNRPD1	0.275050951822227	2.05018480257567	2.50504106737992	0.044516724109071	0.54538390134182	-4.55644942527258
Q15326	ZMYND11	0.186213019748704	2.28733978216618	1.44536256701671	0.19639830383873	0.608693958934526	-4.55691139927532
Q9Y3D6	FIS1	-0.285646722632425	2.23653906550459	-2.05745744592159	0.0833170012872685	0.54538390134182	-4.5585898676506
O43166	SIPA1L1	0.28692972463942	2.3677239176193	1.25058996703853	0.255711637919977	0.646716197470203	-4.55889943590238
Q8N5G2	MACO1	0.148237674329241	2.30600436406477	1.79874071497852	0.120019270983866	0.57295407835884	-4.55895235027633
Q14257	RCN2	-0.0891202618581765	2.28911596269907	-2.04824533106674	0.0844070809399592	0.54538390134182	-4.55906196075816
Q9BZ95	NSD3	0.136103154347343	2.31851681341161	1.4217207228874	0.202867639086796	0.613347666987282	-4.55940205239471
Q9NRG9	AAAS	-0.116322860649201	2.32659804905701	-2.00099552742891	0.0902281419769751	0.54538390134182	-4.56070419989055
Q6NXT4	SLC30A6	0.241206785688684	2.27056880696834	1.57071858419445	0.165162963590903	0.591488496667933	-4.56112260807365
O00221	NFKBIE	0.156411237710712	2.35415252884051	1.43971274089706	0.197926938686611	0.609356337750805	-4.5612871592279
Q96BT3	CENPT	-0.262190978078171	2.26601281372761	-1.28370251142935	0.244625488639217	0.640081323606975	-4.56194525131398
Q8NFP7	NUDT10	-0.209514279290176	2.16595172033754	-1.5590182528262	0.167869453927544	0.595456817277919	-4.562321726096
Q96CX6	LRRC58	-0.197357560811379	2.34625000041815	-1.57326733159132	0.164578859364695	0.591488496667933	-4.56254630448597
P54136	RARS1	-0.0725430708834046	2.31552658146843	-2.29045732008153	0.0600295566750026	0.54538390134182	-4.5628596731885
Q9H078	CLPB	-0.172354502788	2.27157074022408	-2.00163016099444	0.0901473436475806	0.54538390134182	-4.56295812795292
Q8IWW6	ARHGAP12	0.416016411765566	2.47415978071528	1.22473284783927	0.264670139210958	0.653099733698609	-4.56302545257238
Q8IVH2	FOXP4	-0.375843236233852	2.46312178528114	-1.20160454229189	0.272911335848166	0.657346539484075	-4.56336006352216
Q86X76	NIT1	-0.124866664228834	2.31968493992042	-1.85342259475168	0.111119431451201	0.561865036049564	-4.56371941457229
Q9H063	MAF1	-0.455860402540622	2.31043855440226	-1.66014232714058	0.145798300749572	0.583916967315303	-4.56490652832434
Q96G74	OTUD5	-0.112701443953893	2.33595928028879	-1.57762136251479	0.163585526988209	0.59111066775444	-4.56517853779941
Q13342	SP140	-0.192891026633089	2.21805718947538	-1.66676009394488	0.144454558799358	0.581737534717957	-4.56601620026466
P16885	PLCG2	-0.141040999929527	2.29885054192631	-1.68189846056141	0.141425148826035	0.581737534717957	-4.56689462219952
A0JNW5	UHRF1BP1L	-0.124782133351038	2.35593515033487	-1.45065384215402	0.194976491265121	0.607867884532438	-4.56717694484035
P19022	CDH2	-0.265566937542486	2.37114977411504	-1.27331976111616	0.248055512922324	0.64119575669379	-4.56829065966479
P30419	NMT1	-0.0867826136831401	2.33080258553085	-2.30477350911112	0.0588377565529541	0.54538390134182	-4.57036036922794
Q3T906	GNPTAB	0.268168726569142	2.2520148932834	1.24570497477976	0.257383669374405	0.647771325883142	-4.57120463224043
Q13043	STK4	-0.081465654182265	2.33402204946121	-2.17700484348682	0.0703983773808884	0.54538390134182	-4.57148590893547
Q13395	TARBP1	0.195303742091852	2.37229175839074	1.45835336217006	0.192924417774264	0.605622988792184	-4.57187755382565
Q99471	PFDN5	-0.0622917763396753	2.31530098676395	-2.1652164648734	0.0715761659131144	0.54538390134182	-4.57230778828228
Q9UKB1	FBXW11	-0.265975089616987	2.23739420854752	-1.45240694745986	0.194507501243137	0.607449017860824	-4.57277021712466
P61326	MAGOH	-0.604813447806553	2.20205837843827	-2.33853733142035	0.0561228590267738	0.54538390134182	-4.57371878165656
Q9Y6D6	ARFGEF1	-0.118343531674806	2.29703328002758	-1.80628874629759	0.118750441722431	0.572921566343236	-4.57437311493078
Q9BR77	CCDC77	-0.406534121485983	2.01657974283321	-1.22851458889861	0.263343198512434	0.653099733698609	-4.57500648460071
Q7Z7K6	CENPV	0.222471110880276	2.39551543729438	1.27103050622508	0.248817431185805	0.641343048576546	-4.57690950079074
O60256	PRPSAP2	-0.0706536546407824	2.31592791906268	-1.93865219714957	0.098529120191506	0.556747036350603	-4.57717391481285
Q9NVH6	TMLHE	-0.145788760814621	2.26175416642431	-1.38809159985688	0.212404247283964	0.622372913441196	-4.57754713843769
Q8WUW1	BRK1	-0.301117218465809	2.32771339044738	-1.75430395417024	0.127761629928604	0.576197015473041	-4.5790398645532
P40121	CAPG	0.245667104169057	2.46910541064196	1.28568669955364	0.243974754268695	0.639747108742178	-4.580965594005
O96017	CHEK2	-0.110303735172478	2.37026039118898	-1.67178406600693	0.143442360263274	0.581737534717957	-4.58110885558556
Q9H930	SP140L	-0.492666125517371	2.23678758460851	-1.21291275274123	0.268854805109885	0.654089372147653	-4.58174525991564
Q9H668	STN1	0.203577917263209	2.26742382136475	1.29382138025906	0.241322786065864	0.638108066141384	-4.58175432099946
Q9BVG8	KIFC3	0.200016291815009	2.18565870983489	1.27853839189447	0.246326262171846	0.640425594393476	-4.5826832392495
Q8IW19	APLF	0.344075487459089	2.23897157433725	1.46676498921105	0.190705242188293	0.60467718931406	-4.58319644403924
Q8NF91	SYNE1	0.174635287334226	2.33021005250873	1.34877755684221	0.224064893374228	0.628008440262312	-4.58325964662859
Q9UHR4	BAIAP2L1	0.0920077062489503	2.31234934234438	1.71243979822872	0.135498021387859	0.581737534717957	-4.58363126820455
P61163	ACTR1A	-0.128665649903395	2.31531357774935	-2.12125584146831	0.0761483387583613	0.54538390134182	-4.58400254754736
Q9UNH7	SNX6	-0.107900816053073	2.30141016731168	-1.82140540947448	0.116248667688473	0.570018391023351	-4.58423799339131
Q92851	CASP10	-0.0736179424296629	2.29662931080607	-2.07020119865715	0.081832406766846	0.54538390134182	-4.58443060781869
Q86TU7	SETD3	-0.171236126849023	2.32301752807103	-1.60727825077983	0.156968511661548	0.587415301170889	-4.58459771771195
Q9Y520	PRRC2C	0.0691936356254401	2.27181824120243	2.16251129124353	0.0718492685325707	0.54538390134182	-4.58493540515851
P84090	ERH	-0.396499204176438	2.26058726593892	-2.34213633051035	0.0558412202366164	0.54538390134182	-4.5863877847003
P30279	CCND2	-0.273147379471494	2.14499499301567	-1.489675962775	0.184779511095174	0.603657941779431	-4.58646149552231
P78382	SLC35A1	0.33111719234201	2.31405083862973	1.63135702863818	0.15178328006746	0.584895278477328	-4.58761710710681
Q5VUG0	SFMBT2	0.347254529177501	2.32389914557325	1.22523410615422	0.264493926236619	0.653099733698609	-4.58767443475703
Q9H061	TMEM126A	-0.0664723777111902	2.29000847010306	-1.96253233589942	0.0952629566682512	0.551251774796759	-4.58912537035336
A8MVU1	NCF1C	-0.234435692008792	2.25665297946827	-1.69318272615514	0.139206746778519	0.581737534717957	-4.58969592801669
P51580	TPMT	-0.21818116057943	2.27362368662473	-1.54603142342612	0.170922232521938	0.596666504972015	-4.58991676466165
Q53FZ2	ACSM3	-0.15526783667807	2.32190978689791	-1.26807144052888	0.249805311427759	0.642748535179644	-4.5913356741721
Q63HN8	RNF213	-0.106496048058382	2.31340059393218	-2.18513522307418	0.0695976160632442	0.54538390134182	-4.59193511082406
P35219	CA8	-0.170153310846228	2.43411972465798	-1.28112650246903	0.24547259007681	0.64035082164343	-4.59244348597583
Q53HL2	CDCA8	-0.246176833334544	2.27450667071484	-1.63070998438393	0.151920464939591	0.584895278477328	-4.59254613886644
P20933	AGA	-0.311291859812568	2.35896709754097	-1.36182072666187	0.220134058610586	0.627002049265035	-4.59311901314194
Q15155	NOMO1	-0.125716802961337	2.32210840548106	-2.19122963039187	0.0690034887657165	0.54538390134182	-4.59330989176927
Q9UMR2	DDX19B	-0.147063988206871	2.31143065330228	-2.2423560896181	0.0642194514697728	0.54538390134182	-4.59355257899332
P58557	YBEY	-0.369906766350837	2.24591293697422	-1.44839573763843	0.195582106239658	0.608612120203089	-4.59359973668288
P43487	RANBP1	-0.0818201818414865	2.4439144421396	-2.53866390239484	0.0424945891514297	0.54538390134182	-4.59441849289247
Q92902	HPS1	0.279679976338085	2.19336720834909	1.2055974859843	0.271473017007144	0.65574370475345	-4.59537446274067
Q9NWX5	ASB6	0.29916975583134	2.31715489173319	1.3660438412767	0.218874649624057	0.626439319501822	-4.59578049278136
Q9NYG2	ZDHHC3	-0.225379278864406	2.47588924230159	-1.31804897524033	0.233574410843224	0.629961932944463	-4.59596998861335
Q9Y4G2	PLEKHM1	-0.205531278791692	2.3316387143331	-1.19741468247588	0.274427596031012	0.658281722755593	-4.59608421236172
Q8N2M8	CLASRP	0.158853530941629	2.34729503717892	1.38495760331946	0.213313348264493	0.62245882712536	-4.59643043933285
P59780	AP3S2	-0.258914083749413	2.19952367482445	-1.45452065925975	0.193943417935946	0.606731218282166	-4.59650629250848
O15121	DEGS1	-0.206697222990966	2.32323929472036	-1.44234832373739	0.197212497256087	0.609108922485909	-4.59651815255198
O60285	NUAK1	0.188423129085053	2.2774004754078	1.28747402901553	0.243389884288594	0.639747108742178	-4.59749381928344
O75312	ZPR1	-0.0660489888511631	2.31840778557796	-2.03671398497898	0.0857918904174332	0.54538390134182	-4.59754623371098
O43572	AKAP10	0.179669195960296	2.34986309782994	1.39567971639843	0.210217589908602	0.619476428703878	-4.59811726221893
P51530	DNA2	-0.177039513741881	2.43182301338803	-1.39730333082886	0.209752368026822	0.619389286872157	-4.59837921203153
Q76I76	SSH2	-0.191650675336274	2.30289080807171	-1.26935964891016	0.249374823967795	0.642095956322751	-4.59849093384562
P21926	CD9	-0.328148385360049	2.26696693674067	-2.4432321914195	0.0485016070828441	0.54538390134182	-4.598553804451
Q6PII3	CCDC174	-0.232563836766949	2.31376533301655	-1.47670376105763	0.188113459788157	0.603657941779431	-4.59856708402994
Q969F1	GTF3C6	-0.406023138161449	2.14843478907683	-1.52938662770082	0.17491084898212	0.601501096994915	-4.59918693110049
O43353	RIPK2	0.377788965036611	2.22696973821563	1.2570231594505	0.2535241058104	0.645713676792462	-4.6003696088345
Q7Z3D4	LYSMD3	-0.341787476525707	2.17377595001332	-1.43163424076864	0.200131587746242	0.610688724064219	-4.60037325342348
Q9BWS9	CHID1	-0.136751080823376	2.24912650093349	-2.18845171639409	0.0692736540630909	0.54538390134182	-4.60113101860042
P53677	AP3M2	-0.101861916463071	2.32026006298783	-1.89742561402933	0.104432140930095	0.560030853244773	-4.60162131088155
Q99755	PIP5K1A	-0.130069894373193	2.32387120297579	-1.6816785432035	0.141468718307917	0.581737534717957	-4.60192238259153
Q96FX7	TRMT61A	-0.0939325980792052	2.34537144970232	-1.5717444064862	0.164927638682867	0.591488496667933	-4.60231746412336
O43264	ZW10	-0.104164796765973	2.29834075578692	-1.74995964967766	0.128544113715364	0.577530353745477	-4.60237246101637
Q58A45	PAN3	0.223870776571932	2.25728342305198	1.19273111762385	0.276131040721396	0.659948614624303	-4.60238608663394
Q07020	RPL18	0.0645753922906836	2.27168117506864	2.96126933475505	0.0239446078567815	0.54538390134182	-4.60241691796734
Q5T2R2	PDSS1	-0.235066833434368	2.25607753251048	-1.33348855862955	0.228752356968906	0.629961932944463	-4.60251889562376
Q7Z6V5	ADAT2	-0.545938441047002	2.00509811375233	-1.32862551049952	0.230261536050757	0.629961932944463	-4.6025288593559
Q86XK3	SFR1	-0.353410254716207	2.34067883742599	-1.1174428522033	0.304768194168992	0.674054784605864	-4.60292307298935
Q15070	OXA1L	-0.128754949771241	2.27449033532083	-1.75964785635744	0.12680544228467	0.575027280920676	-4.60294308579142
Q02338	BDH1	-0.200667882682615	2.28377045774566	-2.37995087425403	0.0529691701492837	0.54538390134182	-4.60407123817002
P60484	PTEN	-0.223476769616478	2.24434549352985	-1.63484363559808	0.151046083507387	0.584895278477328	-4.60417312955484
Q86X52	CHSY1	-0.131321304607708	2.28416513236294	-1.38642363768661	0.212887648693524	0.622372913441196	-4.60422413070565
Q8TEB1	DCAF11	-0.179465854162613	2.26971391672752	-1.34566100595646	0.225013379662193	0.628151537765162	-4.60424921946746
Q6ZU35	CRACD	0.48894590380261	2.15713444091282	1.07535734345816	0.321827514283951	0.686848314160382	-4.60590664758588
O95486	SEC24A	-0.0642483383232427	2.32336147633079	-1.98163649512542	0.0927280284432697	0.549255735791216	-4.60607682596025
P20042	EIF2S2	-0.122024695609127	2.32606642933346	-2.33684911512157	0.056255476728608	0.54538390134182	-4.6078029974084
Q96FF7	MISP3	-0.498518381471161	2.23606595988725	-1.20615910022364	0.271271237048235	0.655716923385557	-4.60805648963451
Q9BVI0	PHF20	-0.280719485961715	2.27565949010389	-1.09136153402952	0.315249925645136	0.681011553603337	-4.60831823988613
Q9Y376	CAB39	-0.0629706098357602	2.33503707323429	-2.1242314895016	0.0758296776246363	0.54538390134182	-4.61029190054045
Q14168	MPP2	0.324187534419289	2.35514287247715	1.30667465294964	0.237184277690894	0.633034286082527	-4.61089539233449
Q02833	RASSF7	0.235386329378202	2.34993922579987	1.1802846351035	0.280701800640874	0.661960303492493	-4.61140270435684
Q9NWQ8	PAG1	0.239684069399905	2.27692369338591	1.10937982261617	0.307977346719025	0.676190873253753	-4.61173848431469
P56545	CTBP2	-0.0502682272755432	2.33417252830903	-2.27150180818213	0.0616460158880006	0.54538390134182	-4.61216142181772
Q8NF64	ZMIZ2	0.154184176843371	2.3386492780652	1.58862806348022	0.161099574627174	0.587999463312748	-4.61226840470106
Q9BW92	TARS2	-0.0636886839857597	2.30926502597002	-2.03678446846029	0.0857833568362472	0.54538390134182	-4.61231548689282
O00625	PIR	-0.127682348653559	2.30241780845967	-1.60888708175528	0.156616886255967	0.587415301170889	-4.61234181599855
P84074	HPCA	-0.665825570116285	2.1039764991447	-2.18695684233596	0.0694194851622884	0.54538390134182	-4.61263534068864
Q3MIX3	ADCK5	1.46836318296391	1.87347833615904	1.13151921839086	0.299232337506785	0.672267858940104	-4.61308849317247
Q6JBY9	RCSD1	0.11810982536084	2.31063971541013	1.83295486333287	0.114372144808287	0.565320723929863	-4.61418815049516
Q8IUF8	RIOX2	-0.0743664115388776	2.3627715206819	-1.87480950511533	0.107817975105817	0.561098537961165	-4.61449728439046
Q15438	CYTH1	-0.146930156225776	2.26618453511158	-1.77280479992875	0.124480809592795	0.573955489606705	-4.61476623204371
Q13769	THOC5	-0.151648582712463	2.30075067418157	-2.18645366687721	0.0694686425874976	0.54538390134182	-4.61480537111868
Q7Z7L7	ZER1	0.196309314015337	2.24738468143192	1.26310732906013	0.25147027359667	0.645431479881732	-4.61533514948277
Q99797	MIPEP	-0.176404288930891	2.20589027819556	-1.52441871104393	0.176118048454487	0.602906539323025	-4.61593956939004
Q5T7V8	GORAB	0.24530546658531	2.32476043698003	1.22377656470952	0.265006593035817	0.653099733698609	-4.6162789637897
Q9GZM5	YIPF3	-0.210292586087914	2.39072418907678	-1.53504083497636	0.173546274146606	0.600053540944427	-4.61632747599969
Q8TBY0	RBM46	-0.379178730521717	2.13164148784017	-1.68937298582132	0.139951949200225	0.581737534717957	-4.61736125115427
Q5THK1	PRR14L	0.199607034246621	2.38454747385564	1.12218789085889	0.302892647608018	0.672267858940104	-4.61746603802464
P22061	PCMT1	-0.0794572710829818	2.29887186233821	-2.18457799698792	0.069652198896086	0.54538390134182	-4.61798920451232
Q96RN5	MED15	-0.143209306748275	2.27522802368438	-1.79574496650432	0.12052652336332	0.57295407835884	-4.61820606802131
Q14147	DHX34	-0.11238549183433	2.27310316760358	-1.49814660787409	0.182632069919547	0.603657941779431	-4.61828147488396
Q5JSL3	DOCK11	-0.192608223807841	2.30927744241048	-1.43687287785042	0.198699404195289	0.610211202833067	-4.61855266082764
Q70UQ0	IKBIP	-0.217028049478946	2.26912809536162	-1.45560208157111	0.193655401110851	0.606091322183572	-4.61909571708579
Q8WVM0	TFB1M	-0.127685688078941	2.36319635475456	-1.56856720220712	0.165657519125748	0.591488496667933	-4.61962570256594
Q96FN4	CPNE2	-0.217022896918751	2.28811456487714	-1.14816740625587	0.29279375202957	0.668655196165945	-4.62010077193277
O95684	FGFR1OP	0.12050721250307	2.3122038387088	1.54210674775095	0.171854975018653	0.598366259906702	-4.62107277127583
Q9P2J5	LARS1	-0.111754374683217	2.30459711954917	-2.22613180048239	0.0656995889405939	0.54538390134182	-4.62157798707561
Q9H1B5	XYLT2	0.193585006669234	2.4221874742102	1.28436011726431	0.244409651515053	0.639747108742178	-4.6216297517941
Q00535	CDK5	-0.0797989944076331	2.32134756687328	-1.85895531264143	0.110255920271352	0.56177956279214	-4.62202321358915
Q9Y4G8	RAPGEF2	0.290503149654556	2.09310985088065	1.22455848650888	0.264731458144293	0.653099733698609	-4.62260729426525
P20226	TBP	0.152430668751102	2.33579458856485	1.48194139454439	0.1867607202044	0.603657941779431	-4.62297526986879
Q86V81	ALYREF	0.284867538906906	1.94236417145664	2.35161970558416	0.0551060955102747	0.54538390134182	-4.62330114686081
Q6PIY7	TENT2	-0.423257093913578	2.14832106366677	-1.2195087305642	0.266512664384001	0.653099733698609	-4.62403722330219
Q9H469	FBXL15	0.192679800688979	2.34961413901373	1.52122669274383	0.176897798192485	0.603313721313122	-4.62488715007084
Q8N129	CNPY4	-0.131024000192699	2.32009408433758	-1.51546513141538	0.178313380387168	0.603657941779431	-4.62498285698957
Q13164	MAPK7	0.235339926048642	2.43386484431752	1.19029766791827	0.277019661078847	0.660295518710156	-4.62527895020506
O14494	PLPP1	-0.298064695013665	2.32516361745423	-1.2811597141383	0.245461652303629	0.64035082164343	-4.62597258257145
P62820	RAB1A	-0.0885061784777299	2.32755288315735	-2.22348190146106	0.0659446458599085	0.54538390134182	-4.62616969060083
P13861	PRKAR2A	-0.0864384794187501	2.31322129220267	-1.91244217574664	0.102242410152086	0.559044131929769	-4.62743051753154
Q8IVL1	NAV2	-0.402394523933651	2.29358660989258	-1.0223509141644	0.344414578413242	0.700110373420646	-4.6276662719308
Q6P2P2	PRMT9	-0.223275418914018	2.31474217670123	-1.25983697823677	0.252572434560984	0.645713676792462	-4.62843747956956
Q14687	GSE1	0.169847258925828	2.40950472428939	1.15225749112593	0.291229854405717	0.668337538824246	-4.62905251352239
Q5VZ66	JAKMIP3	-0.623761696068394	2.21483819155611	-1.39573241007016	0.210202476692031	0.619476428703878	-4.62914505384492
Q96PV7	FAM193B	0.286988485735684	2.40317822902786	1.05708678824846	0.329473214968571	0.688872421194639	-4.62942860898784
P82932	MRPS6	-0.215971128437387	2.23402211739947	-2.11609866432281	0.0767038453679572	0.54538390134182	-4.63027116879671
Q9HD15	SRA1	-0.178872034046724	2.3555780381359	-1.70802834781677	0.136339126204542	0.581737534717957	-4.63031051340528
Q5K4L6	SLC27A3	-0.21130899035366	2.1871195606978	-1.1860852669463	0.278563663537517	0.660985139159385	-4.63138366802434
Q14573	ITPR3	-0.0991079248396708	2.30418326897784	-1.67459606966044	0.142878784083299	0.581737534717957	-4.63245361725066
Q96IK0	TMEM101	-0.200916792277532	2.39764901902677	-1.47414297742161	0.188778125682938	0.603657941779431	-4.63330138941993
P0C866	LINC00869	-0.185852783676457	2.29341117367377	-1.30395782735477	0.238053783848602	0.633040443056826	-4.63451787502292
P53396	ACLY	-0.0818313037048259	2.3190540163574	-2.38882971015318	0.0523173333280575	0.54538390134182	-4.63469579117442
O00189	AP4M1	0.228006947550446	2.31713683745423	1.24505298997585	0.257607546929513	0.647771325883142	-4.63483945259286
O75223	GGCT	-0.123704806835094	2.3217762774138	-2.10194166710277	0.0782500151719362	0.54538390134182	-4.63513192101784
Q05BQ5	MBTD1	0.269746157295641	2.37864974417795	1.16144835471235	0.287741255559162	0.666708356239631	-4.63547508361775
O00499	BIN1	0.462281497182962	2.27080882705941	1.06458220979581	0.326318908508117	0.68824985500008	-4.63582165959178
Q75N03	CBLL1	0.171966520484654	2.31637089297205	1.73754010928763	0.130806805516359	0.577730057697251	-4.63629483645769
Q53R41	FASTKD1	0.107676451918658	2.28041856683591	1.55347975680677	0.169165070314033	0.596005491945118	-4.63642861597515
Q6DT37	CDC42BPG	0.186361517251059	2.28251921089587	1.27532638189366	0.24738934265158	0.64119575669379	-4.63651151603704
Q01105	SET	0.16078661842597	2.32986086699327	2.63833427701003	0.0370487391216426	0.54538390134182	-4.63658100657348
Q9H0R3	TMEM222	-0.275567167479347	2.24031121206344	-1.39619854168581	0.210068827021565	0.619476428703878	-4.63661013351549
Q06413	MEF2C	0.126294768496604	2.35112719788599	2.01427800703071	0.0885521430889768	0.54538390134182	-4.63708967787371
Q7Z4S6	KIF21A	-0.110139149499932	2.30754663853	-1.58282137737206	0.162406589131703	0.589617121842648	-4.63725105742605
Q5TC84	OGFRL1	0.340910575240647	2.23960504948305	1.07765813961409	0.320875045445323	0.686384066954791	-4.63730097455198
Q6P0Q8	MAST2	0.212088406759352	2.24050143058869	1.15886026540128	0.288720039244336	0.667152547519971	-4.63802698320832
Q9HCI7	MSL2	-0.180117150257118	2.34087537272564	-1.3608849939477	0.220413989624688	0.627002049265035	-4.63833809744522
Q96F44	TRIM11	-0.142793374840719	2.26993776217921	-1.46936376534219	0.190024389596065	0.6038272890174	-4.63904657905285
Q8N2K0	ABHD12	-0.0940200012698099	2.33235153816637	-2.00877459772543	0.0892427440591021	0.54538390134182	-4.63924060723833
Q01780	EXOSC10	-0.0841438690680281	2.308107819969	-1.76103888291272	0.126557687506872	0.575027280920676	-4.63926436707367
Q8N6V9	TEX9	-0.308052498185055	2.26488048114138	-1.12845336677922	0.300430857210756	0.672267858940104	-4.63946952640963
Q8WYH8	ING5	-0.263305439947166	2.28838473352704	-1.34934558642185	0.223892405737713	0.627919180402292	-4.64004007369063
A6ND36	FAM83G	-0.350847658936736	2.40668624758816	-1.1492476529938	0.2923800208249	0.668655196165945	-4.64036814458907
Q8NDD1	C1orf131	-0.163976895802061	2.34167706958417	-1.25938157494893	0.252726246523386	0.645713676792462	-4.64064925166262
Q8WV44	TRIM41	-0.222581031025605	2.26592687936147	-1.36403470674595	0.219473000866421	0.62645305168549	-4.64125958800153
Q659A1	ICE2	-0.135840313839891	2.28880163008001	-1.37832187503403	0.215249818281596	0.623370619343902	-4.64134578528075
Q6XZF7	DNMBP	0.169651294900776	2.3088269161483	1.22013311522003	0.266291866547668	0.653099733698609	-4.6414193801007
Q9P0J1	PDP1	0.142171221456949	2.32080743305846	1.30254979084331	0.238505525625081	0.633426708691921	-4.64277905734798
Q9Y6R9	CCDC61	0.172364314663421	2.2036868647249	1.28201191732792	0.245181138011306	0.64035082164343	-4.64304705551473
Q8N4T8	CBR4	-0.0916161613429977	2.30113053905129	-1.81409617768691	0.117451815846851	0.570835477415728	-4.64310608195252
Q9NXE4	SMPD4	-0.165113354261533	2.33306048099715	-1.59206643465763	0.160330323915392	0.587415301170889	-4.64356642193087
Q15750	TAB1	-0.143026359103017	2.27205098626741	-1.63234321340746	0.151574418007563	0.584895278477328	-4.6442050693834
Q5T011	SZT2	-0.156862911738788	2.36629251028009	-1.18338178634917	0.279558447142922	0.661412148812237	-4.64433165793921
Q49AN0	CRY2	-0.383579977421797	2.15882644179578	-1.15080877069782	0.291782986073694	0.668550413973207	-4.64436182036152
P17096	HMGA1	0.156851729824498	2.25052637410714	2.2671272090071	0.0620253978216542	0.54538390134182	-4.64443597533493
Q09028	RBBP4	-0.165399838030123	2.30956876655037	-2.47731292585045	0.046260236809633	0.54538390134182	-4.64494301450763
Q9ULJ3	ZBTB21	0.117963987792675	2.32319975544209	1.40601918577378	0.207270876060097	0.617560045577499	-4.64524825018679
Q9Y5W9	SNX11	0.161266217122105	2.26663621230088	1.30327456685528	0.238272900547349	0.633040443056826	-4.64596434632071
P53814	SMTN	0.265466387309935	2.27101016649467	1.2584776041468	0.253031803618664	0.645713676792462	-4.64622888298784
Q9H2C2	ARV1	0.389656760466223	2.29863447321187	1.27333588842624	0.248050152623709	0.64119575669379	-4.64648352079019
P47712	PLA2G4A	-0.0769278778282824	2.30684894326437	-1.86842242070069	0.108793670992478	0.561098537961165	-4.64692106836196
Q01130	SRSF2	-0.173236219113411	2.3735284157184	-1.92681238114201	0.100189618041299	0.558737954376244	-4.64699253456457
P15884	TCF4	0.26576568658624	2.30896124970288	1.27847947901644	0.246345724487103	0.640425594393476	-4.64784528417357
Q9H1K0	RBSN	-0.239841858766494	2.31466452136938	-1.32188594519444	0.232367702087766	0.629961932944463	-4.64823808507545
Q9UBF2	COPG2	-0.103530864463498	2.29191055442385	-1.71842951255502	0.134364005094923	0.58084142108577	-4.64825546231644
P13284	IFI30	0.139415792861836	2.39710006963918	1.55185786528014	0.169546249087024	0.596005491945118	-4.64827821151102
Q9P2E3	ZNFX1	0.232209704604254	2.50181828591378	1.10034915388563	0.311604808004706	0.679452231472716	-4.64841423269383
P21359	NF1	-0.203433652992466	2.37391291017007	-1.11585755859034	0.305396952252583	0.674445297320176	-4.64856747951727
Q92805	GOLGA1	-0.285730323706173	2.26779704779467	-1.21226198754349	0.269086839010255	0.654089372147653	-4.64865822627075
Q8NE01	CNNM3	-0.14785668678677	2.29305157243191	-1.54340607112461	0.171545650541704	0.597980301768275	-4.64942047562672
O60784	TOM1	-0.174904477228118	2.25685400313846	-1.90531688375072	0.103275692603684	0.559044131929769	-4.64959082215179
Q32M88	PGGHG	-0.195069744642061	2.28225309660784	-1.15426401074731	0.290465209063835	0.667746690730611	-4.64986016639609
O14647	CHD2	0.156396651323117	2.2294615642546	1.34737896616859	0.224490095386454	0.628008440262312	-4.65030440950985
P49770	EIF2B2	-0.0987194772411	2.31529680977035	-1.80851444887791	0.118378810781369	0.571508341145956	-4.65032115783221
O43677	NDUFC1	0.119215740544791	2.4253061299249	1.31885696873209	0.233319839673739	0.629961932944463	-4.65091512372888
Q9Y5V3	MAGED1	0.276172975800921	2.44340774498653	1.01446519345487	0.347881095362924	0.701833972933355	-4.65198183861285
P12757	SKIL	0.222508795350818	2.37264445210526	1.21990824471966	0.266371368153045	0.653099733698609	-4.65255577969473
Q96EI5	TCEAL4	-0.27751912848678	2.3265598242328	-1.04305533253735	0.335444517436471	0.69372333839539	-4.65341215882622
O95235	KIF20A	-0.150424585145506	2.32132415733872	-1.34578283697369	0.224976234513658	0.628151537765162	-4.65354357643586
Q92611	EDEM1	-0.200388139400113	2.26376209124143	-1.33222956086253	0.229142222347394	0.629961932944463	-4.65530483684287
P68543	UBXN2A	0.161832998021414	2.41068449228348	1.24265920818035	0.258430970125056	0.648332340989978	-4.65602154094765
Q9H4A5	GOLPH3L	-0.153082216885628	2.31346615150141	-1.61916294166359	0.154388548814388	0.587415301170889	-4.6564714995469
P78524	DENND2B	0.187503650694121	2.49944914179105	1.12927986704834	0.300107363298119	0.672267858940104	-4.656506206082
Q7Z4L5	TTC21B	0.214655877915777	2.41655932516329	1.06097739054413	0.327832851072659	0.688849113953207	-4.65748847069015
Q6ZRI6	C15orf39	0.187879425288345	2.30021115018292	1.3328940639985	0.228936376467267	0.629961932944463	-4.65757386718438
Q00765	REEP5	-0.18878415201382	2.33170321978398	-2.31517470409819	0.0579872258975623	0.54538390134182	-4.65757761537209
Q7L5Y9	MAEA	0.0947681578857081	2.32785626687862	1.56736201380892	0.16593517352659	0.591488496667933	-4.65838357128218
P51817	PRKX	-0.154921058836698	2.17077723787229	-1.51877994569956	0.177497667335734	0.603657941779431	-4.65946953854622
O00463	TRAF5	0.170147983536285	2.33470920242416	1.25921811838347	0.252781473712967	0.645713676792462	-4.65984747233268
Q9GZT6	CCDC90B	-0.213505791613323	2.29220608331228	-1.35413507728863	0.222442747717744	0.627002049265035	-4.65992762461251
Q96EW2	HSPBAP1	-0.198471598922652	2.17544082496164	-1.31452198374429	0.234688531314872	0.630871813098204	-4.66042897363648
Q9UKK9	NUDT5	-0.0487561296615189	2.37131049609781	-2.2173523471257	0.0665150937693963	0.54538390134182	-4.66087188881873
O00193	SMAP	0.149452448941002	2.33313454805134	1.90369055978234	0.10351298376784	0.559044131929769	-4.6619285704989
Q93063	EXT2	-0.342193240988738	2.23676473767743	-1.10023519655289	0.311650807258013	0.679452231472716	-4.66274470859702
Q92997	DVL3	0.38207057363738	2.19916722858442	1.229036392433	0.263160559282576	0.653099733698609	-4.66356056424216
Q8NDI1	EHBP1	0.220096728676351	2.32678518932067	1.15985315626406	0.28834420837455	0.666773024524716	-4.66365939377336
P60981	DSTN	-0.177523095236898	2.31210615719758	-2.3936545377291	0.0519666242291478	0.54538390134182	-4.66405157710797
Q96CG8	CTHRC1	-0.110560426406464	2.28779385898831	-1.63522608428215	0.150965427504843	0.584895278477328	-4.66416054442148
Q9NYK1	TLR7	-0.355816902785392	2.08880840575031	-1.03381517190834	0.339424280316182	0.697598549427737	-4.66422040595411
Q8WVL7	ANKRD49	0.144453207910322	2.295216359372	1.21208877458287	0.269148628023735	0.654089372147653	-4.66439645465619
Q86X95	CIR1	-0.161976413477793	2.25312321098769	-1.74892410270742	0.128731318665634	0.577530353745477	-4.66470903815812
Q7Z4H8	POGLUT3	-0.266058379123539	2.28740299727107	-1.0501766674231	0.332403081604946	0.691371748935409	-4.66614552752401
Q9H8M2	BRD9	-0.205157584473908	2.26869637228928	-1.25679348939776	0.253601921056406	0.645713676792462	-4.66784213999126
O14576	DYNC1I1	0.330725439241285	2.2536373706549	0.909103536477072	0.396879814289238	0.736136753962743	-4.66791259902289
P54619	PRKAG1	-0.103592796420877	2.38939418257117	-1.58706963463332	0.16144938059379	0.587999463312748	-4.66836728109274
Q99704	DOK1	-0.11746582989356	2.25258023047948	-1.41924558310247	0.203556054003341	0.613434452837481	-4.6717610107284
Q8WUJ0	STYX	0.413973338849637	2.31135163472266	0.964979817391467	0.370270059785018	0.715796300345852	-4.6722597836209
O60613	SELENOF	-0.145766500137183	2.30584740076074	-1.76620359684158	0.12564191360225	0.573955489606705	-4.67257751625329
Q5ZPR3	CD276	0.137431060844978	2.36904273000086	1.44637857742421	0.19612455814672	0.608693958934526	-4.67273775417632
Q9UI10	EIF2B4	-0.0683390212502396	2.31129926546838	-2.08971582860481	0.0796106920669112	0.54538390134182	-4.67559963262874
P04839	CYBB	-0.259184018793571	2.41969052216478	-1.31962408428187	0.233078375512547	0.629961932944463	-4.67597550020804
Q96HS1	PGAM5	-0.0915765038943982	2.29815424664403	-1.896261872381	0.10460376686002	0.560237186484741	-4.67607114800398
P58546	MTPN	-0.253997595232239	2.51405001437208	-1.6789908983465	0.142002229250505	0.581737534717957	-4.67615852802416
Q6GYQ0	RALGAPA1	0.120268034694684	2.45344757044019	1.43954836869292	0.197971574267201	0.609356337750805	-4.67669116829944
P32927	CSF2RB	0.188117819242003	2.48421223767228	0.907531084364565	0.397649180364705	0.736751900645095	-4.67669978659822
Q92734	TFG	0.0654279710091734	2.34642631085938	2.15377510194526	0.0727385177846745	0.54538390134182	-4.67746917145335
Q8N1G1	REXO1	0.296011864747622	2.22057746999743	1.08021656090877	0.319818636109085	0.685015668669045	-4.67775671790454
P49840	GSK3A	-0.140677884676404	2.32492144879712	-1.63640692378771	0.150716654547318	0.584895278477328	-4.67852333063375
Q07864	POLE	0.189137014635724	2.29345162286516	1.2120382607099	0.269166649769617	0.654089372147653	-4.68036276795983
Q8IV08	PLD3	-0.163593127198072	2.30188956864097	-1.96412835098131	0.0950485561277166	0.551251774796759	-4.68044639729888
Q6UWU4	C6orf89	-0.252320188365169	2.21173335932989	-1.28727453667441	0.24345510325049	0.639747108742178	-4.68096840346817
Q9BXF6	RAB11FIP5	0.116371839111899	2.19869129644375	1.29523068694362	0.240865929164296	0.637596613803119	-4.68099915046268
Q5JVF3	PCID2	-0.0950223994025963	2.32215440171007	-1.85399425741458	0.111029902295051	0.561803568337539	-4.68150536064188
Q6P9B6	MEAK7	0.315514823022664	2.11275459569685	1.08773712199953	0.316729778806471	0.681908507094454	-4.68217177550672
Q9C0A6	SETD5	-0.203795596825546	2.1691237073841	-0.438886005000191	0.675459629766424	0.884819461443686	-4.68287094878857
Q9H4P4	RNF41	-0.302791528814256	2.28808272414556	-1.1208258078801	0.303430045808124	0.672734522935202	-4.68323275496372
Q9UNP4	ST3GAL5	0.147689700168472	2.38619192512173	1.14732188406649	0.293117927640241	0.668655196165945	-4.68323315836436
Q9H5I1	SUV39H2	-0.135264938494173	2.40191573218326	-1.1882594593798	0.27776582745545	0.660615025599091	-4.68426108874096
P40926	MDH2	-0.141312013091254	2.29808701200853	-2.99417063425251	0.0229201834837143	0.54538390134182	-4.68509810201688
P48200	IREB2	0.120056389615724	2.32623823592829	1.36489691440934	0.219216042445556	0.626439319501822	-4.68574294931236
Q5T5U3	ARHGAP21	-0.246945621441302	2.32408701644775	-0.924412554476632	0.389448263386325	0.73196520144898	-4.68579487659729
Q5JU69	TOR2A	0.211795838828708	2.32797415776106	1.49876251366502	0.182476833025478	0.603657941779431	-4.68610101181101
P48060	GLIPR1	-0.139105943070123	2.29954128997744	-1.41511675849897	0.204709143644171	0.614974386429592	-4.68669427093654
O43847	NRDC	-0.0979824831232527	2.32537062298863	-2.00586667748814	0.0896098285009972	0.54538390134182	-4.68700103171183
O00299	CLIC1	-0.0752963571892221	2.34789711073285	-2.76477220839993	0.0311814529804512	0.54538390134182	-4.68863108171613
Q9HD26	GOPC	-0.0821653444101432	2.36161473744104	-1.73086665279434	0.132038513225351	0.579644283270417	-4.6888740562831
P52701	MSH6	-0.147260530343972	2.29089901417012	-2.11951735924612	0.0763351416573892	0.54538390134182	-4.68958420755222
O15525	MAFG	-0.288663788617352	2.48105490500795	-1.13160091143932	0.299200456302794	0.672267858940104	-4.69075760849328
Q76N89	HECW1	0.44077889352264	1.93596539647356	0.847476190091528	0.427876267403643	0.756515205353074	-4.69115515257139
Q9NZJ0	DTL	-0.0947095005348591	2.33771928039189	-1.60383478134906	0.157723628568701	0.587415301170889	-4.69170816367181
Q9BVQ7	SPATA5L1	-0.121736614795668	2.30143318731811	-1.52203223498215	0.176700716699018	0.603208229408354	-4.69211367484431
Q8TAG9	EXOC6	-0.152225378528959	2.214206282678	-1.22170330189435	0.265737305954461	0.653099733698609	-4.69218712476375
Q96QG7	MTMR9	0.208404886005677	2.3050329919504	1.13294861387843	0.298674916771519	0.672267858940104	-4.6929326450363
A6NNY8	USP27X	0.376335540068147	2.13698884202818	1.24364525651047	0.258091508852765	0.647771325883142	-4.69319506913595
P23193	TCEA1	-0.126567334536568	2.29855475561069	-2.12372733983462	0.0758835713260549	0.54538390134182	-4.69387978767147
P23468	PTPRD	-0.462210932820237	2.58297863007286	-0.913081349145554	0.39493858459391	0.735671899111437	-4.69441923756451
Q16186	ADRM1	-0.52367940404574	2.21921899829424	-2.22224087468072	0.066059735625333	0.54538390134182	-4.69463851648275
Q13459	MYO9B	-0.116256341614992	2.34439847302557	-1.33367545612159	0.228694532055597	0.629961932944463	-4.69471690283191
P83111	LACTB	-0.231486626914198	2.29907969091777	-1.67896599693959	0.142007181315728	0.581737534717957	-4.69477309942253
Q96BH1	RNF25	-0.205382431418299	2.35758655327834	-1.57518735923095	0.16414012485612	0.5911812731053	-4.69569452269067
Q8N5I4	DHRSX	0.284133004255931	2.10367496794815	0.920868010172848	0.391159427966956	0.733335555504278	-4.69591828814059
Q15223	NECTIN1	0.081876213337386	2.3451271008989	1.82230357166564	0.116101660174693	0.569989286361356	-4.69710060997146
Q96JB5	CDK5RAP3	-0.134060894225204	2.29432213570418	-1.96468808870119	0.094973478016314	0.551251774796759	-4.69746138939489
O43156	TTI1	0.106872871167991	2.38757933900127	1.71630454231506	0.134765267795967	0.581075183768716	-4.69878212661133
O94761	RECQL4	-0.126344520405164	2.35649796740318	-1.26988872316932	0.249198208407729	0.641868815625584	-4.69903429599294
O00743	PPP6C	-0.0881303997378943	2.30580198944461	-2.01686776851386	0.0882290242249183	0.54538390134182	-4.70005036706116
O95772	STARD3NL	0.193079443694894	2.314301042535	1.45735702296794	0.193188840408496	0.605622988792184	-4.70031594482624
Q9BRU9	UTP23	-0.0977283968824674	2.33905761436821	-1.44053518271079	0.197703741282536	0.609108922485909	-4.70050088981117
Q96JC9	EAF1	0.188678906416947	2.25175240178265	1.35649968351485	0.221730144296777	0.627002049265035	-4.7007280225796
P98196	ATP11A	-0.397729202111018	2.07750251277674	-1.20020553560583	0.273416820549178	0.6580310023227	-4.70073697353217
O75140	DEPDC5	0.199291861458955	2.38044569446992	1.17403978374364	0.283019254703599	0.663546273297652	-4.70156803572181
Q49A88	CCDC14	-0.288233512692936	2.18281382482354	-0.981056636127011	0.362875663196026	0.712634932967146	-4.70283846053899
Q9HD23	MRS2	-0.203902429933251	2.26417452216068	-1.22858105131284	0.263319929567598	0.653099733698609	-4.70286935808307
Q9UIF8	BAZ2B	0.218530076473819	2.27854894606226	0.94484203967104	0.379696970732505	0.723572691179707	-4.70288815872588
Q3KRA6	C2orf76	-0.186179202136276	2.39879137688134	-1.43477981589497	0.1992704966185	0.610211202833067	-4.70340230785227
Q9Y4E8	USP15	-0.0794325622940509	2.30769785711872	-1.72632563171127	0.132883047655004	0.58084142108577	-4.70502300861247
Q6IA69	NADSYN1	-0.120089815982995	2.28151525669737	-1.40129222123704	0.208613368599257	0.61927296377727	-4.70528508707709
Q709C8	VPS13C	-0.0790270541943705	2.34128451343167	-1.89380237747207	0.104967407026539	0.561098537961165	-4.70553472561287
Q8IV61	RASGRP3	-0.18421641420578	2.33733416896992	-1.18174503941334	0.280162179005401	0.661611303948333	-4.70605166549994
P25963	NFKBIA	0.177665156799467	2.35851264638588	1.51819951336679	0.177640249545761	0.603657941779431	-4.70616543518308
Q8IY47	KBTBD2	-0.239565289599094	2.32799908705774	-1.16281497762054	0.287225546768162	0.666708356239631	-4.70619669131268
P62829	RPL23	-0.0862954672989785	2.25943449510031	-2.58663024599802	0.0397754127897639	0.54538390134182	-4.70689941628325
Q96LZ7	RMDN2	0.392658765436033	2.04881945573161	0.881981504578096	0.410307900990035	0.743695873461969	-4.70709893774657
P18440	NAT1	-0.257543891978966	2.30617670792376	-1.34398326461527	0.225525464964812	0.628894890581975	-4.70759937684708
Q9Y3B6	EMC9	-0.222634391138809	2.30423696855333	-1.4724778694167	0.189211474648755	0.6038272890174	-4.70812237804991
Q8WUF8	FAM172A	-0.166048565969728	2.24185725855192	-1.33243851248347	0.22907747678749	0.629961932944463	-4.70820232643347
Q99595	TIMM17A	-0.149727980164675	2.31219206165365	-1.341649742221	0.226239440082472	0.629263889310561	-4.7082580139227
P03886	MT-ND1	-0.177325042579932	2.30829784208121	-1.84084412714835	0.1131074492198	0.563962082036932	-4.70911765209961
Q8IVV7	GID4	-0.21135362966445	2.24765741282538	-1.32018891726608	0.232900725360459	0.629961932944463	-4.70955007230128
Q9HCM4	EPB41L5	-0.165289042456439	2.16145398326497	-0.798328271742331	0.453836312414557	0.773182887011285	-4.71078043770742
Q8WUH2	TGFBRAP1	-0.167527398984473	2.29857058253693	-1.27986200844252	0.245889350747046	0.640398135819412	-4.71096696276984
A0JLT2	MED19	0.26161739167174	2.18840987522261	1.2250588035024	0.264555540839016	0.653099733698609	-4.71113556440468
O60476	MAN1A2	-0.132404563304364	2.27243443116251	-1.35447366646382	0.222340584004909	0.627002049265035	-4.71158821967411
P38435	GGCX	-0.240712238518627	2.41465236619465	-0.903186618997678	0.399780685000162	0.737457429909768	-4.71215278939612
Q9H706	GAREM1	0.167884400119899	2.63971455573834	0.590949076578037	0.575216405716812	0.841976981677358	-4.71216273701763
Q14592	ZNF460	0.224801289399245	2.44705265789712	1.06238306250455	0.327241822786513	0.688326441266765	-4.71249785635532
P58511	SMIM11A	0.245477216652609	2.4201482292979	0.908371501093982	0.397237842951593	0.736365580207179	-4.71289750704587
O15371	EIF3D	-0.0953129258751223	2.32222229710662	-2.24316152500452	0.0641468706057142	0.54538390134182	-4.71294751301586
O95551	TDP2	0.159626720776679	2.29324503924772	1.58092079810707	0.162836553663032	0.590252237085257	-4.71297986109361
Q9H0Z9	RBM38	0.209349219922841	2.37389166365667	1.63315230067548	0.151403267260491	0.584895278477328	-4.71303179236252
Q8NDH3	NPEPL1	-0.171826574571966	2.33673598907929	-1.16818607024911	0.285206273173233	0.665880956032048	-4.7139786828425
Q6P2C8	MED27	0.150950161264647	2.29979354874743	1.34741519238922	0.224479072733265	0.628008440262312	-4.71467169966565
Q13889	GTF2H3	-0.185393874589885	2.22805140876226	-1.18937104957916	0.27735867402093	0.660295518710156	-4.71499227184006
Q8N752	CSNK1A1L	0.0759536176329281	2.33981000846952	1.64370768463899	0.149187216248364	0.58482321723055	-4.71519630025298
O43513	MED7	-0.451798239962223	2.12321114444159	-1.33787276389257	0.227399336731619	0.629961932944463	-4.71586164036596
P61601	NCALD	-0.220492795841675	2.32415252150312	-2.27520861075312	0.0613264194917155	0.54538390134182	-4.71601938440146
Q9UM00	TMCO1	0.159591276133419	2.33935152610339	2.07236065141298	0.0815835008473159	0.54538390134182	-4.71605094497975
Q6ZT07	TBC1D9	0.398381325942547	2.11090235769184	0.739998792106244	0.486064917842725	0.789963698346901	-4.71728534258438
Q9UNK9	ANGEL1	0.141143136269169	2.47135206428489	1.07053845506377	0.323829894325724	0.687016268861968	-4.71729166494168
Q92604	LPGAT1	0.222883533889442	2.35553692224837	1.05104434096922	0.332034037121649	0.691000041140813	-4.71820839673925
Q5TEJ8	THEMIS2	-0.164667254688452	2.44402862254892	-0.956740427097214	0.374104911625525	0.719352472030916	-4.71919841382121
Q10567	AP1B1	-0.0966736331633779	2.3364400243735	-2.29283640137159	0.0598297881505152	0.54538390134182	-4.71941511911817
Q9Y4E5	ZNF451	-0.11783001981119	2.28488738439809	-1.36494552902988	0.219201562178775	0.626439319501822	-4.71976864693597
Q9BZF2	OSBPL7	0.145447968011	2.34607947199071	1.24181035522089	0.258723510062065	0.648460961878029	-4.72035751242267
Q96GF1	RNF185	-0.255674804000243	2.22275173065467	-1.59516107664374	0.159640940942339	0.587415301170889	-4.7210001363031
Q9UHA4	LAMTOR3	0.192805652146842	2.22977573271297	2.05279271497291	0.0838671972280826	0.54538390134182	-4.72146040758135
Q8NFP9	NBEA	-0.176980741531566	2.31621865271939	-1.60694415436193	0.157041625318158	0.587415301170889	-4.72261112732221
Q9BYV8	CEP41	-0.156050942700114	2.25256797529385	-1.48860420532774	0.185052877355797	0.603657941779431	-4.72321678241695
Q9NWX6	THG1L	-0.16320409164545	2.25307549644878	-1.81408737988961	0.117453271348175	0.570835477415728	-4.72364160957563
Q03188	CENPC	-0.134706995446362	2.28572375922505	-1.30018832441852	0.239264856492613	0.63428335998279	-4.72395544742776
Q07912	TNK2	0.132969644254286	2.27657010578144	1.2532229710072	0.254814337907908	0.646468098159012	-4.72407575112686
Q8ND71	GIMAP8	-0.191460741425815	2.28729605234344	-0.706816205924003	0.505078393230492	0.801636148571122	-4.72465547696529
Q86U90	YRDC	-0.103776272788893	2.28172267683258	-1.40910220116394	0.20639950491357	0.616571488330835	-4.72555289604123
Q96N11	C7orf26	-0.10979011270139	2.35341442109559	-1.46213796067102	0.191923034610062	0.605601356834251	-4.72568821816537
Q92905	COPS5	-0.0771964988724185	2.31831222746241	-1.91646568925797	0.101663474577366	0.559044131929769	-4.72574010998682
Q9BWT1	CDCA7	-0.440389044843232	2.1865048535559	-1.49192468606344	0.184207157364651	0.603657941779431	-4.72636550669634
Q96MG7	NSMCE3	-0.159567022031108	2.28523960915604	-1.47073983312727	0.189664780931034	0.6038272890174	-4.72682894916667
P13994	CCDC130	0.188374128161394	2.33459440757933	1.11521382842692	0.305652575458986	0.674777546490636	-4.72694341807129
Q5H8A4	PIGG	-0.168648036146835	2.37782137100982	-1.14883965091809	0.292536226581306	0.668655196165945	-4.72763547015596
Q99708	RBBP8	0.183066447007853	2.27653528717782	1.07020300565933	0.323969660457703	0.687016268861968	-4.7276916380678
P36507	MAP2K2	-0.0904295993873665	2.28627565699927	-2.28912386163318	0.0601418264778575	0.54538390134182	-4.72851614125257
Q96GE9	DMAC1	0.111644236532436	2.41595827379606	1.72976444112533	0.132243023167559	0.579840936726837	-4.7298724145474
P32519	ELF1	0.141035659832487	2.25506932995933	1.67456193697247	0.142885612150965	0.581737534717957	-4.73084531648079
Q1ED39	KNOP1	0.162401034421674	2.2163278211641	1.42150016948165	0.202928895843978	0.613347666987282	-4.7309639881914
Q9BUT1	BDH2	0.165600225411539	2.32968029885894	1.38112320578259	0.214430395363924	0.623370619343902	-4.7309784980081
P78347	GTF2I	-0.0597047199914691	2.33157710007635	-2.12287030547224	0.0759752778338451	0.54538390134182	-4.73119339461543
Q7Z412	PEX26	0.239301447422376	2.22720212315876	1.12380789435357	0.302254520908186	0.672267858940104	-4.73190160168987
Q9NP72	RAB18	-0.0751360071909444	2.33014726609898	-2.0540222234437	0.08372182423386	0.54538390134182	-4.73191092234765
Q5TCQ9	MAGI3	0.219226504830954	2.54158528496902	0.59385201389987	0.57339011848741	0.841976981677358	-4.73203368039883
P06748	NPM1	0.0822449195243654	2.32471056750181	2.7711934638952	0.0309111577080269	0.54538390134182	-4.73215813339154
Q6NS38	ALKBH2	0.142626354481904	2.31535003679808	1.35223105239227	0.223018039016345	0.627162657357739	-4.73224674046277
Q4ZIN3	TMEM259	0.103886827165922	2.30468033345008	1.59055779426037	0.160667417075483	0.587552249744669	-4.73251355311285
Q6UWZ7	ABRAXAS1	0.183246683698607	2.43860102883326	0.975071427673118	0.365614896175861	0.71386343421826	-4.7328406974285
Q6UXH1	CRELD2	-0.0860169390565617	2.33256825535551	-1.83563845855034	0.113940397228382	0.563962082036932	-4.73291551718219
P34820	BMP8B	-0.238621740764665	2.20160379266054	-0.884081887191523	0.409256025037319	0.742345240518604	-4.73322355579728
Q8NBT2	SPC24	-0.0872201234790238	2.31441575380694	-1.77900929409947	0.123399010571842	0.573955489606705	-4.73331915727614
Q9ULJ7	ANKRD50	-0.139486392701468	2.34361226100791	-1.00617905707424	0.35155351267112	0.705536223190989	-4.73332608431828
O95872	GPANK1	-0.230530063471468	2.25000696814979	-1.09725442065859	0.312855999048165	0.680290251129334	-4.73383269819683
O43310	CTIF	0.228690409402277	2.16682897411535	1.14205784032713	0.295142964142048	0.670234927228543	-4.73399956521421
Q9UBI9	HECA	-0.150093282271915	2.32961575994351	-1.45792359532841	0.193038434604756	0.605622988792184	-4.73491931056922
P52788	SMS	-0.162909637248121	2.29838852100107	-1.81242361887833	0.117728840550098	0.571435226686594	-4.7350597761545
Q99871	HAUS7	-0.266294457159581	2.17003471511832	-1.19250592528296	0.276213171717843	0.659948614624303	-4.73597397249116
O43829	ZBTB14	0.154586627749653	2.40065625119506	1.08445760261728	0.318073725266929	0.682889804601765	-4.73603273314419
Q96E39	RBMXL1	-0.133411283086916	2.27134687211148	-1.39044080956468	0.211725091361395	0.621598559715608	-4.73614016272593
Q9HBL8	NMRAL1	-0.234007469357229	2.25749247865762	-1.09661439450517	0.31311527603281	0.680290251129334	-4.73632081642857
L0R6Q1	SLC35A4	-0.306341130900536	2.2789778386913	-1.8526611398537	0.111238794746403	0.562077166773581	-4.73672303013389
Q96B23	C18orf25	-0.119486497086971	2.28362976093905	-1.488962033902	0.184961566768039	0.603657941779431	-4.7369553250211
Q9Y6X5	ENPP4	0.1348012733834	2.33881131888821	1.65816021997175	0.146203089459054	0.583927740683275	-4.73840044437851
Q49AM3	TTC31	0.265109355243219	2.28705479957464	1.11044047645627	0.307553603819662	0.675945724982055	-4.73868870124004
Q9UK39	NOCT	0.245146700561695	2.41352709170154	0.820539154598443	0.441968433921253	0.76498994009588	-4.73890171849146
Q7Z5K2	WAPL	-0.157101286461583	2.26582423536427	-1.60649562479833	0.157139832229831	0.587415301170889	-4.73945141886732
Q4G0F5	VPS26B	-0.0710603465582966	2.31243698598441	-1.9228386525996	0.100753136042168	0.559044131929769	-4.73962906629182
O75626	PRDM1	-0.121613097410728	2.3847800949454	-1.32539173475212	0.231269989469089	0.629961932944463	-4.74011955323747
Q7Z5Y7	KCTD20	-0.218597824863417	2.296327187649	-1.02263389329432	0.344290697005607	0.700110373420646	-4.74022673992606
Q96I99	SUCLG2	-0.0774944650635339	2.32677911777106	-2.23113858968827	0.0652391201349636	0.54538390134182	-4.74038405816272
Q96G25	MED8	-0.153564748719638	2.27394443166902	-1.38741176925174	0.212601152973878	0.622372913441196	-4.74045399118276
O75896	TUSC2	-0.182718831290511	2.23798302218735	-1.25727606710929	0.253438441423202	0.645713676792462	-4.74081473080034
Q96KR6	FAM210B	0.239237260313322	2.18559198486119	0.920183226688824	0.391490672640067	0.733577748139233	-4.74083485266141
Q15652	JMJD1C	0.165946670894702	2.35345913324636	1.14717634923376	0.293173756519911	0.668655196165945	-4.74194193528248
Q9NYJ8	TAB2	0.157058239907667	2.34291261303801	0.920258717606417	0.391454145580283	0.733577748139233	-4.74220851314217
P48723	HSPA13	-0.158504315546559	2.27725322031233	-1.69688554160968	0.138486115678618	0.581737534717957	-4.74241334145388
O00244	ATOX1	-0.17082604303657	2.35812134407956	-2.2660879919134	0.0621158757162477	0.54538390134182	-4.74260658003387
Q9NYK6	EURL	0.203036059057027	2.32492696969137	1.2146350707047	0.268241532725516	0.653810597220535	-4.74265081802431
Q86XN8	MEX3D	0.371025184561423	2.38989167795733	0.731704175664502	0.490771863726391	0.793121411644185	-4.74325663314971
Q9H488	POFUT1	0.0722495333677115	2.27866452218523	1.79661449015289	0.12037907671663	0.57295407835884	-4.74352998191469
Q92974	ARHGEF2	-0.0638997215100744	2.31776540128036	-2.1852491298622	0.069586463759498	0.54538390134182	-4.74364677675269
Q9NXV2	KCTD5	0.0915884028081409	2.29949034428013	1.48266125413826	0.186575503322916	0.603657941779431	-4.74424026402096
Q92545	TMEM131	0.203470529765101	2.29920918324089	1.09271033499703	0.314700662028824	0.681011553603337	-4.7443083251382
P19388	POLR2E	0.0767682759839998	2.34640405814908	1.99922481374535	0.0904539645732939	0.54538390134182	-4.74439597263635
Q5U5Q3	MEX3C	0.220903620699202	2.29072542056821	0.991281240175156	0.358233476382106	0.710013607470246	-4.74507853553565
Q5TDH0	DDI2	-0.157402130523305	2.30481021747026	-1.74197222416955	0.129994932993736	0.577530353745477	-4.74661416650629
O75665	OFD1	-0.180191010238865	2.24145301735568	-1.06426853630156	0.326450417966583	0.68824985500008	-4.74674528795334
Q9H788	SH2D4A	-0.131560674059981	2.38674069165128	-1.33221046365263	0.22914814060396	0.629961932944463	-4.74828674409786
Q15831	STK11	0.50251179473177	2.31914047342474	1.25971796776105	0.252612622338898	0.645713676792462	-4.74847140746815
P37198	NUP62	-0.102896651066906	2.30284315035216	-1.9454231988458	0.0975918519128276	0.555412775277523	-4.74868738967744
Q15386	UBE3C	-0.106200143916346	2.29788553776199	-2.20005091514391	0.0681527029390904	0.54538390134182	-4.74919040881803
Q92622	RUBCN	0.147931110741126	2.32865775798146	1.21996397081196	0.266351664625251	0.653099733698609	-4.74928663863166
Q02447	SP3	0.180730646028907	2.29460527255174	1.59200557526402	0.160343909505674	0.587415301170889	-4.74953383201271
Q7Z3K3	POGZ	-0.0996307707691942	2.32324592207084	-1.60106255671142	0.158334045090751	0.587415301170889	-4.74987056820442
P48643	CCT5	-0.0690322016404427	2.32486084246525	-2.35329017145675	0.0549776487780306	0.54538390134182	-4.7499541820802
Q8NCD3	HJURP	-0.115104779714829	2.32808843411183	-1.18167148936641	0.280189334752944	0.661611303948333	-4.75007385693723
O60936	NOL3	-0.344919412201272	2.05313345252269	-0.950623078470438	0.37697196421836	0.721453197730499	-4.75018956990421
Q15262	PTPRK	0.277641547151921	2.21944839774144	0.658873089574135	0.533403966505185	0.81847975502835	-4.75021065980859
Q8TB37	NUBPL	0.160640326932142	2.40813504080026	0.938396281919739	0.382753168407916	0.726580589754217	-4.75155393888235
O60568	PLOD3	-0.117993267419286	2.29876227214004	-1.76083938350939	0.126593191294073	0.575027280920676	-4.75329413679442
Q96L73	NSD1	-0.145858631149893	2.30432928793972	-0.402058746838786	0.700984033832188	0.89421030738853	-4.75357364411746
Q9Y2Y1	POLR3K	-0.327050542991851	2.19913248079989	-1.52370873144667	0.176291205684141	0.602906539323025	-4.75370922529817
Q96QT6	PHF12	0.164558428170781	2.4142612535579	1.05706716343777	0.32948150607706	0.688872421194639	-4.75426077090614
Q96L14	CEP170P1	0.240032605715225	2.39997542336218	1.10963991395607	0.30787339262226	0.676185330862139	-4.75487119875708
P32189	GK	-0.140577289296787	2.32250500754597	-1.53832338287881	0.172758637344668	0.599617813460627	-4.75521016569632
Q6IEG0	SNRNP48	0.135929831183396	2.22515052148694	1.1087925199659	0.308212188588974	0.676190873253753	-4.75522493533283
Q6PML9	SLC30A9	-0.135534461278406	2.34118186249487	-1.2763649253902	0.247045176427567	0.64119575669379	-4.75563015823754
Q5BKX5	C19orf54	-0.136033468777861	2.3337534705191	-1.39636701078021	0.210020542337802	0.619476428703878	-4.75591379702759
Q9UP95	SLC12A4	0.108241906086293	2.34476399330102	1.27332355142924	0.248054253111677	0.64119575669379	-4.75662352455609
Q14562	DHX8	-0.114332495135843	2.27997599303067	-2.29967963925907	0.0592589874150789	0.54538390134182	-4.75786554677973
Q9H1Z4	WDR13	-0.121605161763152	2.30285909929379	-1.373928758545	0.216540539855851	0.62442448764628	-4.75803043739866
Q2TAL8	QRICH1	-0.138242413990698	2.30126181351167	-1.66239830143476	0.145338886181969	0.582398263006223	-4.75844940336869
Q92993	KAT5	-0.10149611192369	2.2202553598641	-1.35622662473863	0.221812329374814	0.627002049265035	-4.75880474246125
Q7KZ85	SUPT6H	-0.0724860753573725	2.30939798885433	-2.30615710429193	0.0587238770940189	0.54538390134182	-4.75882450020822
Q8N9Z2	CCDC71L	-0.153026944321118	2.36064337973313	-1.1748936018586	0.282701449042653	0.663521967044753	-4.75920592328576
P78337	PITX1	0.522070852825372	2.07529273984876	1.03572818698805	0.338597237268611	0.696767124139161	-4.7603144318444
Q9BRB3	PIGQ	0.195864894401561	2.37889758338313	0.947852370737256	0.378276102412252	0.722805994635621	-4.76047313890292
P53671	LIMK2	0.14069960335445	2.37272833741918	1.13512683937605	0.297827144403452	0.672267858940104	-4.7609020272253
Q14151	SAFB2	-0.070751001391378	2.28278210135888	-2.38710508512797	0.0524432901737722	0.54538390134182	-4.76124227558902
Q9NVR0	KLHL11	0.215769832253598	2.23610224516129	1.17049445204776	0.284342130092228	0.665358751724031	-4.76273839967082
Q9H871	RMND5A	-0.118601510555922	2.37882542025273	-1.43214736496474	0.199990890130636	0.610653428611668	-4.76274529297167
Q92750	TAF4B	0.196052598836012	2.32970478072106	0.935837326367507	0.383971700815947	0.727942172225741	-4.76281111996767
Q9UIV1	CNOT7	-0.219815683033835	2.18953424684961	-1.65193674682317	0.147481045847246	0.58482321723055	-4.76285738957295
Q6VN20	RANBP10	-0.0898023194728122	2.30817904533674	-1.50252563717293	0.181531004371691	0.603657941779431	-4.76384059383616
A6NFI3	ZNF316	0.212979780913944	2.54341950267471	0.746211313905278	0.482559605694521	0.788981152206242	-4.76440889144602
Q149N8	SHPRH	0.206795189750637	2.35740087582108	0.91991978569131	0.39161816159246	0.73362731458278	-4.76467219403326
P46527	CDKN1B	-0.134381238694049	2.51768528519046	-0.813982427339147	0.445448566047052	0.766627645903685	-4.76474955309789
P09467	FBP1	0.120766115812831	2.32172547915914	1.34497462700914	0.225222752652232	0.628494391624848	-4.76522167119567
Q9NQ66	PLCB1	-0.108916982193154	1.78841294248441	-0.346586765821233	0.740233819836829	0.910577715307355	-4.76564530303195
Q06265	EXOSC9	-0.170566654925561	2.28413510836411	-1.88552323736255	0.106200710645554	0.561098537961165	-4.76605900234937
Q8IV63	VRK3	-0.150456876740527	2.25563562653543	-1.58061121774833	0.162906690968029	0.590252237085257	-4.76655778140029
Q96KC2	ARL5B	-0.160236564772476	2.30267299423158	-0.853128530500736	0.42496119430553	0.754752384252802	-4.76666934399531
Q92547	TOPBP1	-0.166155084132627	2.31587537267048	-2.0235597176718	0.0873995609870827	0.54538390134182	-4.76806232313246
Q96M11	HYLS1	-0.201325481528475	2.30307538040597	-0.842231711045958	0.430594019432954	0.757546034798425	-4.76895786768469
Q5QJ74	TBCEL	-0.118982130413785	2.29913693659544	-1.32107605342501	0.232621947587887	0.629961932944463	-4.76898753211909
Q96C92	ENTR1	-0.216531296344149	2.30975891095243	-0.943763276082158	0.380207143969896	0.723639337448339	-4.76904290510236
Q53GS7	GLE1	-0.106443765574283	2.31260063228092	-1.47574251525398	0.188362703205313	0.603657941779431	-4.76992087721419
P15498	VAV1	-0.0736991379805248	2.32960551383053	-2.15529575995483	0.072582928372552	0.54538390134182	-4.77000911036272
Q68DK2	ZFYVE26	0.546956319507608	1.84049726257906	0.565222835913729	0.591550713327201	0.849180226004577	-4.77007928590807
P17861	XBP1	0.152153595388065	2.3015013789855	1.1645966000336	0.286554406571096	0.666240538886854	-4.77125247032242
Q9NZE8	MRPL35	0.0869853311316981	2.27061850304087	1.7906110049398	0.121400699960478	0.573834857769453	-4.77174524147079
Q9BRX9	WDR83	-0.17514626052168	2.27735690650428	-1.28070819673893	0.245610389516176	0.64035082164343	-4.77178637757135
P10746	UROS	-0.111331952593549	2.32666695302463	-1.55732348679826	0.168264917846421	0.595689612897585	-4.77182040493812
Q14457	BECN1	0.105561350186781	2.31769340901305	1.23389525195411	0.261465131956367	0.652180804924486	-4.77186799223583
Q5SWA1	PPP1R15B	-0.195615693708831	2.27278479659846	-0.72391447511041	0.495220163788348	0.796410544688193	-4.77201829517687
Q8NBJ9	SIDT2	-0.348764367162672	2.56495510095986	-0.943868260976884	0.380157470915915	0.723639337448339	-4.77203368600182
P55212	CASP6	-0.0476800518218574	2.34609322116133	-2.54972853852097	0.0418504400327134	0.54538390134182	-4.7721674992991
O75420	GIGYF1	-0.227290158950472	2.28145961447311	-1.18710617453962	0.278188791106102	0.660985139159385	-4.77218370015055
Q9UMX0	UBQLN1	-0.107116362490116	2.2699762572122	-2.5103321028598	0.04419193112129	0.54538390134182	-4.7722927143302
Q12834	CDC20	0.0983579101387312	2.30578738830622	1.50539604260336	0.180812611534214	0.603657941779431	-4.77251900673295
Q9UJ70	NAGK	-0.0583630103986728	2.3168592277621	-2.20268276577333	0.0679009545910315	0.54538390134182	-4.77263756911121
Q03164	KMT2A	-0.181094353813436	2.27258429999823	-1.05325453715771	0.331095480316685	0.690504046703153	-4.77351318911266
P61088	UBE2N	-0.338394194954002	2.2798663931187	-2.36531865627491	0.0540618695711798	0.54538390134182	-4.77369134924272
Q14667	KIAA0100	-0.164242582674456	2.24584466384115	-0.92610712348842	0.388632211274608	0.731777455358602	-4.77388012915166
P48380	RFX3	0.204964600724642	2.49742209128102	0.8454714088231	0.428913689096938	0.756515205353074	-4.77401164152864
Q9NPG3	UBN1	0.113416285078706	2.28424100997228	1.13961874761248	0.296085235102729	0.670897757211802	-4.77406022039805
Q9H920	RNF121	0.162358585592397	2.35226102151816	1.13949328723069	0.296133771087154	0.670897757211802	-4.77407484887631
Q7Z392	TRAPPC11	-0.115741370825117	2.36892049874259	-1.40899554262813	0.206429594839865	0.616571488330835	-4.77434045370625
Q08257	CRYZ	0.0801950709879346	2.33685085488235	1.56670717478617	0.166086220347208	0.591488496667933	-4.77460097060526
P50225	SULT1A1	0.138967967843968	2.23560695353361	1.3172966730152	0.233811656992544	0.629961932944463	-4.77495235957297
P52294	KPNA1	-0.108762849231503	2.29403402078691	-1.74770824487971	0.128951457525958	0.577530353745477	-4.77498688849733
Q8IXQ4	GPALPP1	-0.150953586737563	2.18249873905537	-1.12757219884717	0.300776068573082	0.672267858940104	-4.77506803486167
Q8WYL5	SSH1	-0.142454099122277	2.2918528678425	-0.724290340641776	0.495004907352626	0.796372165685098	-4.77556467100782
Q9C0G0	ZNF407	0.269789981298921	1.96312456299945	0.524769532538664	0.617767195035793	0.857204691598403	-4.77576316605592
Q6YHK3	CD109	0.123002004597357	2.35377469724765	0.62201481134176	0.555852905467516	0.834066531638693	-4.77576541072626
Q86US8	SMG6	0.192407241184287	2.21185020517752	1.13310792774213	0.298612842997378	0.672267858940104	-4.7757765718608
Q86WQ0	NR2C2AP	-0.189850680011565	2.27612109346072	-1.68231221748069	0.141343211228014	0.581737534717957	-4.77616611267404
Q9HBH1	PDF	-0.121804993414545	2.30175803180108	-1.83650983536201	0.11380055124758	0.563962082036932	-4.77617320503415
Q8NHP8	PLBD2	0.109044501357098	2.33385166163407	1.41407536619527	0.205000918153241	0.615596222791846	-4.77618966669148
Q9UPS6	SETD1B	0.185941570874629	2.34516135991353	1.14915745436834	0.292414547807445	0.668655196165945	-4.77686599783576
Q96NT0	CCDC115	-0.190284666528672	2.22009539621425	-1.09265149774826	0.314724605507162	0.681011553603337	-4.77691881531194
Q9UKR5	ERG28	0.234015350703614	2.25496104972762	1.36432596521317	0.219386168675281	0.62645305168549	-4.77719145571752
Q96HA8	WDYHV1	-0.174777179896001	2.17006332318871	-1.09038847742514	0.315646666800482	0.681011553603337	-4.77782945514407
Q32NB8	PGS1	0.217308505645055	2.32980375477934	0.963825306758277	0.370805554467284	0.716450008245596	-4.77812532282814
P19367	HK1	-0.092504536467098	2.30817246952891	-1.59383182877836	0.159936709277567	0.587415301170889	-4.77819091364518
P42568	MLLT3	0.29148045803973	2.19136275610481	0.83093807951718	0.436489062283096	0.760765021900518	-4.77857429907687
O75695	RP2	-0.247950282076089	2.26624283897536	-1.56824341208891	0.165732071794369	0.591488496667933	-4.77860310570456
P07910	HNRNPC	-0.352992428505866	2.26165871442381	-2.95308277262477	0.0242070897043895	0.54538390134182	-4.77878227960848
Q9NX47	MARCHF5	-0.139322169158899	2.27718647427711	-1.53780143603515	0.172883653135382	0.599645982763926	-4.77880181434417
P39748	FEN1	-0.200486734929815	2.32111697697277	-2.54616554143962	0.0420567383882207	0.54538390134182	-4.77896463682732
Q8TD46	CD200R1	0.13907695001905	2.31947938479955	1.3073019249637	0.236983921782891	0.633034286082527	-4.77923490667
Q5JWR5	DOP1A	0.275114650650418	2.12511806815677	0.67574248539732	0.52332329474002	0.810894754166399	-4.77959349663158
P50219	MNX1	-0.476604516641177	1.90257986589238	-0.894285511041593	0.40417465193373	0.738765393116084	-4.77976477246288
Q92485	SMPDL3B	-0.180588599919653	2.32159965633559	-1.51746680542141	0.17782039018296	0.603657941779431	-4.78049013647387
Q02156	PRKCE	0.14224147144417	2.4261023450776	0.464388183615281	0.658052241359227	0.87663736311409	-4.78089435524397
P17302	GJA1	-0.094187691644048	2.48419319833977	-0.225455735379176	0.828791667844523	0.941653541217475	-4.78131881343113
Q6P4F7	ARHGAP11A	0.127307513973264	2.41134342853401	0.635623008170754	0.547497607482692	0.828031686717731	-4.78143433567624
Q8N8D1	PDCD7	0.148080721303222	2.22622192085013	1.11207221078281	0.306902651585526	0.675794916189597	-4.7814926299399
Q9NRC1	ST7	0.144591110796027	2.42362207323504	0.98026568927079	0.363236728675307	0.712634932967146	-4.78201562563875
Q5D0E6	DALRD3	0.138173097222398	2.35181014260836	0.73455750944212	0.489149223286118	0.792262438162057	-4.7823881739781
Q96NL6	SCLT1	0.172739805667232	2.227511555684	0.867504275675618	0.41761285640494	0.748343275013887	-4.78296709347082
Q8NB14	USP38	0.150249461393741	2.2889062705741	1.05141166169486	0.331877905831324	0.690873129082925	-4.78297327689799
Q5VWN6	TASOR2	0.168327418429389	2.24100706463634	0.927062354325666	0.388172776853543	0.731777455358602	-4.78345183302367
P20592	MX2	-0.272272874846777	2.18587924521753	-1.12778270831721	0.300693568115669	0.672267858940104	-4.78368238770058
O15347	HMGB3	-0.17166926826665	2.2577037962185	-2.08954046840965	0.0796303822498236	0.54538390134182	-4.78379354017851
P17036	ZNF3	0.200995149887282	2.07256113733155	0.588837107871857	0.576547245957833	0.841976981677358	-4.78422660944744
Q9BSW2	CRACR2A	-0.202939229335762	2.33332969528329	-1.31369087453306	0.234951750039306	0.630911485590015	-4.78424682923282
Q96JH7	VCPIP1	-0.0866965870500987	2.3429905334351	-1.52919183231456	0.17495803840425	0.601501096994915	-4.78432362254801
Q92794	KAT6A	-0.219651996356899	2.26819253177656	-0.833390251167078	0.43520414216667	0.760288183015777	-4.78493961900642
Q7Z7G8	VPS13B	0.209528139312101	2.17060732057282	0.777898226592481	0.464950042379933	0.779509298713411	-4.78508344395154
O95985	TOP3B	-0.120616244971736	2.3333101710563	-1.16678208802658	0.285732940581245	0.665880956032048	-4.78520693090478
Q8NET8	TRPV3	-0.142970063156351	2.31402853089065	-0.857260128791194	0.422839626465576	0.753545088184234	-4.78535653838196
Q9UMX1	SUFU	0.142174029206857	2.35103861571161	0.950914354255535	0.376835066246263	0.721453197730499	-4.78590942181635
Q9BZF9	UACA	0.145191785460913	2.31721588407764	1.18595433227061	0.278611773244864	0.660985139159385	-4.78596010674303
Q9NRL2	BAZ1A	0.164558659807399	2.22871771781082	0.901011625932199	0.400851021329477	0.737602449537083	-4.78629566130891
Q86WN1	FCHSD1	-0.137792189415333	2.30840763054983	-0.998165091863826	0.355134500602299	0.708253794729043	-4.78697773350078
Q96C23	GALM	-0.0567744863110331	2.32001252041093	-2.20812985166857	0.0673829375009927	0.54538390134182	-4.7872913834331
Q96CN4	EVI5L	0.193063519019699	2.42164643791852	0.678472421721544	0.521703535394249	0.810237171511996	-4.78803426143321
P30039	PBLD	-0.129139718996342	2.37486542210054	-1.01736073206795	0.34660501516656	0.70149168482431	-4.78845757536569
Q9H497	TOR3A	-0.211397218804979	2.31131604424552	-1.76769258504071	0.125379094530139	0.573955489606705	-4.78856228520184
Q6ZNW5	GDPGP1	-0.140288997264592	2.18659504466525	-0.681883327552433	0.519684284752288	0.809492318806929	-4.78870560110806
Q6NXT1	ANKRD54	-0.115515425790959	2.28912582443298	-1.38475301540263	0.213372816514946	0.62245882712536	-4.78903756925415
Q07617	SPAG1	0.190575931565879	2.40918541149089	0.610351093364142	0.563076094804533	0.836683910138662	-4.78952679562122
O75151	PHF2	-0.266927285962883	2.16201179441245	-1.197754401333	0.274304388010797	0.658281722755593	-4.79001993828669
A6NHZ5	LRRC14B	0.26484499719596	2.34039232932708	1.06335839369853	0.326832244716146	0.68824985500008	-4.79080146857213
P46781	RPS9	-0.212502768667929	2.27676126640079	-2.6154844155973	0.0382285751414568	0.54538390134182	-4.79085954756019
Q5PSV4	BRMS1L	-0.146915605857408	2.29147822008712	-1.03177291436302	0.340308988034287	0.697716987377742	-4.7913212490567
Q6ZNB6	NFXL1	-0.167119765629241	2.28705111939532	-1.3002576158843	0.239242545436027	0.63428335998279	-4.79137649018175
Q99676	ZNF184	0.120563432663957	2.41455116540558	0.335545851502857	0.748153119164584	0.913356306077117	-4.79189332508338
Q9Y679	AUP1	-0.24107781743357	2.25456367647056	-1.52613023693916	0.1757012749464	0.602906539323025	-4.79253278664086
Q2VPB7	AP5B1	0.167353782953363	2.33018824749385	0.73057384552554	0.491415664576782	0.793127626676242	-4.79253484876203
Q14CB8	ARHGAP19	0.15884815432401	2.37334331138522	0.831110360376085	0.436398698952086	0.760765021900518	-4.79261603794584
Q13129	RLF	0.141642148025484	2.31431623207892	1.03868256403734	0.337323172170188	0.695824873047652	-4.79269219834282
Q86T82	USP37	-0.225797978620217	2.3294837020289	-0.833420393563788	0.435188364803984	0.760288183015777	-4.79274478225269
Q8ND82	ZNF280C	-0.152166645832505	2.19091638547965	-0.830299557016864	0.436824092665331	0.760899739946815	-4.79276693340821
Q9Y4D8	HECTD4	0.106940846912981	2.44548835302869	0.450557671534284	0.667464809011933	0.882619191082798	-4.79289086960985
Q9UKI8	TLK1	0.0976898054643103	2.33156020052469	1.46922041608017	0.1900618872366	0.6038272890174	-4.79314638109047
Q9P2H3	IFT80	0.276889304600592	2.33304557169207	0.757743948086465	0.476098299062255	0.785670397611598	-4.79366734152914
Q13017	ARHGAP5	0.125250072667162	2.2195874919066	0.682800711961462	0.519142058302251	0.80946110450188	-4.79407975010227
Q7L8W6	DPH6	-0.186002235985257	2.35550463271644	-1.65931451489134	0.145967227291293	0.583927740683275	-4.79407984565992
O95260	ATE1	-0.170963970877645	2.30787014710911	-1.4109275705085	0.205885158605836	0.616571488330835	-4.79413899625805
Q9NR34	MAN1C1	0.249415520512024	2.12628635229976	0.904909086847355	0.398934570122587	0.737457429909768	-4.79444357995875
Q8TBX8	PIP4K2C	0.14289942064253	2.30110387883419	1.39035516059154	0.211749817949573	0.621598559715608	-4.79495546912408
[truncated: 5,262 more rows]
