# Supplementary material for: Heterobifunctional Ligase Recruiters Enable pan-Degradation of Inhibitor of Apoptosis Proteins
Source: J Med Chem. 2023 Mar 30;66(7):4703–33. doi: 10.1021/acs.jmedchem.2c01817 (PMC10108347; doi:10.1021/acs.jmedchem.2c01817)
Supplement: Supplementary file 5 — jm2c01817_si_005.csv [file jm2c01817_si_005.csv]

ID	GeneID	logFC	AveExpr	t	P.Value	adj.P.Val	B
P47813	EIF1AX	0.228938122804424	2.40929625304931	7.89585252851705	0.000101424219023734	0.245480418110445	1.90856920100352
P98170	XIAP	-1.76395128431397	1.94338137388662	-10.9116142713081	1.23917144256221e-05	0.0449881192222211	1.68292781105787
P11387	TOP1	0.186142094937639	2.169993218826	6.78672169533434	0.000261340415998607	0.379518552113178	1.04144906235048
Q92804	TAF15	0.0955185116691375	2.27136161710908	7.36948390151444	0.000156694555477476	0.284439791830489	0.799279633314454
Q99720	SIGMAR1	0.157060545302543	2.22568422352474	5.82194647856656	0.00065936070090818	0.428114873843094	0.126276515499172
Q07021	C1QBP	-0.114603232002534	2.36835125946555	-6.23147725749496	0.000439490745845197	0.428114873843094	-0.0101922450428056
Q13490	BIRC2	-2.32204197114361	1.83610278996205	-17.2678195348708	5.61393848354181e-07	0.00407628073289971	-0.0507401430129519
Q13523	PRPF4B	0.213620121422587	2.27047009082007	5.53368929736283	0.000888030487974404	0.428114873843094	-0.126956091595487
P61513	RPL37A	0.137373184842635	2.23657865220548	5.71694291547728	0.000734011278716928	0.428114873843094	-0.134695778282456
Q96ND0	FAM210A	-0.200317989402357	2.27180696853257	-5.38311422081921	0.00104183518968262	0.428114873843094	-0.344255427938807
Q9NYF8	BCLAF1	0.198470391381616	2.23956176814375	5.50219154723191	0.00091798083214762	0.428114873843094	-0.404670977317791
Q8N5K1	CISD2	-0.138450766416366	2.32114937073444	-5.26542461188454	0.00118282131735523	0.428114873843094	-0.508170633820848
P27449	ATP6V0C	-0.605342147262865	2.18419329633076	-5.24514012168188	0.00120920620642725	0.428114873843094	-0.559511844616643
Q92522	H1FX	0.22061720854885	2.20105071862595	5.3361374377525	0.00109573376004371	0.428114873843094	-0.640787510931569
P49448	GLUD2	-0.0782094315599055	2.33380938492299	-5.40220112415416	0.00102078561196598	0.428114873843094	-0.69163837532285
P61313	RPL15	0.139307802094997	2.2904978752186	5.74674774584141	0.000711903591834115	0.428114873843094	-0.728056338787864
P53007	SLC25A1	-0.129606527842734	2.3339793246108	-5.0169093550741	0.00155587360983193	0.482656354329024	-0.746012868420087
O96033	MOCS2	-0.45641876568735	2.37667228142504	-5.23733757643679	0.00121952926459456	0.428114873843094	-0.769791602828183
Q8TEB9	RHBDD1	0.395730325105396	2.35296235228257	5.22960763282899	0.00122985309346711	0.428114873843094	-0.791616142038571
Q9Y3Y2	CHTOP	0.39219060936529	2.13557440986871	4.90216830669334	0.00177088743304324	0.482656354329024	-0.80980974718508
Q38SD2	LRRK1	0.139496826682254	2.34458244459366	4.82417529356252	0.0019358082416924	0.482656354329024	-0.87013756860344
P56282	POLE2	-0.447990271037357	2.26830987833107	-5.42732262760574	0.000993800056835171	0.428114873843094	-0.904987586330875
P62241	RPS8	0.139484427695458	2.29330790081168	5.45239604296901	0.000967656992775489	0.428114873843094	-1.05357747715002
Q9P1F3	ABRACL	-0.605390212604814	2.37889507920618	-4.63173324164762	0.00242045168909613	0.506560699221376	-1.06361549065414
Q96IZ7	RSRC1	-0.254338212848154	2.28924092998268	-4.6242764062962	0.0024417607041383	0.506560699221376	-1.15973726488517
Q96HY7	DHTKD1	-0.270447938912376	2.30099671093004	-4.78295989719049	0.00202978389200861	0.482656354329024	-1.22501470580151
Q9UDW1	UQCR10	0.379591299967017	2.22500461134521	4.53372700107549	0.00271774938396498	0.519304691499204	-1.26146011358147
P84074	HPCA	-0.116506065488932	2.28708300068715	-4.57545848121414	0.00258649341086887	0.518097880025609	-1.33830435833013
P22087	FBL	0.583551066706429	2.02203445425809	4.84886769389671	0.00188182214197381	0.482656354329024	-1.3737677219053
P61006	RAB8A	-0.096726390875278	2.32652528205898	-4.48386437604984	0.00288430942972603	0.536999250493352	-1.42799150342183
Q9Y3A0	COQ4	0.241191881944344	2.28371071000888	4.29589839095683	0.00362125049342698	0.545000350155667	-1.43426758506269
Q9NY12	GAR1	0.666446854445247	1.89556898877101	4.45761600141124	0.00297648937886028	0.539296776446179	-1.50788521749389
Q8ND56	LSM14A	0.480980982691899	2.01271894534173	4.37655550026846	0.00328228692556881	0.541651940148981	-1.52206975136581
P40337	VHL	-0.578346907870796	2.26298053559309	-4.17265345824616	0.00421593017235346	0.545000350155667	-1.56979382077949
P46776	RPL27A	0.225590605449675	2.23385772840965	5.22342660269738	0.00123817826066726	0.428114873843094	-1.57927595009029
Q12906	ILF3	0.0918351217685919	2.29868040772541	4.85799271055991	0.00186229575167775	0.482656354329024	-1.61641978858338
O75113	N4BP1	-0.171664169959162	2.31315148994761	-4.10705661334703	0.00457556131830206	0.545000350155667	-1.64766113437552
Q8TCT8	SPPL2A	-0.394430920689279	2.36504907007588	-4.42961269835767	0.00307842826994794	0.539296776446179	-1.70286044184449
Q5W0Z9	ZDHHC20	-0.606934366077367	2.1260548823631	-5.105011306968	0.0014104201170112	0.465502748619015	-1.73195196085845
Q92581	SLC9A6	-0.236146240295179	2.32105928444319	-4.0422471045245	0.0049641519544848	0.551003203187154	-1.74195321175264
Q9Y639	NPTN	0.256120750832807	2.21534445646088	4.01804324423047	0.00511842555118826	0.551003203187154	-1.74788163504082
P53985	SLC16A1	-0.0883573524313568	2.26546422023957	-4.25995605708087	0.00378455128213509	0.545000350155667	-1.75438835261244
P53803	POLR2K	-0.190058797952174	2.38298438134413	-3.97123751843944	0.00543185476268816	0.551003203187154	-1.80213178988239
P26373	RPL13	0.08739098946335	2.32306916098828	4.98201062409542	0.00161803603290742	0.482656354329024	-1.84087637393417
Q9P0S9	TMEM14C	-0.375982992848044	2.29414283419588	-3.92242732355939	0.00578120130650429	0.551003203187154	-1.85595102706342
Q9UPT8	ZC3H4	0.485250681434742	2.06697440590237	3.92188671279964	0.0057852054390285	0.551003203187154	-1.85907152359672
Q96H78	SLC25A44	-0.41709271027799	2.24193408390396	-4.75962588368337	0.00208522101360999	0.482656354329024	-1.87164132949575
Q92485	SMPDL3B	-0.356932143867565	2.26281847501962	-3.9093520778733	0.00587889968395879	0.551003203187154	-1.87629582077152
Q9NPJ8	NXT2	-0.19858993121094	2.30678555699222	-3.90041863368057	0.0059466862188598	0.551003203187154	-1.87731990667466
Q7LGA3	HS2ST1	0.189683202323026	2.26243921697	3.90529021607561	0.00590961575905932	0.551003203187154	-1.87817952340821
P84098	RPL19	0.127677393942059	2.2622046749388	4.75109474752594	0.00210590618958601	0.482656354329024	-1.89075747889482
Q969V5	MUL1	-0.325598010534114	2.31397115247132	-4.24403922224655	0.00385943976870659	0.545000350155667	-1.93640525712813
Q00653	NFKB2	-0.206877309789574	2.32752017355066	-3.90490648048404	0.00591252663706248	0.551003203187154	-1.93732971684655
P61254	RPL26	0.108338944738997	2.24452864752992	4.70330532734846	0.00222606275112239	0.489801261693929	-1.97863577150027
Q9BRP8	PYM1	0.134962538146575	2.30898028025658	3.86385495996408	0.0062331536100543	0.551003203187154	-1.9877785013521
Q14157	UBAP2L	0.203921774664229	2.20436106110235	4.01082514377737	0.00516544295606883	0.551003203187154	-2.10620817577585
Q9UFG5	C19orf25	-0.25749223229913	2.35867317471674	-3.84248427409388	0.00640753234875971	0.55387014743267	-2.11306010807499
C9JLW8	MCRIP1	-0.193397117968967	2.34525867160775	-3.71162920989913	0.00759823122989792	0.606272054508668	-2.11652256241068
Q86XN7	PROSER1	-0.401096912753824	2.00577559272446	-4.10653136513855	0.00457857338651642	0.545000350155667	-2.17458143678539
Q63ZY6	NSUN5P2	0.324723067679425	2.16079191234702	3.66472203728149	0.00808196743844693	0.626190697212318	-2.19597289937924
Q9H0N5	PCBD2	-0.153947161310809	2.32736080911582	-3.62497946998319	0.00851801613815289	0.626190697212318	-2.22768496108591
P32519	ELF1	0.181117341142084	2.26842989039587	3.59686443618214	0.00884187000857466	0.635651664675848	-2.24723915027879
P20338	RAB4A	-0.0963700219491269	2.31134479202884	-3.81648257248188	0.00662690394170937	0.56609352377355	-2.28199525550105
Q92636	NSMAF	-0.173421379262359	2.24605045183119	-3.57160533014896	0.00914422037168678	0.639300772172236	-2.28839746772285
P62491	RAB11A	-0.0652644851413441	2.34403280244797	-4.28023489233688	0.00369144383934502	0.545000350155667	-2.2993928151624
P04839	CYBB	-0.42186926645232	2.36546210627853	-3.77578842919745	0.00698682744665892	0.584920232394739	-2.32788064663052
O15511	ARPC5	0.059848822078186	2.33947045136152	4.20219721139232	0.0040641865062578	0.545000350155667	-2.33815731091177
Q07020	RPL18	0.0968944540918824	2.28245419566904	4.55814477996132	0.00264008009378151	0.518097880025609	-2.35004468511966
Q8WXE0	CASKIN2	-0.577154142272969	2.24696239069647	-3.48466702141761	0.0102734449476435	0.639300772172236	-2.361737627087
O14494	PLPP1	-0.600103458223631	2.22448402971758	-4.10897781306538	0.0045645625651957	0.545000350155667	-2.37256301054498
Q16864	ATP6V1F	-0.183505793147508	2.39184251659686	-3.56358516716284	0.00924254826342398	0.639300772172236	-2.38643004773018
Q9BU23	LMF2	-0.155693748615866	2.33863565094041	-3.44110360077284	0.010895180564561	0.639300772172236	-2.42028176955478
P62424	RPL7A	0.166302149647303	2.2719797310952	4.17329840208709	0.00421255195352618	0.545000350155667	-2.42088481585633
Q9P0K8	FOXJ2	-0.28717868620093	2.33000072644412	-3.45829752755166	0.0106450697451985	0.639300772172236	-2.43089007733025
P63098	PPP3R1	-0.352817746394377	2.36671304755492	-3.6423653547151	0.00832419950327615	0.626190697212318	-2.46667592317619
Q86V81	ALYREF	0.43556205058264	1.99259567534855	3.86258600522567	0.00624336212923179	0.551003203187154	-2.46748961726838
Q9Y3Q8	TSC22D4	0.191666000192737	2.3227691760069	3.39521231015048	0.0115942863002547	0.643428483170658	-2.47137647682567
Q9ULI0	ATAD2B	-0.192771853270463	2.24264549648821	-3.41051525982316	0.0113559351000355	0.643428483170658	-2.47704441841531
Q7Z403	TMC6	0.197591028792517	2.28560487720308	3.37662305460767	0.0118910940062472	0.647777554917783	-2.50141698077905
P15880	RPS2	0.419230822107522	2.1111506692651	3.99487473129773	0.00527102531532824	0.551003203187154	-2.52299015665206
Q5JPB2	ZNF831	0.453196353058581	2.16665073733915	3.87128709972698	0.00617372765686829	0.551003203187154	-2.52481414733309
P09038	FGF2	0.427138214314516	2.33723369851317	3.63529291458129	0.00840245943248779	0.626190697212318	-2.53232699764082
Q9Y277	VDAC3	-0.0794922693291168	2.34077870936903	-4.21824495000516	0.00398428227577699	0.545000350155667	-2.54249370914061
Q6NXT6	TAPT1	0.129974837891998	2.34612170444807	3.40041003135624	0.0115127303836201	0.643428483170658	-2.5445193489457
P48507	GCLM	-0.163693937444005	2.33751357041531	-3.34593278590143	0.0123991552939964	0.661987254336089	-2.54671044579355
Q8TB40	ABHD4	-0.313235840881194	2.29832930353431	-3.51741694823859	0.00983128712677401	0.639300772172236	-2.55375387424481
Q9HA65	TBC1D17	0.110253455030969	2.35076800322821	3.38353737269215	0.0117797511872034	0.647777554917783	-2.56772433890004
Q8NC51	SERBP1	0.304391049438717	2.12386263137689	3.87918400968746	0.00611126182096822	0.551003203187154	-2.57141028059462
O14524	NEMP1	-0.265885022010704	2.29798672605382	-3.33113431173243	0.0126524341732492	0.665719742985235	-2.57204434680347
P61601	NCALD	-0.133274294517935	2.3532253552777	-3.77342125224157	0.00700840934008295	0.584920232394739	-2.57557285554646
Q9HD40	SEPSECS	0.28565899156153	2.29985565991567	3.30406776711605	0.0131301804855289	0.667520968443743	-2.58178196293462
P33947	KDELR2	-1.18215317027381	2.07574000747533	-4.30406516891676	0.00358523560127013	0.545000350155667	-2.60603076172673
Q15181	PPA1	0.0412380205328347	2.32154515549695	4.38147326388941	0.00326277991419001	0.541651940148981	-2.61092019636478
Q9Y2W1	THRAP3	0.139145927310081	2.2287454981276	3.85577347063625	0.00629848035594736	0.551003203187154	-2.62939675539716
P61353	RPL27	0.123906722871789	2.24602153380418	4.20556247959942	0.00404728561118723	0.545000350155667	-2.6438146156192
P62861	FAU	0.193664891871619	2.31505227497596	4.14769661745952	0.00434896501470773	0.545000350155667	-2.66975032717213
O95379	TNFAIP8	-0.333547018061132	2.29634368301886	-3.20031695037003	0.0151487356846013	0.675071781656003	-2.69037774887076
P37235	HPCAL1	-0.100101864332268	2.28234358649096	-3.54603510894868	0.00946172813210851	0.639300772172236	-2.69895901945978
Q9BTM9	URM1	-0.231424270892789	2.32913128844674	-3.28277241509483	0.0135196706350674	0.667520968443743	-2.71797356011169
P31949	S100A11	-0.177739857626355	2.37921938728341	-4.14643173242865	0.0043558291474715	0.545000350155667	-2.71882770893506
P28290	ITPRID2	-0.304090739075089	2.20814197447062	-3.25961178283514	0.0139573916017958	0.667520968443743	-2.7277358824454
Q9Y520	PRRC2C	0.0839026810408396	2.2767212563409	3.4752840822278	0.0104040482069827	0.639300772172236	-2.73191601812315
P50914	RPL14	0.119992075926965	2.25144747151925	3.88238465289171	0.006086140834935	0.551003203187154	-2.74438768182349
Q9Y4P1	ATG4B	-0.106327778191158	2.32884082183408	-3.26497382509835	0.0138547177209565	0.667520968443743	-2.74447954519451
Q02978	SLC25A11	-0.103952003644881	2.33661725881432	-3.53756811416454	0.00956947620056972	0.639300772172236	-2.75645448833317
Q10713	PMPCA	-0.0703486389912528	2.33751643313425	-3.52706391963447	0.00970499686956409	0.639300772172236	-2.76239203801852
O43920	NDUFS5	-0.0834308380406454	2.34360270602907	-3.43363912682215	0.0110057287593347	0.639300772172236	-2.77827036214968
O14646	CHD1	0.126657032251374	2.36423492759098	3.15511205647213	0.0161299493721008	0.680157252610712	-2.78106067328231
P61923	COPZ1	-0.200361914664088	2.50587065356667	-3.50514263565897	0.00999454627471117	0.639300772172236	-2.78763998447561
Q9H5I1	SUV39H2	-0.366899401572567	2.32470424449046	-3.51895599750168	0.00981102062413328	0.639300772172236	-2.79356703145978
Q66K64	DCAF15	0.394332235682034	2.36547247461156	3.50541900683651	0.00999083822420169	0.639300772172236	-2.7942080857828
P30050	RPL12	0.0744901646558077	2.31328866707305	4.13030645805621	0.00444438504160046	0.545000350155667	-2.80403876198537
P69905	HBA1	-0.230000629281317	2.40916582854284	-3.61565040799683	0.0086240283323553	0.626190697212318	-2.81018143398534
O95747	OXSR1	-0.0901795164642096	2.36116312768981	-3.41182412866195	0.0113357952279602	0.643428483170658	-2.82240519778581
P62820	RAB1A	-0.096860752478011	2.32476802515725	-3.48583732803712	0.010257279750617	0.639300772172236	-2.82832871875038
Q9Y3D0	CIAO2B	-0.173290802383548	2.3742391587353	-3.09627379146989	0.0175099180677896	0.705301843670741	-2.83727878337688
O43896	KIF1C	-0.25000696624481	2.39364875691024	-3.07016953872615	0.0181619724308048	0.705301843670741	-2.84986294559969
Q8WZA0	LZIC	-0.109172869590309	2.35075427014944	-3.25542752185262	0.0140380795296407	0.667520968443743	-2.85273415564238
P24752	ACAT1	-0.0444151588684541	2.31039651650364	-3.86958445316006	0.00618728692424121	0.551003203187154	-2.85370942661485
Q9C005	DPY30	-0.472642879586727	2.58434936919116	-3.0700756538047	0.018164363691837	0.705301843670741	-2.85428760619548
P62191	PSMC1	0.127804156692463	2.33132930262338	3.45925674458113	0.0106313001458604	0.639300772172236	-2.85719497686916
Q9UGK3	STAP2	-0.719326965436695	2.42884791195278	-4.74244224658148	0.00212711793672067	0.482656354329024	-2.860119418574
P09429	HMGB1	0.135565298454811	2.28157362567333	3.64291017769094	0.00831820365466203	0.626190697212318	-2.86554381662844
P83731	RPL24	0.130855497597376	2.28390380301026	3.75707522907564	0.00715943290082025	0.590661289323077	-2.86716864260377
P36578	RPL4	0.0472512082953832	2.3406750700821	4.1172030533193	0.00451780007069344	0.545000350155667	-2.87800108490174
O15014	ZNF609	0.284156364212487	2.17707549511799	3.16510322734896	0.0159073798195718	0.675458975847432	-2.88500320631264
Q9NX58	LYAR	0.178322348706043	2.19271511128281	3.22330804015839	0.0146743583032441	0.674099304393343	-2.8926934688627
Q9NXV2	KCTD5	0.194341880481431	2.33374150350456	3.02873917776277	0.0192504597467394	0.705947415257955	-2.89300611901206
Q6PKG0	LARP1	0.158677619182258	2.26234816905152	3.40868163782995	0.0113842143285281	0.643428483170658	-2.89322781615929
O00142	TK2	-0.347301036545958	2.32151008501215	-3.00988603231263	0.0197685435194391	0.713710617904561	-2.9133094896183
Q14005	IL16	0.0587273026246578	2.33799500867848	3.6179765973586	0.00859746115870815	0.626190697212318	-2.92397038782094
Q86U28	ISCA2	-0.300672723567621	2.45122860458581	-3.03815643075787	0.0189970931868972	0.705947415257955	-2.92991269027197
Q86UY6	NAA40	-0.329397063351704	2.16090305102716	-3.25400352962626	0.0140656532394839	0.667520968443743	-2.93277053010935
Q9UNP4	ST3GAL5	0.409336248781978	2.47340744132623	3.44902023331818	0.0107792430395453	0.639300772172236	-2.94566155311083
Q96GE9	DMAC1	-0.173846803689739	2.320794593722	-3.06432285147574	0.0183115294459725	0.705947415257955	-2.9642663739884
Q9UKU0	ACSL6	0.324474230682221	2.29486920147311	2.95380628779546	0.0213989585788786	0.720032528541825	-2.97806442741335
Q96A29	SLC35C1	-0.448804561801083	2.14338347059866	-3.19876148367629	0.0151814169884129	0.675071781656003	-2.9841767607594
Q86YC3	NRROS	0.426357788922125	2.17556034478681	3.17044401214704	0.0157897526601418	0.675458975847432	-2.99078248246633
Q9Y6R9	CCDC61	0.370252039627369	2.26964943971289	3.14168751932978	0.0164342526772574	0.68579947522739	-2.9917472541385
Q8IXQ4	GPALPP1	0.294415325839662	2.33095504324777	3.1120416295388	0.0171281727686253	0.698694732994315	-2.99204007361038
Q9BX70	BTBD2	0.219357263834931	2.3404767798378	2.94145038237325	0.0217769847219521	0.720801033558339	-2.99230890802242
Q8NFI3	ENGASE	0.634936133398718	2.3484790329096	4.41862586123275	0.00311946902778398	0.539296776446179	-3.00111825513429
Q9Y224	RTRAF	-0.0858044945834315	2.34284352971686	-3.32303322441249	0.0127934361602301	0.667520968443743	-3.01315563994152
Q96B01	RAD51AP1	0.159587564593866	2.34254147075444	2.95861904971739	0.0212535988771731	0.720032528541825	-3.0160840976936
P00505	GOT2	-0.0473961092681959	2.3613321437798	-3.90140851855255	0.00593913316282705	0.551003203187154	-3.01943636124661
P46778	RPL21	0.114481323794899	2.27423028383974	3.86341528254588	0.00623668867588183	0.551003203187154	-3.01985852375628
Q86WN1	FCHSD1	-0.351451044035352	2.23718801234316	-3.29766731943108	0.0132459625724748	0.667520968443743	-3.01999255143686
Q9NQS1	AVEN	0.577089769275958	1.99599037214316	2.97568969637154	0.0207463914963587	0.720032528541825	-3.02451571698804
Q13761	RUNX3	-0.375620249653531	2.1397337640125	-2.90702851584275	0.022867847841482	0.723114969001083	-3.03209027207899
Q9H446	RWDD1	-0.107726825056882	2.42408777316871	-3.02419957406243	0.0193738757616071	0.706903074899642	-3.03792828602637
Q9Y5J7	TIMM9	-0.424827118682031	2.39332199615463	-2.92673219024551	0.0222365282353764	0.720801033558339	-3.03930365315925
Q01844	EWSR1	0.362559798581159	2.12869020360019	3.87825621981044	0.00611856492290277	0.551003203187154	-3.04684428595823
Q8N5X7	EIF4E3	-0.248500420873079	2.34261896218729	-2.89747502821622	0.023180740692334	0.723114969001083	-3.05334412130054
Q53HC5	KLHL26	-0.58277729765431	2.37855876412864	-3.64369404006191	0.00830958536204638	0.626190697212318	-3.05866086760595
Q9BVK6	TMED9	0.0791263009280463	2.33067369008599	3.36701683287176	0.0120476689558715	0.647986105841353	-3.06145638078785
Q86VU5	COMTD1	0.0761234174106365	2.36168019576326	3.27226141452312	0.013716469150389	0.667520968443743	-3.06476941828476
O43390	HNRNPR	0.488703424448714	2.02928559712174	3.93040413084641	0.00572247002557775	0.551003203187154	-3.06542587803382
P62314	SNRPD1	0.376897742868104	2.0841337329243	3.5357342875944	0.00959298724044554	0.639300772172236	-3.06599115349593
P23921	RRM1	-0.0749345576321219	2.31876511608462	-3.1747955457575	0.0156946001519472	0.675458975847432	-3.07806616103527
Q6P1A2	LPCAT3	-0.371869044876022	2.35369515384673	-2.87191214967851	0.0240404037721068	0.723114969001083	-3.07843595044024
Q9Y3C7	MED31	-0.574736488570344	2.2234223333412	-3.31057786099911	0.0130135287576702	0.667520968443743	-3.08270508515775
Q9NZE8	MRPL35	0.138461336189285	2.2877771713934	3.03414721020894	0.0191045234265026	0.705947415257955	-3.08869290932441
P48059	LIMS1	0.120251808424907	2.34333613194995	2.98790377999988	0.0203913654473916	0.71792126214099	-3.10217909209332
Q9P0U4	CXXC1	0.13805866532792	2.29759187498018	2.8726223434592	0.0240160714610791	0.723114969001083	-3.10471101711078
Q96SI9	STRBP	0.0469471841853503	2.30806401489826	3.46271449998065	0.0105818232055874	0.639300772172236	-3.10485380765009
P56539	CAV3	0.196968769263756	2.30772233597224	2.90585157379367	0.0229061525373898	0.723114969001083	-3.11062468839251
Q13191	CBLB	-0.244293873024088	2.26745458786502	-2.87343308378353	0.0239883260251109	0.723114969001083	-3.11135170620683
Q16881	TXNRD1	0.050153238118564	2.3254740689068	3.39431210729845	0.0116084742177877	0.643428483170658	-3.11148560471098
Q86UT6	NLRX1	-0.388960634163775	2.26982443503088	-3.18688729129558	0.0154333997734329	0.675071781656003	-3.11244472156907
O15116	LSM1	-0.161258950302404	2.35354754498925	-2.93394841604694	0.0220099486698927	0.720801033558339	-3.11966639785542
P31350	RRM2	-0.0637779953240749	2.29514514640229	-3.58335143659974	0.00900225009500755	0.639300772172236	-3.12280456027002
Q00266	MAT1A	-0.104166702959377	2.3011615553285	-3.23947652556659	0.0143502887411572	0.672241590642211	-3.12857834607799
O60506	SYNCRIP	0.364988989418688	2.12411393358319	3.74628849021557	0.00726103026528496	0.590661289323077	-3.13430891276637
O43298	ZBTB43	0.516763113139822	2.38978067706213	3.27037612492831	0.0137520914491723	0.667520968443743	-3.14343253454768
Q86TM6	SYVN1	0.105036809206134	2.24650021492328	3.08304705585663	0.0178371340215684	0.705301843670741	-3.14744475744287
Q96IZ5	RBM41	-0.684720385797709	2.11085707740246	-3.73997322282967	0.00732123895318509	0.590661289323077	-3.14833217980587
Q9UKD2	MRTO4	0.077290619119295	2.33857914010019	3.21903541034395	0.0147612986363506	0.674099304393343	-3.15543866530326
Q08116	RGS1	0.581000770578072	2.1465068586241	3.08081667285219	0.0178929500938555	0.705301843670741	-3.15853308345553
Q99836	MYD88	-0.21394545329644	2.38862936433155	-2.80917658265545	0.0262957574409042	0.723114969001083	-3.15979430257371
Q9Y3I1	FBXO7	0.18284708233022	2.34122924474276	2.94986866410618	0.0215186694248142	0.720032528541825	-3.16427409834722
Q7Z614	SNX20	0.21731785402827	2.2534268180961	2.79112707272333	0.0269851006805588	0.723114969001083	-3.17446108091795
Q9BVN2	RUSC1	-0.707823710488732	2.33300701824096	-3.09211766834601	0.017612041979465	0.705301843670741	-3.17533324423449
Q9H300	PARL	-0.20350578417631	2.40298019022393	-2.79713572705531	0.0267535345020655	0.723114969001083	-3.17818506551759
Q9BSW2	CRACR2A	-0.293840378127189	2.30302931235281	-2.77628492066857	0.0275661675833387	0.723114969001083	-3.1852151555621
Q9ULX6	AKAP8L	-0.1187830537136	2.32672024076706	-2.86895984933767	0.0241418331012114	0.723114969001083	-3.18779055798882
Q8NA19	L3MBTL4	-0.448011088190662	2.13785167320495	-2.81739108404489	0.0259881842329571	0.723114969001083	-3.19207724736128
Q96DI7	SNRNP40	0.0829481062923949	2.32869915714487	3.33693176170069	0.012552553243068	0.665285321882603	-3.19872760149303
Q9Y3B1	PRELID3B	-0.477272611994211	2.15135887604791	-3.05270999876637	0.0186124832927636	0.705947415257955	-3.20067018578376
Q02083	NAAA	0.327778890052768	2.12711307133085	2.76987209178457	0.027821278360947	0.723114969001083	-3.20676491369969
Q8IYB3	SRRM1	0.126661367608512	2.27121205504605	3.07879380524014	0.0179437338493083	0.705301843670741	-3.207245425268
Q9H334	FOXP1	0.377585171705867	2.354621792993	2.92358133715229	0.0223362331997169	0.720815063391753	-3.20925124518745
Q13485	SMAD4	0.126007665018271	2.34340194635262	2.85107741044101	0.0247659251050876	0.723114969001083	-3.21098758677339
O60832	DKC1	0.109236531638479	2.26145123385169	3.16567020456144	0.0158948482323966	0.675458975847432	-3.21245420200287
Q9UBS0	RPS6KB2	0.242918117415132	2.16319415351444	2.77521039849718	0.027608741672781	0.723114969001083	-3.21472612356959
Q8TBP6	SLC25A40	-0.218618440241964	2.24192588688301	-2.74883082307812	0.0286758651962657	0.723114969001083	-3.21588914783412
P60002	ELOF1	0.23306073960004	2.29185757155586	2.77522175129308	0.0276082914983824	0.723114969001083	-3.21836998964944
P11277	SPTB	-0.352265017411061	2.38765670424497	-2.74285816608004	0.0289234255898095	0.723512275723524	-3.22210192109474
Q9Y3B9	RRP15	-0.124259475306444	2.40720180045656	-2.95173749405447	0.0214617654712777	0.720032528541825	-3.22714840122766
Q9P1W9	PIM2	0.256438611082488	2.32984748954738	2.73635368091588	0.0291955786788311	0.723512275723524	-3.22915005070309
Q9NQ34	TMEM9B	-0.384144206323439	2.21481751952223	-2.76848115816667	0.0278769377778917	0.723114969001083	-3.23021959440022
P05412	JUN	-0.341200824397723	2.43882120929019	-2.85799606311461	0.0245224725806164	0.723114969001083	-3.23169913169163
Q9NX31	OSER1	0.584322196763604	2.263206126054	2.7966107887892	0.0267736814966526	0.723114969001083	-3.2548256003552
Q9NX20	MRPL16	0.128760647943362	2.31556552982737	2.88036825956609	0.0237523653301289	0.723114969001083	-3.25959338825229
L0R6Q1	SLC35A4	-0.106370414513304	2.34563474415371	-2.93496329769065	0.0219782791908846	0.720801033558339	-3.26213978029768
Q96KQ7	EHMT2	0.139091826792612	2.2832463208001	2.7810442144245	0.027378424572168	0.723114969001083	-3.26938264404937
P18827	SDC1	0.0879547260203629	2.31045855352706	3.48486912888529	0.0102706513161034	0.639300772172236	-3.27409086079474
P09972	ALDOC	0.0887341163442644	2.31439664737047	3.03201287543054	0.0191619777688511	0.705947415257955	-3.27722154187909
O96013	PAK4	0.303851929416173	2.22881297987314	2.79213075457781	0.0269462739939106	0.723114969001083	-3.2794725270735
Q86UU0	BCL9L	0.33653821239277	2.26678531841919	2.73920982226186	0.0290757464661172	0.723512275723524	-3.28319064938381
Q96AE7	TTC17	0.237571282794333	2.21131241019073	2.67476057575222	0.0319094956730393	0.745454441430147	-3.3025637416587
P05019	IGF1	0.643797296455437	2.31923318635754	3.23044027231922	0.014530449195824	0.674099304393343	-3.31533235445182
Q86YD1	PTOV1	0.226222059174856	2.33782242928335	2.68228377084333	0.0315643279506128	0.742720000502725	-3.31616505020059
P78330	PSPH	0.115821702256742	2.28617123766775	2.92928242923668	0.0221561736467282	0.720801033558339	-3.31719785517121
P51161	FABP6	-0.354638726962666	2.27489810858865	-2.69460037305933	0.0310076282738206	0.738184881626923	-3.32036420195096
Q8N2E6	TOR2A	-0.495220760741203	2.36356893889456	-2.710950430272	0.0302844247779415	0.730779537624451	-3.32975507992901
Q9NWR8	MCUB	0.535732463441533	2.37943969910928	2.98557960176766	0.020458422659437	0.71792126214099	-3.33002591527755
P11117	ACP2	0.093784595136727	2.33639439827423	2.90300126971834	0.0229991995280182	0.723114969001083	-3.33593442672999
Q92599	SEPTIN8	0.0761842576776165	2.33659573267402	3.13570357441215	0.016571864090436	0.687590315203749	-3.33609142609298
O43805	SSNA1	-0.365088410625117	2.36274521649804	-2.65594402683121	0.0327901642233787	0.760668953437549	-3.33962614892991
P35610	SOAT1	-0.237684043303779	2.28006835783252	-2.64914299910673	0.0331146759735348	0.76090399444252	-3.34221452052632
Q96EL2	MRPS24	0.194058098808394	2.27958898001644	2.77583094303692	0.0275841464069495	0.723114969001083	-3.35185570605313
Q9P1Z2	CALCOCO1	-0.281222219185495	2.22332849723332	-2.68651968945774	0.03137169959723	0.742720000502725	-3.35677279409517
Q9BTT4	MED10	-0.277033284666216	2.3083411591184	-2.62987889530795	0.0340521538986882	0.7702575995588	-3.36091944994123
Q9NUG6	PDRG1	0.2801199635274	2.38808327920641	2.65077073449254	0.0330367049117812	0.76090399444252	-3.37447915799875
E9PRG8	C11orf98	0.167328651143273	2.26818160570043	2.9818778006537	0.0205657103050993	0.71792126214099	-3.37860020324738
Q8NB46	ANKRD52	-0.2549293819601	2.33086028683073	-2.6430834346014	0.0334066283452419	0.764960456840263	-3.38808528053513
Q7Z5W3	BCDIN3D	0.646076420332759	2.28715994160196	3.15175969822309	0.0162053718085185	0.680157252610712	-3.39526145804066
Q9H977	WDR54	-0.32886585811046	2.2231407316034	-2.67433841385204	0.0319289810335733	0.745454441430147	-3.39721403821648
P22670	RFX1	0.175520095135623	2.33699195960017	2.5767964313812	0.0367809744207931	0.779343783406205	-3.40941783704879
P63272	SUPT4H1	0.106186854912185	2.32375572098537	2.93488664244585	0.021980669541231	0.720801033558339	-3.41657910523135
P30039	PBLD	-0.354753659009128	2.29966077542961	-2.72056209978267	0.0298675298810512	0.727745417672191	-3.41732120318343
O15162	PLSCR1	-0.183226194358059	2.28464614808446	-2.57415607930866	0.0369224984839188	0.779343783406205	-3.4302353386542
Q96S38	RPS6KC1	0.830455073659425	2.14015020038295	3.08875872264146	0.0176950412718737	0.705301843670741	-3.43506180261936
O15446	CD3EAP	0.0923069009673523	2.29355797745221	2.81682190433362	0.0260093733702419	0.723114969001083	-3.44712867876388
P52298	NCBP2	0.0826096063636737	2.31200332155896	2.9649698489555	0.0210633844260519	0.720032528541825	-3.44755243284209
P42766	RPL35	0.169201063038527	2.20945734558279	3.43634324315944	0.0109655419601814	0.639300772172236	-3.44766223113015
O60512	B4GALT3	0.192165242251748	2.2389501529047	2.60834868662991	0.0351326785678708	0.777532393142187	-3.45182550643777
O15525	MAFG	-0.44647051213234	2.42845266383628	-2.73022282300608	0.0294545549867395	0.724981436470222	-3.45273489317094
P51817	PRKX	0.170711747046266	2.27932150649995	2.55573659995651	0.0379256334996427	0.784552777324517	-3.45276463030998
Q9NT62	ATG3	-0.0725738031698069	2.34653388477458	-2.98347516056253	0.0205193417492379	0.71792126214099	-3.45616524384522
Q9P206	KIAA1522	0.56039922092386	2.18748410751503	2.81091824934114	0.0262302264163221	0.723114969001083	-3.46033784634455
Q7Z449	CYP2U1	-0.204144934677143	2.24483214521743	-2.52918068177517	0.0394218381954625	0.804922718934787	-3.46276551516656
P36543	ATP6V1E1	-0.0909379588616185	2.29976455877054	-3.00017292567478	0.0200412185280936	0.716843781933437	-3.46374813138922
A4FU28	CTAGE9	-0.27938452964396	2.28829628950712	-2.5174735123957	0.040100711299623	0.80927326187182	-3.4778834745861
Q9BYD1	MRPL13	-0.0831517300601225	2.33312007049186	-2.80104735026482	0.0266039081725518	0.723114969001083	-3.48640198806562
Q7Z4G1	COMMD6	-0.265085593771007	2.32791311871088	-2.71073159278114	0.0302939871677399	0.730779537624451	-3.48913010991288
Q9UKK9	NUDT5	-0.0644999021533931	2.36606257193385	-3.03782845523275	0.0190058573927257	0.705947415257955	-3.49240099896005
Q9UJZ1	STOML2	-0.0704794982271412	2.35590783880357	-3.24915766656783	0.0141599226003182	0.667631155850066	-3.50523622738187
Q96IX5	ATP5MD	-0.198584118132126	2.43017602616934	-3.07694384111251	0.0179903112352196	0.705301843670741	-3.50599505991063
Q8N5L8	RPP25L	-0.260602197003534	2.29567377856111	-2.59311760696388	0.0359185572504118	0.778557946392286	-3.50755164443706
Q9Y512	SAMM50	-0.0667062849908818	2.30023723301633	-2.93160616594716	0.0220832232267966	0.720801033558339	-3.51198724163159
Q8WXW3	PIBF1	-0.503528827732314	2.299494813991	-3.04175898488815	0.0189011074756562	0.705947415257955	-3.51398954067006
Q96F46	IL17RA	0.774381402751431	2.03071150874801	2.70394053447904	0.0305923061250341	0.735532234350571	-3.51539569825838
Q9NVS2	MRPS18A	0.102521770418918	2.24430255613981	2.84925535115313	0.0248304622372345	0.723114969001083	-3.51837027091159
O75884	RBBP9	-0.147436581088789	2.38751006571192	-2.5926398140772	0.0359435033675844	0.778557946392286	-3.51941376054454
Q86Y39	NDUFA11	-0.146239000232888	2.32080373407873	-2.64028622660069	0.0335423024674564	0.764960456840263	-3.52289112948313
O95644	NFATC1	0.409639864648341	2.25912740323507	2.48805045714319	0.0418607340198806	0.80927326187182	-3.53093105275315
Q9Y696	CLIC4	0.0620227496829291	2.32600771749713	3.22418045524452	0.0146566737076815	0.674099304393343	-3.53224210460135
P0C866	LINC00869	-0.255819014021275	2.27008909689216	-2.50689184157743	0.0407247147885974	0.80927326187182	-3.53324224492678
Q8TET4	GANC	0.423048855774453	2.11199621110359	2.82848945657058	0.0255786289949522	0.723114969001083	-3.53440194655862
Q16254	E2F4	-0.233135735713689	2.281965045861	-2.48414359056982	0.0421003584765231	0.80927326187182	-3.53492180286283
Q8IYN6	UBALD2	-0.449474740415258	2.4805945632042	-2.63502834193356	0.0337988833148348	0.766917786715674	-3.53494572812414
Q9H1C4	UNC93B1	-0.121025579995768	2.25602636081593	-2.75836126216199	0.0282854274680875	0.723114969001083	-3.54457174406476
Q6NXS1	PPP1R2B	-0.148759770845361	2.24272044903148	-2.73871017526538	0.0290966724071555	0.723512275723524	-3.54515167068981
O00124	UBXN8	-0.575050493502488	2.34003737439269	-2.76192337058567	0.0281409315359576	0.723114969001083	-3.54602906801881
Q9Y2X3	NOP58	0.0548411758096262	2.27852496688462	2.98413458321946	0.0205002322025133	0.71792126214099	-3.55286752246461
Q9C0F1	CEP44	0.194353883457997	2.37098528966616	2.46299442729876	0.0434222912817613	0.80927326187182	-3.55325472763852
O94925	GLS	-0.082288306388844	2.32958522704665	-2.95757390457596	0.021285076242734	0.720032528541825	-3.5533088929242
Q9Y4F3	MARF1	0.175656330160994	2.33050799575751	2.52661848100545	0.039569391918517	0.804922718934787	-3.55911001777899
Q14207	NPAT	-0.248305984627921	2.35981963256189	-2.44575703906312	0.0445312951611239	0.80927326187182	-3.56130425277551
Q5T9L3	WLS	-0.421964362031602	2.21317779553505	-2.50922038443528	0.0405865446295889	0.80927326187182	-3.56524872658325
Q9UIG0	BAZ1B	0.149502935983368	2.24170140336329	2.52490594754918	0.0396683327734106	0.804922718934787	-3.56610390155605
Q96P47	AGAP3	0.22949517014669	2.32966770081221	2.43540524450685	0.0452112596874149	0.80927326187182	-3.56633746832658
P62072	TIMM10	-0.221868824025928	2.37961841664222	-2.51335675893496	0.0403422948706223	0.80927326187182	-3.56968925983112
Q8IVH8	MAP4K3	-0.80116725971747	2.18741756333289	-3.12844757032707	0.0167403800952388	0.690635794724596	-3.57068475296624
Q13432	UNC119	0.468719592519692	2.39370847213052	2.95788869087512	0.0212755904115412	0.720032528541825	-3.57740012107058
Q99653	CHP1	-0.207657573425485	2.37616092148234	-2.42811580205444	0.0456964656889473	0.80927326187182	-3.57944216469082
Q9BY67	CADM1	-0.125927231406161	2.32735983977589	-2.76777396343201	0.0279052815797432	0.723114969001083	-3.58248940285108
P18085	ARF4	-0.0632714908941254	2.31378040140426	-3.46332091154848	0.0105731717135753	0.639300772172236	-3.5836242868041
Q9P2K3	RCOR3	-0.17325904563474	2.46964967822434	-2.61230407952016	0.034931529682495	0.77693686570966	-3.58832664910881
Q8IWB9	TEX2	-0.150925743633218	2.32113393024177	-2.4725876219358	0.0428174459277706	0.80927326187182	-3.59097861973181
Q6YN16	HSDL2	-0.0824757656246467	2.33736022964304	-2.7768831354322	0.0275424953341007	0.723114969001083	-3.59200341421349
Q9H665	IGFLR1	0.235811000419259	2.17972059920139	2.44302189461778	0.0447099266447191	0.80927326187182	-3.59327765057639
O14569	CYB561D2	0.163108508977627	2.28582853905587	2.43173417549069	0.0454549514364087	0.80927326187182	-3.596173094637
P26583	HMGB2	0.0549024533131519	2.31916779189139	3.61826149027592	0.00859421352748977	0.626190697212318	-3.59760305467673
Q9H936	SLC25A22	-0.17299310902316	2.33157079457575	-2.50058418089211	0.0411014415434358	0.80927326187182	-3.60751007383842
Q9Y6X4	FAM169A	-0.225422083503861	2.26872723109725	-2.39790422871818	0.0477651074951753	0.818618230250933	-3.6079604284788
Q9Y5N6	ORC6	-0.257640625299154	2.35404290006724	-2.39752601532791	0.0477916044013658	0.818618230250933	-3.6081079978468
O95299	NDUFA10	-0.0686108190377395	2.36640769768591	-2.89086912889382	0.0233997371068692	0.723114969001083	-3.61650236905984
Q5U5X0	LYRM7	0.16595607873116	2.35421037226624	2.72161491248431	0.0298222316511133	0.727745417672191	-3.61905505861637
Q9NQZ5	STARD7	-0.180986474837581	2.30027683102252	-2.46948995522838	0.0430117975858949	0.80927326187182	-3.62065635831182
Q5SWA1	PPP1R15B	-0.511472282564744	2.16749926697982	-3.04035024000996	0.0189385802670638	0.705947415257955	-3.62273496846549
Q13950	RUNX2	0.114330287780085	2.30941417655956	2.58332172415808	0.0364336249288484	0.779343783406205	-3.62315856435107
P10620	MGST1	-0.159608241497439	2.40630862361865	-2.59103410100773	0.03602747142099	0.778557946392286	-3.62770628945304
P46199	MTIF2	-0.17612298292775	2.33334239462995	-2.5403346946089	0.0387860955427255	0.795553219592457	-3.63025165417346
P57740	NUP107	-0.0837403201225166	2.33633178176394	-2.69899648128479	0.0308114204454125	0.738184881626923	-3.63900784830079
Q96BD0	SLCO4A1	0.18412203077096	2.26012251032097	2.37801580091539	0.0491790711088187	0.818618230250933	-3.64244708814311
O75145	PPFIA3	0.317701898240613	2.43167983216535	2.37935825597499	0.0490822948528051	0.818618230250933	-3.64287915301795
P16989	YBX3	0.06653310695483	2.32837761461815	2.88586437980013	0.0235671066248363	0.723114969001083	-3.64929734967123
Q96AD5	PNPLA2	0.237479915691452	2.24572761632391	2.35406983081364	0.0509384743002889	0.818618230250933	-3.65519865253651
P0DPD8	EEF1AKMT4-ECE2	0.370614098970644	2.36252134294392	2.36295381062665	0.0502783476002333	0.818618230250933	-3.65840449215405
P20226	TBP	0.224860864127805	2.35993798702375	2.36094375342647	0.0504269364734631	0.818618230250933	-3.65841671394875
P23468	PTPRD	-1.16474371722458	2.34880103527141	-3.02887703976576	0.0192467248507093	0.705947415257955	-3.66132948887807
Q96A19	CCDC102A	-0.166105972813969	2.30498975490608	-2.34842191376968	0.0513627402468104	0.818618230250933	-3.66275134691614
Q99618	CDCA3	-0.437672036206655	2.121413038411	-2.35139944919057	0.0511386230078378	0.818618230250933	-3.6667566346225
P46108	CRK	-0.12129370707973	2.27193732602822	-2.41793692015983	0.0463829635252363	0.809583409030627	-3.66781977589721
Q96C00	ZBTB9	0.464388586845146	2.17917087268502	2.56591607532677	0.037367809334279	0.782327377077587	-3.67097279249912
O60266	ADCY3	0.366291306102677	2.2597218231207	2.33882719433105	0.0520917714472792	0.818618230250933	-3.67281735000134
Q9H1E3	NUCKS1	0.320627169816808	2.12758783929834	2.885143011175	0.02359133473665	0.723114969001083	-3.67462877583673
Q9UGY1	NOL12	-0.165258946276105	2.20447950749908	-2.35738770334809	0.0506909091952128	0.818618230250933	-3.67480649860789
Q8WTV0	SCARB1	-0.202106990464264	2.24494630306268	-2.34387616582499	0.0517068310841352	0.818618230250933	-3.68067508213148
Q9H1J7	WNT5B	0.185442640144214	2.32671099640797	2.32649140396832	0.0530446078954981	0.818618230250933	-3.68379893030547
Q96D96	HVCN1	-0.333110788917693	2.35831610358336	-2.32590417277714	0.0530904070222221	0.818618230250933	-3.68481584346223
Q9H6Y7	RNF167	0.228179571224267	2.4573579374693	2.34237013820663	0.0518213479886077	0.818618230250933	-3.68697908849531
O43795	MYO1B	-0.526482125850685	2.44690678602824	-2.3227114932593	0.0533401152011252	0.818618230250933	-3.68879117625688
P36915	GNL1	0.112405361276092	2.27307389498776	2.51196486655689	0.0404243150891099	0.80927326187182	-3.68952608233028
Q6NVV7	CDPF1	0.227424873368775	2.29128187984055	2.32182707012231	0.0534094997275593	0.818618230250933	-3.69254004061175
Q92934	BAD	0.230988331781039	2.44717523012333	2.43341394995306	0.0453432781454589	0.80927326187182	-3.69729208328617
Q9UHK0	NUFIP1	0.411117285829739	2.31626945542893	2.31220756128526	0.0541701291770976	0.818618230250933	-3.69962705240103
Q9NP80	PNPLA8	-0.167805429053533	2.2533952509038	-2.32158493868331	0.0534285113816035	0.818618230250933	-3.702218063314
P30626	SRI	-0.0718596085565262	2.35758894800234	-2.81701024550997	0.0260023598881906	0.723114969001083	-3.70980166747849
P48431	SOX2	0.337152011786874	2.33820275920254	2.32362045958557	0.0532689008831357	0.818618230250933	-3.71144489463135
P23786	CPT2	-0.0783168716404834	2.32537024949306	-2.67122515924862	0.0320730608354363	0.746418252327253	-3.7174707599799
Q9NR77	PXMP2	0.178557970126082	2.0735656233231	2.30441164590282	0.0547946464837829	0.818618230250933	-3.72129200150303
O94761	RECQL4	-0.228157619441284	2.32256026772447	-2.28985606761384	0.0559803350220158	0.818618230250933	-3.72566596971437
Q96LW7	CARD19	-0.311794881990713	2.28190961971598	-2.29095157206369	0.0558901954445729	0.818618230250933	-3.72875276763879
O00401	WASL	-0.303444493936409	2.41038293391969	-2.28962579240324	0.0559993011506872	0.818618230250933	-3.73040939259129
Q9Y4X0	AMMECR1	0.18812030952105	2.30680739851615	2.28249520284658	0.0565898379611833	0.818618230250933	-3.73089802657253
P49418	AMPH	0.190207406856539	2.3914155171462	2.80211722627121	0.0265631369263442	0.723114969001083	-3.73569525380821
Q10469	MGAT2	0.119389728818839	2.31689578132818	2.45137999332656	0.0441663633200484	0.80927326187182	-3.73631217900057
Q04941	PLP2	-0.209165531940777	2.36336342385492	-2.83309057807438	0.0254108339805524	0.723114969001083	-3.73965006020959
Q17R31	TATDN3	-0.344051330002224	2.08900787204998	-2.29496102356608	0.0555615479395541	0.818618230250933	-3.74473846433001
Q5T5C0	STXBP5	0.290431469522778	2.31172573052633	2.3149248852109	0.0539541553015424	0.818618230250933	-3.74511967744053
Q8WVQ1	CANT1	-0.186366573562475	2.26769715065058	-2.28397039170863	0.0564671500788485	0.818618230250933	-3.74525618180372
Q8TBF4	ZCRB1	0.176993113952474	2.35252633492237	2.2912564256283	0.055865137917288	0.818618230250933	-3.74679972196736
Q8N567	ZCCHC9	-0.385205944725685	2.25829078420642	-2.38148163071657	0.0489296205427334	0.818618230250933	-3.74685933674952
P07954	FH	-0.0554864582012995	2.33299149723367	-3.29183017536608	0.0133525104540758	0.667520968443743	-3.75799897430589
Q6ZUT1	NKAPD1	0.332648511470726	2.2870597754979	2.26487968091345	0.0580759491164166	0.818618230250933	-3.76309517940532
Q9H7B2	RPF2	0.105938567005828	2.26946827052889	2.36327448814847	0.0502546836627886	0.818618230250933	-3.76336135169761
P21675	TAF1	-0.302652064280612	2.26510269782169	-2.28144283616209	0.0566775260956767	0.818618230250933	-3.76432329107225
P10301	RRAS	-0.179751645351623	2.36537028998528	-2.30425100120873	0.0548075921847375	0.818618230250933	-3.76487313309361
Q13033	STRN3	0.0715911162732741	2.28997052493299	2.63895095897398	0.0336072697606451	0.764960456840263	-3.76778214988934
Q8N8S7	ENAH	-0.209242687209991	2.48665320920822	-2.24067853271485	0.060182378864472	0.822906870469117	-3.77708380017963
P30044	PRDX5	-0.0467718022533551	2.34333911587741	-3.4563779354657	0.010672683385736	0.639300772172236	-3.78263539310966
Q9NQT5	EXOSC3	0.127442162373725	2.30332820753397	2.41934849733977	0.0462871333135093	0.809583409030627	-3.78604180160151
Q969K3	RNF34	0.270544734943225	2.35666539148088	2.34367648280535	0.0517219999311134	0.818618230250933	-3.78705315965342
Q86VX2	COMMD7	-0.195793146722126	2.32113366910445	-2.33026509385051	0.0527512506652386	0.818618230250933	-3.79568189763663
Q0GE19	SLC10A7	0.429006756315138	2.18957780837389	2.47871073960623	0.0424359309984372	0.80927326187182	-3.79768169308566
O75319	DUSP11	0.216080236620732	2.28078847686027	2.2560086506496	0.0588392615326165	0.818618230250933	-3.79789304241901
Q9GZN8	C20orf27	0.124800487750451	2.25988645601095	2.5985391626593	0.0356367480642809	0.778557946392286	-3.80084056034263
O00193	SMAP	0.161793474758999	2.33724822332401	2.54712253592768	0.0384044127311705	0.789955923062404	-3.80191276976131
Q8NCW5	NAXE	-0.0758325274755995	2.3513715920199	-2.75901964368894	0.0282586619042854	0.723114969001083	-3.80588080264584
P15056	BRAF	-0.122336438764778	2.35560756122169	-2.25476913287278	0.0589467227546561	0.818618230250933	-3.8067107605507
Q9BS92	NIPSNAP3B	-0.209538556663295	2.30234862187542	-2.39620584215966	0.0478842112939219	0.818618230250933	-3.80754776748713
Q15428	SF3A2	0.0724351721287354	2.32799870900301	2.82382493112697	0.0257499270774218	0.723114969001083	-3.80879937773443
Q71F23	CENPU	0.301015355038475	2.21651700517592	2.21199144444876	0.0627795990292487	0.830314514665529	-3.81285715865484
O94919	ENDOD1	0.16932106190615	2.4006102882328	2.24866874157062	0.0594785051568292	0.81949416687616	-3.81630529466207
Q96EA4	SPDL1	0.237262016374972	2.38528206808838	2.20016803108261	0.0638827018899968	0.831707237714466	-3.81707289740857
Q9NVN3	RIC8B	0.396372179477056	2.23384001566636	2.49312669902168	0.0415514865395396	0.80927326187182	-3.81847859504125
Q9NVH6	TMLHE	-0.228713498477772	2.23411258720326	-2.20086450801002	0.0638171835747453	0.831707237714466	-3.81880850420924
Q6UX07	DHRS13	-0.226332576768327	2.39089142213556	-2.20043271020095	0.0638577952662255	0.831707237714466	-3.82040446489343
Q53GL7	PARP10	-0.141577281182405	2.30689973308727	-2.25022751474013	0.0593421637887123	0.81949416687616	-3.82721851156983
O75674	TOM1L1	-0.476094648635175	2.30297223661701	-2.29742295021468	0.0553607220295436	0.818618230250933	-3.82947056826549
Q9Y297	BTRC	-0.189336657504869	2.3354300347692	-2.19208726068633	0.0646478410808385	0.83377002779785	-3.83034271228404
Q6PII5	HAGHL	-0.706810289097733	2.42845933420152	-2.4621775778916	0.0434741979765378	0.80927326187182	-3.83051797872997
Q13362	PPP2R5C	-0.112494986700079	2.37613257574326	-2.45235146449376	0.0441036267853396	0.80927326187182	-3.8338405917475
Q504Q3	PAN2	0.186704621930255	2.31312784721747	2.19051452763797	0.0647978271231723	0.83377002779785	-3.8342838990829
Q7Z6I8	C5orf24	-0.487775279523623	2.2366179409586	-2.20090661129962	0.0638132250453117	0.831707237714466	-3.83448080318253
Q9BQF6	SENP7	-0.201664609656844	2.30306789277634	-2.18741485907014	0.0650944580524114	0.83377002779785	-3.83472858429906
Q13415	ORC1	0.303629064280208	2.27090711106178	2.21806705503379	0.0622202486790248	0.830064717756533	-3.83627811675879
Q9UPQ3	AGAP1	0.176269474344194	2.30018453796608	2.19336921079678	0.0645258446203438	0.83377002779785	-3.83674814585409
Q2YD98	UVSSA	-0.253177097140131	2.49580034285168	-2.18851702384807	0.0649888272131289	0.83377002779785	-3.83934384432628
P49419	ALDH7A1	-0.272701632101546	2.29804547160983	-2.19282580877747	0.0645775290046816	0.83377002779785	-3.84254584568809
Q96E09	FAM122A	0.287325615083252	2.26210091674484	2.17518057912093	0.0662786499807683	0.835400932319211	-3.84420750404016
P15291	B4GALT1	-0.152033494163678	2.34622972784297	-2.3377854077961	0.0521715617563582	0.818618230250933	-3.84485459689804
P49427	CDC34	0.14881914380634	2.29002334284447	2.48263855407596	0.0421930456416246	0.80927326187182	-3.84487744146212
Q9BZH6	WDR11	-0.101911321584886	2.33649535118324	-2.4074556411264	0.0471009215336329	0.816228618748707	-3.84540245220168
Q9NX62	IMPAD1	0.189092366274091	2.30775272510479	2.27665946215237	0.057077840588745	0.818618230250933	-3.84732296770529
P24386	CHM	0.221555984220083	2.34978445959909	2.19711455377506	0.0641707465979904	0.833530932107349	-3.8476490853343
Q9NZ52	GGA3	0.138029918149481	2.33842021212124	2.23361025101815	0.060812058854345	0.82484736977913	-3.84995128998957
Q6UWD8	C16orf54	-0.162871866680973	2.30328723046596	-2.26521459893026	0.0580473283034119	0.818618230250933	-3.85063671015981
P78537	BLOC1S1	0.13354017733488	2.36128940193938	2.40880121883761	0.0470081165770836	0.816228618748707	-3.85074117610218
Q9BWH6	RPAP1	0.126750783945794	2.36073795870334	2.28401723030856	0.0564632590521418	0.818618230250933	-3.85470898063363
P50225	SULT1A1	0.186037526537676	2.25129680643152	2.18676542908396	0.0651567799414611	0.83377002779785	-3.85560143563546
P42677	RPS27	0.135495292706371	2.2365832556052	3.28832275718632	0.0134169749494594	0.667520968443743	-3.85740780628203
O75676	RPS6KA4	0.370026535659072	2.32661802193307	2.16713521143629	0.0670691666840603	0.835400932319211	-3.85899462873677
Q8NEY4	ATP6V1C2	-0.119944615512953	2.25457870700495	-2.41814742526407	0.0463686596892322	0.809583409030627	-3.85944112306019
Q6NUK1	SLC25A24	-0.0992488859387849	2.29931569420704	-2.37333549421053	0.0495179990437191	0.818618230250933	-3.86312915033617
P51530	DNA2	-0.35123181341265	2.37375891349777	-2.15278440714279	0.0685028241925743	0.835400932319211	-3.86513464779747
P30305	CDC25B	0.632351732186112	2.32104869380722	2.68287095845057	0.0315375520251186	0.742720000502725	-3.86546776187242
Q03701	CEBPZ	0.0847472699483748	2.29668111153564	2.52459517329409	0.0396863150225387	0.804922718934787	-3.87482986229196
Q96EY4	TMA16	0.139118907144523	2.32311454042231	2.29809774216321	0.0553058063823149	0.818618230250933	-3.87695775921158
Q5QP82	DCAF10	-0.268141559601901	2.31206597824103	-2.15135217824699	0.0686475822441413	0.835400932319211	-3.87725032491689
Q86SE9	PCGF5	-0.333975630165697	2.29879833227609	-2.20975613880139	0.0629866664572662	0.831538518447655	-3.87768792808808
P08754	GNAI3	-0.0535776504302643	2.34395710265694	-2.75998129216148	0.0282196151743906	0.723114969001083	-3.87943584550355
Q14839	CHD4	0.0608703139463726	2.31661350138809	2.7153789452054	0.0300915919385093	0.730752672459921	-3.88042860994235
P30047	GCHFR	0.249517922227217	2.35645299570076	2.1390432303554	0.0699043836795153	0.835400932319211	-3.8837006663504
Q66PJ3	ARL6IP4	0.197050014357714	2.23004756499619	2.35685799938186	0.0507303507986572	0.818618230250933	-3.88524303759934
Q9BUT9	MCRIP2	0.25090941590444	2.30393521501717	2.2133465172254	0.062654406389771	0.830170884664465	-3.8854007052113
Q96N64	PWWP2A	-0.456790763645696	2.22800676930967	-2.17863084188894	0.0659425120458584	0.835400932319211	-3.88885833460019
Q9BX46	RBM24	0.114951423322228	2.32931919688421	2.45777799802212	0.0437548698293916	0.80927326187182	-3.88994242069284
P62269	RPS18	0.0794530920187276	2.32193293878068	3.37271184592635	0.0119545782067185	0.647777554917783	-3.89241525438019
Q2M1P5	KIF7	-0.200131276376539	2.20041844456366	-2.14647207644168	0.0691431307120424	0.835400932319211	-3.89411629863652
Q9NPI1	BRD7	0.0928862595165481	2.26445959431061	2.31932556600653	0.0536062451403983	0.818618230250933	-3.89694780139519
Q15120	PDK3	0.0645622265859251	2.25245815532548	2.60103355351308	0.0355078635869962	0.778557946392286	-3.90046343427574
Q8WVL7	ANKRD49	0.228694572482772	2.32329681422948	2.13487379722551	0.0703353093184652	0.835400932319211	-3.90141426791214
O60869	EDF1	0.0609867194759143	2.39898046834533	3.05263325261552	0.0186144896243537	0.705947415257955	-3.90304586381837
Q53TQ3	INO80D	0.337336744043537	2.35979074468583	2.21618838943183	0.0623926685964886	0.830064717756533	-3.90496452501376
P51151	RAB9A	0.143223546112588	2.32816668524219	2.2855299996191	0.0563377349185661	0.818618230250933	-3.90599353575851
P51575	P2RX1	0.421487959964341	2.42291809596499	2.14825140826688	0.0689620348558699	0.835400932319211	-3.90862874216228
Q16630	CPSF6	0.0650821898242479	2.27972836605986	2.77222867715147	0.0277272435348674	0.723114969001083	-3.90969054777744
P29083	GTF2E1	-0.137320559505751	2.29145483699355	-2.27645204474665	0.0570952638482925	0.818618230250933	-3.91179742067976
Q9H6H4	REEP4	0.174622724333921	2.30501138560467	2.12635235344914	0.0712243211755966	0.835400932319211	-3.91310936695222
Q6PH81	C16orf87	0.334576148057862	2.1833587734735	2.1475871115362	0.0690295895868936	0.835400932319211	-3.91442687874421
P20674	COX5A	-0.103770208519182	2.59565370105776	-2.61779336369849	0.0346543579535622	0.774413620440955	-3.91513212980868
P51452	DUSP3	0.295680265753721	2.2985925188223	2.10174702691766	0.0738548729739089	0.837338689572292	-3.91634895287106
Q96LZ7	RMDN2	0.444944488225661	2.06624802999482	2.46541847840121	0.0432686302752763	0.80927326187182	-3.91685292920375
Q2KHR2	RFX7	-1.01993731148327	2.16075104476228	-2.42849820186761	0.0456708796251627	0.80927326187182	-3.91716489921841
A6NHQ2	FBLL1	0.44219421457334	2.08923934677599	3.1909101391933	0.0153475334181643	0.675071781656003	-3.91887920414848
Q13459	MYO9B	-0.156227730946459	2.33107467658174	-2.10704193739044	0.07328071918543	0.837338689572292	-3.92144358351542
P03886	MT-ND1	-0.115536385923385	2.32889406096673	-2.439050815869	0.0449705887895146	0.80927326187182	-3.92263320928376
Q9NSY1	BMP2K	0.188363325647332	2.33612337890272	2.144643229701	0.0693297629266774	0.835400932319211	-3.92487889163764
Q99676	ZNF184	-0.931274264639056	2.06393859963791	-2.80855236795578	0.026319285696393	0.723114969001083	-3.92723270659904
Q9BTZ2	DHRS4	0.178844475318751	2.3804537056835	2.11931084160929	0.0719674145167499	0.836459774407879	-3.9286346062594
Q9UBS3	DNAJB9	0.180057995824747	2.3277717600068	2.10176705617939	0.0738526926617968	0.837338689572292	-3.9300005975399
P62847	RPS24	0.16235182688779	2.24992952229947	3.01459661124998	0.0196377244313017	0.712947585478409	-3.9315764486702
P42898	MTHFR	-0.163790834053559	2.34721533257667	-2.11598486455961	0.0723210967495584	0.836459774407879	-3.93162049835726
Q15061	WDR43	-0.0733671705958411	2.33999122113084	-2.61892348757624	0.0345975788390298	0.774413620440955	-3.93555363237373
P17010	ZFX	0.351026701612446	2.37742092844263	2.09004463448422	0.0751397942756516	0.837338689572292	-3.9359567353144
Q96SD1	DCLRE1C	0.255970069226554	2.24019092569597	2.0807176858242	0.0761798311056106	0.837338689572292	-3.93708305505518
Q8N371	KDM8	-0.284501442689725	2.38184732044173	-2.13065390764315	0.0707741584245286	0.835400932319211	-3.93895125910309
Q8N668	COMMD1	-0.227979810961986	2.35582135339413	-2.17256835115658	0.0665342886866866	0.835400932319211	-3.93974568009126
Q14814	MEF2D	0.103225801311146	2.23696014768845	2.47320501460238	0.0427788181564838	0.80927326187182	-3.94111630520044
Q96EW2	HSPBAP1	0.277571505222667	2.33412185967675	2.07619429960775	0.076689378836972	0.837338689572292	-3.94257286469764
O95372	LYPLA2	-0.0884731419468076	2.35764192615983	-2.38808869684702	0.0484576628633497	0.818618230250933	-3.94271832243852
Q5T3F8	TMEM63B	-0.451774747688982	2.00048837583052	-2.12419653595873	0.0714510066056171	0.835436004771958	-3.94318349407424
Q9Y5A9	YTHDF2	-0.0758846240716919	2.33382734780603	-2.39031538092866	0.0482996578796045	0.818618230250933	-3.9461684130454
Q9Y376	CAB39	-0.0676440028982263	2.3334792755468	-2.60643498048353	0.0352304307042804	0.777532393142187	-3.94840309388784
Q9H3H1	TRIT1	-0.16821592065432	2.29324671765929	-2.08473330550562	0.0757303075887148	0.837338689572292	-3.94906334600186
O43502	RAD51C	-0.327268451084099	2.32495063255364	-2.1279523497568	0.0710565459601164	0.835400932319211	-3.94946155156854
P49069	CAMLG	-0.203468016902964	2.29412008436365	-2.06783490141858	0.0776399857655538	0.837338689572292	-3.94959119772531
Q9NR33	POLE4	-0.240699140799946	2.36350772655	-2.29518103727389	0.0555435707489211	0.818618230250933	-3.95109056174388
Q9GZT5	WNT10A	-0.423453160453611	2.34297892861743	-2.06948970094876	0.0774508807397393	0.837338689572292	-3.9527211012049
Q5T2R2	PDSS1	-0.240266463783447	2.25434432239412	-2.06456094813482	0.0780154761153533	0.837338689572292	-3.95420107497695
Q92930	RAB8B	-0.117872664772302	2.32271195895205	-2.41162141684399	0.0468142144521415	0.815151105844123	-3.95462952498609
A6NDU8	C5orf51	-0.108287039877718	2.31817452643592	-2.23982880116417	0.0602577274547425	0.822906870469117	-3.9555005542711
Q9Y241	HIGD1A	-0.404841561414682	2.2679138247844	-2.23142896092643	0.0610077214268659	0.824910736090267	-3.96288486104881
Q15121	PEA15	-0.332037433195459	2.62472709452358	-2.14700178713202	0.0690891683222665	0.835400932319211	-3.96312042101942
Q96RQ9	IL4I1	-0.348852355764819	2.4515274816258	-2.05434358698958	0.0791989509551337	0.837338689572292	-3.96390634436637
P62068	USP46	0.346188659728546	2.19333024073843	2.06503392702779	0.0779611187047998	0.837338689572292	-3.9642755549698
Q14153	FAM53B	-0.202151675795765	2.22368844030148	-2.05121266706543	0.079565161346326	0.837338689572292	-3.96580397779485
P69849	NOMO3	-0.225530233242752	2.30904013761015	-2.05284056871787	0.0793745432942906	0.837338689572292	-3.96883216491537
Q9NX47	MARCHF5	-0.17408983262679	2.26559725312114	-2.21467325551592	0.0625320755560975	0.830064717756533	-3.96907545570774
Q15050	RRS1	0.144420422744704	2.27266967558258	2.7323078709249	0.029366210653087	0.724981436470222	-3.9696047933314
Q8N142	ADSS1	-0.151503200343754	2.41028998293196	-2.29605973621136	0.055471831702805	0.818618230250933	-3.97269469991683
Q9P2G1	ANKIB1	-0.23818386577993	2.3008379770988	-2.04032099977688	0.0808522525896989	0.837338689572292	-3.97824406373416
Q96JK2	DCAF5	-0.152813692636782	2.33288708716993	-2.04667148744441	0.0800993126069772	0.837338689572292	-3.98198236280361
Q6QNY1	BLOC1S2	-0.132820204831939	2.3142280570786	-2.20073274383759	0.063829573572977	0.831707237714466	-3.98200618809097
Q96NT0	CCDC115	0.276026131914557	2.37553232902866	2.03616301414202	0.0813490377871491	0.837338689572292	-3.98219740143155
Q6PD74	AAGAB	-0.0997867542468797	2.34335346674439	-2.2729073168362	0.0573938598210991	0.818618230250933	-3.98977365884908
Q14457	BECN1	0.145674513032303	2.33106446329489	2.03772468680466	0.0811620994652128	0.837338689572292	-3.99236176234308
Q86TN4	TRPT1	-0.142031194062865	2.32530874016849	-2.2044389861117	0.0634819928241451	0.831707237714466	-3.99247066188908
Q96BD5	PHF21A	-0.217352563906712	2.36473438756233	-2.02209210210805	0.0830527299957544	0.837338689572292	-3.99525317550876
Q9C0I1	MTMR12	0.169699356918109	2.33392808263996	2.14332402035051	0.0694647004965818	0.835400932319211	-3.99629311195778
P61073	CXCR4	0.324547837555542	2.27325447322144	2.02705910740309	0.0824473333277836	0.837338689572292	-3.99808009653327
Q03188	CENPC	0.177366283013171	2.38974818537823	2.03459200620785	0.0815375240875999	0.837338689572292	-3.99948980985111
P28065	PSMB9	0.075752564224645	2.29143791840314	2.61763142468823	0.0346625019478461	0.774413620440955	-4.00231184357624
Q9UJ68	MSRA	0.0810025886767673	2.33872938455731	2.36239089522978	0.0503199146745423	0.818618230250933	-4.00532984052443
Q7Z569	BRAP	0.141718617613503	2.31524240257419	2.12095864503582	0.0717928292742633	0.836459774407879	-4.00829496345883
Q9UBB5	MBD2	0.211719404288984	2.17028360321679	2.32915407733498	0.0528374461853513	0.818618230250933	-4.010629691737
Q13895	BYSL	0.0685430510764689	2.29177481470725	2.45338873169775	0.0440367424106056	0.80927326187182	-4.01114335982722
Q9P2W9	STX18	0.154240553627594	2.29816659065052	2.1899896705574	0.064847958833579	0.83377002779785	-4.01281915417881
Q9UPR3	SMG5	0.194374523616292	2.25093021854515	2.02828481107771	0.082298613307109	0.837338689572292	-4.01430454746692
Q96Q45	TMEM237	0.550528650402683	2.30943527344809	2.17196748919606	0.0665932304983738	0.835400932319211	-4.01678854388677
Q9NVR5	DNAAF2	-0.72164928167771	1.9248837376885	-2.32744866060609	0.0529700361531925	0.818618230250933	-4.01759963420617
Q9NZD2	GLTP	0.168749932852678	2.4079434859577	2.12749354202399	0.0711046159447018	0.835400932319211	-4.01762865265166
P55209	NAP1L1	0.0773014730879786	2.30932755197863	3.19759589801623	0.0152059560785293	0.675071781656003	-4.01892966855118
Q12851	MAP4K2	0.337542226175295	2.24474536432524	2.03188378135349	0.0818634677428593	0.837338689572292	-4.0196864263114
Q9BVS5	TRMT61B	-0.146751256465379	2.30966645584391	-2.05960841250732	0.0785869166951189	0.837338689572292	-4.02287279005561
Q69YN4	VIRMA	0.136696323604363	2.27513333624395	2.06319955807677	0.0781721451330994	0.837338689572292	-4.02530478306507
Q8IZ21	PHACTR4	0.210858629330881	2.31180320600904	2.0265796528034	0.0825055800287551	0.837338689572292	-4.02633045760323
Q96AT9	RPE	0.24689152731033	2.25960852766567	2.02440877248391	0.0827698202925982	0.837338689572292	-4.02810350337852
Q9P260	RELCH	0.238678815750261	2.29088672211435	2.00737433207874	0.0848725197616983	0.837338689572292	-4.02821763365698
Q9UKF7	PITPNC1	-0.148493530306355	2.31040813302594	-2.08789305675899	0.0753784516626267	0.837338689572292	-4.02901771363652
P01033	TIMP1	0.178524314192397	2.22863993170688	1.98790251819389	0.087340760900376	0.839030326786484	-4.02984948581401
Q63ZY3	KANK2	-0.170130941018371	2.29295305603019	-2.0633274416522	0.0781574149692753	0.837338689572292	-4.03117918490894
P62854	RPS26	0.169412010513904	2.25294511270348	3.19409630907174	0.0152798882023003	0.675071781656003	-4.03238619240515
Q9UGU5	HMGXB4	0.197579357710734	2.30115674588531	2.00661775692248	0.0849671245877937	0.837338689572292	-4.03297957466949
O60936	NOL3	0.45952798646769	2.32128258541234	2.04403563021587	0.0804109827646228	0.837338689572292	-4.03400264316269
Q14258	TRIM25	0.0594640774818861	2.31675038235849	2.76871047841935	0.0278677532914941	0.723114969001083	-4.03416039531505
Q9NRH2	SNRK	-0.314086500456595	2.30521733359583	-2.0370041615803	0.0812482961914552	0.837338689572292	-4.03762220783872
Q86UF1	TSPAN33	-0.311806308528703	2.27668648641213	-1.97597085509999	0.088888039286214	0.839030326786484	-4.03846233031437
Q9BZ95	NSD3	0.17186426468481	2.3304371835241	1.97899756892365	0.0884930038379791	0.839030326786484	-4.0392060679755
Q99594	TEAD3	-0.436075965469049	2.34386270577596	-1.97037591265406	0.089622844227504	0.839030326786484	-4.04332999761079
Q9UKS6	PACSIN3	0.312912878833757	2.44699635589817	2.01420181859257	0.084023480254107	0.837338689572292	-4.04334789223303
Q8TB96	ITFG1	0.207012282380359	2.36049864809753	1.9714468977449	0.0894817267917515	0.839030326786484	-4.04592033431126
Q8IZM8	ZNF654	-0.442003065751762	2.06076759976093	-1.99113368547269	0.0869263343134512	0.839030326786484	-4.04901492891926
Q15796	SMAD2	-0.120235124168228	2.23902667309452	-2.27361967929759	0.0573337258776687	0.818618230250933	-4.05002014502475
O75334	PPFIA2	0.299788374300329	2.30127277809531	1.97693713050375	0.0887617363682203	0.839030326786484	-4.0517324141528
Q2TB10	ZNF800	-0.295623479879067	2.27374367410411	-1.96642351490696	0.0901455251457126	0.839030326786484	-4.05231938359097
Q9H0U9	TSPYL1	0.379939268579815	2.32266573566903	1.96456687093568	0.0903920885402008	0.839305568913552	-4.05315295952445
Q9UFF9	CNOT8	-0.40949814757723	2.126982129327	-2.06303824356941	0.0781907299467669	0.837338689572292	-4.05668298898208
Q53H47	SETMAR	0.130185620109381	2.2838613043889	2.03087269739753	0.0819854855690378	0.837338689572292	-4.0575781171668
Q8N6T3	ARFGAP1	0.0767081134338816	2.31734868131477	2.29834702565984	0.0552855333017218	0.818618230250933	-4.06044943930571
Q96IW7	SEC22A	0.154704501532167	2.46953261538698	2.02728157792504	0.0824203202510159	0.837338689572292	-4.06294943544638
Q96JJ3	ELMO2	-0.0645032127561736	2.34893934105303	-2.5979340535548	0.0356680870770597	0.778557946392286	-4.06304116327271
Q96PV6	LENG8	0.0986866195385647	2.29794534795102	2.25491426098974	0.0589341304621424	0.818618230250933	-4.06577818641605
Q7KZN9	COX15	-0.127530805317915	2.35450631448009	-2.16556760179003	0.0672242951648552	0.835400932319211	-4.06691049246385
Q08623	PUDP	0.121517054497523	2.3715033410893	2.35481496190039	0.0508827685834514	0.818618230250933	-4.06829265198285
O00311	CDC7	0.319618866217572	2.18310701476879	1.9782878973078	0.0885854721640899	0.839030326786484	-4.07093472508462
A7E2V4	ZSWIM8	0.195420197572526	2.31180621268562	1.96623733511268	0.090170220078786	0.839030326786484	-4.07187257937743
Q9BXJ8	TMEM120A	0.229700317165791	2.12929149356061	1.94204924092021	0.0934356785071848	0.844219823268729	-4.07192329542527
Q9BWW4	SSBP3	0.217605482984125	2.37708424082841	2.14598131875243	0.069193162609935	0.835400932319211	-4.07329971457323
Q6NXT4	SLC30A6	0.301891525073168	2.29079705342983	2.02092794436215	0.0831952568854316	0.837338689572292	-4.073485684813
O75907	DGAT1	0.180346208725765	2.21275723839685	2.02808944304705	0.082322300364485	0.837338689572292	-4.07393727516938
Q96NB1	FOPNL	-0.658046863534839	2.19436824453367	-2.47610332076272	0.0425979621620128	0.80927326187182	-4.07410629684639
O60285	NUAK1	0.383045854851546	2.34227471732997	1.94125701201694	0.0935445706548886	0.844219823268729	-4.07535319064465
P51790	CLCN3	-0.210051992366925	2.29240802854814	-2.01427596305131	0.0840143061664428	0.837338689572292	-4.07604760000002
Q8TCG1	CIP2A	-0.10145822941873	2.32371306277594	-2.0839091563108	0.0758223499465298	0.837338689572292	-4.07630613629259
Q9H0J9	PARP12	-0.681010213583401	2.15142672197201	-2.01471005820825	0.0839606143042247	0.837338689572292	-4.0780506938244
O76075	DFFB	0.322475491999568	2.1332898469455	1.96821289807841	0.089908519696295	0.839030326786484	-4.07869641602484
Q9GZM5	YIPF3	-0.140741954213546	2.4139077330349	-2.02704469090651	0.0824490841269033	0.837338689572292	-4.07891927847553
Q6Y288	B3GLCT	-0.203894994070158	2.38081225829207	-1.93499712397843	0.0944093783906084	0.844219823268729	-4.08295736364423
P51532	SMARCA4	0.073693370360094	2.31429111077504	2.42147123115672	0.0461434059511593	0.809583409030627	-4.08334775722323
Q9NW13	RBM28	0.219517697895527	2.21064420801723	1.96565960763587	0.0902468923316683	0.839030326786484	-4.08630172764331
Q9NP64	ZCCHC17	0.161854470300378	2.14437829618462	1.98213486324934	0.0880853601005178	0.839030326786484	-4.08806126512247
Q9BWH2	FUNDC2	-0.165851141428269	2.34184036857749	-2.30853653797933	0.0544633013298569	0.818618230250933	-4.08852602497404
Q8WUK0	PTPMT1	-0.154724810517026	2.37265673924969	-2.07677684910328	0.076623566285138	0.837338689572292	-4.08894028885538
O94941	UBOX5	0.403952581481092	2.19408902976443	2.12120833537323	0.0717664114843586	0.836459774407879	-4.08978387514468
Q9NZC3	GDE1	0.183583470858786	2.33195927077433	2.04716822973813	0.0800407109409748	0.837338689572292	-4.09018284804506
Q9BXS4	TMEM59	0.328146922330184	2.2424072156174	1.92123999485571	0.0963375262790311	0.844782975114583	-4.09048310133078
O43301	HSPA12A	0.339907180858962	2.43094355830243	1.97961685493061	0.088412390160953	0.839030326786484	-4.09049298501408
Q8TAS1	UHMK1	-0.227508230552075	2.34950148077239	-2.13449205637278	0.0703748962758227	0.835400932319211	-4.09105342399929
O60341	KDM1A	0.0777941813293487	2.39607218607978	2.22563204250633	0.0615308046918816	0.827504967113605	-4.09467168073723
Q8WYP5	AHCTF1	0.107334646057767	2.26424257448164	2.02967317063071	0.0821304783336465	0.837338689572292	-4.09510829679738
P23109	AMPD1	0.163347858334543	2.37679829218375	2.13145485640289	0.0706906531915531	0.835400932319211	-4.09818988290706
Q6P4I2	WDR73	0.217680715454969	2.29441446565428	2.17571184848333	0.066226779672358	0.835400932319211	-4.10257824168013
Q14677	CLINT1	0.0510611073550021	2.30366019862926	2.59333705434458	0.0359071056763979	0.778557946392286	-4.10476969755051
Q3SY69	ALDH1L2	-0.0861782103829513	2.35247439396495	-2.23274679362261	0.0608894353672516	0.82484736977913	-4.10687444734357
Q96JQ2	CLMN	-0.191313046754326	2.25150531650219	-1.89829216477643	0.0996397636077993	0.848719547312728	-4.11034488013746
Q9NPJ6	MED4	0.109220965141849	2.31382185861713	2.05606729012813	0.0789980515595955	0.837338689572292	-4.11181022542941
P80404	ABAT	-0.475873629944183	2.3352979990092	-1.93592630793984	0.0942805178313182	0.844219823268729	-4.11220108459486
Q9UNP9	PPIE	-0.0940734109796994	2.32379134057833	-2.37336692045355	0.0495157153396132	0.818618230250933	-4.11278906089939
Q9BWG6	SCNM1	0.151957600916619	2.31624434995106	1.99428720854387	0.0865237358479636	0.839030326786484	-4.11351769588643
Q8IVW6	ARID3B	0.0960690750814224	2.31317358051276	2.25789349403032	0.0586762332925597	0.818618230250933	-4.11548939966279
Q02878	RPL6	0.0896708976250439	2.30776645315048	3.27608646122785	0.0136444990908937	0.667520968443743	-4.11599631571509
P12235	SLC25A4	-0.0667161464026134	2.35633393365648	-3.28293156146115	0.0135167143003724	0.667520968443743	-4.11648488661841
Q86WA6	BPHL	0.142483967901801	2.39976989284414	1.99903958257945	0.0859204897856647	0.837338689572292	-4.11928882006328
Q8N9I9	DTX3	0.376577180407475	2.36512404167632	1.92721510031627	0.095495390904461	0.844782975114583	-4.11935708566593
Q86YZ3	HRNR	-1.20506963099535	1.36952008412061	-1.96602626122429	0.0901982250136295	0.839030326786484	-4.11945081901362
Q9ULD2	MTUS1	0.204354441480633	2.34109696063399	1.89222984118385	0.100530418666826	0.848719547312728	-4.11964395423766
O43292	GPAA1	0.12396431897969	2.32212322891149	2.29958856745058	0.055184676860653	0.818618230250933	-4.11976930202624
Q8N4P3	HDDC3	0.150151535554091	2.32144728723282	2.00286711705708	0.0854376578028315	0.837338689572292	-4.12445435945747
Q93075	TATDN2	0.326547795864094	2.17235478889123	1.93914521947096	0.0938354452247493	0.844219823268729	-4.12667699248536
Q5SY16	NOL9	0.104396698362534	2.32031822857714	2.1516581316236	0.0686166332146265	0.835400932319211	-4.12746115623115
P50238	CRIP1	-0.116520217287051	2.29229433511838	-2.68134287091356	0.0316072827648178	0.742720000502725	-4.13173317227832
O43826	SLC37A4	-0.156067759846377	2.26422911484861	-2.10834883933218	0.0731396922856849	0.837338689572292	-4.13495989295008
Q9BRR8	GPATCH1	-0.120470257514118	2.36603077179244	-2.06145018032554	0.0783739230054291	0.837338689572292	-4.1376461065544
Q9P016	THYN1	-0.0910993034333449	2.3439679668711	-2.37132695483916	0.0496641806405139	0.818618230250933	-4.13898454062819
Q659C4	LARP1B	0.222985670344467	2.24035121355251	1.86342737241217	0.104868890137527	0.858611315729211	-4.14094427222725
P22415	USF1	0.184001627130425	2.32540705908473	2.14985687409237	0.0687990428216061	0.835400932319211	-4.14130849275701
Q96AY2	EME1	0.346327249201802	2.27339524035518	1.95116390003732	0.0921917703881516	0.844219823268729	-4.14132579324818
Q96BU1	S100PBP	-0.199278257484767	2.37686772420111	-1.87467108020184	0.103154039990105	0.854406382172746	-4.14671263928028
Q9NRW3	APOBEC3C	-0.0837316328963396	2.2962330330216	-2.44015448924036	0.0448979871619022	0.80927326187182	-4.1484252318618
Q9H4L4	SENP3	0.0921778641548194	2.27665651605468	2.22551426169051	0.0615414794437883	0.827504967113605	-4.15178892331021
Q658Y4	FAM91A1	0.0876059326071604	2.35985912901767	2.15429463024544	0.0683505147837646	0.835400932319211	-4.15504661022344
P03905	MT-ND4	-0.119694144197602	2.27107957456915	-2.24227160596911	0.0600413723446362	0.822906870469117	-4.1567903148888
Q96GN5	CDCA7L	0.137647758097859	2.32687070607011	1.90929537995634	0.0980428207551218	0.846686882874475	-4.15748206013258
Q9BRT2	UQCC2	-0.12305628600398	2.3693836887769	-2.10319501561374	0.0736974156596927	0.837338689572292	-4.16036941339914
O60739	EIF1B	0.0429655795550922	2.34052867194058	2.75495456585349	0.0284243471338907	0.723114969001083	-4.16070965916372
P28482	MAPK1	-0.0620746312360261	2.31456103812233	-2.55741897108575	0.0378328494695171	0.784552777324517	-4.16558391593584
Q9NP79	VTA1	-0.0730914333111813	2.3131820085409	-2.30437711483278	0.0547974289395225	0.818618230250933	-4.16564457169008
Q8IU60	DCP2	-0.208378257693558	2.30434341669419	-1.87708118697325	0.102790019728561	0.853956903030987	-4.17292960877738
Q8NBI6	XXYLT1	-0.360152178072257	2.4067729489683	-1.83107930584677	0.109958019247007	0.860721404152696	-4.17508968077425
P30307	CDC25C	0.333669874692679	2.30550099408637	1.85418250927343	0.106299574388464	0.858611315729211	-4.17620449829508
A0A1B0GUS4	UBE2L5	0.0808568673689807	2.36114418244943	2.8595324641899	0.024468752968909	0.723114969001083	-4.17922423814076
P14406	COX7A2	-0.0979749159478677	2.32109687944388	-2.78579036989131	0.0271925363071786	0.723114969001083	-4.18119920410144
Q8WZA1	POMGNT1	-0.364009242892093	2.25401326127866	-1.83038154997174	0.110070382738988	0.860721404152696	-4.18130819644515
O14686	KMT2D	-0.152209165866973	2.29110844903636	-1.8396010223914	0.108594630166912	0.860721404152696	-4.181715039529
Q9BYN0	SRXN1	0.133284645204618	2.24909464073369	2.00259832167427	0.0854714779183973	0.837338689572292	-4.18200377427292
O95707	POP4	0.192416530706996	2.37865252469101	1.95854413717852	0.0911964812031936	0.843538407664189	-4.18550651670827
Q15788	NCOA1	-0.526395935476077	2.12158771701057	-1.89299904617058	0.100416981668879	0.848719547312728	-4.18656411740527
Q7L2J0	MEPCE	0.115288915304701	2.31135994453472	2.1129668408451	0.0726435345885767	0.837245562932787	-4.18856525136447
O75386	TULP3	-0.25382508623474	2.32306858593991	-1.80844637356998	0.113659747592431	0.860721404152696	-4.18887840738046
Q9NWX5	ASB6	0.340218046611154	2.33083765532646	1.82353432080678	0.111178927441526	0.860721404152696	-4.18900402531557
P12694	BCKDHA	-0.0606335398504719	2.34230079273288	-2.46560938120893	0.0432565527228713	0.80927326187182	-4.18993713119174
Q92902	HPS1	0.385999303222817	2.22880698397734	1.84193515518608	0.108224052519112	0.860721404152696	-4.19152166639406
Q05469	LIPE	0.182091749308003	2.29609537765584	1.90275662538248	0.098988782514109	0.847591450277058	-4.19341033059126
Q99633	PRPF18	0.21927604128542	2.26951263992924	1.92018302960701	0.0964872496002076	0.844782975114583	-4.19466968390671
Q01201	RELB	-0.146463245382056	2.26766382118284	-1.96091904452577	0.0908784537273835	0.841668944533841	-4.19802705425314
P10747	CD28	-0.0940306834489201	2.33691054517435	-2.16518326508838	0.0672623835723775	0.835400932319211	-4.19907654240798
P08887	IL6R	0.19206855670909	2.38832661697428	1.80706049667502	0.11389027419561	0.860721404152696	-4.19988162411962
Q9UBZ4	APEX2	0.24069641240932	2.30257035220234	1.79484995059223	0.115940907425202	0.860721404152696	-4.20054309588924
Q8NHS3	MFSD8	0.215903380239464	2.04161376163288	1.79645729925128	0.11566895527194	0.860721404152696	-4.20164560630465
Q9P0S2	COX16	0.213023527068072	2.38219110325866	1.80702904005444	0.11389551190604	0.860721404152696	-4.20231220401463
Q9H8W4	PLEKHF2	-0.165159372100882	2.36441436075482	-1.85136321667059	0.106739623953864	0.858611315729211	-4.20528629068523
Q9HB19	PLEKHA2	-0.0981047314634794	2.34129998897413	-2.10698152103766	0.07328724523553	0.837338689572292	-4.20536452427881
Q8NDX6	ZNF740	-0.289958568804366	2.27814181127432	-1.78700606785462	0.117276872095303	0.860721404152696	-4.20702711950146
Q96Q80	DERL3	-0.285763056150346	2.16672960097995	-2.00164000386168	0.0855921620521639	0.837338689572292	-4.20745135238609
Q8IUH3	RBM45	0.117016084523419	2.32161612753491	1.88951137932115	0.100932319156445	0.848719547312728	-4.20811482851269
P51659	HSD17B4	-0.0508583008997953	2.34674806907678	-2.58078899206308	0.0365680394489187	0.779343783406205	-4.21029742389933
Q9BZ23	PANK2	-0.115793232770452	2.30771001021035	-1.9173196438661	0.0968940030071192	0.844782975114583	-4.21083102529003
Q59GN2	RPL39P5	0.141003133752215	2.26321725731248	2.75335322940384	0.0284898940755593	0.723114969001083	-4.21093725608514
P26045	PTPN3	0.409742546981886	2.23236129937343	1.7881023876793	0.117089263165509	0.860721404152696	-4.21225793518214
P23025	XPA	0.136536555824212	2.31881366632423	1.85744458014567	0.105792607107008	0.858611315729211	-4.21416310434362
P60763	RAC3	-0.252327623586736	2.44058074225372	-2.45743458846115	0.0437768560148265	0.80927326187182	-4.21489686966964
P80723	BASP1	0.312329305156935	2.29868137510232	1.79961689925345	0.115136158913294	0.860721404152696	-4.21900871809373
Q68CJ6	NUGGC	0.220945203271423	2.30869158798034	1.88181474692302	0.102078698203409	0.85111098461558	-4.21940365025928
P82921	MRPS21	-0.0909493281057688	2.33023685583229	-2.01901992577767	0.0834293774970808	0.837338689572292	-4.22029857055274
Q9Y4X4	KLF12	0.27845387969664	2.36093603322763	1.77751363290207	0.118913376671052	0.860721404152696	-4.2203133310995
Q9H9Y2	RPF1	0.192238701818148	2.17008356164095	1.78323400189168	0.117924576903248	0.860721404152696	-4.22544584250077
P13631	RARG	0.422098293934661	2.28696732609689	1.79021456884344	0.1167286256485	0.860721404152696	-4.22700971833605
Q96PZ0	PUS7	0.0821975077784075	2.32712926171365	2.24975174044908	0.0593837448094104	0.81949416687616	-4.22752943662024
Q9UMX5	NENF	0.244925901771615	2.39351819868506	1.91774428393575	0.0968335758373884	0.844782975114583	-4.22804317665716
Q8N9R8	SCAI	-0.201304992264101	2.3510817150443	-1.79051343691254	0.116677682587221	0.860721404152696	-4.22819970176525
Q9BW71	HIRIP3	0.0957923780475524	2.33467846447977	2.06776930001587	0.0776474919320661	0.837338689572292	-4.2290085010187
O95926	SYF2	-0.118965654727146	2.3504795252573	-2.13677042194281	0.0701389575720936	0.835400932319211	-4.22934216485941
Q13242	SRSF9	-0.0726057586803887	2.36713555407377	-2.56745255223633	0.0372843537306088	0.782327377077587	-4.23126988617134
Q9Y5J9	TIMM8B	-0.307744717090761	2.54117920818727	-2.43185293171468	0.0454470471161716	0.80927326187182	-4.23776703386792
P05165	PCCA	-0.102098087347308	2.30571561119428	-1.94225081848197	0.0934079914307041	0.844219823268729	-4.23783669505627
Q3KQU3	MAP7D1	0.108417803360591	2.29911963998456	1.93901947394445	0.0938527931182648	0.844219823268729	-4.23800972937882
P51553	IDH3G	-0.0637436880169346	2.30446418017442	-2.44765727365399	0.0444076235656892	0.80927326187182	-4.24133336785854
Q15048	LRRC14	-0.222907378714173	2.3063003335026	-1.77390244080124	0.119541678764413	0.860721404152696	-4.24141652283383
Q29RF7	PDS5A	0.0646314454777323	2.34942231670792	2.25510519543656	0.0589175678535279	0.818618230250933	-4.2415269529371
Q8WVD3	RNF138	0.333572287064311	2.28550977190711	1.82482539460404	0.110969085723659	0.860721404152696	-4.24163454619628
P17535	JUND	-0.312992710385087	2.26585887160849	-1.75826133658299	0.122299909939641	0.86348923091023	-4.24250244680264
P31512	FMO4	0.455932578322064	2.34301984268063	1.80066537156246	0.114959879269576	0.860721404152696	-4.24485619689171
P0C1Z6	TFPT	0.195269345750887	2.37807917778689	1.76583334003357	0.12095710814797	0.863074315988604	-4.24610931791709
Q7Z6M1	RABEPK	0.11396023745327	2.33341120492086	2.12756137582045	0.0710975068452693	0.835400932319211	-4.24884869159208
Q96RL7	VPS13A	-0.119952859773425	2.36063044838973	-1.86885479983508	0.104037690949518	0.857454794533994	-4.2511820139389
P07199	CENPB	0.175882275689853	2.29822583056042	1.77931109248491	0.118601821925517	0.860721404152696	-4.25136764779695
Q99583	MNT	0.291858900942174	2.27895578322359	1.73807568763808	0.125949490964702	0.866022059068491	-4.25143286695321
Q5C9Z4	NOM1	0.0733884360950642	2.28173708464172	2.17560375999807	0.0662373295478812	0.835400932319211	-4.25279994263753
Q8WU90	ZC3H15	0.135483787834548	2.22932677512557	2.36386432627305	0.0502111871208198	0.818618230250933	-4.25331129890871
Q8N3U4	STAG2	0.0731022081011488	2.32706017245058	2.19981644136997	0.0639158020444391	0.831707237714466	-4.25416484261946
Q08334	IL10RB	0.35431563785906	2.26499379183348	1.72965591000468	0.127502267665821	0.866848282323528	-4.25439706228082
O60667	FCMR	0.150731685959168	2.35907149395637	1.84566823409958	0.10763391310116	0.860721404152696	-4.25595279257905
P21127	CDK11B	-0.221237365498634	2.22048497870059	-1.91982621147343	0.0965378456357627	0.844782975114583	-4.2561825280282
P35240	NF2	0.114165313487187	2.33036720940249	1.83489054306467	0.109346227288629	0.860721404152696	-4.25692255712533
P38919	EIF4A3	-0.05541109333132	2.32062403244164	-2.84204613161751	0.0250875544985628	0.723114969001083	-4.25721452575019
Q9HBL7	PLGRKT	-0.0864735029223853	2.3380181072234	-2.05956683041586	0.0785917321446172	0.837338689572292	-4.25815364385273
Q9BUA3	SPINDOC	-0.147800273264915	2.3288632969788	-1.83893757215196	0.108700186336149	0.860721404152696	-4.26325801965601
O75947	ATP5PD	-0.0840407054967464	2.3028737061029	-2.72508944846874	0.0296732460772409	0.727745417672191	-4.26348548513293
Q8N9N7	LRRC57	0.220249980296705	2.33766820872325	1.89369289237565	0.100314765010811	0.848719547312728	-4.26473118094605
O60573	EIF4E2	0.104475703231637	2.30077690265162	2.15874995771161	0.0679031618914234	0.835400932319211	-4.26544310717356
Q15326	ZMYND11	0.221416621701933	2.29907431615059	1.76391497469434	0.121295967175237	0.863074315988604	-4.26564604387099
Q5TBB1	RNASEH2B	0.139461138827822	2.40984536306294	1.93788084679672	0.094010021590766	0.844219823268729	-4.26587555129262
Q13163	MAP2K5	0.287424889955241	2.34917582335257	1.77145591178528	0.119969149544605	0.861618194701656	-4.26610819044412
Q96E14	RMI2	-0.169361701786943	2.29020589142874	-1.8301542696758	0.110107006878983	0.860721404152696	-4.26676846611997
Q5BKY9	FAM133B	-0.160318387345724	2.35416772240607	-1.95269805343961	0.0919840025411864	0.844219823268729	-4.26768157766202
Q7Z7L8	C11orf96	0.227939298527608	2.23232259484597	2.06840081061462	0.0775752639231603	0.837338689572292	-4.26829946505974
Q13371	PDCL	-0.192958358741087	2.23321392613839	-1.90074813454857	0.0992811339762632	0.848719547312728	-4.26921493719191
Q13740	ALCAM	0.11104468836797	2.36115369415671	1.86335428622926	0.10488012698659	0.858611315729211	-4.27006104154154
P42336	PIK3CA	-0.154848235851752	2.34222720549147	-1.8038995857975	0.114417744484315	0.860721404152696	-4.27019603458124
O43791	SPOP	-0.178428136949444	2.38396953157602	-1.71359033510419	0.130515720197198	0.867356530888632	-4.27043301525479
Q5H9E4	SLC25A53	-0.43614381167067	2.21506932819074	-1.71186523278025	0.130843291616886	0.867356530888632	-4.27126186910787
O00767	SCD	-0.455784510416837	2.39681762283248	-1.73129868666726	0.127197883162013	0.866401341125117	-4.27156811568774
Q96MF7	NSMCE2	-0.204743846883031	2.28146078955226	-1.94850212149221	0.0925533436214601	0.844219823268729	-4.27211374593908
Q5T4F4	ZFYVE27	-0.488519763577789	2.48095589704552	-1.92579820754267	0.0956944351718565	0.844782975114583	-4.272942424487
Q9Y6V7	DDX49	0.126413888752401	2.35590031588006	2.03361772774708	0.0816546333344736	0.837338689572292	-4.27324690670609
O75132	ZBED4	0.272163794165925	2.23244696674328	1.87880225093036	0.102530836250231	0.853757341757946	-4.27371608836951
Q8N5J2	MINDY1	0.233843402924599	2.40422956078664	1.70681043949367	0.131807616983472	0.867356530888632	-4.27497720544714
Q01974	ROR2	0.149000747099324	2.35814723729951	1.78989634379424	0.116782891645434	0.860721404152696	-4.27628270357576
Q96A46	SLC25A28	0.298224364024284	2.06921819835241	1.70321827872492	0.132496999400736	0.867356530888632	-4.28003561117643
Q2KHT3	CLEC16A	0.156603430751689	2.23712835259625	1.70905985023102	0.131377657822334	0.867356530888632	-4.28201159835235
Q9NQS7	INCENP	-0.106920726073537	2.33616522405986	-1.85919960377624	0.105520824521577	0.858611315729211	-4.28214838118152
Q969R8	ITFG2	-0.247778520614578	2.31817735865366	-1.69466803107786	0.134151662865415	0.867356530888632	-4.28259677711513
Q9UDW3	ZMAT5	0.584900885376092	2.32445709320586	1.7065206030129	0.131863114092845	0.867356530888632	-4.28463192752586
P36639	NUDT1	-0.116005946732871	2.37017418763103	-1.96839194436184	0.0898848385944639	0.839030326786484	-4.28844252321345
Q92759	GTF2H4	0.156826834553336	2.3366553971743	1.75236092926307	0.123356136962776	0.86348923091023	-4.28874822344055
Q9Y4E1	WASHC2C	0.277114493632981	2.17932380118459	1.69489428939318	0.13410762610766	0.867356530888632	-4.28885475589157
Q7L099	RUFY3	-0.102305534080829	2.32625772252745	-1.94879782550809	0.0925131069099957	0.844219823268729	-4.28964230393841
Q9Y2S7	POLDIP2	-0.0662397563294226	2.34823793976832	-2.3191284038715	0.0536217834521927	0.818618230250933	-4.29216171247246
Q15555	MAPRE2	0.114596093632855	2.31122459904541	2.00061206354767	0.0857218009591106	0.837338689572292	-4.29222399895567
Q9ULH7	MRTFB	0.177655444300733	2.349028104975	1.73443440944984	0.126618794155789	0.866022059068491	-4.2943475401148
Q8N0W3	FCSK	-0.156223704641307	2.37344412526555	-1.78171584067128	0.118186228914966	0.860721404152696	-4.29457961819528
Q02156	PRKCE	0.413729321982259	2.51659829525696	1.83425399532975	0.109448178700906	0.860721404152696	-4.29490142249943
Q9NP87	POLM	0.45945015301181	2.39918204652448	1.75446294124991	0.122978862559955	0.86348923091023	-4.29530085287932
Q8N8R7	ARL14EP	-0.196846695877348	2.35015867516036	-1.67748404959735	0.137536404646474	0.868882564223557	-4.29536375114595
Q96N16	JAKMIP1	-0.0998722601446344	2.3229276072614	-1.90720530193554	0.098344229274355	0.846686882874475	-4.2977621243978
Q9NWW6	NMRK1	-0.120685910813366	2.34794886974304	-2.0675750251017	0.0776697252609084	0.837338689572292	-4.2996081189337
Q9BUI4	POLR3C	-0.10836948082381	2.31998106007407	-1.99838474562059	0.0860033648448102	0.837338689572292	-4.29989018277111
O75396	SEC22B	0.057207079959922	2.34071247552888	2.4790836515991	0.0424128093410253	0.80927326187182	-4.30104973905558
Q9HCJ3	RAVER2	0.107293805253856	2.33258870775108	1.91025907023157	0.0979041515966004	0.846686882874475	-4.30371317616686
P11908	PRPS2	-0.0520030107965074	2.36906492836376	-2.76628673780224	0.0279649870949704	0.723114969001083	-4.3050304644841
Q9Y2H6	FNDC3A	0.142392549237468	2.31490440858088	1.73287078620084	0.126907241650161	0.866046505283661	-4.30692624116815
P32927	CSF2RB	-0.304347913582771	2.32005699339735	-1.7614901506542	0.121725585833839	0.863074315988604	-4.31099501758467
Q8NBW4	SLC38A9	-0.350248063987609	2.14779228382929	-1.8113715537179	0.113174647287807	0.860721404152696	-4.31162990767115
Q5T7W7	TSTD2	0.259142394483137	2.23848392947565	1.66413001674105	0.140222208759227	0.868882564223557	-4.31164873662649
O75529	TAF5L	0.140165058260916	2.33708277982462	1.90469766364732	0.0987070470896385	0.846686882874475	-4.31174892568751
Q5T1R4	HIVEP3	-0.31458530883102	1.92495216369845	-1.65694652178558	0.141687317121423	0.868882564223557	-4.31207233424321
P16070	CD44	-0.0443218138765088	2.36546262875407	-2.91561038506971	0.0225905807466654	0.723114969001083	-4.3136631901039
Q96FK6	WDR89	-0.145535359506837	2.31491835957822	-1.75308849180012	0.123225427338209	0.86348923091023	-4.31423100430384
O75419	CDC45	-0.125670431401335	2.38167973883638	-1.97571231124307	0.0889218638207126	0.839030326786484	-4.31465873760166
Q9BU02	THTPA	0.15530932860566	2.38753841365574	1.78450508550168	0.117705935597072	0.860721404152696	-4.31755520229422
Q12766	HMGXB3	0.335400943980712	2.21671133995222	1.69146608461458	0.134776326961798	0.868173930239716	-4.31764747539552
Q8TD30	GPT2	-0.216041542670321	2.20607469763937	-1.70790124771412	0.131598950313564	0.867356530888632	-4.31766168121393
Q9H871	RMND5A	-0.135293022481222	2.3732615829443	-1.85100270790874	0.106796021082512	0.858611315729211	-4.31958922245271
Q96LJ7	DHRS1	-0.119307703324706	2.25714767192659	-1.83204388524803	0.109802870093421	0.860721404152696	-4.31960791455461
Q9P031	CCDC59	-0.263085874527591	2.16009353619186	-1.6989573599383	0.133319152730639	0.867356530888632	-4.32133558089975
Q6PI26	SHQ1	0.520066072204165	2.18983536664202	1.90523611381871	0.0986290314632406	0.846686882874475	-4.32227640487124
Q9H115	NAPB	-0.125947254069011	2.2877128459495	-1.71567479300672	0.130120950464277	0.867356530888632	-4.32248132714861
O75928	PIAS2	0.227209572862377	2.2382754801652	1.8317036821107	0.109857566402506	0.860721404152696	-4.32250075552387
Q6IEG0	SNRNP48	0.183622023469908	2.24104791891578	1.66267223993332	0.140518372207349	0.868882564223557	-4.32270626289037
Q5TBK1	N4BP2L1	0.41081598196809	2.09297475030619	1.6632046906853	0.140410130813839	0.868882564223557	-4.32577944261294
Q9UPT9	USP22	0.210832608419701	2.29448068260123	1.68476051084333	0.136093427195538	0.868650912056671	-4.32583991982517
Q9BSY9	DESI2	0.238384002626246	2.41831441039943	1.67033145879178	0.138968869890534	0.868882564223557	-4.32717152621238
Q9C0E2	XPO4	-0.108859411028069	2.34210450097754	-2.00778362259263	0.0848213840073115	0.837338689572292	-4.32859674050646
Q8N8J7	FAM241A	-0.293789156438195	2.41862107478866	-1.6327600786505	0.146726600276474	0.868882564223557	-4.32920515570366
Q9Y2Y9	KLF13	0.161403258439434	2.28002914827338	1.97671047846078	0.0887913464398234	0.839030326786484	-4.32938905703201
Q8IYA6	CKAP2L	0.624235990642695	2.04920367223374	1.64075465482587	0.145042620273548	0.868882564223557	-4.32978437635048
Q8IWY9	CDAN1	0.24782962473312	2.28713724151123	1.64557052346051	0.144036960589072	0.868882564223557	-4.32999521265348
Q5EBL8	PDZD11	0.116054065970729	2.29305756366229	1.86782379669419	0.104195093402125	0.857778427656273	-4.3301638993039
O00422	SAP18	-0.0792872355788546	2.33739151700743	-2.57543865274834	0.0368536815444321	0.779343783406205	-4.33267639905428
Q8N4Q1	CHCHD4	0.0993211860050427	2.30578727335013	2.18608011397931	0.065222610630654	0.83377002779785	-4.3342166482696
Q9BVP2	GNL3	0.154747695212976	2.23441978252096	2.37292344408647	0.0495479521560729	0.818618230250933	-4.33451657787474
Q13155	AIMP2	0.0439521902819068	2.31250610637745	2.5635844338104	0.0374948253991186	0.782327377077587	-4.33473888516969
Q969G6	RFK	-0.175136827183787	2.41335067310601	-1.99467295912702	0.086474614913398	0.839030326786484	-4.33486088624093
P82673	MRPS35	0.0995126748597382	2.34149435177825	2.06858162039207	0.0775545964020076	0.837338689572292	-4.33494807063767
Q00839	HNRNPU	0.124981437500938	2.24013455626364	3.21250966420907	0.0148951516283794	0.675071781656003	-4.33645485306145
Q8WUA7	TBC1D22A	0.186221074796414	2.31779027736075	1.89046039925019	0.100791837553225	0.848719547312728	-4.33720139620456
Q8TEW0	PARD3	-0.126439432900265	2.26717659225857	-1.81558240728228	0.112479835805019	0.860721404152696	-4.33734902920142
Q5JSJ4	INTS6L	0.296740542113901	2.29412389272821	1.65098744376189	0.142913603756984	0.868882564223557	-4.33886729000807
Q6KC79	NIPBL	0.0891967080046922	2.3490542587737	2.09774450724938	0.0742918640023533	0.837338689572292	-4.33893921854887
Q9BRB3	PIGQ	0.247238643379997	2.39602216637594	1.61544030168125	0.150437750664275	0.868882564223557	-4.34167131412338
Q99572	P2RX7	0.191842150680688	2.31064883892686	1.66693761638846	0.139653468020527	0.868882564223557	-4.34388233396857
Q9HBL0	TNS1	0.224884427108019	2.38887494374124	1.67012871898737	0.139009677186545	0.868882564223557	-4.34444858186327
Q9Y2G8	DNAJC16	-0.14206851309279	2.33196386685156	-1.82263224331648	0.111325771667975	0.860721404152696	-4.34451990059181
Q86SQ7	SDCCAG8	-0.279488352352394	2.33435810464433	-1.61514523480729	0.150501727946269	0.868882564223557	-4.34641498313865
Q53G59	KLHL12	0.350966303450963	2.55248482828453	1.61054171265654	0.151503168493965	0.868882564223557	-4.34720401283247
O15394	NCAM2	0.385725610723638	2.10235821086663	1.63305443098394	0.146664274651862	0.868882564223557	-4.34785217134961
Q96AJ9	VTI1A	0.123732458308297	2.28957855756636	1.79490251574323	0.115932004060488	0.860721404152696	-4.34978430836609
Q969K4	ABTB1	0.213573947783763	2.33037020914544	1.62718434807798	0.147911884548834	0.868882564223557	-4.35001948828625
P26368	U2AF2	0.0330626646123855	2.34449215429622	2.83410578159505	0.0253739675253809	0.723114969001083	-4.35045826285389
P36404	ARL2	0.171394901393054	2.31679725256631	1.86146871499262	0.105170433752303	0.858611315729211	-4.35387648785556
Q15797	SMAD1	0.062648436829596	2.31832990166337	2.28945033283296	0.0560137568867657	0.818618230250933	-4.35440660233995
Q92771	DDX12P	0.152658487707415	2.34266991119316	1.75255201152062	0.12332179543331	0.86348923091023	-4.35569267467771
Q8IY95	TMEM192	-0.072087227025237	2.35626856156451	-2.03133393689943	0.0819298007609785	0.837338689572292	-4.35597751863679
Q8N983	MRPL43	-0.0823246524065194	2.31440078560936	-2.30052073793318	0.0551090751005298	0.818618230250933	-4.35771980517995
Q9UEE5	STK17A	0.139513648073432	2.32603036593604	1.74077859031155	0.125454850860932	0.865900828993562	-4.3585923995396
P15923	TCF3	0.120115163961947	2.32849027791594	1.77356776389203	0.119600069087655	0.860721404152696	-4.35876647991224
Q13395	TARBP1	0.206996175895187	2.37618923632519	1.69344271330948	0.134390384674566	0.867385407219577	-4.35910001843295
Q8IZA0	KIAA0319L	0.151849298845448	2.23197669743468	1.65488347724302	0.142110737112645	0.868882564223557	-4.3616467817457
P49796	RGS3	-0.1965286919505	2.33459603155008	-1.6323820195755	0.146806686166823	0.868882564223557	-4.36179150323178
Q9H6W3	RIOX1	0.213597769406651	2.27729496665024	1.65643745091808	0.141791688712626	0.868882564223557	-4.3621899070736
Q12882	DPYD	0.121736665607659	2.34487622139814	1.81893745007338	0.111929181292443	0.860721404152696	-4.36253599515492
Q8WWI5	SLC44A1	-0.0780670047649005	2.34134676210265	-2.35899778832834	0.0505712149253581	0.818618230250933	-4.36308828180479
Q52LR7	EPC2	-0.225554798401949	2.32909405992848	-1.59012664055032	0.156019429482612	0.873425951656832	-4.36308880468084
Q6DT37	CDC42BPG	0.186814098823774	2.28267007142011	1.61946044648242	0.1495686146382	0.868882564223557	-4.36367101980657
Q6PFW1	PPIP5K1	0.307747011372944	2.36814102238455	1.58564606850952	0.157027225747989	0.873425951656832	-4.36382019543783
O94822	LTN1	0.0911713043825708	2.32202294378331	2.57595446414109	0.0368260430274515	0.779343783406205	-4.36775570820552
A0AVK6	E2F8	-0.357646271317957	2.14380168479205	-1.579723154828	0.158368707838823	0.873795735271805	-4.36786857250647
Q9Y6H5	SNCAIP	0.243419699163545	2.26115715705314	1.6423222558335	0.144714550346077	0.868882564223557	-4.36817567380832
Q86UW7	CADPS2	0.0909438494784798	2.34805911286975	1.84283721663509	0.108081165028669	0.860721404152696	-4.36890867384595
Q9H3F6	KCTD10	0.155924309658067	2.28991413650882	1.81737795476044	0.112184813262374	0.860721404152696	-4.37088274296543
Q9NRA8	EIF4ENIF1	0.0965177937555073	2.32120382128939	2.25547266952299	0.058885704579322	0.818618230250933	-4.37186414680462
Q99551	MTERF1	0.28832154109066	2.27559639686416	1.61646012531144	0.150216824747735	0.868882564223557	-4.37424141217362
Q9BWT1	CDCA7	0.215781275334356	2.4052282936151	1.8252998733389	0.110892063481661	0.860721404152696	-4.37469527743065
Q96FL9	GALNT14	0.18514828871781	2.234692929906	1.65485317036782	0.142116966156829	0.868882564223557	-4.37474433438969
Q12805	EFEMP1	-0.173144441129572	2.33742899210231	-1.61908108591359	0.149650429918515	0.868882564223557	-4.37502994600266
Q7Z5U6	WDR53	0.186666772231697	2.24948743323297	1.59569984123709	0.154774252174079	0.873425951656832	-4.3788404324148
Q96SK2	TMEM209	0.108662660947924	2.39913588727584	1.76247104405871	0.121551620925356	0.863074315988604	-4.38091795092483
Q9ULR3	PPM1H	0.281370095949843	2.30846674982438	1.65275364733767	0.14254911087712	0.868882564223557	-4.38119430681591
Q9BW66	CINP	-0.151592667378321	2.24682459362043	-1.67544828587179	0.137942688351802	0.868882564223557	-4.38165812287443
Q96RG2	PASK	-0.161442576209076	2.28235738162897	-1.67499502617293	0.138033300676326	0.868882564223557	-4.3823735729923
Q6P0Q8	MAST2	0.26736784150606	2.25892790883759	1.55496874883838	0.164090921677626	0.876847687880715	-4.38505575038148
Q99569	PKP4	-0.220932540109148	2.33479635694747	-1.55843578011384	0.163278147093659	0.876847687880715	-4.38805734079167
Q5K4L6	SLC27A3	-0.287600327987905	2.16168911481971	-1.55340767574296	0.164458099892414	0.876847687880715	-4.38823117574017
Q6PIW4	FIGNL1	0.166558985365546	2.26662580479378	1.72203668747105	0.128923085658077	0.867356530888632	-4.38963874442083
Q8IWU5	SULF2	0.103620071861062	2.25703815766242	1.78872197279662	0.116983363412541	0.860721404152696	-4.38972919192273
Q9C0B5	ZDHHC5	0.13546468007109	2.21823842135011	1.69927511409943	0.133257675129361	0.867356530888632	-4.39001660147208
Q9Y592	CEP83	-0.395691903878575	2.54048499134151	-1.54655079480327	0.166079880909475	0.876847687880715	-4.39001933152716
Q96M11	HYLS1	0.295223046469272	2.46859155640522	1.54719869294584	0.165926013227663	0.876847687880715	-4.39003328633475
Q9UJ83	HACL1	-0.136057078138979	2.3285747428668	-1.72151971498776	0.12902003281831	0.867356530888632	-4.39014862919221
Q9H9J4	USP42	0.162903319012525	2.31058169799765	1.5862688538886	0.156886784774916	0.873425951656832	-4.39038610863299
Q8NI37	PPTC7	-0.183245967854191	2.30695390870289	-1.54649912861326	0.166092156633496	0.876847687880715	-4.39152307976574
Q8TBB5	KLHDC4	0.197599084776797	2.22674638021912	1.6219994822838	0.149022104249639	0.868882564223557	-4.39232458477601
Q7Z6K3	PTAR1	-0.131203760542941	2.32127208792213	-1.7008726986816	0.132948988268611	0.867356530888632	-4.3935700832696
Q8N2K1	UBE2J2	-0.176035779404578	2.51264737521717	-1.55980401357994	0.162958415907476	0.876847687880715	-4.3958080645122
Q96LD4	TRIM47	0.0607144693588699	2.29148314546444	2.45455514567233	0.0439616551231616	0.80927326187182	-4.39638772026863
O14874	BCKDK	0.122463776608879	2.33459817159782	1.97238950589815	0.0893577056748069	0.839030326786484	-4.39878495577369
Q6P0N0	MIS18BP1	0.251293050850416	2.14673889085529	1.53925579257788	0.167821435215293	0.878597632429895	-4.4000120260942
O15037	KHNYN	-0.300766783313338	2.27782074094417	-1.65796217333237	0.141479300149405	0.868882564223557	-4.40065311330184
Q14241	ELOA	0.232200615848193	2.11528172285592	1.58580877173347	0.156990524173209	0.873425951656832	-4.40079619288147
P51948	MNAT1	-0.14497724184576	2.34262662750191	-1.77470461739616	0.119401835955183	0.860721404152696	-4.40168226293096
Q93063	EXT2	-0.392653973034764	2.21994449366209	-1.52747867011848	0.1706684574241	0.880857624457701	-4.40309922073269
P62701	RPS4X	0.108797483259964	2.34465223669604	2.80120063047072	0.0265980628772255	0.723114969001083	-4.40314756551702
Q9NQL2	RRAGD	-0.107331817812905	2.33262899921041	-1.95515107502837	0.0916527483154184	0.844219823268729	-4.40334265763626
O76021	RSL1D1	0.0886993444582318	2.30632969277911	2.45107082696947	0.0441863481931191	0.80927326187182	-4.40377411371022
Q9UBW8	COPS7A	-0.135884703675027	2.33838176330254	-1.78949796007325	0.116850861008159	0.860721404152696	-4.40431790455822
P16260	SLC25A16	0.163495945362899	2.36309580507382	1.62966821805104	0.14738276385882	0.868882564223557	-4.40529559830644
O14773	TPP1	-0.0591611599342275	2.32688507191091	-2.26809787348874	0.0578015252999522	0.818618230250933	-4.40603081234843
Q9NVF7	FBXO28	0.157741596225947	2.27312409405132	1.74172709200377	0.125281711048272	0.865900828993562	-4.40646971420037
Q9P2B7	CFAP97	-0.191842451012612	2.23847555767017	-1.59763152233278	0.154344830512745	0.873425951656832	-4.40768265997853
O75880	SCO1	-0.137129004847526	2.36885057836695	-2.07725388307218	0.0765697160405014	0.837338689572292	-4.40913220439772
P42704	LRPPRC	-0.0329294347515997	2.35304719560696	-2.74869180943254	0.0286816018554348	0.723114969001083	-4.40922969264308
P62750	RPL23A	0.240350693513791	2.17655700253699	2.69573220458133	0.0309569876970757	0.738184881626923	-4.41021086485348
Q14168	MPP2	0.213481319509428	2.31824080084053	1.56485989825708	0.161781954380628	0.876847687880715	-4.41136841343144
O75964	ATP5MG	-0.077263496031765	2.36122944835059	-2.5652371690238	0.0374047466252866	0.782327377077587	-4.41168234140467
P14921	ETS1	-0.188483100995061	2.39223043509312	-1.64004765887385	0.145190809378732	0.868882564223557	-4.41322816407937
Q9Y3U8	RPL36	0.13616884263663	2.23370282582465	2.88926961098827	0.0234530915591672	0.723114969001083	-4.41369823300652
Q9NQ66	PLCB1	0.470482389692982	1.98154606644646	1.60803730005209	0.152050577905753	0.868882564223557	-4.41508320524248
P40425	PBX2	-0.201383792496296	2.24816923925367	-1.72208040674041	0.12891489021624	0.867356530888632	-4.41524592120399
Q6KCM7	SLC25A25	-0.191795575429067	2.19999153463359	-1.62895716000161	0.147534054295106	0.868882564223557	-4.41631490376614
Q9ULG1	INO80	0.168407901072574	2.25020884679277	1.54763592450607	0.165822250380898	0.876847687880715	-4.41633837189046
Q6PI47	KCTD18	0.190487535576961	2.3212087398277	1.56484901312194	0.161784478812968	0.876847687880715	-4.41826940280245
Q12800	TFCP2	-0.127296640986939	2.42027327917737	-1.66442106092278	0.140163150290155	0.868882564223557	-4.41894152668304
P55327	TPD52	-0.040375044237311	2.37056353714593	-2.84867300978901	0.0248511260489115	0.723114969001083	-4.42061914560896
Q49MG5	MAP9	0.249771948347046	2.31927110545454	1.50198552485823	0.176983338465633	0.880857624457701	-4.42084130660905
Q9Y2K7	KDM2A	0.0645850756224153	2.31908325895298	2.11475552540807	0.0724522631682462	0.836459774407879	-4.42122467628152
Q86XR7	TICAM2	-0.0811410010296318	2.32601850105858	-2.07951254381631	0.0763152569159376	0.837338689572292	-4.42158174547835
Q9HA64	FN3KRP	-0.10045531473863	2.33420856800528	-1.94483784269456	0.0930533716244902	0.844219823268729	-4.42194679852065
Q9UJA3	MCM8	-0.640049090932212	2.26603799312451	-2.3616241960043	0.0503765861446019	0.818618230250933	-4.4233028808761
Q9BXS9	SLC26A6	-0.776298974836708	1.91065189243596	-1.65723728374319	0.141627736425994	0.868882564223557	-4.42411088917192
O75127	PTCD1	-0.104536077415544	2.29571700490812	-1.76086829738013	0.121835996954733	0.863074315988604	-4.42434585377822
Q149N8	SHPRH	-0.346795621779306	2.1728706053111	-1.49542515510881	0.178642549617533	0.882012350947988	-4.42606276825536
O43567	RNF13	0.57230916917351	2.35189447096594	1.50963723870995	0.175065871819211	0.880857624457701	-4.42643226464722
P20023	CR2	-0.266106196516648	2.30578114784476	-1.49101162664481	0.179766751378023	0.882012350947988	-4.42645230121473
Q8NB37	GATD1	0.114089413923739	2.37314631831697	1.94101304756013	0.09357812869629	0.844219823268729	-4.42763094397353
Q9NPF5	DMAP1	0.149558611552092	2.30368505569721	1.76087422697998	0.121834943692151	0.863074315988604	-4.42770739655952
Q2TB90	HKDC1	-0.182064220250696	2.3446522710103	-1.73191390510058	0.127084069456549	0.866401341125117	-4.42809830028609
P55011	SLC12A2	0.122657004716187	2.33571974731253	1.82344728618118	0.111193087180354	0.860721404152696	-4.42870978918482
Q9Y546	LRRC42	-0.258396126017809	2.18740574368917	-1.54878269710851	0.165550384525215	0.876847687880715	-4.42917299917627
O60733	PLA2G6	0.205629927427263	2.30150288080341	1.487166410123	0.180751436279009	0.882012350947988	-4.43168799367511
Q9Y580	RBM7	0.124026285200666	2.38236082593057	1.8978603263036	0.0997029526283171	0.848719547312728	-4.43233753222994
Q05D32	CTDSPL2	0.103539783755669	2.34274153748279	1.80856028188873	0.113640820084536	0.860721404152696	-4.43258000343685
P62851	RPS25	0.311494290220177	2.1759146816226	3.11789944784447	0.0169886212554044	0.69691739511577	-4.43281010642334
Q9Y4D8	HECTD4	-0.306431524949644	2.30769756240782	-1.50471298596677	0.17629766849009	0.880857624457701	-4.4358829477577
Q2PZI1	DPY19L1	-0.0743413854800464	2.36100727373595	-2.06709404268749	0.0777247973866131	0.837338689572292	-4.43676672057512
Q9NXJ5	PGPEP1	-0.129514644233719	2.32759029206152	-1.65114671872053	0.142880698194694	0.868882564223557	-4.43821200385456
P48634	PRRC2A	0.0868394886819814	2.24905653744763	1.91231847533087	0.0976084571955032	0.846686882874475	-4.43895600640901
Q6PCE3	PGM2L1	0.287675305223052	2.37940179197355	1.48603141086265	0.181043023251457	0.882012350947988	-4.43943189265871
Q8N6L1	KRTCAP2	0.27064076664299	2.20139127710854	2.11468161494773	0.0724601567418477	0.836459774407879	-4.4394333354751
Q71UM5	RPS27L	0.117109709044549	2.31945473329982	2.87491741121277	0.0239376164430246	0.723114969001083	-4.44019673214852
Q96EV2	RBM33	0.0693488932452822	2.35594644900892	2.04785587668333	0.0799596580741668	0.837338689572292	-4.44040749023329
Q9BVG9	PTDSS2	0.162871854955542	2.31449442132887	1.61074458881232	0.151458904729229	0.868882564223557	-4.44092203621582
Q15011	HERPUD1	0.140785614772238	2.325247996215	1.76842727237566	0.120500357138883	0.863074315988604	-4.44301293845532
Q99643	SDHC	-0.186531620731998	2.40359634939096	-2.06695740551629	0.0777404493209828	0.837338689572292	-4.44379355560605
Q96L92	SNX27	-0.0877189167211878	2.34308275211618	-1.93538844492832	0.0943550884331207	0.844219823268729	-4.44426551039092
P19022	CDH2	-0.251255325889533	2.37592031133269	-1.4709104786492	0.184968617814783	0.885337596541294	-4.44440761011392
Q2T9J0	TYSND1	0.135555049974084	2.35702082825732	1.62685507392201	0.147982160572923	0.868882564223557	-4.44442310027047
Q9HBL8	NMRAL1	0.241914282723488	2.41613306268453	1.50640142020937	0.175874420017641	0.880857624457701	-4.44485472503368
Q9UGC7	MTRF1L	-0.246885117123423	2.228530881003	-1.52532178557343	0.171194641733175	0.880857624457701	-4.4472973307186
Q9BX63	BRIP1	0.191980068466799	2.33407671855713	1.58103854218229	0.158069871214894	0.873656202256459	-4.44919577045938
P39880	CUX1	0.17584661342287	2.25750103140932	1.65526809870139	0.142031707225777	0.868882564223557	-4.45175992437542
Q86X27	RALGPS2	0.158156455228048	2.31099259465219	1.51689185910295	0.173265454854595	0.880857624457701	-4.45331466759655
Q8N6V9	TEX9	-0.373302334975832	2.24313053554445	-1.4482543395154	0.190994773551345	0.891963255190512	-4.45472284354505
O75182	SIN3B	-0.179674224381263	2.31334200337333	-1.48539915800008	0.1812056374771	0.882012350947988	-4.45532948884789
Q5FBB7	SGO1	-0.333022034727957	2.24745221168583	-1.44090105952907	0.192988349150953	0.891963255190512	-4.45577014806366
P62266	RPS23	0.117146066457898	2.29333573457556	2.611162823452	0.0349894443034098	0.77693686570966	-4.45585485586604
Q96PN7	TRERF1	-0.249025499357931	2.47178626353301	-1.44414830345919	0.192105678631352	0.891963255190512	-4.45791560103664
Q9NQE9	HINT3	-0.100990715151877	2.30827774849166	-1.73013964701041	0.127412565778957	0.866848282323528	-4.4584729714505
P05166	PCCB	-0.111909248212198	2.34593241459339	-1.71674376590374	0.129918940452375	0.867356530888632	-4.45850197877248
P20701	ITGAL	-0.0766938348306623	2.31959581423835	-2.00749303954535	0.0848576856072496	0.837338689572292	-4.45897242983692
Q15118	PDK1	-0.0400216394740391	2.357585526423	-2.50148874706086	0.0410471958498448	0.80927326187182	-4.4605877995739
Q9H1B5	XYLT2	-0.206450419620544	2.28884233211361	-1.50228006803284	0.176909174830043	0.880857624457701	-4.46122344634946
O00567	NOP56	0.0780538601978681	2.29972568143648	2.26798935836855	0.0578107572214657	0.818618230250933	-4.46181851031492
Q8IUW5	RELL1	-0.668290832352541	2.11976958724439	-1.48687222252193	0.180826973536672	0.882012350947988	-4.46237703860961
Q92968	PEX13	-0.272982518729349	2.2444970824768	-1.4497291041943	0.190597184557452	0.891963255190512	-4.4626241660059
Q9Y484	WDR45	-0.127775911477632	2.32837652946619	-1.68151041606815	0.136736171248708	0.868882564223557	-4.46347411738147
P0DP91	ERCC6	-0.216792311889644	2.32892600748153	-1.50863063194604	0.175317032649765	0.880857624457701	-4.46364956195734
Q8TF27	AGAP11	-0.390566052658317	2.32445483251447	-1.47450102082687	0.184029540785856	0.883825035658927	-4.46373265810618
P26374	CHML	-0.196911430617373	2.29798854422088	-1.59677197708487	0.154535774481291	0.873425951656832	-4.46410080824562
Q8WZ42	TTN	0.212053524738974	2.343227514941	1.56746171852252	0.161179594582267	0.876847687880715	-4.4641637289809
O76062	TM7SF2	-0.208711079617874	2.15059554073665	-1.5392193504184	0.167830177135417	0.878597632429895	-4.46536085311014
Q92845	KIFAP3	-0.152514468644456	2.27603685265589	-1.50362456970179	0.176570999793029	0.880857624457701	-4.46751358201169
Q32P28	P3H1	-0.0977513303924048	2.31283829643084	-1.8395353122962	0.108605080341896	0.860721404152696	-4.46791861134292
Q14135	VGLL4	-0.123607629425374	2.37452577810623	-1.61582306969532	0.150354795553338	0.868882564223557	-4.4679997708586
O14683	TP53I11	-0.37887700854764	2.26428100947247	-1.5166802606411	0.173317727757757	0.880857624457701	-4.46828847124828
Q9H7N4	SCAF1	0.135804522318137	2.21453463789374	1.93294388086211	0.094694736960262	0.844691013597619	-4.46853095155767
Q9UHK6	AMACR	0.637528838009907	2.02762209731348	1.43925760034819	0.193436465563538	0.891963255190512	-4.47003367061596
Q8N6M3	FITM2	-0.327757312324351	2.37063754457295	-1.58225749551836	0.157793409526661	0.873600564222271	-4.47078095713564
Q96PM5	RCHY1	0.156627233683776	2.25578662553878	1.49819658054816	0.17793989526849	0.882012350947988	-4.47142798783357
Q9UKA4	AKAP11	0.275026782338288	2.37171431926691	1.42498539025879	0.197367498053713	0.895678377105005	-4.47305454047432
Q96CD2	PPCDC	-0.14951829908942	2.32201927095451	-1.75214338548874	0.123395245299846	0.86348923091023	-4.47326701867146
Q8TCA0	LRRC20	0.0968408008156458	2.29936863115152	1.74196763181307	0.125237839041212	0.865900828993562	-4.47391322438388
Q8TF71	SLC16A10	0.182738227010717	2.2870060889926	1.51042303182136	0.174870035169965	0.880857624457701	-4.47401072813016
O95983	MBD3	0.109502943558424	2.31553042078337	1.8612572078607	0.105203046438769	0.858611315729211	-4.47514822673645
Q6P3S6	FBXO42	-0.129084246150398	2.24576092326012	-1.56579453012782	0.161565334341041	0.876847687880715	-4.47527342754903
Q7Z7K6	CENPV	0.264296237799236	2.40945714626737	1.43239008628695	0.195319143085861	0.893137358303084	-4.47626495969658
Q27J81	INF2	0.167979825704424	2.28466012785547	1.47351329671528	0.184287440295774	0.883825035658927	-4.47677112089602
Q92575	UBXN4	0.118369009372438	2.32740923491177	1.93747593541027	0.0940659963558124	0.844219823268729	-4.47851198750746
Q86W92	PPFIBP1	0.19854657967406	2.32842323754155	1.41125187090952	0.201217586899122	0.897932788398547	-4.47979489494669
P51116	FXR2	-0.0688078350431526	2.32864450704524	-2.51130429721934	0.0404633008032487	0.80927326187182	-4.48002149786375
Q7L5Y1	ENOSF1	0.178615335157273	2.19399980941323	1.49189888394899	0.179540235975558	0.882012350947988	-4.4802684469194
Q96EV8	DTNBP1	0.193952314532749	2.29014962470004	2.0564423467282	0.0789544054077042	0.837338689572292	-4.48052016168966
Q9UHJ3	SFMBT1	0.27021576277858	2.27837412436394	1.39712497064823	0.205247805408519	0.903655950949019	-4.48084429607588
Q9Y2D9	ZNF652	-0.154422861066705	2.30180574984215	-1.47007178454574	0.185188595835194	0.885370383727976	-4.48163085488075
P18850	ATF6	-0.149961150064715	2.33521138623341	-1.48852949152473	0.180401818040676	0.882012350947988	-4.4819692191685
Q8ND71	GIMAP8	0.349682576487084	2.46767715831441	1.3965992379775	0.205399168240421	0.903655950949019	-4.48603440548459
Q15131	CDK10	-0.300994266222191	2.17766168351614	-1.45370079707679	0.189530144084795	0.891884884121642	-4.4862671556867
O43166	SIPA1L1	-0.336379972429083	2.15995401859647	-1.38780656896903	0.207945407393292	0.903655950949019	-4.48682503028091
Q96CN7	ISOC1	-0.0863026100024708	2.35792541055042	-2.26537361763876	0.0580337441786265	0.818618230250933	-4.48696917119684
P78314	SH3BP2	0.37058987035752	2.25649606817681	1.44461445969234	0.191979266029596	0.891963255190512	-4.48711303426365
Q8TD47	RPS4Y2	0.0667102283426541	2.34637794681119	2.81570880921546	0.026050863653498	0.723114969001083	-4.48775525349236
Q9NUE0	ZDHHC18	-0.353547130952342	2.26381704978002	-1.40850150791599	0.201996650032372	0.897932788398547	-4.48923529145933
Q15111	PLCL1	-0.16470524898039	2.2608912709888	-1.48932775284101	0.180197356687407	0.882012350947988	-4.49033310155538
Q12789	GTF3C1	0.080889217632012	2.28887674376802	1.93083374575339	0.0949888820959194	0.844782975114583	-4.49151874248538
Q8WZ73	RFFL	0.457810391792788	2.30897986399353	1.37578332127737	0.211472522558468	0.906369100578678	-4.49169414771734
O75935	DCTN3	-0.0837369703952419	2.34830281885533	-2.02784233549783	0.0823522701581042	0.837338689572292	-4.49197375232641
A5D8V6	VPS37C	0.310676037734025	2.34892697498441	1.44222692828718	0.192627509759956	0.891963255190512	-4.4920722106537
P19838	NFKB1	-0.109981930953352	2.31795564203184	-2.10325264898072	0.0736911554251537	0.837338689572292	-4.49462546090418
P19484	TFEB	-0.364830123534399	2.38494544394089	-1.42147994377807	0.198343905199412	0.897631896718263	-4.49585674736339
O95684	FGFR1OP	0.106368839260571	2.30749104762796	1.68265992058159	0.136508516578471	0.868882564223557	-4.49591419475869
P78346	RPP30	0.0687692084118932	2.28805921171509	2.0778872304972	0.0764982784716432	0.837338689572292	-4.49598480467342
Q9NZM4	BICRA	-0.33605344810707	2.23995891762111	-1.78035441088211	0.118421341945132	0.860721404152696	-4.49612229441891
P16402	H1-3	0.151856057074713	2.23776980846452	3.16803523449115	0.0158426889019209	0.675458975847432	-4.49701861160016
Q16637	SMN1	-0.0977953812796664	2.27086310901475	-2.10636798815456	0.0733535506730463	0.837338689572292	-4.49737380589431
Q9Y5Q8	GTF3C5	0.0759888468710981	2.2921056758578	1.86051852342321	0.10531702255372	0.858611315729211	-4.49805249180298
Q9Y605	MRFAP1	0.237948619911731	2.27161067012268	1.63412585654787	0.146437622094969	0.868882564223557	-4.49821840599777
Q96I51	RCC1L	0.0836226910725144	2.33061136742158	1.80579576316898	0.11410104249242	0.860721404152696	-4.49872122054001
P50219	MNX1	0.414648554362198	2.1996642228935	1.38957748285166	0.207430330190652	0.903655950949019	-4.4994887526435
Q9H999	PANK3	-0.348496858824715	2.11024361715313	-1.36757307179003	0.213911403754863	0.90661629670666	-4.5005833120325
P29372	MPG	0.0880667440775762	2.32085307697292	1.90841541374562	0.0981696099591084	0.846686882874475	-4.50102097173102
Q02410	APBA1	-0.169523631885011	2.45402129789741	-1.52105787278556	0.172239223645742	0.880857624457701	-4.50113740548648
P11166	SLC2A1	-0.157458277726316	2.29699379346647	-1.99079710970281	0.0869694126155842	0.839030326786484	-4.50133977867774
P49917	LIG4	0.147186192113955	2.331125234517	1.49215469458239	0.179474976165723	0.882012350947988	-4.50270203447913
Q13107	USP4	-0.102457282953779	2.30618301229596	-1.97313584963339	0.0892596274757656	0.839030326786484	-4.50358740043309
Q9UHB4	NDOR1	0.192753182944334	2.26994825744735	1.60907359836396	0.15182384283355	0.868882564223557	-4.5039809572416
O95297	MPZL1	-0.130791986444522	2.33001748207485	-1.75500156529411	0.122882366430817	0.86348923091023	-4.50403133807716
Q9H6A9	PCNX3	-0.265690981202065	2.16114547735212	-1.37797501499225	0.210825647703098	0.905801791699523	-4.50426885098641
Q5JWR5	DOP1A	0.524488081332084	2.20824254505066	1.35012770946056	0.219176186951632	0.90684862057854	-4.5043448649044
Q9NRR4	DROSHA	0.131917974611739	2.30322306920864	1.5376223211531	0.168213691402197	0.878912269686947	-4.50550790322604
Q92544	TM9SF4	0.0824807141852694	2.29076780691898	2.07289589694539	0.0770630727474255	0.837338689572292	-4.50731162160112
Q13496	MTM1	-0.0935528522332776	2.37535658464542	-1.7125368110654	0.130715676237206	0.867356530888632	-4.50745456643896
P62318	SNRPD3	0.21493346290286	2.16341436917201	2.73953951601066	0.0290619470475925	0.723512275723524	-4.50823274794869
Q86TV6	TTC7B	1.09551017426723	2.12807166431791	1.72552135960566	0.128271413164146	0.867114021487892	-4.50883901297792
P30536	TSPO	-0.0891576101004068	2.32779484778517	-2.10939153965875	0.0730273696159001	0.837338689572292	-4.50921154119328
Q7Z5L2	R3HCC1L	0.208002283424149	2.2742415304988	1.43534015396712	0.19450839673783	0.892290401267862	-4.50929896621363
Q16134	ETFDH	-0.0774520305555161	2.35202860271222	-1.97735196425109	0.0887075672023768	0.839030326786484	-4.5106234000989
A2RUS2	DENND3	0.110570141894007	2.32417558143069	1.57630789260129	0.159147050080611	0.875429341390389	-4.51283717115
O00512	BCL9	-0.144848373595477	2.35568361009762	-1.44616844660122	0.191558395449816	0.891963255190512	-4.51402096409246
Q92604	LPGAT1	0.257166709384105	2.36696464741326	1.3842217167596	0.208991552774145	0.904097041077926	-4.51433009822404
Q92543	SNX19	-0.172306413490882	2.2935080599925	-1.45573955805178	0.188984503270387	0.891884884121642	-4.51576014548097
Q01968	OCRL	-0.180416447083401	2.33653017977474	-1.50770273634989	0.175548845469672	0.880857624457701	-4.51858581060432
Q9UGV2	NDRG3	0.0769546152686614	2.33163102789531	1.97967544655785	0.0884047669184728	0.839030326786484	-4.51923709981476
Q8N680	ZBTB2	-0.41122222952853	2.17556870295512	-1.31674960823816	0.22956719687509	0.90684862057854	-4.51984241964457
Q96SZ5	ADO	0.0755100235775763	2.33080040909434	1.81809865350015	0.112066606686616	0.860721404152696	-4.52062700117143
Q53GT1	KLHL22	0.249645679141438	2.2714517564876	1.42747082416564	0.196677816874212	0.895501977838841	-4.52064496410662
Q9UNK9	ANGEL1	0.181008626671259	2.48464056108559	1.384156432072	0.209010647625143	0.904097041077926	-4.52069158946694
O75144	ICOSLG	-0.134231578438298	2.32671749851748	-1.6811299574477	0.136811598405397	0.868882564223557	-4.52088751788671
Q6P4R8	NFRKB	0.0977190712216326	2.33298797700338	1.65852913464809	0.141363304896216	0.868882564223557	-4.52157713266579
Q7Z392	TRAPPC11	-0.121956875831146	2.36684866374058	-1.67046549670275	0.138941897049173	0.868882564223557	-4.52160187447607
Q13115	DUSP4	0.35673082277465	2.14539871410687	1.38649769899076	0.208326826904955	0.903655950949019	-4.52254324047169
Q86WX3	RPS19BP1	0.125582489338123	2.33489254214124	1.71595238277381	0.130068464078476	0.867356530888632	-4.52319496446479
Q5VWN6	TASOR2	0.229271486752313	2.26132175407732	1.36682913180946	0.214133617105297	0.90661629670666	-4.52416788554424
Q8N9N5	BANP	-0.132164420355304	2.23443700018635	-1.51176848707772	0.174535183228942	0.880857624457701	-4.52703207015375
Q6PCB5	RSBN1L	0.132942906653697	2.27798175508543	1.5938126748859	0.155194849896306	0.873425951656832	-4.52745117928508
Q92830	KAT2A	0.317576341320947	2.24048552594659	1.34345184090805	0.221220846600552	0.90684862057854	-4.52762429814478
Q9ULL5	PRR12	0.131177498192152	2.28636424532446	1.43525468840287	0.19453184206129	0.892290401267862	-4.52800539874622
Q9UJ41	RABGEF1	0.114043803893222	2.30039095389617	1.73586541642598	0.126355357896929	0.866022059068491	-4.52904515236514
O75528	TADA3	-0.242566738765114	2.26991424494824	-1.47410747284083	0.184132258830344	0.883825035658927	-4.5290478285284
Q49B96	COX19	-0.115893360955241	2.33096354796733	-1.8638984426852	0.10479649207926	0.858611315729211	-4.52920893288594
O94887	FARP2	-0.122921772392531	2.3536871273526	-1.49809154902773	0.177966478509169	0.882012350947988	-4.53102593682109
Q99704	DOK1	0.112133194424688	2.32911323858556	1.58442660635447	0.157302557811055	0.873425951656832	-4.53142843132904
Q8TAG9	EXOC6	0.171389394554828	2.32207787370593	1.44218321213967	0.192639397565151	0.891963255190512	-4.53158576062685
Q7L266	ASRGL1	0.0684413530471153	2.36788094837528	1.90544485077107	0.0985988039102782	0.846686882874475	-4.53223954240292
Q9BV19	C1orf50	0.182916452549384	2.3051242968617	1.58422827909616	0.157347378748993	0.873425951656832	-4.53380682355667
Q9H6P5	TASP1	0.237615514697394	2.23295847672926	1.36139990302742	0.21576149680679	0.906767241336453	-4.53447551479115
Q6ZNL6	FGD5	0.379090572290182	2.17740676762869	1.41416954900159	0.200394064809297	0.897631896718263	-4.53580562830979
P25054	APC	0.370006419408158	1.96665408374881	1.27424519757278	0.243418340720414	0.90684862057854	-4.53753792328469
O75477	ERLIN1	0.0834741501967503	2.31896693012671	1.733387960078	0.126811767481061	0.866046505283661	-4.53843203560831
Q96EC8	YIPF6	-0.225422446963974	2.3266441387147	-1.57385221763963	0.159708888429697	0.876847687880715	-4.53898284231735
P84090	ERH	-0.130459625604572	2.34926712546288	-2.39377887585372	0.048054936920336	0.818618230250933	-4.53950480833167
Q96A65	EXOC4	-0.0704118026698159	2.34361198483796	-1.90428738719341	0.0987665321298278	0.846686882874475	-4.54100439462613
P13473	LAMP2	-0.129079002810219	2.34505989534195	-2.26410766099615	0.0581419774844261	0.818618230250933	-4.54153431180966
Q8N5F7	NKAP	-0.139139633973112	2.22531554571251	-1.69000283217196	0.13506270570313	0.868173930239716	-4.54352734149996
Q9C0A6	SETD5	0.472562619185184	2.39457644605434	1.30121487290839	0.234548204829414	0.90684862057854	-4.5448080660618
Q9NYM9	BET1L	0.150320106502799	2.17244742967103	1.54717404444136	0.165931864536579	0.876847687880715	-4.5462042781713
Q8WVT3	TRAPPC12	-0.0920637203446713	2.32762941812926	-1.6644810656784	0.140150977080051	0.868882564223557	-4.54632406809248
Q8WTT2	NOC3L	0.086258417500187	2.28674072789462	1.7016270045617	0.132803475924106	0.867356530888632	-4.5474126298951
Q8WXX7	AUTS2	0.161421567644216	2.37787684866724	1.57218994760792	0.160090243349152	0.876847687880715	-4.54821455112051
P25963	NFKBIA	-0.162222952809511	2.24521660984956	-1.68610796272712	0.135827790215166	0.868173930239716	-4.54991314297948
Q6ZU80	CEP128	-0.164824902179736	2.22748666877654	-1.38745123319402	0.208048894895755	0.903655950949019	-4.55079668033951
O95980	RECK	0.321060615623823	2.39066882437303	1.25306475675093	0.250585540741706	0.90684862057854	-4.55138360268109
Q86UT8	CCDC84	0.34242085562179	2.30601968290875	1.30779707105845	0.232426356597661	0.90684862057854	-4.55223931158565
O15056	SYNJ2	-0.229095600106923	2.32264922487231	-1.29534800582695	0.236453603298922	0.90684862057854	-4.552841664077
Q6EEV4	POLR2M	-0.172257015785122	2.48584443956421	-1.64199759870931	0.144782437932944	0.868882564223557	-4.55310090456195
Q9HAU0	PLEKHA5	0.140528008764856	2.28051856027508	1.46709963468463	0.185970058398917	0.886505040154915	-4.55376435533761
Q86WP2	GPBP1	-0.234451196391834	2.16110945153602	-1.429022292714	0.19624839714531	0.895426698942708	-4.55503897198526
O95479	H6PD	-0.168751954456326	2.29942605044236	-1.36567353021832	0.214479197243132	0.90661629670666	-4.55590476640075
Q3KRA9	ALKBH6	-0.158334609067038	2.12487665269099	-1.54290071173005	0.16694918600204	0.876847687880715	-4.5571105096723
Q8NCF5	NFATC2IP	0.138596957787384	2.26574031206383	1.85218503857048	0.106611167907472	0.858611315729211	-4.55718680322031
Q96ME1	FBXL18	-0.192711373573539	2.27082674635074	-1.55541851149512	0.163985273832939	0.876847687880715	-4.55774909738724
Q8WYH8	ING5	-0.178592269248579	2.31662245709323	-1.46626798744001	0.186189255782433	0.886505040154915	-4.5578991369324
Q9Y2C4	EXOG	0.146597047679748	2.39738633957172	1.45403863751261	0.189439628513382	0.891884884121642	-4.55880545061382
Q9HCK1	ZDBF2	0.166314071641641	2.3395503289611	1.43537549766725	0.194498701826404	0.892290401267862	-4.56011559111291
Q6ZSR9	NA	-0.124493843507892	2.30410350403068	-1.67969969444211	0.137095504036284	0.868882564223557	-4.56072462189228
Q14680	MELK	-0.18746280455919	2.29430502909483	-1.39141175574969	0.206898020004376	0.903655950949019	-4.56118810597685
P20155	SPINK2	-0.214475762592933	2.24621944621203	-1.36265115187632	0.215385361770967	0.90661629670666	-4.56250825278299
Q6P9B6	MEAK7	0.365092038541849	2.12928033420325	1.29981639303554	0.235001180342377	0.90684862057854	-4.5642596834888
Q9UK73	FEM1B	-0.12886026811123	2.32061836590611	-1.5201897857843	0.172452603122069	0.880857624457701	-4.56434718943989
Q9C0K1	SLC39A8	-0.44396600696102	2.2035034144819	-1.24175393321952	0.254486440802884	0.90684862057854	-4.5645597859061
Q15773	MLF2	-0.160623401775758	2.34958094823164	-1.58659754227498	0.156812711008194	0.873425951656832	-4.56559626970138
Q9GZP4	PITHD1	-0.108355560138276	2.3756382892941	-1.93540500947463	0.0943527910234161	0.844219823268729	-4.56573769675063
Q9Y6A1	POMT1	0.441781388272619	2.13505330050295	1.311510792177	0.231236571611965	0.90684862057854	-4.56577287672404
Q8IXT5	RBM12B	-0.090220332609952	2.34014248983587	-1.64984202184611	0.143150452888508	0.868882564223557	-4.5661044334639
Q13009	TIAM1	-0.186901614983933	2.46890577114747	-1.34658123754298	0.220260309907676	0.90684862057854	-4.56709560692129
Q9P015	MRPL15	0.0515292228369162	2.34141540645215	2.13201940769764	0.0706318535256576	0.835400932319211	-4.56759936064744
Q9Y5Y0	FLVCR1	0.326178069115265	2.3916006551243	1.38212617023953	0.209605243485062	0.904097041077926	-4.56855603678699
P46939	UTRN	-0.121254220308753	2.31108536733885	-1.47490133807238	0.18392510921608	0.883825035658927	-4.56868134225429
O60861	GAS7	0.249175613752033	2.32856329206657	1.36482159098972	0.214734283058788	0.90661629670666	-4.56949183802478
Q9Y2G0	EFR3B	-0.365628047626955	2.21630665541385	-1.2410512840794	0.254730471556756	0.90684862057854	-4.56965056316773
Q9BYE7	PCGF6	-0.178556040553836	2.32856933836785	-1.47798968055611	0.18312125143057	0.883825035658927	-4.56997360857815
Q15027	ACAP1	-0.104815430587632	2.30080424989325	-1.70624474593048	0.13191595503044	0.867356530888632	-4.57608318649296
C9J798	RASA4B	0.0885123123334399	2.29269625865585	1.63607780182408	0.146025544176862	0.868882564223557	-4.57628667525231
Q8TCU4	ALMS1	-0.167335001489066	2.27398958890478	-1.45528384535906	0.189106344110327	0.891884884121642	-4.57642981778993
Q9NYB9	ABI2	-0.234810260753831	2.334763946721	-1.39581414052147	0.205625389292134	0.903655950949019	-4.57645051123706
O43291	SPINT2	-0.288228698977102	2.2013411493444	-1.30205190152108	0.234277449061526	0.90684862057854	-4.57686412471201
Q9BRQ0	PYGO2	0.150769419401882	2.33793912053133	1.46664605505051	0.186089579485738	0.886505040154915	-4.57755083899499
Q9Y6R0	NUMBL	0.195622458733651	2.34004153685434	1.38713359663864	0.208141441634001	0.903655950949019	-4.57800054980909
Q9NRS6	SNX15	-0.0927219131034514	2.31221692579279	-1.71351599557881	0.130529820119489	0.867356530888632	-4.57813424350421
Q9NRY2	INIP	-0.168195753207021	2.4280539030915	-1.6773477834134	0.137563564440257	0.868882564223557	-4.57859850465811
P19634	SLC9A1	-0.299172826248225	2.25190467837509	-1.35814934754556	0.216741347032675	0.90684862057854	-4.57965556654885
Q5BKT4	ALG10	-0.153775476348064	2.28171960689023	-1.41984767836363	0.198800030612958	0.897631896718263	-4.57996233470694
Q9UQL6	HDAC5	-0.170961378666846	2.24275198723207	-1.54511766638419	0.166420697515523	0.876847687880715	-4.58035744104405
Q9Y572	RIPK3	-0.18888521244448	2.34623252411521	-1.39571614268248	0.205653642329989	0.903655950949019	-4.58056908376395
Q15043	SLC39A14	-0.147856646307786	2.30702580334554	-1.7124045009664	0.130740808868816	0.867356530888632	-4.58057205550362
O00560	SDCBP	0.107191893448277	2.29407578398185	1.64445564935266	0.144269187746509	0.868882564223557	-4.58091160434325
O95219	SNX4	-0.123602474710237	2.28623821766529	-2.12581087636605	0.0712811900469013	0.835400932319211	-4.58286482536699
Q5MNZ9	WIPI1	-0.0802473884998326	2.28804543788649	-1.78468884975861	0.117674358176957	0.860721404152696	-4.58398403007091
Q9UHD2	TBK1	-0.0865908226555665	2.29860705587827	-1.77873268226916	0.11870199264659	0.860721404152696	-4.58529426162016
Q8WYL5	SSH1	-0.21326744966241	2.26824841766246	-1.19811400556661	0.270024361882713	0.907977986478246	-4.58534937373438
Q9NV66	TYW1	0.125750870356934	2.38465110900666	1.47388489948238	0.184190374620021	0.883825035658927	-4.58551536341012
Q14596	NBR1	0.141633293274447	2.30302225641412	1.34616085521178	0.220389128673457	0.90684862057854	-4.5856872228808
Q8NE86	MCU	-0.116431156132961	2.34822156642268	-1.65024551170823	0.143066977682009	0.868882564223557	-4.5873826698656
Q8N4S0	CCDC82	-0.451646707323205	2.23879416125968	-1.18720923866072	0.274029501947215	0.908457219512593	-4.58823530928937
P31930	UQCRC1	-0.0439857084988293	2.32210471437132	-2.47850639535652	0.0424486064620527	0.80927326187182	-4.58970489438848
Q14997	PSME4	0.0622362508841374	2.30268073567686	2.2630994702957	0.0582283193483649	0.818618230250933	-4.58980019787194
Q8TDH9	BLOC1S5	0.199776471483138	2.3821146305997	1.70517892897659	0.132120302824141	0.867356530888632	-4.58980035973672
P53794	SLC5A3	-0.14674655604049	2.36884210920101	-1.29527227768522	0.236478285158141	0.90684862057854	-4.59059777593994
P51606	RENBP	0.114856490543963	2.28609010016042	1.64842478415556	0.143444017683034	0.868882564223557	-4.59154132349465
P31327	CPS1	0.214745854601064	2.25765858421456	1.27243424758227	0.244024180860726	0.90684862057854	-4.59173234028514
Q9H5Z1	DHX35	0.153395304085904	2.30582007140495	1.4552927594321	0.189103960134907	0.891884884121642	-4.59249912224926
Q9NW75	GPATCH2	0.117365312263427	2.28471740624987	1.42008291436758	0.19873423766798	0.897631896718263	-4.59278307013113
O60293	ZFC3H1	0.14255146192943	2.33323211374931	1.3302201634902	0.225322900797509	0.90684862057854	-4.59348166325846
E9PQ53	NDUFC2-KCTD14	-0.155843664136295	2.34354294145706	-2.12531838262993	0.0713329538683254	0.835400932319211	-4.59410914852575
P53674	CRYBB1	-0.0479078921133469	2.33273285371393	-2.7526076875624	0.0285204651218823	0.723114969001083	-4.59460540551478
Q9BXI6	TBC1D10A	0.15095826044253	2.33769864339598	1.45578338118291	0.18897279030927	0.891884884121642	-4.59490903315224
Q9BWJ5	SF3B5	-0.318316888419322	2.67073725148723	-1.67768089938006	0.137497178606081	0.868882564223557	-4.59514868761123
P62273	RPS29	0.0968962193061757	2.28780057524007	2.74873388537557	0.0286798653856976	0.723114969001083	-4.59531157549821
Q9H706	GAREM1	-0.330834681265608	2.47347486194317	-1.09782675973174	0.30875502164134	0.914241390590582	-4.59542783657895
Q9P0V9	SEPTIN10	-0.0862900004710219	2.328025316552	-1.83625454490627	0.109128073543657	0.860721404152696	-4.5962091876665
Q6P6B7	ANKRD16	-0.194250729998333	2.27343548456988	-1.40627214543745	0.202630109793658	0.898776559078649	-4.5963555519671
Q8WVV5	BTN2A2	-0.208195678365475	2.2562954155251	-1.29481789991643	0.236626426084687	0.90684862057854	-4.59728928886815
Q9Y312	AAR2	0.108284938799809	2.29048708666227	1.56984949869121	0.160628612838729	0.876847687880715	-4.59998424405294
Q03164	KMT2A	0.132763806737733	2.37720368684862	1.32206154238503	0.227885255048586	0.90684862057854	-4.60013502935589
Q15493	RGN	0.281482932335797	2.24059431522197	1.32710047018581	0.226299705382327	0.90684862057854	-4.60120144500635
Q9Y6I4	USP3	0.115207255814849	2.28401196632713	1.62313248286458	0.148778835638882	0.868882564223557	-4.60143086737619
Q9ULZ2	STAP1	-0.151652127204776	2.32751453844641	-1.38792033609458	0.207912283673172	0.903655950949019	-4.60147679254121
O96017	CHEK2	-0.0829209982899917	2.37938797014981	-1.6845160139296	0.136141679922943	0.868650912056671	-4.60170896924399
P24666	ACP1	-0.0449009875991779	2.3714877986242	-2.65159577154559	0.0329972574457031	0.76090399444252	-4.60186684934942
P29966	MARCKS	0.152337730759546	2.30436650319365	2.09999101144011	0.0740462762875322	0.837338689572292	-4.60439118530286
Q86US8	SMG6	0.225102363255017	2.2227485792011	1.37425200538956	0.211925530078129	0.906369100578678	-4.60447165076618
Q8NEN9	PDZD8	-0.227038771599178	2.23177500922595	-1.22042938256536	0.261981648534679	0.90684862057854	-4.60472872936447
Q6SZW1	SARM1	0.112965388571169	2.32105072312606	1.47358705651442	0.184268169947752	0.883825035658927	-4.60500831014175
P60604	UBE2G2	0.0801823222409021	2.33425205420309	1.7765213639918	0.119085703063487	0.860721404152696	-4.60507173852614
P42568	MLLT3	0.395452691828039	2.22602016736758	1.20006526554058	0.269312906636677	0.907977986478246	-4.60562943273074
Q7Z7L7	ZER1	0.162279459080367	2.23604139645359	1.30034638010941	0.234829425329951	0.90684862057854	-4.6060282205351
Q1ED39	KNOP1	0.167608207009816	2.21806354536015	1.57070923915774	0.160430653939196	0.876847687880715	-4.60615055701088
P46934	NEDD4	0.122754260934277	2.32061971694859	1.65401281198357	0.142289789194193	0.868882564223557	-4.60704701822709
Q9NQZ2	UTP3	0.0915871385914321	2.25049259930063	1.92786395927893	0.0954043748311753	0.844782975114583	-4.60898084378156
Q6ZT07	TBC1D9	0.417662339010411	2.1173293620478	1.09557597478201	0.309673863283303	0.914241390590582	-4.6095254155603
Q13480	GAB1	0.0776139917804891	2.29529103841768	1.68887087475488	0.135284639822265	0.868173930239716	-4.61018992668519
Q8NB49	ATP11C	-0.127855777852161	2.2817904870451	-1.61223398463051	0.15113431538206	0.868882564223557	-4.61144841793647
Q13151	HNRNPA0	0.0562291000900942	2.30460988849719	2.47677177275048	0.0425563622959215	0.80927326187182	-4.6128013701813
Q9BSL1	UBAC1	-0.123714426291892	2.3355367275656	-1.67485690467202	0.138060924056359	0.868882564223557	-4.61305072691138
Q15696	ZRSR2	0.204845524768719	2.27663043035386	1.4363698296884	0.194226130604896	0.892290401267862	-4.61306515398366
Q9H9V9	JMJD4	-0.136892610449879	2.32871639698797	-1.38415757001242	0.209010314780355	0.904097041077926	-4.61319056264661
Q92674	CENPI	-0.138303366260715	2.36927781809406	-1.29732854873506	0.235808882438922	0.90684862057854	-4.61336848888806
Q6DKK2	TTC19	0.109236381968718	2.29755563127135	1.60620366832631	0.152452536990438	0.868883729268106	-4.61383174091447
Q5T9A4	ATAD3B	-0.358850491824334	2.24469219571166	-1.23012324054358	0.258551511511325	0.90684862057854	-4.61440092370794
O75626	PRDM1	-0.124927659520289	2.38367524090888	-1.48544829081213	0.18119299585774	0.882012350947988	-4.61455875284986
Q13625	TP53BP2	0.119895329582472	2.31750066085604	1.37555619595351	0.211539658615597	0.906369100578678	-4.61522864526275
Q96CV9	OPTN	-0.0617232400943064	2.38029065974982	-1.89159154666293	0.100624644636526	0.848719547312728	-4.61608026176289
Q9BSY4	CHCHD5	-0.146148346028254	2.40646893974865	-1.5035660554242	0.17658570528383	0.880857624457701	-4.61660005311407
Q99683	MAP3K5	0.159348591153727	2.26784935801969	1.78099828800327	0.118310091318555	0.860721404152696	-4.61757516996257
Q9UNA1	ARHGAP26	-0.216871282530224	2.23108702555235	-1.23115611777599	0.258188288451582	0.90684862057854	-4.61799411295081
Q5PSV4	BRMS1L	0.179386118484952	2.40024546153457	1.30158369861178	0.234428866402731	0.90684862057854	-4.61915878880235
Q8IWW6	ARHGAP12	-0.47799387942076	2.17615635031984	-1.1174513317314	0.300837084179434	0.913993942816332	-4.61924056209244
Q9BRZ2	TRIM56	0.0977960100541055	2.29084281936536	1.62559200062375	0.148252024165186	0.868882564223557	-4.61927297063419
Q9Y5U2	TSSC4	0.0919484406507	2.29015466337051	1.89386550269444	0.100289351995212	0.848719547312728	-4.61953416560107
P49116	NR2C2	0.153018702320604	2.34539106236748	1.54454608765856	0.166556805804561	0.876847687880715	-4.62024436585247
Q96DT6	ATG4C	-0.221544479003765	2.22443245074938	-1.38633398958508	0.20837457734856	0.903655950949019	-4.62092984123114
Q9BYT3	STK33	0.156966325712595	2.32340977990947	1.36521843199989	0.214615428471868	0.90661629670666	-4.62359454402775
Q96GZ6	SLC41A3	-0.146523345534549	2.15124513785615	-1.27120722376516	0.244435409648912	0.90684862057854	-4.62387027828087
P17861	XBP1	0.161552898282069	2.30463447995017	1.37186471858145	0.212633471386284	0.906369100578678	-4.62391551344704
P82970	HMGN5	0.16216550780036	2.22435249877118	1.95293864228221	0.0919514616994983	0.844219823268729	-4.62489810531162
Q7Z7A4	PXK	-0.125855094591904	2.26670527333827	-1.31294590007133	0.230778219659582	0.90684862057854	-4.6250839993116
O43665	RGS10	0.108317038383942	2.3081883382083	1.50119317394858	0.177182986867843	0.88118196414206	-4.62517378283162
Q68CZ6	HAUS3	-0.144055491116639	2.37496427561236	-1.35210184979992	0.218574745858418	0.90684862057854	-4.6254134689314
Q9BTT6	LRRC1	-0.140675031831879	2.25431536450182	-1.31688115015833	0.229525415842077	0.90684862057854	-4.62542467989215
P61769	B2M	-0.1366398854218	2.45657724428603	-2.22810265582955	0.0613073177986804	0.827420882037581	-4.62543424577883
O00463	TRAF5	0.195790147942443	2.34325659055954	1.32968719277777	0.225489517241557	0.90684862057854	-4.62600613895222
Q5D1E8	ZC3H12A	-0.157713063814664	2.36313902676902	-1.31429144216531	0.230349192226156	0.90684862057854	-4.62720832375849
Q8IX07	ZFPM1	0.256812738186545	2.12259346077994	1.02665485326286	0.338890426362378	0.920996899791406	-4.62781594517566
Q14019	COTL1	0.102569805214364	2.38525617217642	1.60364840335783	0.153014338884711	0.870718741882355	-4.62806983343753
Q8N108	MIER1	0.0974027706313904	2.34710425483841	2.05739470093772	0.0788436854695775	0.837338689572292	-4.62834381747732
O75486	SUPT3H	0.219304859682557	2.18235664828507	1.15298330082533	0.286923807483275	0.912709462984042	-4.62885556820245
Q8IUZ5	PHYKPL	0.166928693469001	2.26487502196638	1.58481356054381	0.157215142239546	0.873425951656832	-4.62898857917083
O15121	DEGS1	0.167364525328984	2.44792654416034	1.43754888363151	0.193903367302423	0.892225823816789	-4.62919881503869
P49591	SARS1	-0.0519575150577417	2.31935277701034	-2.16396207924101	0.0673835490235884	0.835400932319211	-4.62979014334498
Q05084	ICA1	-0.34543927447083	2.34351608594024	-1.25056687221055	0.251442592976917	0.90684862057854	-4.63070633295896
Q12770	SCAP	-0.285761186465757	2.417168199695	-1.19695926640389	0.270446138606432	0.907977986478246	-4.63299062078923
Q9GZY4	COA1	0.173727834515962	2.37127729680193	1.30770400884737	0.232456239677288	0.90684862057854	-4.63357439102406
Q9UI26	IPO11	-0.080785894700486	2.31566313220809	-1.77710176334226	0.118984876637185	0.860721404152696	-4.63367243018862
Q6NYC1	JMJD6	0.0752845195210729	2.23446972300222	1.93999796474823	0.0937178830759097	0.844219823268729	-4.6339310717785
Q8N0V3	RBFA	0.184704397336663	2.42125936462553	1.45269012872801	0.189801159400273	0.891963255190512	-4.63435339780793
Q8ND24	RNF214	0.0849098010296978	2.29555426360996	1.71145351577467	0.130921585771435	0.867356530888632	-4.63477935727235
Q96EN9	REX1BD	0.17567829703511	2.37450340474184	1.27025253343919	0.244755779824122	0.90684862057854	-4.63581975629798
Q9BXS5	AP1M1	-0.083846130896491	2.33818497731	-2.13156907070033	0.0706787534864191	0.835400932319211	-4.63610429540228
A8MT69	CENPX	-0.260240048775604	2.32366673961919	-1.50860225397844	0.175324118070072	0.880857624457701	-4.63617090696062
Q9NWX6	THG1L	0.0808843214968841	2.33443830082955	1.91121025196892	0.097767470087077	0.846686882874475	-4.63637046576089
P78325	ADAM8	0.0746206706101561	2.33380827228636	1.78684802174684	0.117303941688009	0.860721404152696	-4.6366536237702
Q5THK1	PRR14L	0.186069710630949	2.38003503265042	1.10468804829083	0.305967659183508	0.914241390590582	-4.63691229222353
P04080	CSTB	-0.0505851621176565	2.34415708008021	-2.96105652894921	0.0211803790271383	0.720032528541825	-4.63697531266544
Q96NB2	SFXN2	-0.0673600098714894	2.31722612533704	-2.00093372119041	0.0856812142182834	0.837338689572292	-4.6371618314691
Q8WUF8	FAM172A	0.104480903279196	2.33203374830156	1.43865642928839	0.193600618396949	0.891963255190512	-4.63730577360609
P04181	OAT	-0.0523074533753287	2.3134959092826	-2.14383118557081	0.0694127931224899	0.835400932319211	-4.63861289349756
Q2TBE0	CWF19L2	0.137288990732221	2.33528228640163	1.4394233050171	0.193391241061123	0.891963255190512	-4.63990868768461
Q5VWZ2	LYPLAL1	-0.0578034203540342	2.29262376404361	-1.91716789285575	0.096915606427551	0.844782975114583	-4.64042776624609
Q96DE5	ANAPC16	0.115878316019208	2.36460261587252	1.59838427058632	0.15417779115459	0.873425951656832	-4.64102064633198
Q92794	KAT6A	-0.148856578885646	2.29179100426697	-1.14751445570072	0.289030056277273	0.912709462984042	-4.6411201390553
Q86YM7	HOMER1	0.240105946947653	2.18739186875321	1.16709030019602	0.281549309513843	0.910152570633992	-4.64174746845326
P19793	RXRA	-0.139976459369948	2.29986292918478	-1.35086097400785	0.218952621058489	0.90684862057854	-4.64223432269105
Q6YHK3	CD109	-0.189156439993515	2.24972188238403	-1.04596957045582	0.330490191905821	0.920996899791406	-4.64234595897636
P59768	GNG2	-0.214987294069518	2.20863567842283	-1.15226493048075	0.287199751526541	0.912709462984042	-4.64304363880512
Q9UKL6	PCTP	0.131205476809394	2.40521547930882	1.44629951598131	0.191522935587199	0.891963255190512	-4.64310342264695
O00625	PIR	-0.123073184943875	2.3039541963629	-1.6130759595083	0.150951107783447	0.868882564223557	-4.64361495411055
Q9UEE9	CFDP1	0.116164781652748	2.24817922791498	1.7001193164652	0.133094473087256	0.867356530888632	-4.64504916579575
Q9NSP4	CENPM	-0.139929563638094	2.26324987103461	-1.6160139542124	0.150313442195587	0.868882564223557	-4.64541434716377
P49356	FNTB	-0.130930710855823	2.42419712485595	-1.51000364228369	0.174974531206112	0.880857624457701	-4.64605578710601
Q96ES6	MFSD3	-0.239293210359706	2.27489197113319	-1.39235427877729	0.206624970106569	0.903655950949019	-4.64632334627938
Q9H246	C1orf21	-0.170292619489616	2.46099878400291	-1.2159541539983	0.263578149655369	0.90684862057854	-4.64783308507565
Q9UPM8	AP4E1	-0.140228996264711	2.29357282299961	-1.23528292845292	0.256741372229723	0.90684862057854	-4.64882396834842
Q9NTW7	ZFP64	-0.134471161493116	2.35457366943527	-1.2914210729046	0.237736442333254	0.90684862057854	-4.64887893005669
Q86UL8	MAGI2	0.183249064944551	2.25800897988269	1.51518353225594	0.173687888885884	0.880857624457701	-4.65091364346793
O95478	NSA2	0.10328404122655	2.23362863364613	2.02795933991331	0.0823380782369639	0.837338689572292	-4.6514314840692
Q2M296	MTHFSD	0.17617781222863	2.34628077564588	1.32331626986814	0.227489538135342	0.90684862057854	-4.65166406519243
Q02241	KIF23	-0.107006730881231	2.22537200642952	-1.47954343288964	0.182718034722137	0.883825035658927	-4.65238909334015
Q6P2P2	PRMT9	-0.140734249146278	2.34225589995714	-1.25510883349487	0.249886055077676	0.90684862057854	-4.65308067128811
A6ND36	FAM83G	-0.243900965424582	2.44233514542554	-1.15439674362486	0.286381509141805	0.912709462984042	-4.65344531624397
P38435	GGCX	-0.25834931014554	2.40877334231901	-1.06436420209701	0.32264451135312	0.917788475173243	-4.65496324520888
O75461	E2F6	-0.318952614594137	2.43625166925904	-1.05539568416766	0.32645100916937	0.920283746181403	-4.65507637804418
O43741	PRKAB2	-0.150663547626491	2.38667352940994	-1.12443051325041	0.29806142736211	0.912709462984042	-4.65521364840323
Q9HC16	APOBEC3G	-0.0656718639662156	2.35754419210239	-1.87045592869129	0.103793705373737	0.856416016725804	-4.65542257017347
P21926	CD9	-0.0496331506079756	2.35980534832469	-2.42114618743881	0.0461653844749305	0.809583409030627	-4.65651881424613
Q5TEJ8	THEMIS2	-0.209529994190208	2.42907437604833	-1.10963261970882	0.3039716557887	0.914241390590582	-4.65682362372257
Q9BUP3	HTATIP2	0.0942346204460311	2.27964837159883	1.54263405563948	0.16701285667801	0.876847687880715	-4.65807345338832
Q9H4F8	SMOC1	-0.279836456569594	2.33140948043979	-1.08589211492863	0.313652389367591	0.914241390590582	-4.65985061037907
Q8WZ82	OVCA2	0.105007122007497	2.29837179608846	1.74516899103424	0.124655336393958	0.865900828993562	-4.66028575066996
Q6DHV7	ADAL	0.148427343216352	2.30163597767744	1.24630889994071	0.252909325441205	0.90684862057854	-4.66045368697607
Q86VP3	PACS2	-0.197817654182143	2.23432745781534	-1.08949350767835	0.312167995005876	0.914241390590582	-4.66099364521617
Q7L8W6	DPH6	-0.167440820969973	2.36169177105487	-1.79798533597243	0.115410990583979	0.860721404152696	-4.66116297555758
Q6IC98	GRAMD4	0.31829488692993	2.60897205707761	1.09319425615701	0.31064856596569	0.914241390590582	-4.66135451461194
Q7Z3D6	DGLUCY	-0.0941235662413647	2.37024895666663	-1.73746048610442	0.126062334121762	0.866022059068491	-4.66166346115518
Q9UI09	NDUFA12	0.101341987896444	2.43101190821858	1.72495401205742	0.12837729969694	0.867114021487892	-4.66188915294948
P10253	GAA	0.215947107732289	2.24401105378497	1.05736123066335	0.325613724818229	0.920283746181403	-4.66270298706753
Q68DK2	ZFYVE26	0.867782933745797	1.94743946732512	0.967212981043177	0.365794712635779	0.920996899791406	-4.66284025549328
O95789	ZMYM6	0.312346129797145	2.29833188287665	0.86463003744685	0.416007039538016	0.926108351453734	-4.66288548929452
Q9P2M4	TBC1D14	-0.195994085106684	2.39037117843634	-1.00435218369006	0.348798077658863	0.920996899791406	-4.66327491453484
O95260	ATE1	0.107483985604828	2.40068613260327	1.5650276713652	0.161743049786407	0.876847687880715	-4.66377426581245
P00519	ABL1	-0.207439160762415	2.37170532408647	-1.07015573727527	0.320205326881122	0.916759548456315	-4.6660397802675
Q86XK2	FBXO11	0.144556461329318	2.28522580772281	1.1697066159	0.280561793613907	0.90949852680744	-4.66808247078741
P82909	MRPS36	0.0959867353497539	2.32981034104356	1.91721204683972	0.0969093201383564	0.844782975114583	-4.66886989328072
Q96N21	TEPSIN	-0.185461950514824	2.3960494227786	-1.06072974201395	0.324182787582388	0.919848073714622	-4.66908109075399
Q13686	ALKBH1	0.2709598126804	2.14913677767136	1.28912935539205	0.238487873113467	0.90684862057854	-4.67005913382739
Q92750	TAF4B	0.171166501649085	2.32140941499208	1.13355047511352	0.294466014957154	0.912709462984042	-4.6702081512965
Q8WWV3	RTN4IP1	0.124148847940186	2.29858613686476	1.37088962072079	0.212923234258509	0.906369100578678	-4.67038430751666
Q96ED9	HOOK2	-0.166112398716502	2.32137358404755	-1.25088983768753	0.251331639037039	0.90684862057854	-4.67087808694087
P35244	RPA3	-0.0562655001714093	2.34637949739236	-2.27914304431019	0.0568696358876065	0.818618230250933	-4.67193310479609
Q96B54	ZNF428	0.139817677112079	2.30010362196701	1.76833925513092	0.120515828517288	0.863074315988604	-4.67238608680989
P23610	F8A1	-0.0946731353163214	2.35264996777296	-1.41330239992399	0.200638504774938	0.897932788398547	-4.67364813175376
Q6NXG1	ESRP1	0.176663972754953	2.21690570732384	1.05378892876571	0.327136728854326	0.920996899791406	-4.67452565101701
Q8TF76	HASPIN	-0.199750131538567	2.32596878541747	-1.07804560184653	0.316906213637845	0.914241390590582	-4.67560519696847
Q9BQD7	ANTKMT	0.141900129336871	2.23793058153553	1.25285929205749	0.250655943573764	0.90684862057854	-4.67608939361744
Q9NPB6	PARD6A	-0.342576645788619	2.2214354977885	-1.22109797201623	0.261743838802206	0.90684862057854	-4.67646565376885
Q96SN8	CDK5RAP2	-0.0978045432174069	2.32013597236593	-1.54622134591594	0.166158171242803	0.876847687880715	-4.67663531333725
P13056	NR2C1	-0.240020151238733	2.21218391859809	-1.09293156760026	0.310756221353212	0.914241390590582	-4.67667859747287
P17036	ZNF3	0.310521016200094	2.10906975943582	0.962729137105045	0.367889043190728	0.920996899791406	-4.6767220760274
Q9UI14	RABAC1	0.101180986882651	2.24015591286823	1.67969900095184	0.137095641828058	0.868882564223557	-4.67810514174628
Q9HBH9	MKNK2	-0.147625565883398	2.27277634518342	-1.31742739935202	0.229351984201759	0.90684862057854	-4.67870315062232
Q96T21	SECISBP2	0.520158758627539	2.0584704837118	0.905391869340611	0.395478546714574	0.926108351453734	-4.67956132621597
Q9BZG8	DPH1	0.0887166188545652	2.31868633039233	1.5710865467973	0.160343848501426	0.876847687880715	-4.68043701264463
Q14667	KIAA0100	0.185036934255042	2.36227116948432	1.12463991754076	0.297978471073412	0.912709462984042	-4.6807409711892
P17302	GJA1	0.231083815745857	2.59261703413641	0.839806557680476	0.428881483264095	0.932184232070288	-4.68105466710027
P57775	FBXW4	0.210350131430678	2.2464098289255	1.21428017859243	0.264177436990807	0.90684862057854	-4.68203104017907
Q07890	SOS2	-0.189033058644463	2.39088128023644	-1.19549435264792	0.270982005069174	0.907977986478246	-4.68220526381192
Q14410	GK2	-0.171944247617398	2.31063591538298	-1.50257105179253	0.17683593525581	0.880857624457701	-4.68267690444787
Q8NEC7	GSTCD	-0.113570834978648	2.3683391583806	-1.35341705473894	0.218174862181218	0.90684862057854	-4.68312441881528
Q01130	SRSF2	-0.129358609617747	2.38815428555029	-1.9293649178212	0.095194159037553	0.844782975114583	-4.68391883809623
O60337	MARCHF6	-0.216424186102371	2.23144424645238	-1.31487812504954	0.230162345330221	0.90684862057854	-4.68441952246345
O94842	TOX4	0.102262950904806	2.37131794247238	1.72661683707814	0.128067194316471	0.867114021487892	-4.68486241673291
Q9UHN6	CEMIP2	-0.151374884510589	2.24109942181583	-1.12735459236693	0.29690475309312	0.912709462984042	-4.68586964855495
O75525	KHDRBS3	0.0874910914226723	2.24526135736924	1.77462823107465	0.119415145569125	0.860721404152696	-4.68652325882884
P52655	GTF2A1	-0.190712000996022	2.50193270796165	-1.90499859555433	0.0986634378825447	0.846686882874475	-4.68723919637047
Q9BX59	TAPBPL	0.136208358528614	2.3724597346817	1.3304932858759	0.225237559453783	0.90684862057854	-4.68725180049755
P78345	RPP38	0.137707660160344	2.31403984064941	1.3978447377491	0.205040739440725	0.903655950949019	-4.68744165562746
O14593	RFXANK	0.263333960408606	2.32122152117514	0.957517016930938	0.370335032978758	0.921843849818614	-4.68779387401507
Q9P0U1	TOMM7	-0.174016020322863	2.26641030818891	-1.16533892644254	0.282211970913372	0.911134335616714	-4.68894775822192
P08069	IGF1R	0.147365879501895	2.33512451560081	1.30509403696002	0.23329568514025	0.90684862057854	-4.68927265605039
O95376	ARIH2	0.106461977815472	2.28260579275185	1.62178411159056	0.149068388877551	0.868882564223557	-4.68958758533823
P05114	HMGN1	0.223148827483581	2.26925725792269	2.14180180074717	0.0696207304296776	0.835400932319211	-4.69014977521766
P35568	IRS1	0.208758953893445	2.19268821532945	1.13237376985561	0.294927904200721	0.912709462984042	-4.69092465852135
Q06481	APLP2	0.27537831267745	2.26121819748086	1.13681439133993	0.29318794802516	0.912709462984042	-4.6909311642035
P31641	SLC6A6	0.20657945434266	2.10593055207045	1.13876922080519	0.292424673163274	0.912709462984042	-4.69095915908122
P17096	HMGA1	0.145551229212945	2.24675954056995	2.25753673727964	0.0587070555807989	0.818618230250933	-4.69108672609929
Q9BT17	MTG1	0.0959798043700161	2.34874271950894	1.53819717757541	0.16807555140492	0.878912269686947	-4.69158970673491
Q6A1A2	PDPK2P	-0.0963657780522761	2.28813588765	-1.43883172826474	0.193552739184608	0.891963255190512	-4.69209100255878
Q8TBA6	GOLGA5	0.120169506632269	2.22763987948794	1.34814357671643	0.219782138171806	0.90684862057854	-4.69261596118174
Q15853	USF2	0.147858146694591	2.19587374610651	1.70748540779519	0.131678461652041	0.867356530888632	-4.69386974124427
O15239	NDUFA1	0.175179138960228	2.26100707667461	1.52908558393319	0.170277405804758	0.880857624457701	-4.69488547758049
Q96L73	NSD1	-0.244400515285558	2.27148199322783	-0.766892200300976	0.468322998587496	0.936129756335386	-4.69595762050762
Q86UA6	RPAIN	-0.238286276571002	2.28499346634816	-1.56185023837904	0.162481328561702	0.876847687880715	-4.69620302896651
O60831	PRAF2	0.304082616679303	2.15142772669402	1.60767805024817	0.152129252927881	0.868882564223557	-4.69653991096727
Q9NYK1	TLR7	0.312061738656929	2.31143461956442	0.998230204254843	0.351556840291649	0.920996899791406	-4.69678870610138
Q9H0F6	SHARPIN	-0.252201768258806	2.52195412004375	-1.04314490798693	0.331708283854479	0.920996899791406	-4.69710363244918
Q6UB98	ANKRD12	0.100016124861823	2.30816371895414	1.37036341310022	0.213079748614213	0.906369100578678	-4.69724115137293
O15392	BIRC5	-0.135964165115958	2.24463140321251	-1.40749172673811	0.202283353948578	0.897932788398547	-4.69762251587384
Q92747	ARPC1A	-0.0913996860368775	2.32915627168092	-2.18160072101159	0.0656545481637866	0.835400932319211	-4.69775125972628
Q658P3	STEAP3	-0.153847011779781	2.39220775462068	-1.48769720292011	0.180615219497307	0.882012350947988	-4.69890521422933
O00148	DDX39A	-0.0503450156313205	2.36790384105381	-2.41904021578902	0.0463080448066779	0.809583409030627	-4.70083439786608
P22304	IDS	-0.162368114276466	2.40998067730489	-0.863484129584184	0.416595142205138	0.926108351453734	-4.70516698135803
Q8IYT2	CMTR2	0.129783667631694	2.32534483233988	1.23900928734304	0.255440791025718	0.90684862057854	-4.70657942105689
Q12968	NFATC3	0.1348478537006	2.20886530724618	1.29688245628488	0.235953964677735	0.90684862057854	-4.70761856436018
P41743	PRKCI	0.0906040177903946	2.29505783542928	1.53681427079639	0.168408045064841	0.878912269686947	-4.70770551090789
O43299	AP5Z1	-0.231053535169156	2.46916198757151	-1.30947146410775	0.231889264817731	0.90684862057854	-4.70803875480657
Q8IXU6	SLC35F2	-0.235198408034238	2.34316966395375	-1.10070036389353	0.307585138226586	0.914241390590582	-4.70892117194184
Q08999	RBL2	-0.113964919146425	2.35019218669782	-1.23098747351403	0.258247564506971	0.90684862057854	-4.70920582147634
Q9NRB3	CHST12	-0.136846747472744	2.32921477243264	-1.36492863200542	0.214702218363217	0.90661629670666	-4.70958051299829
Q9BQC6	MRPL57	0.111689077378227	2.306446791142	1.6078553194268	0.152090426578457	0.868882564223557	-4.70985822474009
Q5XUX1	FBXW9	-0.166790702229793	2.34740149886757	-1.18928896963355	0.273261831280135	0.908457219512593	-4.71010530337431
P23634	ATP2B4	-0.0909626104507161	2.33771019862247	-1.48061828345725	0.182439570149389	0.883825035658927	-4.71012741993751
O75771	RAD51D	-0.364481409439125	2.37558006559601	-0.986508239315262	0.356886369434505	0.920996899791406	-4.71020987217755
Q96GS4	BORCS6	0.101048701675096	2.33524741224018	1.68767391978816	0.13551969228839	0.868173930239716	-4.71065463298678
Q8WV22	NSMCE1	-0.0932839353616509	2.34153384052254	-1.45493172234268	0.189200537419441	0.891884884121642	-4.71093467530307
Q96EX3	WDR34	0.163295781820949	2.36709278046273	1.24900773005103	0.251978821144748	0.90684862057854	-4.71098058723834
Q86XK3	SFR1	-0.205420718874114	2.39000868270668	-0.865663582780088	0.415477119416966	0.926108351453734	-4.71229561276013
Q99607	ELF4	-0.308622753650784	2.13627518802713	-1.05249265774742	0.327690777500163	0.920996899791406	-4.71233206539064
Q13017	ARHGAP5	0.198229551625231	2.24391398489262	0.941566001089889	0.377897547825875	0.925505498698485	-4.71238610382622
Q6P4A7	SFXN4	0.104243969313258	2.26139830493598	1.5122600695626	0.17441298619385	0.880857624457701	-4.71247645205063
Q9UK39	NOCT	-0.321293150774106	2.22471380792294	-0.928852957999347	0.384008040862287	0.925505498698485	-4.71289760013868
Q9BWK5	CYREN	0.208938810678389	2.43127920093741	1.20193180284608	0.268633818222038	0.907977986478246	-4.7132701341632
P50749	RASSF2	0.210244169464233	2.33707905711403	1.28298444317383	0.240512866681416	0.90684862057854	-4.71406312844299
Q13555	CAMK2G	-0.0900122623589055	2.31397484641599	-1.53645091422523	0.168495507423803	0.878912269686947	-4.71415581301282
Q15596	NCOA2	0.114153461633388	2.32317999416872	1.60729581224062	0.152213003951572	0.868882564223557	-4.71422716013587
Q13426	XRCC4	0.113592219635931	2.32660481248966	1.7377189386862	0.126014915810677	0.866022059068491	-4.71446761334954
Q17RN3	FAM98C	-0.111997507914603	2.26895025130911	-1.28719670362666	0.239123165105184	0.90684862057854	-4.71509505494824
P50213	IDH3A	-0.0476430577094197	2.34844789431135	-2.46470295426491	0.0433139291396083	0.80927326187182	-4.71518554188176
Q6NUS6	TCTN3	-0.282715947992841	2.28156518465337	-1.13976995416744	0.292034564205374	0.912709462984042	-4.71536116566083
Q92918	MAP4K1	-0.0819587999752269	2.27530407606795	-1.71584275115956	0.130089190709472	0.867356530888632	-4.71647505277805
Q9NZZ3	CHMP5	0.195337869813376	2.32572961574381	1.61339391524011	0.15088197680346	0.868882564223557	-4.71781938047486
Q7RTN6	STRADA	-0.154959307294419	2.26420700179179	-1.12405923168028	0.298208558421037	0.912709462984042	-4.71820762231594
Q8NI35	PATJ	0.214934517486617	2.40627362876123	1.11244809761206	0.302839859836409	0.913993942816332	-4.71828383378414
Q9C0D7	ZC3H12C	0.212925543393649	2.29417371997905	1.21292714872985	0.264662665972288	0.90684862057854	-4.71849759793659
Q5W0U4	BSPRY	0.129676767154567	2.34609276586092	1.43893312776251	0.193525048913657	0.891963255190512	-4.71874643419895
O75446	SAP30	-0.106219469167384	2.39405711194077	-1.54777416146476	0.165789456715274	0.876847687880715	-4.71970657286026
Q9UM11	FZR1	-0.276656202835966	2.21464741038801	-0.98554348790707	0.357327772917095	0.920996899791406	-4.71994621806755
Q86YV9	HPS6	-0.156386366187374	2.28542678962726	-1.62293645700559	0.148820898156457	0.868882564223557	-4.72079883668459
P52435	POLR2J	-0.165669854893078	2.35556252078579	-1.65763795999713	0.141545671517053	0.868882564223557	-4.72098958327528
Q8IVL1	NAV2	-0.235719623379646	2.34914491007724	-0.770295869695458	0.466428194781738	0.936129756335386	-4.72116472906242
P22695	UQCRC2	-0.0559627075929537	2.32564631882101	-2.24222993908886	0.0600450561151745	0.822906870469117	-4.72144547056381
Q2NL82	TSR1	0.0859613498412963	2.28424213744765	1.9624597526015	0.0906727180514284	0.840836022696579	-4.72289364675709
Q8IU68	TMC8	0.0975312205687428	2.33903410422475	1.48398724984181	0.181569256696311	0.882632149391926	-4.72298250391513
O75691	UTP20	0.0708087927138749	2.29774434787173	1.89459616208727	0.100181848152283	0.848719547312728	-4.7231428080961
Q5BKU9	OXLD1	-0.157529270519696	2.54050287197773	-0.887982543755389	0.404153112681887	0.926108351453734	-4.72362365682332
Q9Y4G2	PLEKHM1	-0.164422960286399	2.3453414871682	-0.987490201724988	0.356437524045004	0.920996899791406	-4.7244702473563
Q8N0U4	FAM185A	-0.136598539457766	2.38444017313386	-1.03753522377739	0.334137917316074	0.920996899791406	-4.72497167765214
P26006	ITGA3	-0.118905835997017	2.30733854891115	-1.1890296901964	0.273357438141995	0.908457219512593	-4.72565321907553
Q7RTS9	DYM	0.220978197104851	2.31359951826876	1.27838053455987	0.242039746803625	0.90684862057854	-4.72635173954854
Q8WVR3	MAP11	-0.158957848340859	2.43855211944942	-0.994637741033836	0.353183596035812	0.920996899791406	-4.72728913797278
Q8N0Z6	TTC5	0.160115906898084	2.30412965825918	1.16417267760116	0.282653959104181	0.911280888243771	-4.72930687995302
Q7L591	DOK3	0.112768620925915	2.3692298276497	1.26425031853542	0.246778250650953	0.90684862057854	-4.72969781834159
Q9NX07	TRNAU1AP	-0.0984533687513135	2.28375193345489	-1.4491365149466	0.190756853856383	0.891963255190512	-4.72997831272226
Q01813	PFKP	-0.0709781169333569	2.2751238085574	-1.98052642843017	0.0882941202561149	0.839030326786484	-4.73062672055402
O75943	RAD17	0.117037353281324	2.24924775284376	1.2881620309489	0.238805664758318	0.90684862057854	-4.73072734949011
Q16222	UAP1	-0.0660766520513475	2.3165557506319	-1.8866057815339	0.101363615356883	0.848719547312728	-4.73224890851323
P05362	ICAM1	0.0828352305194725	2.31878166343312	1.74209630930221	0.125214375591779	0.865900828993562	-4.73225600348064
O75569	PRKRA	0.0623133016368548	2.32713949066547	1.88979890685052	0.100889736891023	0.848719547312728	-4.73314236428911
O95503	CBX6	0.287484681872304	2.10664428564487	1.08444631588094	0.314249907406892	0.914241390590582	-4.7344541598497
Q8TB52	FBXO30	0.10116599783374	2.3949753368597	1.26277420041438	0.247277827212472	0.90684862057854	-4.73478540587953
Q9H902	REEP1	0.254170873858017	2.1863194501035	0.987098874672356	0.356616343497465	0.920996899791406	-4.73480532152399
P18621	RPL17	0.038209454419615	2.36708514569935	2.4565523455721	0.0438333921845363	0.80927326187182	-4.73498064210269
Q49AM3	TTC31	0.257785970576834	2.28461367135251	1.15105938325424	0.28766332566989	0.912709462984042	-4.73607594717341
P57060	RWDD2B	0.376671236292487	2.32274833130773	0.852043255598866	0.422499797486757	0.928356788378267	-4.73640064110058
Q7Z4H8	POGLUT3	-0.199481705507593	2.30959522180972	-0.943198571255965	0.377118203077223	0.925398875479458	-4.7368496554404
O77932	DXO	0.109392261413034	2.28028788513629	1.27907793188917	0.241807920158496	0.90684862057854	-4.73724256243828
A8K0Z3	WASHC1	0.147686000143516	2.31075719311651	1.58941987363852	0.15617799985915	0.873425951656832	-4.73727922520014
O95625	ZBTB11	0.186137718810945	2.10674847924712	1.12025383925077	0.299719984344614	0.913993942816332	-4.73763947689744
O43482	OIP5	-0.239224126121987	2.30024745178041	-1.30122366029602	0.234545360941305	0.90684862057854	-4.73874246931683
O60783	MRPS14	0.109454193774609	2.26387338088473	1.56276871822688	0.162267600022603	0.876847687880715	-4.73897966065513
Q07617	SPAG1	-0.20180681704451	2.2783911619541	-0.822865967337467	0.437829322606056	0.934030441407774	-4.7399141241729
P63092	GNAS	-0.157637872128617	2.22754623335146	-1.1456455318549	0.289752767564674	0.912709462984042	-4.74047897857022
Q96FN9	DTD2	0.225966223992605	2.2083433517239	0.850339143282641	0.423384420389981	0.928356788378267	-4.74069353902802
Q8WWI1	LMO7	0.0956285571607497	2.32073672917836	1.52246919964407	0.171892829406489	0.880857624457701	-4.7407325913285
Q96BY7	ATG2B	-0.131348684461068	2.33669766762154	-1.22830266120967	0.259192795456344	0.90684862057854	-4.7415483764655
Q4VC44	FLYWCH1	0.157701220401263	2.30714911970921	1.7093317360501	0.131325778895711	0.867356530888632	-4.74197805282695
Q7L2H7	EIF3M	-0.044844941405003	2.36533715463407	-2.26430764102484	0.0581248665405729	0.818618230250933	-4.7430213123165
Q9BY49	PECR	0.119917254436229	2.33159495163074	1.28496660226244	0.239858049949436	0.90684862057854	-4.74402922208502
P56962	STX17	0.108041328191707	2.29086471240829	1.75821423868382	0.122308306591464	0.86348923091023	-4.74427376009062
O43716	GATC	-0.326731199435818	2.57601488996003	-1.14197733936411	0.291175589674313	0.912709462984042	-4.74570361518274
O14607	UTY	0.157070890796649	2.29505466777414	1.09701521823865	0.309086063595422	0.914241390590582	-4.74611164488135
O43736	ITM2A	0.182501781346702	2.19939536933783	1.13651864011648	0.293303568471235	0.912709462984042	-4.74635099206635
Q9ULH1	ASAP1	0.0584125167936351	2.32965832515033	1.78062465575096	0.118374636183387	0.860721404152696	-4.74726020601269
P21359	NF1	-0.144198674226709	2.39365790309199	-0.969397832055249	0.364777515515708	0.920996899791406	-4.74728963215195
Q8IVH2	FOXP4	0.194700005688081	2.65330286592178	0.52364759753191	0.616756859769743	0.952001551007298	-4.74747116027612
Q8TBC4	UBA3	-0.0559381207062896	2.3075788812142	-2.00346136918901	0.0853629352631116	0.837338689572292	-4.74836590434747
P51957	NEK4	0.134573280931516	2.25765586015879	0.943206046738373	0.377114637281428	0.925398875479458	-4.74866806697891
Q03154	ACY1	0.0617686651398994	2.32946300311515	1.69571460309061	0.133948082699876	0.867356530888632	-4.74987401621627
P19256	CD58	-0.177125903162963	2.3777532721953	-1.85335320180963	0.106428834151551	0.858611315729211	-4.7499103279149
Q9UBU6	FAM8A1	0.271135543715058	2.19654851027004	1.21122854276646	0.265272892178601	0.90684862057854	-4.75054995827765
Q16670	ZSCAN26	0.242270007192538	2.29371997091727	1.19578107883934	0.270877050305155	0.907977986478246	-4.75096665000732
P13196	ALAS1	-0.161822213251709	2.37175605293471	-1.09362127160031	0.310473630292821	0.914241390590582	-4.75169678725637
Q9BUT1	BDH2	0.118206638182262	2.31388243644918	1.3967388645226	0.205358958905624	0.903655950949019	-4.7517762270183
Q7Z4I7	LIMS2	0.0735542228538773	2.28105943283741	1.7462792731371	0.124453919204776	0.865574623894521	-4.75270684985032
Q8ND83	SLAIN1	0.0833862916798849	2.28811597865641	1.65110900702329	0.142888488636157	0.868882564223557	-4.75276607431718
Q9NYA4	MTMR4	-0.278522341251607	2.31094878829142	-1.11182085751176	0.303091706811091	0.913993942816332	-4.75320034201368
Q14118	DAG1	-0.166346216634525	2.3358680376164	-1.36325098344447	0.215205252995661	0.90661629670666	-4.75320295945109
Q96LB3	IFT74	0.153463927821264	2.27017894445929	0.979068646876333	0.36030112132752	0.920996899791406	-4.75371394797197
Q9NPE3	NOP10	0.06481362378054	2.30416672723955	2.04299550885572	0.0805342999616978	0.837338689572292	-4.75391545172701
Q96B70	LENG9	-0.260764672589384	2.41848957278935	-0.757098210991661	0.473804374776333	0.936129756335386	-4.75394166369967
Q9H8K7	PAAT	0.281594253756353	2.22212366022869	1.19702029788693	0.270423832575581	0.907977986478246	-4.75396920098568
O95149	SNUPN	-0.130617990787799	2.22198000671134	-1.75881096693958	0.122201962101397	0.86348923091023	-4.75520131991049
Q49A88	CCDC14	-0.268341157942335	2.1894446097404	-0.912913387207933	0.391773726823396	0.925505498698485	-4.75579365305385
Q9H8E8	KAT14	-0.207113187271292	2.06534539160032	-1.15396054811091	0.286548774545484	0.912709462984042	-4.756349039773
Q15910	EZH2	0.0864964487045202	2.30431211402151	1.52643519014228	0.170922834949453	0.880857624457701	-4.75655858678528
Q8TCC3	MRPL30	-0.123435809526327	2.39140447340114	-1.55812706270495	0.16335036869794	0.876847687880715	-4.75692071347378
Q96CN5	LRRC45	-0.247596728452343	2.26747741961459	-0.923465328222163	0.386619869814946	0.925505498698485	-4.7574876386645
P15153	RAC2	0.0611340223593544	2.35658948675989	3.00677924766832	0.0198553291305222	0.713710617904561	-4.75780356666044
Q9BSB4	ATG101	-0.133692762998457	2.3018302974984	-1.48598714652163	0.181054403637087	0.882012350947988	-4.75821503217753
Q9HD15	SRA1	-0.0861863777762844	2.38647325689272	-1.63641477999368	0.145954514209265	0.868882564223557	-4.75854915928225
Q7Z3B3	KANSL1	-0.12084209803711	2.33414192862578	-1.37806115189886	0.210800260361628	0.905801791699523	-4.75946636448929
O15417	TNRC18	0.519851633725347	2.37490658450756	1.1343905112239	0.294136641310154	0.912709462984042	-4.75953350939106
Q09472	EP300	0.095705908387573	2.30539137543514	1.60814848569308	0.152026236142592	0.868882564223557	-4.75960422405102
Q96AG3	SLC25A46	-0.0881284707779478	2.3385646633597	-1.36180129074551	0.215640773498195	0.906767241336453	-4.75991862373825
O75843	AP1G2	0.165185985188149	2.33396119273434	1.35897080036011	0.216493357938283	0.90684862057854	-4.76004600902526
Q16875	PFKFB3	0.27989541786557	2.22131242054496	1.00956546843828	0.346462120560721	0.920996899791406	-4.7616330482344
O60551	NMT2	0.158622968151742	2.31767326340999	1.39712267893638	0.205248464996045	0.903655950949019	-4.76218979687245
Q9HB58	SP110	0.189288326193307	2.07975761835997	0.998863235710487	0.351270791955213	0.920996899791406	-4.76320034999358
Q96HD1	CRELD1	0.137486470627346	2.35782385657278	1.18295276699357	0.275606281070736	0.908457219512593	-4.76386414617315
P78504	JAG1	-0.142928864211991	2.27510297778314	-0.508972090195668	0.626485370668944	0.95306073577051	-4.7639367000995
Q15262	PTPRK	0.216599742605445	2.19910112955928	0.677484594620297	0.519947138486911	0.938859050030951	-4.76393925752658
Q9BRX5	GINS3	0.0959819017139732	2.29976386191485	1.56790671001038	0.161076780259708	0.876847687880715	-4.76402827503989
Q9C0G0	ZNF407	0.317884975496379	1.97915622773193	0.652435319944903	0.535039341063225	0.939015902243999	-4.76405312988844
Q96KN1	LRATD2	-0.242335246138513	2.04870368806887	-0.847860228045177	0.424673624512016	0.928356788378267	-4.76432026198318
Q9UMX1	SUFU	-0.164283576228841	2.24888608056638	-1.0300959996412	0.337381620631888	0.920996899791406	-4.76432210196529
Q9Y3L5	RAP2C	-0.104339613956127	2.39247112628414	-2.00200196111855	0.0855465598210584	0.837338689572292	-4.76514986726047
Q86VP1	TAX1BP1	0.131214447236161	2.33513760954407	1.21413822219749	0.264228310648163	0.90684862057854	-4.76576098354294
P51878	CASP5	-0.169794420743236	2.39899131111305	-1.66390410466139	0.140268066809378	0.868882564223557	-4.76613976602331
O43303	CCP110	-0.13691825329832	2.19651415092965	-1.11329183889016	0.302501353223298	0.913993942816332	-4.76655862764367
Q99611	SEPHS2	-0.341801555116519	2.41828824974445	-1.02817901609205	0.338221487612381	0.920996899791406	-4.76695258853609
O95817	BAG3	0.0982279272405937	2.23094520235999	1.43793105602215	0.19379885198021	0.892225823816789	-4.76774266750084
A0JLT2	MED19	0.214868204172634	2.17282681272291	1.19209818803212	0.272227753883014	0.907977986478246	-4.76776925059258
Q5JTD0	TJAP1	0.102323025413623	2.3209973382401	1.47446569229819	0.184038759590934	0.883825035658927	-4.7679203610646
P46527	CDKN1B	-0.160632755365923	2.50893477963317	-0.853038433200834	0.421983804922585	0.928356788378267	-4.76989584745608
Q9H081	MIS12	-0.099441270434394	2.31709167479193	-1.68839170916881	0.135378689869086	0.868173930239716	-4.77009725910657
Q9BYD2	MRPL9	0.0885875361283225	2.3279926371357	1.91757512069032	0.0968576437072397	0.844782975114583	-4.77025803686917
Q8N0Z3	SPICE1	0.214539278113274	2.22900548116707	0.846922233931747	0.42516217838582	0.928731220595499	-4.77077784867047
Q9NYF3	FAM53C	0.154688546964128	2.17236395852606	0.831644864804653	0.433176037204968	0.932503013316589	-4.7720250465561
A2RU67	FAM234B	0.152165147072895	2.31461191209593	1.18255878585972	0.275752611459269	0.908457219512593	-4.77221943981258
Q9HCM4	EPB41L5	-0.160296701132662	2.16311809703957	-0.652821136152506	0.534804842145675	0.939015902243999	-4.77244807521933
Q8WTW4	NPRL2	0.200676702592823	2.33367216046896	1.14636278333982	0.28947523083955	0.912709462984042	-4.77351897162328
Q96QT4	TRPM7	-0.169775081938169	2.2990088379977	-1.08333912547323	0.314708105866653	0.914241390590582	-4.77365195430088
Q03135	CAV1	-0.231820335131495	2.21790923545148	-1.22807254991855	0.25927394627335	0.90684862057854	-4.77446044335647
Q9BTX1	NDC1	-0.124450913733624	2.24595598302683	-1.29534996742066	0.236452963991876	0.90684862057854	-4.77492660330533
Q8WVB6	CHTF18	0.106461855770465	2.3295451269683	1.41795029648357	0.199331420680391	0.897631896718263	-4.77558283630004
Q9NRC1	ST7	-0.148351597647637	2.32597450375382	-1.03163466239692	0.336708692753531	0.920996899791406	-4.77683576843568
Q9UMZ2	SYNRG	0.0775738626706356	2.31096892442758	1.58070700418345	0.158145142475248	0.873656202256459	-4.77720566403871
Q9BXF6	RAB11FIP5	0.119476844718401	2.19972629831258	1.21921801699134	0.262412983530268	0.90684862057854	-4.7772107228042
Q9H0E3	SAP130	-0.0874413707043613	2.34551834339943	-1.55814215755686	0.163346836710762	0.876847687880715	-4.77791147095217
Q9H160	ING2	0.220213294059198	2.16989083252154	0.993984086829994	0.353480213591932	0.920996899791406	-4.77835833687249
P35219	CA8	-0.131000682124909	2.44717060089842	-1.04163074391676	0.33236270707094	0.920996899791406	-4.77846630197848
Q8TEP8	CEP192	-0.118848872499523	2.32521411647359	-1.23204196891995	0.257877114176902	0.90684862057854	-4.77926830790411
Q8N6G5	CSGALNACT2	0.23394003895931	2.30579252460083	1.41113556221642	0.20125047789249	0.897932788398547	-4.77966533524201
Q96ER3	SAAL1	0.122607656140281	2.3308127932032	1.65821327129778	0.14142791670242	0.868882564223557	-4.78011552483988
Q5TA50	CPTP	-0.189671800317027	2.29851586151255	-1.44095630911266	0.19297330066929	0.891963255190512	-4.78062531815897
Q9UJF2	RASAL2	0.107425218450121	2.18886110616633	0.534019856451167	0.609930323000049	0.951587312204844	-4.78226054446832
P30279	CCND2	0.168009320043829	2.29204722618744	1.3251480910371	0.226912894215086	0.90684862057854	-4.78241909891969
Q9H8H2	DDX31	-0.0855948724486579	2.24443258411394	-1.34787162221202	0.219865307320021	0.90684862057854	-4.78261196325674
Q2KHR3	QSER1	-0.165191246442725	2.25084851934603	-1.01915262210557	0.342198249855183	0.920996899791406	-4.782625814653
O60231	DHX16	0.0659975640800905	2.29236792232468	1.63417633063202	0.146426952745505	0.868882564223557	-4.78272558079014
Q6YHU6	THADA	-0.101271740300041	2.36283785089456	-1.45431973863203	0.189364344495233	0.891884884121642	-4.78278477434287
Q96BW9	TAMM41	0.112274091519973	2.31660321226104	1.51046848158941	0.174858714228258	0.880857624457701	-4.78337277613697
Q15334	LLGL1	-0.125233064796356	2.36202212383012	-1.13907615064893	0.292304979243246	0.912709462984042	-4.7834709079792
Q9BYD6	MRPL1	-0.0757266240322598	2.37334026655778	-1.77978045643682	0.118520595702649	0.860721404152696	-4.78360922884515
Q7RTS1	BHLHA15	0.122144624077747	2.25456303598917	1.36868887628504	0.213578497127179	0.90661629670666	-4.78367319551471
Q08379	GOLGA2	0.0864083087012827	2.34498190774145	1.54319436749297	0.166879094321246	0.876847687880715	-4.78393105135537
Q8TB73	NDNF	0.304166770341582	2.15975627641915	0.811731886785703	0.443781558010559	0.93442740338413	-4.78416379137914
Q68DQ2	CRYBG3	-0.154685798131193	2.33546959238613	-0.937072840977199	0.380048741381847	0.925505498698485	-4.78434107283163
Q8WUW1	BRK1	-0.22426626282212	2.35333037566195	-1.61939727704604	0.149582235257486	0.868882564223557	-4.7848434011266
Q3MIX3	ADCK5	0.946331505656528	1.69946777705658	0.779494496506439	0.461333539875471	0.936129756335386	-4.7855327219671
Q6PID8	KLHDC10	0.24606194969374	2.31680328451823	1.06629028014861	0.321831672392743	0.917788475173243	-4.7856350000739
Q9Y664	KPTN	0.122297358757682	2.39294651621388	1.08275034155528	0.314951986737519	0.914241390590582	-4.78599749932742
P08047	SP1	0.102392515264188	2.31198537611031	1.65781456323938	0.141509514537746	0.868882564223557	-4.78642244916501
Q5T011	SZT2	-0.120446758473379	2.37843122803522	-0.99519812380536	0.352929457215772	0.920996899791406	-4.78644277522457
O96000	NDUFB10	-0.0498308583118273	2.33383687910857	-2.29796081776829	0.0553169450288456	0.818618230250933	-4.78689421352584
Q2M1Z3	ARHGAP31	-0.138356192899966	2.30445344345252	-0.96969929363714	0.364637334860311	0.920996899791406	-4.78709254815058
Q8NHQ9	DDX55	0.145855009587565	2.15193307523637	1.10465886214142	0.305979472480513	0.914241390590582	-4.78719925708737
Q9UIF8	BAZ2B	-0.151554511616216	2.15518741669892	-0.794865885384383	0.452905571145522	0.936129756335386	-4.78731973784215
Q9H633	RPP21	-0.191769839390048	2.36355397777267	-1.20584270172089	0.267215617256517	0.907977986478246	-4.78756401005184
Q9Y2W6	TDRKH	-0.103634400463498	2.33141875064445	-1.389703523363	0.207393714051777	0.903655950949019	-4.78796572525199
B2RPK0	HMGB1P1	0.0714127748174107	2.30679677932055	2.62260931626346	0.0344130688821685	0.774413620440955	-4.78801843977677
Q14435	GALNT3	0.101244614143444	2.26532474565135	1.27291646013568	0.243862733547344	0.90684862057854	-4.78837306497695
O14519	CDK2AP1	-0.107001518747503	2.33950874697254	-1.35993089508699	0.216203831111445	0.90684862057854	-4.78924393096942
Q9NY97	B3GNT2	-0.273259663849702	2.26964060046033	-0.894360192850622	0.400959199939954	0.926108351453734	-4.78928842558007
Q93052	LPP	0.222287947097259	2.29911436437048	0.969497105761461	0.36473134834751	0.920996899791406	-4.79003326806879
Q6I9Y2	THOC7	0.0803367465061189	2.33422765801869	1.82586986329598	0.110799605090421	0.860721404152696	-4.79013618488355
P48200	IREB2	0.0975486069271775	2.31873564169878	1.29070033435918	0.237972544097342	0.90684862057854	-4.79025994791212
P09669	COX6C	-0.133716005042412	2.42548389629046	-2.150845187755	0.0686988982169969	0.835400932319211	-4.7904263847093
O43709	BUD23	0.115394659858349	2.22837570878069	1.7680940927588	0.120558932364953	0.863074315988604	-4.79111758034281
Q9UPP1	PHF8	0.110603024641851	2.30527840570258	1.3226071086602	0.227713120178333	0.90684862057854	-4.79137794999842
Q7Z7G8	VPS13B	-0.261994158909413	2.01343322116565	-0.817306387418928	0.440794387167411	0.93442740338413	-4.79188039916383
A6NED2	RCCD1	-0.108334503150331	2.29169570960005	-1.18657913820231	0.274262440902608	0.908457219512593	-4.79294016496375
Q8TAV0	FAM76A	0.147473939321567	2.40365053248649	1.28606950157234	0.23949436831161	0.90684862057854	-4.79299996734442
Q9NRG7	SDR39U1	0.129981032834368	2.25650421730406	1.025455836184	0.339417393330384	0.920996899791406	-4.7930515526458
Q3T8J9	GON4L	0.252833429993996	2.39711259994419	1.03312555964156	0.336057664923448	0.920996899791406	-4.79311685380116
P78524	DENND2B	0.159580078732196	2.4901412844704	0.928550651677189	0.384154242333791	0.925505498698485	-4.79336681247699
Q8N5C8	TAB3	-0.236476261428219	2.29865392932954	-1.14996681696257	0.288083989032185	0.912709462984042	-4.79358031378183
P17480	UBTF	0.135466789262979	2.37921044034884	1.78733056120419	0.117221312780047	0.860721404152696	-4.79617580367031
Q6ZU65	UBN2	0.129457195494941	2.26360148356851	1.22400923772748	0.260710464498266	0.90684862057854	-4.79675024928393
Q14192	FHL2	0.184556464749939	2.29448367196364	0.868561368600617	0.41399397365601	0.926108351453734	-4.79717964557323
Q9BU70	TRMO	0.143793930160787	2.33741604377172	0.587890563937567	0.5751517504278	0.948949088424052	-4.7986331277629
Q8N3Z3	GTPBP8	-0.146492254607237	2.38410138388064	-1.33857888087611	0.222723872233722	0.90684862057854	-4.79977167936103
Q9BVJ7	DUSP23	0.0661612925134394	2.30904547877137	1.95461632137308	0.0917248611037716	0.844219823268729	-4.79991298862599
Q8N8D1	PDCD7	0.138439031964297	2.22300802440383	1.1272950125828	0.296928284231181	0.912709462984042	-4.80121324067871
Q5VVJ2	MYSM1	0.148220739700078	2.31250532476607	1.05006067719335	0.328732261872934	0.920996899791406	-4.80254667286247
Q9Y274	ST3GAL6	0.118035167358138	2.3196814512134	1.35751544773401	0.216932886673413	0.90684862057854	-4.80265595671011
O96008	TOMM40	-0.0703922643464654	2.31478700175877	-2.18290576118588	0.0655284098917279	0.835400932319211	-4.80268665610703
P28715	ERCC5	0.135041590586617	2.338473256924	1.28265254251399	0.240622662495041	0.90684862057854	-4.80302902598716
Q9NZC9	SMARCAL1	0.130364887355726	2.34156387526283	1.2000934173065	0.269302653674455	0.907977986478246	-4.80310695605168
Q8TEB1	DCAF11	0.122195235173446	2.37026761317287	1.13467740821133	0.294024219921643	0.912709462984042	-4.80347686020789
Q70E73	RAPH1	-0.161455645592316	2.36793192412452	-1.25776384697265	0.248980001618997	0.90684862057854	-4.80349605802135
P35790	CHKA	-0.207906764608591	2.38447707478466	-1.06029739125521	0.324366168147731	0.920008885515888	-4.80578583824877
Q9Y223	GNE	-0.0983238155699515	2.3396616806874	-1.4276494856792	0.196628323558723	0.895501977838841	-4.80636090264534
Q6AZZ1	TRIM68	-0.220412937178826	1.85708274096298	-0.60272323985883	0.565780485966279	0.945753054412379	-4.80819484172776
A6NFI3	ZNF316	-0.200971950335959	2.40543559225807	-0.683976148277059	0.516080240851236	0.938859050030951	-4.80832835795668
Q8NHG8	ZNRF2	0.184797294188362	2.34716819788808	1.41618915130279	0.199825792320343	0.897631896718263	-4.80913525648388
Q9Y4G6	TLN2	-0.0564139661408067	2.35660834757391	-2.0496458860527	0.0797490516214187	0.837338689572292	-4.80921419287773
Q8IWT3	CUL9	-0.197705207572817	2.54145233128324	-0.823237253967942	0.437631808327667	0.934030441407774	-4.81021575993691
Q8N5G2	MACO1	0.124627934301677	2.29813445072225	1.62902995855424	0.147518558419069	0.868882564223557	-4.81082548104034
Q99767	APBA2	0.117776370384246	2.31797334651693	1.16149158115643	0.283672228805693	0.911391174052273	-4.81091738332721
Q9BUR4	WRAP53	0.114827836804296	2.25939894198195	1.25967994669871	0.248327860228716	0.90684862057854	-4.81109634327266
Q96TA1	NIBAN2	0.122246625794678	2.22647758499918	1.09216195953941	0.311071796913324	0.914241390590582	-4.81164347094184
P10415	BCL2	-0.141197518488763	2.25536591761164	-1.48802744156454	0.180530517805801	0.882012350947988	-4.81196646777891
O95696	BRD1	0.0904634174702518	2.31787012734621	1.232685498254	0.25765126053516	0.90684862057854	-4.81203153810853
Q7Z3D4	LYSMD3	0.153326326227728	2.33881388426447	1.23738888609592	0.256005655975692	0.90684862057854	-4.81258089554457
P13591	NCAM1	0.174609940080869	2.29267873895733	1.03907737596137	0.333468590473189	0.920996899791406	-4.81277843383569
P35573	AGL	0.10708118965433	2.31066753003295	1.17166401587835	0.279824868785985	0.90949852680744	-4.81286886285727
Q5T2E6	ARMH3	-0.0948215850028178	2.3680912166897	-1.29106237660727	0.237853919835782	0.90684862057854	-4.81303849308906
O75683	SURF6	0.166389487445318	2.2955964917902	1.62447570168969	0.148490911224108	0.868882564223557	-4.81341954623508
P16383	GCFC2	-0.10826756395022	2.34740567914388	-1.24488168832808	0.253402584933876	0.90684862057854	-4.81433678149097
O95551	TDP2	0.133193594924681	2.28443399729706	1.52943103738849	0.1701934451174	0.880857624457701	-4.81505191749795
Q32M88	PGGHG	0.1374225732942	2.39308386925326	0.911633192084669	0.39240247457091	0.926108351453734	-4.81598075648853
Q99943	AGPAT1	0.104593853818926	2.2458592298355	1.21680899643946	0.263272557460709	0.90684862057854	-4.81644910190038
Q02338	BDH1	-0.0458038097021255	2.33539181540582	-2.25457048875303	0.0589639628730531	0.818618230250933	-4.8167779889497
Q96QF0	RAB3IP	0.151930994122354	2.3317340273442	1.34232976614116	0.221566150705995	0.90684862057854	-4.8168491824027
Q969H6	POP5	-0.200890611217247	2.42125434451953	-1.24941362457256	0.25183912983646	0.90684862057854	-4.81691686101865
Q6ZU35	CRACD	-0.0976139899009291	1.96161447634498	-0.228054308042657	0.8261504283474	0.979076212879238	-4.81802680072388
P22612	PRKACG	-0.120080871391147	2.3069407166769	-1.29112654620444	0.237832899806268	0.90684862057854	-4.81807018195676
O43310	CTIF	0.186595782668866	2.15279743187088	1.06701730268125	0.321525282329496	0.917686743315435	-4.81826027305718
Q5TCQ9	MAGI3	-0.0125821039117535	2.46431574872145	-0.0338197759416299	0.973969077402576	0.997355818036219	-4.81847650872872
Q9BT23	LIMD2	0.225555256098229	2.37976237318531	0.948748067596006	0.374478114125135	0.922975419776851	-4.81849347072539
A8MPS7	YDJC	0.155405584795362	2.29009762111906	0.808194455976682	0.445684479606836	0.93442740338413	-4.81870937464115
B7ZAP0	RABGAP1L	-0.176872809988474	2.36251304217612	-0.834822483554418	0.431500405331859	0.932477512831734	-4.81938568158705
Q13233	MAP3K1	0.12286225703065	2.35654464137979	1.09584412814779	0.309564278520528	0.914241390590582	-4.8196884946006
P54253	ATXN1	-0.108578682119993	2.32037534196192	-1.12622244464956	0.297352158266223	0.912709462984042	-4.82033705474477
Q8NBJ9	SIDT2	-0.320352820933241	2.57442561636967	-0.903588197013444	0.396370818834793	0.926108351453734	-4.82064721334238
Q6ZS11	RINL	-0.0964110287356272	2.2664839911679	-1.19620826344182	0.270720744721585	0.907977986478246	-4.82080584598708
P36873	PPP1CC	0.0513328314528778	2.30876502542395	2.10904395886051	0.0730647928609985	0.837338689572292	-4.82121353047152
Q9Y5X2	SNX8	-0.139991970156679	2.31092922687944	-1.0336892724339	0.335811768208154	0.920996899791406	-4.82122049340998
Q13277	STX3	0.0981172291736602	2.31202457948685	1.42215392803846	0.198155838368401	0.897631896718263	-4.82314837448889
Q86VX9	MON1A	0.181160191628533	2.29718317309755	1.26569101008022	0.246291499344783	0.90684862057854	-4.82363657964964
Q8IUX4	APOBEC3F	-0.0771848572530335	2.29289950078888	-1.80897982459046	0.113571133187468	0.860721404152696	-4.82475249961481
Q9H992	MARCHF7	0.104876383622477	2.39441527850234	0.689193857208346	0.512985450719427	0.938859050030951	-4.82483033813946
Q9Y296	TRAPPC4	-0.0641401937470988	2.33855439182616	-1.73691546524136	0.126162384838749	0.866022059068491	-4.8262529829346
O15156	ZBTB7B	0.149049228101141	2.27690020773393	1.01713648849949	0.343091492189928	0.920996899791406	-4.82632666948579
O43542	XRCC3	-0.212917321145584	2.24245797323219	-0.586039186034335	0.576327752140533	0.948949088424052	-4.82670803891371
O95166	GABARAP	-0.2765628005249	2.50772486601732	-1.14189855274405	0.291206212574255	0.912709462984042	-4.827260606787
Q6ZMG9	CERS6	-0.126962083710558	2.30747298528697	-1.50720855692622	0.175672418711386	0.880857624457701	-4.82871543850398
O43402	EMC8	0.153920616644485	2.28620696922472	1.58857220171465	0.156368380994011	0.873425951656832	-4.83013918446423
O75063	FAM20B	-0.157501205693876	2.26784051730212	-1.37949402832287	0.210378342219932	0.90548734016534	-4.830494459571
Q5JPI3	C3orf38	-0.0972735759644509	2.24920472584012	-1.09349848708651	0.31052392333242	0.914241390590582	-4.83053493165619
Q5VUG0	SFMBT2	0.180299770322544	2.26824755928826	0.80790155691691	0.445842296806835	0.93442740338413	-4.83069944299701
Q99848	EBNA1BP2	0.124230783730905	2.28990496804727	1.96959037742677	0.0897264887252746	0.839030326786484	-4.83165541821208
Q9UQ35	SRRM2	0.0340157462524842	2.3356370772116	2.21469687896442	0.0625298995602404	0.830064717756533	-4.83182728165484
Q9H6S3	EPS8L2	-0.120910322949964	2.54480835517089	-0.546381166820003	0.601848810356346	0.951269109502574	-4.8327446015687
Q9NXR8	ING3	0.161818094966434	2.37836542861502	1.32448571513063	0.227121257816688	0.90684862057854	-4.83314202554085
Q96Q07	BTBD9	-0.0431619701368642	2.00117690884549	-0.0951956979990993	0.92683867564786	0.992725300374542	-4.83335133528724
Q8IWZ3	ANKHD1	-0.0703994308898482	2.32696575592028	-1.50919799551925	0.175175427988083	0.880857624457701	-4.83341719676045
Q8N531	FBXL6	0.157333088876042	2.30563518037945	1.14915953268299	0.288395138719324	0.912709462984042	-4.83347020488148
Q8IUC4	RHPN2	-0.118346116291435	2.34626717708293	-0.954845741568094	0.371593425349212	0.921843849818614	-4.83429780788733
Q96SL4	GPX7	-0.181019355046249	2.34128049874006	-0.986149976040198	0.357050236734069	0.920996899791406	-4.83446615013202
O75191	XYLB	0.172437793358283	2.19919188884137	1.06361210759374	0.322962353862582	0.918179190053332	-4.83574799151985
Q0P651	ABHD18	-0.110399920624284	2.34232871990437	-0.913248120702989	0.391609451421747	0.925505498698485	-4.83628054141389
O14576	DYNC1I1	0.126164577547911	2.18545041675711	0.280975553026324	0.786887648950474	0.976010385322441	-4.83685368373426
Q76N89	HECW1	0.160698648482401	1.84260531479348	0.331735781342575	0.749841540370859	0.974487182612824	-4.83707716997715
Q14CW9	ATXN7L3	0.150152813149636	2.31065442761235	0.731468458161273	0.488352176431891	0.937267768087591	-4.83712606339569
Q92997	DVL3	0.300370290282227	2.17193380079936	1.02946444062905	0.337658136991082	0.920996899791406	-4.83719296541898
P19447	ERCC3	-0.0803179040797249	2.34363707985125	-1.2740010863576	0.243499930788934	0.90684862057854	-4.83724162550953
Q96NW4	ANKRD27	-0.17283021349468	2.26117529920888	-0.878155798695771	0.409110802774472	0.926108351453734	-4.83740267400109
P98196	ATP11A	0.204129201440384	2.27812198062721	1.05500482228812	0.326617712974725	0.920283746181403	-4.83932548746882
Q9BQS8	FYCO1	0.189244447551747	2.31135735546421	0.616675386203688	0.557048220164451	0.944034997630836	-4.83936459551785
Q14790	CASP8	-0.0704193510784042	2.33475267775272	-2.05531222397289	0.0790859929421485	0.837338689572292	-4.83953366468111
Q969M7	UBE2F	0.148035604799967	2.29862376165266	1.35286192601459	0.218343568633414	0.90684862057854	-4.84020081581639
P41226	UBA7	0.116208343414594	2.31726623870202	1.26022458787258	0.248142759875829	0.90684862057854	-4.84121711624783
P10606	COX5B	-0.192244281185641	2.57270767618841	-2.0895135096352	0.0751986376265606	0.837338689572292	-4.84133310352227
Q9BSK4	FEM1A	-0.234904277470163	2.37814346049201	-0.930373589124376	0.383273266197881	0.925505498698485	-4.8413839561727
Q9NYJ8	TAB2	0.118502650680214	2.33006074996219	0.75596195751557	0.474443092344256	0.936129756335386	-4.84243332156238
Q9BXP2	SLC12A9	-0.112813845888301	2.31616331658683	-1.33885688250249	0.222637884587359	0.90684862057854	-4.84262275017453
Q02224	CENPE	0.123337328557805	2.31418983435683	1.04969249934509	0.328890161415044	0.920996899791406	-4.84280932244506
Q96DX4	RSPRY1	0.00543344851776366	2.31323621357721	0.0204402905226232	0.984265027970929	0.998119473408043	-4.84320596046738
P11474	ESRRA	-0.0158067151736976	2.34022610912633	-0.056815463676819	0.956286762472008	0.995615023798118	-4.84338399652242
Q8IWF6	DENND6A	-0.168344170942771	2.49602877557299	-0.968968781856855	0.364977096500839	0.920996899791406	-4.84365810984746
Q9BZE4	GTPBP4	0.0837596008326898	2.28877454597207	1.64481380752662	0.144194545509565	0.868882564223557	-4.84449243037064
Q9H0R1	AP5M1	0.215782605049008	2.31235573006083	0.740830132016546	0.483004298923534	0.93682110569546	-4.84450486495945
Q96BW1	UPRT	-0.118813607701242	2.3543197961589	-1.03776513136774	0.33403806520938	0.920996899791406	-4.84452602000854
P0DP24	CALM2	0.238493204480857	2.63059822519072	1.76553771294794	0.12100926847896	0.863074315988604	-4.84526499749124
Q9ULM3	YEATS2	-0.118951222170711	2.34774656150725	-1.26379838832362	0.246931109582217	0.90684862057854	-4.8459235900852
Q9BX66	SORBS1	-0.0768482817935929	1.92039836755242	-0.191290634382517	0.853751409028025	0.979573522852715	-4.84603529787533
Q03989	ARID5A	0.106514375747275	2.34647340619403	1.67192768288402	0.138647977175938	0.868882564223557	-4.84607747392902
Q8N5P1	ZC3H8	0.105641818164975	2.29800144413289	1.27378943919353	0.243570689344651	0.90684862057854	-4.84793507017192
Q8N960	CEP120	0.0939329026033004	2.36328697505545	0.546988924781577	0.601453004947435	0.951269109502574	-4.8480420365615
Q9BTE1	DCTN5	0.126358793577917	2.26761378538154	1.50337219482575	0.176634433259497	0.880857624457701	-4.84868921057783
Q96G28	CFAP36	0.129066527164975	2.2401186090012	0.617689723079964	0.556416525638984	0.944034997630836	-4.8487157728915
Q14147	DHX34	-0.0847717825208461	2.28230773737475	-1.30791480858068	0.232388554847068	0.90684862057854	-4.84877197004027
Q71RG4	TMUB2	0.114838842523689	2.18005978847943	0.408159563259119	0.695404774604764	0.968159886518756	-4.84902329861295
Q9NRG4	SMYD2	0.154092245076846	2.48532931534482	0.863414750651665	0.416630768159491	0.926108351453734	-4.84943158271775
O60307	MAST3	0.198069794018328	2.29359897608969	0.994821055332878	0.353100445675234	0.920996899791406	-4.84948478591473
Q8N9F7	GDPD1	0.112519199725713	2.40013443886136	0.98702999204798	0.356647827036258	0.920996899791406	-4.84951667552432
Q8TDW0	LRRC8C	-0.106049245711205	2.27012505115118	-1.75413074606451	0.123038412404248	0.86348923091023	-4.84975287595084
Q7Z6V5	ADAT2	0.323281203591719	2.29483799529857	1.04392846702127	0.331370029993651	0.920996899791406	-4.84996421611777
P43378	PTPN9	-0.0890955138054299	2.33343621284638	-1.2059219559305	0.267186942788299	0.907977986478246	-4.85065626562376
Q96CN4	EVI5L	-0.147044037810641	2.3082772523084	-0.554794550004325	0.596382408024768	0.950735839130033	-4.85075901700989
Q8N1F8	STK11IP	0.0992732035030015	2.27211150522101	1.30058080586126	0.234753488784045	0.90684862057854	-4.85126635351083
Q15772	SPEG	-0.261983163985531	2.27447179388932	-1.14083814857022	0.291618630317953	0.912709462984042	-4.85197167108824
Q9BS16	CENPK	0.152288497556322	2.26652732835192	0.628872532685608	0.549480758545166	0.942532967565167	-4.85247554968642
Q9BXM9	FSD1L	0.129540040508182	2.17758244480534	0.673776455102874	0.5221642194122	0.938859050030951	-4.8535680572557
Q9BSI4	TINF2	-0.118103584427198	2.29387272705712	-0.687438227009888	0.51402544543182	0.938859050030951	-4.8536419997511
Q6ZNW5	GDPGP1	0.104347406828717	2.26814051269635	0.551355388787995	0.59861356998586	0.950803406890269	-4.85394952961584
Q9BVI0	PHF20	-0.0418920774021039	2.35526862629043	-0.228538228195513	0.8257887738245	0.979076212879238	-4.85411482042874
Q8TEJ3	SH3RF3	0.127037800696658	2.14461294985924	0.736934935649259	0.485224688078228	0.93682110569546	-4.85446185267607
Q6N063	OGFOD2	-0.119977887145336	2.41150226643976	-1.0043035148822	0.348819942756973	0.920996899791406	-4.85459687918834
Q76L83	ASXL2	0.224626910461423	2.24056416355455	1.06878038248213	0.320783235018511	0.916759548456315	-4.85474147799486
Q96IR7	HPDL	-0.107079859770533	2.2661245659901	-0.997813393929934	0.351745283408998	0.920996899791406	-4.85502176509291
Q9UMQ3	BARX2	-0.173569995555288	2.32573264529939	-1.03190870261484	0.336588953475788	0.920996899791406	-4.85531151102842
Q9Y689	ARL5A	-0.109220862832747	2.37794102174711	-1.07912274180814	0.316457938734788	0.914241390590582	-4.85583510535259
O94830	DDHD2	0.10244091129948	2.24927276914454	0.530259610157036	0.612400382274149	0.952001551007298	-4.85583930151804
P59074	CHMP4BP1	-0.195402712793245	2.39644123420697	-1.76286984024406	0.121480960999297	0.863074315988604	-4.85628188008195
Q6UVJ0	SASS6	0.121282123974405	2.32549074882471	0.427082438549983	0.682203314357201	0.965284288556155	-4.85647193672063
Q7L7V1	DHX32	0.0810414261644957	2.38246867933815	0.346337038541627	0.73931001326119	0.974463499852733	-4.85698024797311
A9UHW6	MIF4GD	-0.102323349036881	2.31207073633141	-1.25654109517817	0.249396929504051	0.90684862057854	-4.85715765927071
Q99487	PAFAH2	-0.277430361170182	2.02244568660459	-0.506150231461929	0.628365270504774	0.95306073577051	-4.85757325658238
P52758	RIDA	-0.270521828082486	2.17918528064459	-0.95873669171271	0.369761545238685	0.921843849818614	-4.85762576609994
Q9H0U6	MRPL18	-0.0777536065956082	2.25334518616075	-1.82931027196366	0.110243112397193	0.860721404152696	-4.85803983367207
Q8IYR2	SMYD4	-0.138256145100951	2.08120385274872	-0.527529657889953	0.614197050901624	0.952001551007298	-4.85826343339925
Q15139	PRKD1	0.115532386323832	1.8547877764224	0.326522120586998	0.753616087526311	0.974487182612824	-4.85967676290544
Q96IK5	GMCL1	-0.168543727767108	2.20406992717587	-0.5979675642923	0.568775301165328	0.948155662173044	-4.86001756562424
Q7L4I2	RSRC2	-0.101083095409186	2.34358296383359	-1.55415973153167	0.164281115276377	0.876847687880715	-4.86017638210937
Q9UDX5	MTFP1	-0.138383246545276	2.32484606180013	-1.47467233335585	0.183984843562916	0.883825035658927	-4.86021066029564
O75052	NOS1AP	0.126518707763126	2.32134598674358	1.00469737438509	0.348643026864926	0.920996899791406	-4.86029535951471
Q6PJG6	BRAT1	0.06738821344669	2.333460369686	1.50193343601352	0.17699645697339	0.880857624457701	-4.86068637636148
Q8IX03	WWC1	-0.104430379976886	2.32114259297553	-1.05864346565725	0.325068441100382	0.920283746181403	-4.8608276721466
P55347	PKNOX1	0.214700181752428	2.3943183877182	0.963927863316264	0.367328242430188	0.920996899791406	-4.86091213763198
Q8NDV7	TNRC6A	-0.0952063949633925	2.33404328852588	-1.08889526858496	0.312414178978803	0.914241390590582	-4.86112394527491
Q9P2R7	SUCLA2	-0.0674300353933906	2.29590364212854	-1.74650887034953	0.124412306529108	0.865574623894521	-4.86150899667994
O43818	RRP9	0.0543663724527918	2.26954943761061	1.92142918852854	0.0963107502183406	0.844782975114583	-4.86151328771722
Q6DN12	MCTP2	0.158701146978819	2.39233833681452	0.568334048598589	0.587644049164888	0.949796182563579	-4.86159675343994
O60296	TRAK2	0.148095559725767	2.23898596432067	0.546242189318694	0.601939340401714	0.951269109502574	-4.86175919675367
Q9Y6K1	DNMT3A	-0.0992173318681923	2.30029216943953	-0.781761734015666	0.46008370786255	0.936129756335386	-4.8622414265597
Q2NKX8	ERCC6L	-0.0855800979032035	2.32809985036238	-1.49318707682391	0.179211824569244	0.882012350947988	-4.86247723699143
P28289	TMOD1	0.11067730879912	2.33492393668195	1.08073813438544	0.31578661477214	0.914241390590582	-4.86326432410512
Q9C0C7	AMBRA1	-0.0999897599657965	2.23438130909447	-1.04472651579326	0.331025802195707	0.920996899791406	-4.86403727037822
O60645	EXOC3	-0.0845947583971058	2.36663780031629	-1.53054354004844	0.169923315030622	0.880857624457701	-4.86423799075041
Q9BY12	SCAPER	-0.194227128241416	2.25682180409783	-1.26050170521317	0.24804862489004	0.90684862057854	-4.86471746880931
Q9NQG7	HPS4	0.110272171611637	2.1535903028078	0.527430856733178	0.614262128537448	0.952001551007298	-4.86566737408113
O14933	UBE2L6	-0.0721586296750455	2.36728650928357	-1.7896235957592	0.116829421853077	0.860721404152696	-4.86580361865453
Q9Y2K1	ZBTB1	-0.137748814694511	2.25738157672962	-0.912819431552585	0.391819846164322	0.925505498698485	-4.8669077873344
Q15811	ITSN1	0.116847956417088	2.3155227838272	1.33480753711929	0.223893251305179	0.90684862057854	-4.86699909704468
Q9NPF4	OSGEP	-0.0876258433872856	2.32440351578877	-1.70409061967328	0.132329272484993	0.867356530888632	-4.86708257944477
Q9BQE4	SELENOS	0.111385969552006	2.33081061075078	1.28817244344189	0.238802242031293	0.90684862057854	-4.86721404583603
Q99549	MPHOSPH8	0.0983621484145002	2.3683710703692	1.22351135853516	0.260886944801215	0.90684862057854	-4.86722216158656
Q96AP7	ESAM	0.0922501697583808	2.41652660309396	1.31739416129657	0.229362533869377	0.90684862057854	-4.86799626082083
Q9BXB4	OSBPL11	-0.109295816296603	2.27988318701525	-1.41519128171994	0.200106390972782	0.897631896718263	-4.86856504708255
P24864	CCNE1	-0.15884135776466	2.01344121394096	-0.779231799636109	0.461478503885417	0.936129756335386	-4.86949077869627
Q5T013	HYI	0.168534231088438	2.40762356095369	1.16835948817883	0.281069900063403	0.909874518216839	-4.86950045046808
Q9C0J9	BHLHE41	0.185086686951976	1.92496015697756	0.511700767521011	0.624670376135288	0.95306073577051	-4.86994989212115
Q53GL0	PLEKHO1	-0.160278406523736	2.12509735280109	-0.729503002282446	0.489479909883558	0.937267768087591	-4.87034639423051
Q4KMQ1	TPRN	0.112354988944114	2.26485088431947	1.24271779840281	0.254152013615936	0.90684862057854	-4.87046102739563
Q9BRF8	CPPED1	0.127262268427216	2.30945004487786	1.24455799170322	0.253514572048654	0.90684862057854	-4.87049746523196
Q9NYV4	CDK12	0.0889212229659668	2.3368142797085	1.28412562139397	0.240135684210743	0.90684862057854	-4.87100559345963
Q9NS18	GLRX2	-0.132658736571717	2.39709918387592	-1.04761371837134	0.329782814125811	0.920996899791406	-4.87132827461694
P62633	CNBP	0.218290714191035	2.32056687068555	2.04755413423501	0.079995214389731	0.837338689572292	-4.87233547012301
Q9UBP6	METTL1	-0.0783761851405022	2.31410650534743	-1.78631462276704	0.117395344697633	0.860721404152696	-4.87254406803837
P53677	AP3M2	-0.0811060724169744	2.32717867766986	-1.72295005787716	0.128751971650552	0.867356530888632	-4.87275178695151
Q9H3C7	GGNBP2	0.0960959406830969	2.25812675017455	1.05977711898204	0.32458695018007	0.920275613142324	-4.87329558703518
P34820	BMP8B	-0.174470161914434	2.22298765227729	-0.580655413763417	0.579755440305217	0.948949088424052	-4.87340580118411
Q8IV63	VRK3	0.073703068267392	2.33035560820473	1.5267612701286	0.170843306494785	0.880857624457701	-4.8747683505884
Q8IZL2	MAML2	-0.154155670989463	2.33910360803982	-0.995445782255443	0.352817186998611	0.920996899791406	-4.87497660122964
Q9NXD2	MTMR10	-0.0878624873447363	2.30636941205177	-1.27821700316446	0.242094135117245	0.90684862057854	-4.87606427546499
Q96K49	TMEM87B	-0.114466109087324	2.33893851082536	-1.17023626530443	0.280362231170262	0.90949852680744	-4.87628972308015
Q2PPJ7	RALGAPA2	-0.17914764960219	2.36237358880084	-0.989005669031553	0.355745675190476	0.920996899791406	-4.87703592031349
Q9UK58	CCNL1	-0.178712629230725	2.18621278808919	-1.0783762848999	0.316768538501809	0.914241390590582	-4.87799530368441
Q93086	P2RX5	-0.100499758483199	2.24062545400468	-1.09789134022717	0.30872869047581	0.914241390590582	-4.87805949326287
Q12912	LRMP	0.119900684682376	2.30157445486761	1.21130816280683	0.26524426207589	0.90684862057854	-4.87810523108997
Q9BZI7	UPF3B	-0.128369089047222	2.20084842674018	-1.06423635480427	0.322698523222323	0.917788475173243	-4.87827116179612
Q99708	RBBP8	-0.136004334201057	2.17017836010818	-0.868184278127578	0.414186758529109	0.926108351453734	-4.87849066762194
Q6P4F7	ARHGAP11A	-0.0578878041996897	2.3496116558097	-0.323614600671349	0.755724204657469	0.974487182612824	-4.8785046818594
Q8N2G8	GHDC	0.0781628916455031	2.33635696911379	1.4452881267286	0.191796712797162	0.891963255190512	-4.87892000972985
Q8WWC4	MAIP1	-0.0820154524543996	2.3364391459244	-1.55235593403304	0.164705905638731	0.876847687880715	-4.87950590343265
Q3MIT2	PUS10	-0.154233490042694	2.23860137335491	-0.640080778351911	0.542581974044156	0.940475758451025	-4.87969519525106
Q9BV23	ABHD6	-0.199236424466375	2.43342703784482	-0.67932914713014	0.518846510032107	0.938859050030951	-4.88000868276763
O00499	BIN1	-0.13346967793797	2.0722251020191	-0.415067644465732	0.690571915040793	0.967361808993226	-4.88030509772773
Q8N6Q8	METTL25	0.0719908373013221	2.27149421654034	0.38501310721873	0.711707872388018	0.968173885429789	-4.88068514216914
Q9NV35	NUDT15	0.199098551826918	2.30269391951397	1.09254100716522	0.310916337156153	0.914241390590582	-4.88095924410065
Q86U42	PABPN1	0.212199666880292	2.24701897704124	2.05506504497271	0.0791148026135024	0.837338689572292	-4.88130050647601
P58511	SMIM11A	0.125765787390027	2.38024441954371	0.499631184616618	0.632719521979924	0.955239895244338	-4.88156328416631
Q9Y6N5	SQOR	-0.043013407356622	2.30783180364986	-2.27621535578921	0.0571151525384064	0.818618230250933	-4.88170572342282
Q96JN0	LCOR	0.0555629909701626	2.14017209995507	0.210686989246657	0.83915907947207	0.979076212879238	-4.88218973660823
Q9NTX7	RNF146	0.13578688621643	2.23711893592036	0.677015391881959	0.520227343314858	0.938859050030951	-4.88320194609412
O00273	DFFA	0.0639646175577733	2.35279640361244	1.76484148831935	0.121132195100706	0.863074315988604	-4.88331363061745
Q9Y4G8	RAPGEF2	0.225625433407799	2.07148394546507	0.846431732536874	0.425417816142638	0.929010154289232	-4.8833280680252
P53778	MAPK12	-0.126140592610203	2.39749208473369	-1.27935665897233	0.241715320119612	0.90684862057854	-4.88337058335355
Q969X1	TMBIM1	-0.179239990041319	2.28524897220781	-1.26271776501124	0.24729694438559	0.90684862057854	-4.88354577171639
Q9H0C5	BTBD1	0.143024562434388	2.31464233415384	0.976329045686404	0.361564910329198	0.920996899791406	-4.88355123226102
Q96PV7	FAM193B	-0.0729078815858456	2.28321277325402	-0.223864648535874	0.829283427160708	0.979076212879238	-4.88384066981542
Q96QZ7	MAGI1	-0.145372610835686	2.28315067073356	-0.8360973222449	0.430829450293872	0.932396321756522	-4.88438266012918
Q96I15	SCLY	0.0786474089392867	2.28005768385374	1.41748145426991	0.199462922569657	0.897631896718263	-4.88464478816374
Q6P4Q7	CNNM4	0.166558673910945	2.22115042443211	0.873398690335537	0.4115267042708	0.926108351453734	-4.88482415817742
Q96JC9	EAF1	0.15279311606054	2.23979047166385	1.19806170708247	0.270043452320428	0.907977986478246	-4.88528669683672
P63172	DYNLT1	-0.103336854329414	2.48598306367668	-0.538377757476704	0.607074482321016	0.951587312204844	-4.88590030639486
Q9NRM2	ZNF277	0.153002156944905	2.39228677496824	0.943571867855282	0.376940172214913	0.925398875479458	-4.88607259749689
Q9Y6Y9	LY96	0.132138201345071	2.16248726990837	0.489720450250553	0.639369178137517	0.95734360240335	-4.88632056957009
Q96GY0	ZC2HC1A	-0.182953969398254	2.1595199983935	-0.804256902747768	0.447809341726508	0.935965351259694	-4.88638549558828
Q9Y597	KCTD3	-0.235617849830175	2.31054204421993	-1.03872989164823	0.333619313428231	0.920996899791406	-4.88680992903503
O14880	MGST3	-0.117126244201105	2.34215330153798	-2.02615893571316	0.0825567245374666	0.837338689572292	-4.88723878015903
Q14201	BTG3	0.0826025419612822	2.41902676157323	0.280150344371315	0.787495142055603	0.976010385322441	-4.88749884000442
Q12797	ASPH	0.103801008887192	2.31590030765087	1.27154668228685	0.244321582808582	0.90684862057854	-4.88762322666603
Q96EI5	TCEAL4	0.103852922115358	2.45368384110018	0.468243675327801	0.653901224826467	0.961030119525482	-4.8881676954516
P51946	CCNH	-0.098435454761423	2.31720594791391	-1.16344804918914	0.282928870299046	0.911280888243771	-4.88912666212288
Q9NS00	C1GALT1	-0.0869513743214679	2.29568555874915	-1.36611195795403	0.214348028448221	0.90661629670666	-4.88932210520289
Q15723	ELF2	-0.115893598474543	2.23307168335498	-0.817576654598361	0.440649920873733	0.93442740338413	-4.8902328840398
Q9H8U3	ZFAND3	0.152993461774992	2.23386125209642	0.74340104895275	0.481542506752347	0.93682110569546	-4.8902503293439
A8CG34	POM121C	-0.10995977603807	2.3652986913746	-1.00621043710224	0.347964031460344	0.920996899791406	-4.89069996203035
Q6P1M3	LLGL2	-0.0997338826936787	2.16428083500583	-0.277349128031496	0.789558493107787	0.976325650281955	-4.89075276901966
Q9HD26	GOPC	-0.0729055652986043	2.36470133047822	-1.60439613004413	0.152849744179755	0.870464307834668	-4.8907632548557
Q13615	MTMR3	0.0804380821540837	2.32119041225889	1.31061510270572	0.231523042703389	0.90684862057854	-4.89089925825032
Q7L1T6	CYB5R4	-0.0943534799566618	2.29251814997781	-1.482628533703	0.18191980260386	0.883558318867311	-4.89120001296397
Q86XN8	MEX3D	0.0106014136947507	2.26975042100177	0.022139412532943	0.982957275787078	0.998119473408043	-4.89139558786398
Q9ULW3	ABT1	0.0820889992028762	2.24434267872423	1.55207815718892	0.164771411342204	0.876847687880715	-4.89159153833315
Q96PY6	NEK1	0.114659594709705	2.36335354587893	0.937776687570796	0.37971115148403	0.925505498698485	-4.89173472497584
Q92844	TANK	0.172916561833702	2.37855681529727	1.24503000628148	0.253351286483311	0.90684862057854	-4.89230428353287
Q9BSM1	PCGF1	-0.146052021415065	2.47715604719903	-1.0757020904571	0.31788327987918	0.914241390590582	-4.8927887097505
Q93100	PHKB	-0.0828029598928954	2.32107608237513	-1.40005476441941	0.204406110338925	0.903655950949019	-4.89294798984101
O00505	KPNA3	-0.0783560160834184	2.34201148376056	-1.61885467192848	0.149699279680783	0.868882564223557	-4.89304278955018
P52735	VAV2	-0.084119333043813	2.32728997772946	-0.323601271089122	0.755733874523471	0.974487182612824	-4.89315014145683
Q7L3B6	CDC37L1	0.107533306590473	2.31064464126872	1.21895860934725	0.262505429769857	0.90684862057854	-4.89420135138745
Q8NHP8	PLBD2	-0.0992037816066762	2.26443556731281	-1.34165276881907	0.221774716635563	0.90684862057854	-4.89443227508766
P15884	TCF4	0.187809725975363	2.28297592949926	0.993978648815877	0.353482682083304	0.920996899791406	-4.89447796419955
Q6UWZ7	ABRAXAS1	0.139497442287005	2.42401794836272	0.694987923469578	0.509562739607385	0.938859050030951	-4.89480983753957
O75864	PPP1R37	-0.154917985513927	2.21277152904181	-0.648288902958529	0.537563544155856	0.940088847330363	-4.89530986176447
Q9NWQ8	PAG1	0.0567954195531756	2.21596081010367	0.236998488393768	0.819473467079427	0.979076212879238	-4.89535238334871
Q8NHP6	MOSPD2	-0.133982537003193	2.38875803249766	-1.15518499906218	0.286079446335739	0.912709462984042	-4.89574622499387
O76003	GLRX3	-0.0430741778816946	2.3769947296498	-2.25059811650642	0.0593097949026639	0.81949416687616	-4.89620355169179
Q8N5M1	ATPAF2	-0.0863131337845055	2.24542788130749	-1.48673542914736	0.180862107141371	0.882012350947988	-4.89696071788104
Q9H2K0	MTIF3	0.283583854010943	2.17052732691627	1.10849274754315	0.30443085224187	0.914241390590582	-4.89777635270231
Q07065	CKAP4	0.0468206714496395	2.33880206152658	2.23375981583882	0.0607986660898596	0.82484736977913	-4.89844800304569
P37268	FDFT1	-0.089241525589736	2.28386397885503	-1.27284857333846	0.243885456846213	0.90684862057854	-4.89857114196708
Q96EE3	SEH1L	0.0616189908196279	2.29902278543368	1.75189146521725	0.123440548365903	0.86348923091023	-4.89862589552267
Q16635	TAZ	-0.146635604973454	2.24049227220702	-0.946419712797966	0.37558408357035	0.924311936512514	-4.89991140756825
Q5H8A4	PIGG	-0.137677892971003	2.38814475206843	-0.947550383282308	0.375046705928946	0.923436463801315	-4.90064116954924
O00459	PIK3R2	-0.0957470548453942	2.35017065868726	-1.03458109152613	0.335423038565857	0.920996899791406	-4.90067130565661
Q8ND82	ZNF280C	0.107274356618183	2.27739671962988	0.642527237854791	0.541083219329894	0.940105112500242	-4.90106171132961
Q14CB8	ARHGAP19	-0.11308086951225	2.2827003034398	-0.64248459689219	0.541109320371006	0.940105112500242	-4.90136328718264
Q9UET6	FTSJ1	0.0986490987037364	2.35104599744366	1.47980769272376	0.182649536447001	0.883825035658927	-4.90227289945491
Q00169	PITPNA	-0.0748313414909672	2.31491057641066	-1.60632571726307	0.152425751356963	0.868883729268106	-4.9023239352868
O94782	USP1	0.126899570608968	2.32308852666485	1.18643800690246	0.274314637803474	0.908457219512593	-4.90276545385915
Q8N5U6	RNF10	0.122980507666371	2.38465662889086	0.78720992219989	0.457089868263504	0.936129756335386	-4.90345025693506
O14548	COX7A2L	-0.100800836284684	2.29353916729339	-1.47482703672047	0.183944488299371	0.883825035658927	-4.90363522562051
Q9UHW5	GPN3	-0.131383380329154	2.43736738311364	-1.04398282501106	0.33134657438971	0.920996899791406	-4.90393396934332
Q96GX5	MASTL	0.0997348168817199	2.29090532631362	1.07788453549176	0.31697328872221	0.914241390590582	-4.90405484948358
P40121	CAPG	0.124908257986516	2.42885246191445	0.806246724162697	0.446734672226672	0.93442740338413	-4.90448897086272
P12814	ACTN1	-0.168865273373156	2.31787326566817	-0.952361846891695	0.372766461745459	0.922085028798874	-4.90485208217789
Q9HC52	CBX8	0.154638794925708	2.24443348440767	1.21475316988393	0.264007988344766	0.90684862057854	-4.90582686899893
Q8TC07	TBC1D15	-0.0794691689657952	2.33074101993509	-1.63424740928677	0.146411929179359	0.868882564223557	-4.90616068161827
A5PLN9	TRAPPC13	0.111189706469385	2.32621874199182	1.41177982122212	0.201068347916695	0.897932788398547	-4.90677792896813
O94964	SOGA1	0.10533183745003	2.35575023590882	0.770838437693496	0.466126633156244	0.936129756335386	-4.9067779410284
P04035	HMGCR	0.0739900830556295	2.3436835532098	0.29455453374466	0.776914398457179	0.975733801138709	-4.90720865875943
Q9BRQ6	CHCHD6	-0.113271507621649	2.36332948772714	-1.12600681731466	0.297437433049199	0.912709462984042	-4.90773949084654
O95059	RPP14	-0.114914009472433	2.41721062725068	-1.08063840171271	0.315828028397685	0.914241390590582	-4.90779701807256
Q6ZN55	ZNF574	0.135551089130684	2.22813611211965	0.960902467920143	0.368744871703128	0.921762218125466	-4.9080498072417
Q5T5U3	ARHGAP21	0.0115793506467294	2.41026200714376	0.0469427301350649	0.963875695657094	0.995689490136031	-4.90839557846955
Q9Y5V3	MAGED1	0.03943255489138	2.36449427135001	0.131857239359732	0.898823090305753	0.988836094542813	-4.90842183053606
P07992	ERCC1	-0.083152919864296	2.41669751586242	-1.29210187766863	0.237513608349625	0.90684862057854	-4.90917768060803
Q9BXW9	FANCD2	0.0843237789425903	2.28491806432996	1.20413342390811	0.267834671494273	0.907977986478246	-4.91025675833501
P38159	RBMX	0.115004908150189	2.22620010210359	2.43906526495909	0.0449696375231731	0.80927326187182	-4.91077773091973
Q6P444	MTFR2	-0.105800418877967	2.32801610282028	-0.725102438754348	0.492011083477839	0.937267768087591	-4.91091269803314
Q9Y3A2	UTP11	0.117299200435109	2.27441457647586	1.07600284144014	0.317757754340548	0.914241390590582	-4.91113309009945
Q460N5	PARP14	-0.0975912649700721	2.18067383290313	-0.66278230526589	0.528772524809274	0.938859050030951	-4.91117319502732
O75600	GCAT	-0.181860775092072	2.22478942524064	-0.906868925104536	0.394748960382476	0.926108351453734	-4.91147170090285
Q9NUA8	ZBTB40	-0.0449011924507174	2.21877791553473	-0.290631695181712	0.779791039005032	0.975733801138709	-4.91156043182873
Q02833	RASSF7	0.111771030467733	2.30873412616305	0.607417449163667	0.562833513316783	0.944113232967262	-4.91179192858717
Q53T59	HS1BP3	0.0774907522819969	2.28613023292721	1.77935174607882	0.118594784469207	0.860721404152696	-4.91253920917177
Q86WJ1	CHD1L	0.0952209617255998	2.36660990265776	1.23201610006589	0.257886196649722	0.90684862057854	-4.91361107790789
Q9P2E3	ZNFX1	-0.104649095513045	2.38953201920802	-0.559684503995399	0.593218064170911	0.950735839130033	-4.9136978582389
Q8WUJ0	STYX	0.00296907939525434	2.17435021490453	0.00742333161966741	0.994285111107228	0.998730834389803	-4.91414584645678
Q99622	C12orf57	-0.204561819290571	2.44995450967533	-0.887759918062516	0.404264939734551	0.926108351453734	-4.91446055644849
Q8IXW5	RPAP2	0.121802759710918	2.25929323830033	1.04667927951355	0.330184699294719	0.920996899791406	-4.91454000934217
Q9Y281	CFL2	0.100509900386689	2.2096279812308	0.328976825702434	0.751838040058722	0.974487182612824	-4.91552822424927
Q32NB8	PGS1	-0.169969755030039	2.20071100122098	-0.765438294480652	0.469133972085447	0.936129756335386	-4.9161580915585
O43255	SIAH2	-0.123484116232387	2.30782903699962	-1.0440178975953	0.331331441183442	0.920996899791406	-4.91640625203155
Q15542	TAF5	-0.061455277630938	2.34000425576731	-1.5967043678179	0.154550802875064	0.873425951656832	-4.91695848013788
Q9P0U3	SENP1	-0.070272130447877	2.36763104337124	-1.33124234525224	0.225003649273899	0.90684862057854	-4.91718673604665
Q96Q05	TRAPPC9	0.0751560443494748	2.29163284153107	1.3347195670362	0.223920592221802	0.90684862057854	-4.91725825399193
Q9BYW2	SETD2	-0.0943244294492483	2.26334548521199	-1.0927807608883	0.310818038802644	0.914241390590582	-4.91775166467989
O75896	TUSC2	0.143189086475987	2.34661899477618	1.09210507950473	0.31109513068818	0.914241390590582	-4.91789952405438
Q8NC42	RNF149	-0.0884034873709448	2.28653432786701	-1.12363732698662	0.298375822519336	0.912709462984042	-4.91806220254242
Q8N5I4	DHRSX	0.053630147987964	2.02684068252549	0.183809284928217	0.85939662011299	0.980033038208147	-4.9187022589319
P63027	VAMP2	0.174638823587565	2.28158042595283	1.30912470372503	0.232000405783071	0.90684862057854	-4.9187578564111
Q96H22	CENPN	-0.158221639157127	2.25067138584303	-0.799728834022433	0.450261588009042	0.936129756335386	-4.91952994863073
Q96JA3	PLEKHA8	0.0358096220063554	2.43806346074707	0.208056072280033	0.841134546520051	0.979076212879238	-4.92031079662504
A6NHL2	TUBAL3	0.16470540731762	2.00448930342399	1.78872772720693	0.116982380297284	0.860721404152696	-4.92039167339145
P51825	AFF1	0.19096753541259	2.22868346052248	0.716213884024453	0.497149937489202	0.93770971212831	-4.92059507041652
Q9BT73	PSMG3	-0.0856088768442946	2.3811509394091	-1.68617594463571	0.135814401228662	0.868173930239716	-4.92074023728812
O95425	SVIL	0.125643324670664	2.20950480972248	0.719928110322345	0.494998324092983	0.937267768087591	-4.92132434562941
Q8NBN7	RDH13	0.118537680398514	2.31095755486945	1.70968572625083	0.131258262617737	0.867356530888632	-4.92143525365686
Q99871	HAUS7	0.160033265725054	2.31214395607987	0.994493405080498	0.353249076715969	0.920996899791406	-4.9215059623726
Q13542	EIF4EBP2	-0.136190375586668	2.26916562816592	-0.574303363823089	0.583814652659269	0.949470853695957	-4.9216682060043
Q8NI27	THOC2	0.0539283923537467	2.34245617357461	1.80161682906332	0.114800135357205	0.860721404152696	-4.92182060048392
O14791	APOL1	0.0597390010128824	2.40801472313905	0.250654719443009	0.809310011836963	0.979076212879238	-4.92186600524127
Q7Z2E3	APTX	-0.0968522073240809	2.34402982020465	-1.40535314434253	0.202891753784599	0.898838940957885	-4.92211126893786
Q01543	FLI1	0.0580419153735324	2.31776910271354	1.58727640724633	0.15665982354886	0.873425951656832	-4.92296093061393
Q9BVG8	KIFC3	0.128966104026981	2.16197531390555	0.75665193563204	0.474055168550512	0.936129756335386	-4.92347938104941
Q9Y6X8	ZHX2	0.144173227897321	2.31646278669419	1.04716077679387	0.329977567544202	0.920996899791406	-4.92390395754138
Q70EK8	USP53	0.0554947362343239	2.24960077463804	0.227027724668879	0.82691778851993	0.979076212879238	-4.92419751022828
Q9NR34	MAN1C1	0.208696230530413	2.11271325563922	0.704959521803262	0.503706707040245	0.938000175235045	-4.92435124456932
Q7Z7A1	CNTRL	-0.0502926423810027	2.24412966454824	-0.285539823340245	0.783530461721529	0.975733801138709	-4.92522809363852
Q8IV08	PLD3	-0.0553582130947606	2.33796787334207	-1.81513308505602	0.112553779853432	0.860721404152696	-4.92578532416764
Q13367	AP3B2	-0.0753627644022884	2.38147192603394	-1.77284796824694	0.119725742761909	0.860721404152696	-4.92609335044477
Q9UBU7	DBF4	0.0904350145591318	2.25202905106779	0.405599601052449	0.697199592836275	0.968159886518756	-4.9263752910795
Q9Y291	MRPS33	-0.188375117692459	2.14282906233937	-0.754293468920874	0.475382044310451	0.936435915240864	-4.92706122675686
Q9Y4H2	IRS2	-0.0854975514679251	2.315231936012	-0.823616949862197	0.437429885611389	0.934030441407774	-4.92737425736952
Q6NUK4	REEP3	-0.101309212300135	2.09650178469516	-0.202541798307169	0.845279000256539	0.979076212879238	-4.92742313349847
Q9UJU2	LEF1	0.146349559683772	2.39124532340407	1.00954551151219	0.346471039480686	0.920996899791406	-4.92778489081058
Q8IY31	IFT20	0.099562372011242	2.37225603978075	0.69770754517626	0.507961254816515	0.938673604904852	-4.92861263479815
O43353	RIPK2	0.22453992593109	2.17588672518045	0.759801410247869	0.472287169147725	0.936129756335386	-4.92903955866531
P62277	RPS13	0.104414339197384	2.28159568820764	2.37824396337769	0.0491626093428323	0.818618230250933	-4.92917041254291
P61968	LMO4	-0.128781643669277	2.40108796293315	-0.873973945614858	0.411234009314168	0.926108351453734	-4.92951847840896
P13994	CCDC130	-0.123444251663766	2.23065494763761	-0.849840442245392	0.423643552809046	0.928356788378267	-4.92952850530071
P78324	SIRPA	0.189116951210815	2.26364169369675	0.869086350957891	0.413725688558206	0.926108351453734	-4.929551324412
Q9UG22	GIMAP2	-0.109496729236815	2.45711290069328	-0.558179704337503	0.594190831095934	0.950735839130033	-4.92964928506718
P80303	NUCB2	0.145622695324655	2.30482684253533	1.12689663266165	0.297085664347939	0.912709462984042	-4.92966127586104
P22314	UBA1	0.0397674827818129	2.32429473548254	2.54953056237439	0.0382699448663922	0.789426334303619	-4.92990696480996
P38571	LIPA	-0.130544908033672	2.34589838992969	-1.45213498321768	0.189950172872923	0.891963255190512	-4.93013108334563
P02794	FTH1	0.184184609081225	2.19832734906588	1.11641700220185	0.30125023360282	0.913993942816332	-4.93046381880371
Q13129	RLF	0.113204284141219	2.3048369441175	0.875977475312256	0.41021577930265	0.926108351453734	-4.93166641013996
Q96EK7	FAM120B	0.105711087811974	2.30850548473554	0.908912558552762	0.393741162122047	0.926108351453734	-4.93208665249831
Q69YN2	CWF19L1	-0.0637329065115336	2.34830500373262	-1.7804526684078	0.118404358292941	0.860721404152696	-4.9322188727229
Q99418	CYTH2	-0.111546283160389	2.29350166426802	-1.82076643982643	0.111630089413635	0.860721404152696	-4.93223513922851
Q9H4I2	ZHX3	0.137741415049499	2.27620142009408	1.09080462271797	0.311629000441326	0.914241390590582	-4.93231340188626
Q9UNT1	RABL2B	0.106123322202692	2.40152238887533	1.01149483621407	0.345600715943116	0.920996899791406	-4.93248341949349
Q9Y3R5	DOP1B	0.110334071722855	2.39557951110643	0.674774062779206	0.52156716796616	0.938859050030951	-4.9324894124591
Q6ZUT9	DENND5B	0.159518900773145	2.28251429188769	0.704605532260466	0.503913846738853	0.938000175235045	-4.93264565825216
Q9Y253	POLH	0.216367494397582	2.06185333648475	0.49978481312846	0.632616728269843	0.955239895244338	-4.93292612051659
O43572	AKAP10	0.11505240178951	2.32832416643968	1.03891753854683	0.333537914012208	0.920996899791406	-4.93310554004105
Q8TB22	SPATA20	-0.154621236524449	2.36868652940509	-0.584048590054934	0.577593737780989	0.948949088424052	-4.93395049383131
Q9UQ84	EXO1	0.0175798832018764	2.38587972061828	0.0676163298429921	0.947989997265019	0.99484237270736	-4.93399179660556
Q8N1G1	REXO1	0.148027554061214	2.17124936643529	0.607019713835001	0.563082854357248	0.944236629442952	-4.93430308614372
O75934	BCAS2	-0.06622674102622	2.3375861072068	-1.77304944171593	0.119690553495958	0.860721404152696	-4.93440293262486
Q8WY36	BBX	-0.0960917592861463	2.3229907590427	-1.23325795656037	0.257450491355841	0.90684862057854	-4.9345037746461
Q96MG7	NSMCE3	-0.0713601013756904	2.31464191604118	-1.31469031549362	0.23022214459101	0.90684862057854	-4.93472393107579
P67809	YBX1	0.0687236239874816	2.29442334993989	2.58792064578319	0.0361908652008904	0.779343783406205	-4.93524167976658
Q969Q5	RAB24	-0.0712347875393891	2.3324839378962	-1.70080374025313	0.132962298493614	0.867356530888632	-4.9357709919913
Q9NV06	DCAF13	0.0673654880605456	2.28173909591912	1.5714348939427	0.160263744438849	0.876847687880715	-4.93625652919173
Q9H7D7	WDR26	0.0672648266623529	2.3403282814164	1.60116418804707	0.153562366313298	0.872551591723805	-4.9363426025602
Q8TCN5	ZNF507	0.133448649180683	2.05536402129297	0.4782067003292	0.647139272022955	0.958609449151829	-4.93669624063879
Q9Y3E7	CHMP3	0.122944955127205	2.3601387221616	1.28937940010945	0.238405786306537	0.90684862057854	-4.93679394859193
Q5THJ4	VPS13D	-0.0542620663641722	2.35527900843483	-0.312298067288219	0.76395046228324	0.975733801138709	-4.93694848028614
Q6PML9	SLC30A9	-0.100345899791649	2.35291138299046	-1.11423322633521	0.3021240354236	0.913993942816332	-4.93728097288697
Q6ZVK8	NUDT18	-0.116319806450095	2.22858129977361	-1.02586271253084	0.33923849933365	0.920996899791406	-4.93813090018589
Q9Y3D2	MSRB2	0.120409718612594	2.37719212494362	1.3002353470133	0.234865399247573	0.90684862057854	-4.93874597972283
Q9ULD4	BRPF3	0.108348542018966	2.35805489250455	0.460290897538595	0.659324002038197	0.961030119525482	-4.93934556417755
Q7Z4H7	HAUS6	0.0987101058982133	2.33139284011355	0.917407652985768	0.38957237685615	0.925505498698485	-4.93957034545176
Q86SX6	GLRX5	-0.149522916506357	2.59376387264643	-0.967966842836868	0.365443493484238	0.920996899791406	-4.93965805634556
Q9UKM7	MAN1B1	-0.089222046546977	2.36528234930835	-1.31016426737732	0.231667351510972	0.90684862057854	-4.94049362830481
Q12778	FOXO1	0.0452430550689538	2.39884196726478	0.243923260006237	0.8143150086751	0.979076212879238	-4.94108498788678
Q96PQ7	KLHL5	-0.0545815236483959	2.32932833310334	-0.297577217627947	0.774700403461433	0.975733801138709	-4.94128882373225
P81877	SSBP2	-0.138272850016619	2.40097436088098	-0.68129272011256	0.517676487376285	0.938859050030951	-4.94202937590618
Q5TKA1	LIN9	0.0976987968583156	2.30785051571552	1.10539782476018	0.305680486311679	0.914241390590582	-4.94246010987887
Q9UGU0	TCF20	0.145798360806517	2.25723435669938	1.2665388396839	0.246005437515034	0.90684862057854	-4.94351341004819
P06280	GLA	0.0802838249387088	2.31435001257844	2.00385336975899	0.0853136795917739	0.837338689572292	-4.94359425423524
Q14592	ZNF460	-0.137509996757842	2.32628222917809	-0.685470559069286	0.515192644789353	0.938859050030951	-4.94364694002109
Q9BR77	CCDC77	0.0943144363215756	2.1835292621024	0.399743353019008	0.701313290883231	0.968159886518756	-4.94422146079849
Q6Q0C0	TRAF7	0.0871683046007722	2.31178251258705	0.919740718133724	0.388433255053502	0.925505498698485	-4.94425236692408
Q8N7R7	CCNYL1	-0.102917876744404	2.19472387446646	-0.725923734832902	0.491538026288673	0.937267768087591	-4.94432368745105
Q96MT8	CEP63	-0.126859357278681	2.31942847431954	-0.571878777989985	0.585368336584079	0.949588805169124	-4.94542955660647
Q5TC84	OGFRL1	-0.035890541699778	2.11400467716957	-0.115366614906174	0.911408147047523	0.992568908801795	-4.94550836596482
Q9H6R7	WDCP	0.0869024016017282	2.30723303703075	1.0190420052843	0.342247211008382	0.920996899791406	-4.94637514346956
O60268	KIAA0513	0.129500476233455	2.06936037965752	0.38524906645218	0.711540837624434	0.968173885429789	-4.94664167275844
Q53RE8	ANKRD39	0.0807240976621948	2.34941979465732	1.72575125289565	0.128228530821402	0.867114021487892	-4.94677923086651
Q8IY47	KBTBD2	-0.0870415838794896	2.37884032229761	-0.850292379070334	0.42340871492879	0.928356788378267	-4.94748253515361
Q8NHV4	NEDD1	-0.0963430840759144	2.31089991701562	-1.26743181862504	0.245704450665904	0.90684862057854	-4.94771659563498
Q9HCJ1	ANKH	-0.115392520009933	2.2351837058219	-0.699544110151343	0.506881604666314	0.938673604904852	-4.94830879373731
Q5D0E6	DALRD3	0.0361716717858089	2.31780966746283	0.151019475299764	0.8842385703547	0.986581730477574	-4.94860986425998
Q71F56	MED13L	-0.0815130930621368	2.26828821473631	-0.474047595185566	0.649957780189457	0.958885473925542	-4.94871831967365
Q9UPS6	SETD1B	-0.177518103383172	2.22400813516093	-0.968877185994731	0.365019714917524	0.920996899791406	-4.94891311852553
P51828	ADCY7	0.0715939705193818	2.37884404949404	0.450164167406954	0.666261050472567	0.962708523986356	-4.94943535427883
Q7Z478	DHX29	-0.0962441580638314	2.32653641277411	-1.28261274158895	0.240635831913791	0.90684862057854	-4.95011217923394
Q9BYK8	HELZ2	-0.0859964200690802	2.33200080431946	-0.889691087216316	0.403295650502462	0.926108351453734	-4.95114956163623
O14964	HGS	-0.0531736755723048	2.34700477290072	-1.77724246299979	0.118960446746562	0.860721404152696	-4.95165782743157
Q9Y584	TIMM22	-0.0959487852488367	2.30973017388222	-1.46780772585131	0.185783610782573	0.88633642732726	-4.95182142580716
Q9HC98	NEK6	-0.109922678126415	2.31108595210918	-0.82341702767582	0.437536196261105	0.934030441407774	-4.95185622871487
Q969F2	NKD2	0.00793574987225024	2.23786158130719	0.0400095505714531	0.969207518009404	0.997355818036219	-4.95186843683465
Q8N5C7	DTWD1	0.121084667105235	2.45732525195153	0.537196256873564	0.607848024617467	0.951587312204844	-4.95191729523856
Q86UE8	TLK2	-0.115233006638798	2.35299563681104	-1.36128566202463	0.215795867377688	0.906767241336453	-4.95336600821548
O75394	MRPL33	0.163294602165762	2.31246622548683	1.26451540715298	0.246688626009588	0.90684862057854	-4.95339312908713
Q96NL6	SCLT1	0.0792391979698032	2.19634468645152	0.528308574020666	0.613684130658505	0.952001551007298	-4.95355120457609
Q9HCN3	TMEM8A	0.135235128093117	2.29561230126733	0.40102601547157	0.700411363603503	0.968159886518756	-4.95367614028773
Q6PJG2	MIDEAS	-0.0884230985720364	2.31856941368007	-0.836896496612665	0.430409218943674	0.932339301536402	-4.95372155809386
Q8NEY8	PPHLN1	-0.0783088093652937	2.26982254768904	-1.56941393446513	0.160728989529647	0.876847687880715	-4.95384850416592
P56556	NDUFA6	-0.0723676762087236	2.36282845611804	-1.63447386526146	0.146364073847711	0.868882564223557	-4.95404321193244
Q8IW19	APLF	0.169431554873949	2.18075693014221	1.10245078699149	0.306874281304052	0.914241390590582	-4.95461616844164
P21953	BCKDHB	-0.0565180089937522	2.31410589953848	-1.85289310820645	0.106500612166725	0.858611315729211	-4.95479947576125
Q9UG56	PISD	0.101232191714109	2.32782195087215	1.13694364341227	0.293137430227923	0.912709462984042	-4.95495506433907
Q9NXE8	CWC25	0.112196117940934	2.26490426426204	1.31429707132311	0.230347398823297	0.90684862057854	-4.95575867857809
Q8N128	FAM177A1	-0.277782909944406	2.25303685689875	-0.812744190221458	0.443238049432881	0.93442740338413	-4.955794796583
O60508	CDC40	-0.0646528237576269	2.33008252914765	-1.6360763247665	0.146025855589774	0.868882564223557	-4.95581528637072
Q9HCU5	PREB	0.0725631910968337	2.34957451921931	1.9559887354598	0.0915398996918431	0.844219823268729	-4.95596930451351
Q96GD4	AURKB	0.0637083410768923	2.33087567154311	1.50413118487687	0.176443726712154	0.880857624457701	-4.95613039918264
Q6SJ93	FAM111B	0.0673059311179405	2.31372844064797	1.44686678571918	0.191369533056795	0.891963255190512	-4.95641579256576
O00716	E2F3	-0.120253299506341	2.33436584263257	-1.0824043032383	0.315095390694504	0.914241390590582	-4.95709990088787
Q969H4	CNKSR1	0.0769029942512687	2.26852475467861	0.394625504509092	0.704917133529394	0.968159886518756	-4.95725807998374
Q8N653	LZTR1	0.07760639686838	2.17123655860329	0.463327954299934	0.657250497942897	0.961030119525482	-4.95762669590744
P62910	RPL32	0.0716747983912737	2.27960082071211	2.5099769373911	0.0405417568729604	0.80927326187182	-4.95792713401094
P53814	SMTN	0.171579261561686	2.23971445791193	0.860200306392905	0.418283796529017	0.926779964672387	-4.9580731508305
Q16342	PDCD2	0.140672141517313	2.3463807859581	0.917915471210444	0.389324221997303	0.925505498698485	-4.95956255921529
Q96AK3	APOBEC3D	-0.113002938998425	2.27383449964997	-1.24042283691402	0.254948900790294	0.90684862057854	-4.95968737236332
Q9NVR0	KLHL11	0.166040823241979	2.21952590882408	0.95790834899783	0.370150955935558	0.921843849818614	-4.96022690494696
Q8NCH0	CHST14	0.122681620287697	2.36064839003074	0.90673247284761	0.394816318602102	0.926108351453734	-4.96082439215149
P35222	CTNNB1	0.0732110069426884	2.31137965983941	0.484894382129436	0.642620233469126	0.957731017081142	-4.96096038334928
Q9BQC3	DPH2	0.09499770886218	2.24257839009688	1.5373928668694	0.168268859184115	0.878912269686947	-4.9618551618877
Q3ZCW2	LGALSL	-0.104392782430278	2.47378108999823	-0.958879719470305	0.369694338336563	0.921843849818614	-4.96186414741034
P16144	ITGB4	-0.144104952676654	2.1748353997059	-0.459802660958509	0.659657638853464	0.961030119525482	-4.96209438879411
Q6ZVD8	PHLPP2	-0.0393569662055305	2.2790875919209	-0.195498486802387	0.850580297514177	0.979573522852715	-4.96212248144554
Q9NQ89	C12orf4	0.146744169442557	2.26392179633038	0.55332374278687	0.597336027835176	0.950735839130033	-4.96212337150365
P48060	GLIPR1	-0.122278793008468	2.30515033999799	-1.17120915098379	0.279995973084081	0.90949852680744	-4.96216599011939
Q3T906	GNPTAB	-0.0797953752864636	2.13602685933153	-0.413903702154785	0.691385127189411	0.967361808993226	-4.96242013985162
Q06187	BTK	-0.0297173904901413	2.37394428742354	-0.122778231519648	0.90574825203127	0.991112258306516	-4.96244133473025
P47914	RPL29	0.139737138681679	2.22209422927875	2.45279325755511	0.0440751266105614	0.80927326187182	-4.9627715035682
Q99961	SH3GL1	0.104524827612873	2.30882180640853	1.5712024711153	0.160317187049774	0.876847687880715	-4.96340123572195
Q6ZTN6	ANKRD13D	-0.127228265604106	2.53634452867838	-0.520408712920078	0.61889694901718	0.952001551007298	-4.9635314495645
P50416	CPT1A	-0.053796162244595	2.32259910399166	-1.71558146296029	0.130138601727497	0.867356530888632	-4.96360002858081
P22794	EVI2A	-0.423785667421193	2.12344965801625	-1.37410452902888	0.211969203153876	0.906369100578678	-4.96363958592259
O94992	HEXIM1	0.157956844903642	2.32866523904451	0.848765014858728	0.424202748103626	0.928356788378267	-4.96417928695619
Q9UBH6	XPR1	-0.109239425510941	2.32328121720662	-0.955677077804256	0.371201448739898	0.921843849818614	-4.96654128791364
Q2VPB7	AP5B1	-0.0133858537994336	2.26994170190958	-0.0774130413278213	0.940470537317931	0.994364030812956	-4.96679568362304
Q13574	DGKZ	0.0965522334187902	2.32103462178792	0.862798116992309	0.416947505281452	0.926110687013956	-4.9668951260496
Q96Q42	ALS2	-0.10145212480637	2.35655881928267	-0.440992801403563	0.672574067370459	0.963225307215055	-4.96694477304565
Q9H8T0	AKTIP	0.0175609973437062	2.41599318343797	0.103024314377397	0.920845459731202	0.992725300374542	-4.96710549410311
P54274	TERF1	-0.229587395593304	2.252294652086	-0.716222863071916	0.497144728653231	0.93770971212831	-4.96741566431467
P16298	PPP3CB	0.139753929914828	2.30946394563564	1.432345156473	0.19533151425221	0.893137358303084	-4.96786950255173
Q9P0J1	PDP1	0.105862540610482	2.30870453944298	0.920066911229803	0.388274189291031	0.925505498698485	-4.96830094510804
Q9BVW5	TIPIN	0.140588936666809	2.23677762844601	0.813120829138079	0.443035950093407	0.93442740338413	-4.96882799305457
Q9H930	SP140L	-0.0790480213818156	2.37466028598703	-0.240586347024432	0.816799553376158	0.979076212879238	-4.96930342523955
Q9HC62	SENP2	-0.0437309355851715	2.17408370223719	-0.206699539378581	0.842153602666055	0.979076212879238	-4.9710111658484
Q9BXK1	KLF16	0.145142347246173	2.31136347164867	0.925025488295701	0.385862166460811	0.925505498698485	-4.97129572013323
P48553	TRAPPC10	0.0776900008805846	2.35084571817105	1.33059765061079	0.225204956533283	0.90684862057854	-4.97130334673929
Q9ULF5	SLC39A10	-0.0842182999143477	2.26989541873224	-1.41572802396129	0.199955416526466	0.897631896718263	-4.97140090433471
Q8N6R0	EEF1AKNMT	-0.10016096787126	2.29251351014705	-1.35130322527768	0.218817879528493	0.90684862057854	-4.97190050970355
Q9H582	ZNF644	0.121114713370978	2.32493718816453	0.539633473792143	0.606252942080955	0.951587312204844	-4.97226385855994
Q9Y6A4	CFAP20	-0.131010075917576	2.25024278024545	-1.6448583348917	0.144185268280038	0.868882564223557	-4.97235846925416
Q92545	TMEM131	0.147636404357524	2.28059780810503	0.781169162501764	0.460410142905546	0.936129756335386	-4.97238643776626
Q92187	ST8SIA4	-0.0501216114433405	2.25694171298405	-0.35327038002869	0.734329940542765	0.972100218465089	-4.97305139723515
P32121	ARRB2	0.085239006545547	2.29041110854038	1.28996261110647	0.238214419774989	0.90684862057854	-4.97313192261038
Q8IZD2	KMT2E	-0.0741331906218122	2.28283221716299	-0.481295955069266	0.645049781863292	0.958609449151829	-4.97324139314447
Q969S8	HDAC10	0.0941135924972708	2.24237173001671	0.567818770151589	0.587975275357152	0.949796182563579	-4.97325555723544
P16662	UGT2B7	0.370106981246949	2.14871738860586	0.771321506316589	0.465858253343073	0.936129756335386	-4.97361298097149
Q3KP66	INAVA	0.103185950418821	2.27879234649579	1.20115012038498	0.268918036429866	0.907977986478246	-4.97366611452407
Q9BRX8	PRXL2A	-0.156381985071264	2.3273086348428	-1.19878798945608	0.269778440027625	0.907977986478246	-4.97371483165668
Q9H4K7	MTG2	-0.16547790533648	2.25649203727349	-1.02378238498441	0.340153950640496	0.920996899791406	-4.97379992973443
Q8N3R9	MPP5	-0.118089629222027	2.32016003182862	-0.714135593660639	0.498356534226341	0.93770971212831	-4.97503533264257
P27540	ARNT	0.0994489997641822	2.31310286722981	1.08088812431393	0.315724340236562	0.914241390590582	-4.97549633999021
Q9H0D6	XRN2	0.0628104281194465	2.30739236356094	1.93367652557415	0.0945928176420607	0.844691013597619	-4.97592703986591
P48380	RFX3	0.0875031208618356	2.45826826466008	0.342738978182767	0.741899743599356	0.974463499852733	-4.97624354094385
Q9ULG6	CCPG1	0.056783930441556	2.12029198845204	0.420656965958159	0.686672943269427	0.966037826676536	-4.97660043251008
Q5HYK3	COQ5	-0.0654875280767292	2.26800898374177	-1.37146292715623	0.212752826612005	0.906369100578678	-4.97681019259101
Q7LG56	RRM2B	0.0915018474091934	2.36403929425803	0.928162800441426	0.384341876230355	0.925505498698485	-4.97683404947381
Q96KC2	ARL5B	-0.0460660026556285	2.34072984827053	-0.305608563785212	0.768828736366423	0.975733801138709	-4.97759543926382
P78337	PITX1	0.33896951988667	2.01425896220252	0.712375454271005	0.499379915074159	0.93770971212831	-4.97845268682938
O00189	AP4M1	0.123652439773429	2.28235200152856	0.763191332565458	0.470389177460858	0.936129756335386	-4.97850453559161
Q2TAK8	PWWP3A	0.101337436340555	2.20193988403774	0.33375731929296	0.748379972317077	0.974487182612824	-4.97853632221646
Q9HC36	MRM3	0.08942726993488	2.28033617466727	1.52644632370993	0.170920118996678	0.880857624457701	-4.97861914417587
Q13510	ASAH1	-0.0652183148515415	2.3323644031853	-1.68909489803821	0.135240689981586	0.868173930239716	-4.97908232246418
Q9H4F1	ST6GALNAC4	0.0807118453270965	2.37813752156548	0.424598425239576	0.683929611455951	0.965284288556155	-4.97910458931878
Q9NNX1	TUFT1	-0.137538324254581	2.19545703979045	-0.724269786790828	0.492490987406398	0.937267768087591	-4.9793312254818
Q86X53	ERICH1	0.0912464427093112	2.30518668354529	1.35392696131805	0.21802000006671	0.90684862057854	-4.97943672606254
Q86VV8	RTTN	0.0780810051566168	2.20351328327436	0.726094675822715	0.491439603907155	0.937267768087591	-4.97948157198496
Q8NHU6	TDRD7	0.0789622682445873	2.30794686459753	0.380246808645866	0.71508554620968	0.968173885429789	-4.97999799092139
Q9NRY4	ARHGAP35	-0.0882418997778975	2.34953670162944	-0.890496849983543	0.402891728562937	0.926108351453734	-4.98045986947807
P25445	FAS	-0.116426530209529	2.36845328623914	-1.02627088949153	0.339059108010604	0.920996899791406	-4.9806459705669
Q32MZ4	LRRFIP1	0.053133442844836	2.31084149847641	2.01582951486309	0.0838223087254715	0.837338689572292	-4.98102834486997
O15530	PDPK1	0.104587875442629	2.36379392153675	1.00563062411611	0.348224103892925	0.920996899791406	-4.98107292924464
Q15390	MTFR1	-0.0955551253187067	2.32057300932806	-0.60221874448868	0.566097743322117	0.945797449208902	-4.98117406256307
Q9NWS8	RMND1	0.144474672802302	2.26143794371289	1.02087597443357	0.341436169918735	0.920996899791406	-4.98135300685159
Q92889	ERCC4	0.0867558684704623	2.31471654456233	1.15195834928489	0.287317583859737	0.912709462984042	-4.98140208588033
P50443	SLC26A2	0.110911854972018	2.40107035674736	0.480904143431114	0.645314602972501	0.958609449151829	-4.9825055574739
P07996	THBS1	0.117470574709613	2.39966097667506	0.581275892555693	0.579359801863482	0.948949088424052	-4.98260430331291
Q9Y371	SH3GLB1	-0.0614934349092158	2.31510798561788	-1.82633758414783	0.110723791403002	0.860721404152696	-4.9826078086732
Q7Z4L5	TTC21B	0.00879150591502924	2.34793786782971	0.0413279631200515	0.96819348020104	0.997355818036219	-4.98291454450063
Q9P2H3	IFT80	0.0359050416703842	2.25271748404867	0.102472860807774	0.921267450546435	0.992725300374542	-4.98296122109293
Q8N137	CNTROB	0.076896348980868	2.28895879545528	1.19764566391932	0.270195360339877	0.907977986478246	-4.9837228879991
Q96FN4	CPNE2	-0.0340336936257268	2.34911096597481	-0.244048125568004	0.814222082599861	0.979076212879238	-4.98382800383547
Q9H0K6	PUS7L	0.106783216525137	2.29891618734227	1.17029028551276	0.28034188396158	0.90949852680744	-4.98435753305572
O00220	TNFRSF10A	-0.0534716474252057	2.29519204171537	-0.323427008923938	0.755860296294957	0.974487182612824	-4.98481850493078
P42345	MTOR	0.0742034252769351	2.32488038219311	1.43996407289171	0.193243719569577	0.891963255190512	-4.98482685203034
P17544	ATF7	-0.220143891559707	2.24515037541552	-0.770478694894411	0.466326564909795	0.936129756335386	-4.98539153312511
Q9UFN0	NIPSNAP3A	-0.0898365966977784	2.31080249277186	-1.62689699683498	0.147973211354306	0.868882564223557	-4.98588675095057
Q9H8H0	NOL11	-0.0688375731179072	2.35795758101676	-1.70127440533754	0.132871476686527	0.867356530888632	-4.98622050416364
Q5PRF9	SAMD4B	-0.144913817174309	2.29928623148515	-0.781275250351867	0.460351689686183	0.936129756335386	-4.98639836256232
Q5BKZ1	ZNF326	-0.0724336990524836	2.29774771425194	-1.57667663667527	0.159062842616977	0.875429341390389	-4.98645910998267
Q6ZS30	NBEAL1	0.04731199456503	2.26273854196645	0.205214940953907	0.843269236503913	0.979076212879238	-4.98658457057664
Q8N0Y2	ZNF444	-0.175889385566925	2.13647656937644	-0.831166212712349	0.433428841309386	0.932503013316589	-4.98725586443322
Q9NW68	BSDC1	0.074247923641433	2.34737587078963	1.29108578891233	0.237846250482793	0.90684862057854	-4.98729317906164
P31152	MAPK4	0.12301031644948	2.22683271425454	1.39355061245174	0.206278852383242	0.903655950949019	-4.98738680253193
Q9NVH1	DNAJC11	-0.0732278057900079	2.32936553954525	-1.61814496431278	0.149852498508624	0.868882564223557	-4.98841965284961
Q9H2U2	PPA2	-0.0600869223238601	2.3138795172314	-2.29331207923737	0.0556964705612257	0.818618230250933	-4.98859976500118
O43819	SCO2	-0.0601778155997762	2.29083793464924	-1.62882726669149	0.14756170712296	0.868882564223557	-4.98881983661951
Q9NVW2	RLIM	0.0397020738123456	2.29696584327725	0.24139084032615	0.816200348642601	0.979076212879238	-4.98882039010049
Q8WUF5	PPP1R13L	-0.130383396728108	2.31680431611705	-0.984695357755687	0.357716166654463	0.920996899791406	-4.98970162188315
Q9Y2E5	MAN2B2	-0.0748386181404203	2.3923580401389	-0.549767957674809	0.599644985035892	0.951075193609789	-4.98979574189363
Q86Y79	PTRH1	-0.112411830996813	2.24513785731283	-1.31843340389714	0.229032881177969	0.90684862057854	-4.98981282586188
Q9UIV1	CNOT7	0.0833317012077848	2.29058337493015	1.5026833989095	0.176807665286846	0.880857624457701	-4.99059539089774
Q9ULX9	MAFF	-0.10359107872446	2.33974690991035	-0.470203271719815	0.652568451144312	0.961030119525482	-4.99068607967009
Q9NXR7	BABAM2	0.0608844900188514	2.32703798175923	1.44786909633618	0.191098756166606	0.891963255190512	-4.99114896381183
Q9Y3C1	NOP16	0.104898687558643	2.22850393632686	1.56684774574519	0.161321551238277	0.876847687880715	-4.99141230139138
Q8IXX5	TMEM183A	-0.0751038456215578	2.36472678689496	-0.442888581382559	0.671266778147129	0.963225307215055	-4.99151070026035
P16035	TIMP2	-0.0927099411262399	2.27807777717375	-1.25265437979864	0.250726173960976	0.90684862057854	-4.99167182136696
Q8IWB1	ITPRIP	0.255263694573099	2.2279082642891	0.595718991389752	0.570194538797381	0.948304132172705	-4.99176719367194
Q9BY41	HDAC8	-0.205328644313453	2.39562919109669	-1.09796275204823	0.308699576118186	0.914241390590582	-4.99179413201279
Q9NVX0	HAUS2	-0.10163120577673	2.29055320266469	-0.878991727077462	0.408687346888474	0.926108351453734	-4.99196610541784
Q9HCG8	CWC22	0.0947084525543371	2.29904785579606	1.1444648333854	0.290210110868675	0.912709462984042	-4.99221034352999
Q9UL54	TAOK2	0.0590775189648206	2.30198819918207	0.247145522811763	0.811918003105624	0.979076212879238	-4.99225022744683
Q9H6F5	CCDC86	0.0686750540271818	2.2388888666909	1.82466041445497	0.110995879082292	0.860721404152696	-4.99349572996978
Q96NY9	MUS81	-0.131857938384756	2.30273528339843	-0.390307200338548	0.707964302889342	0.968173885429789	-4.99396720401656
Q9H3L0	MMADHC	0.104446472367167	2.23903412789862	0.837700402853564	0.429986793961252	0.932184232070288	-4.99411749887632
Q9ULJ7	ANKRD50	-0.089688272923416	2.36021163426726	-0.512234985797002	0.624315364321603	0.95306073577051	-4.99431849746205
Q4L235	AASDH	0.0946133693643673	2.07852743138686	0.269812094144402	0.795119165323009	0.978204042597487	-4.99452279737186
Q9NZ45	CISD1	-0.0452329644834128	2.32911614394847	-1.99966079289389	0.0858419432996902	0.837338689572292	-4.99462318855144
Q9H2C2	ARV1	0.241997525651646	2.24941472827368	0.832529336546789	0.432709171448745	0.932503013316589	-4.99468943556619
O15144	ARPC2	-0.0619570078146047	2.37412918628163	-2.44239366125505	0.0447510603215096	0.80927326187182	-4.99494814987944
Q6ZWJ1	STXBP4	0.0802341389274832	2.20165168726682	0.507318355640341	0.627586715361877	0.95306073577051	-4.99505131249098
Q96N11	C7orf26	-0.0890079515777217	2.36034180813681	-1.24440420576006	0.253567791115078	0.90684862057854	-4.9952745002642
Q9H4P4	RNF41	-0.1417161612078	2.34177451334772	-0.589907139269658	0.573872400535314	0.948949088424052	-4.99660595873939
Q9NXG6	P4HTM	0.125676300390745	2.22102512433898	0.858244877495954	0.419291690837004	0.926779964672387	-4.99676031752153
Q9H477	RBKS	0.113466013315554	2.19895122809185	0.821262723095655	0.438682926660355	0.93442740338413	-4.99676141007548
Q96RR4	CAMKK2	-0.0991174916190617	2.37872142381505	-1.00217935844746	0.349775288117661	0.920996899791406	-4.99701871905964
Q96AB6	NTAN1	0.170543233422592	2.32959506437478	1.27664814968478	0.242616449774403	0.90684862057854	-4.99708122743208
Q8IVJ1	SLC41A1	0.145023989198872	2.36535889114702	0.763804574828766	0.470046380374989	0.936129756335386	-4.99777155736606
Q14872	MTF1	-0.00307923928786694	2.31696464362671	-0.0163725690296227	0.987396007553191	0.998119473408043	-4.99798388369138
Q8WUU4	ZNF296	-0.0947591990145518	2.19474452636562	-0.623872921123989	0.552575129283565	0.943827562398447	-4.99832719786286
Q9UJQ1	LAMP5	0.12451494712151	2.259062572036	1.55457059764823	0.164184498506654	0.876847687880715	-4.99838773756786
Q5UCC4	EMC10	0.0617711010009263	2.33977874956711	1.52136177901581	0.17216457934191	0.880857624457701	-4.9990682639489
Q8NBT0	POC1A	0.105361361245785	2.3063800889806	0.673253535002187	0.522477350495768	0.938859050030951	-4.99978906168965
O75808	CAPN15	0.100146096646003	2.3150697245825	0.712550988200598	0.499277794619196	0.93770971212831	-5.00063509013513
P46100	ATRX	-0.0684208153608602	2.30518674051496	-1.26007614319144	0.248193198177357	0.90684862057854	-5.00067459255926
Q86UD5	SLC9B2	-0.0808760927785796	2.26747645708125	-0.462148361411277	0.658055463650773	0.961030119525482	-5.00085303058723
Q9Y2H0	DLGAP4	0.0796123245903923	2.30643681163705	1.02949058369774	0.337646687193716	0.920996899791406	-5.00158084437134
Q13572	ITPK1	-0.189009234085126	2.25537428306948	-1.074156657038	0.318528931388687	0.914888675163471	-5.00170319244909
P51570	GALK1	-0.0428563035290337	2.37122455266414	-1.99818438879063	0.0860287374219707	0.837338689572292	-5.00189139014952
Q9Y2S2	CRYL1	0.117708311928621	2.21063300292384	0.737037844728972	0.485165939409793	0.93682110569546	-5.00196720852226
P78317	RNF4	0.11194704181031	2.15313624161542	0.763902480912763	0.469991667405367	0.936129756335386	-5.00206763265169
P19338	NCL	0.0916472285930542	2.29984968631832	2.78312821103829	0.0272966388307939	0.723114969001083	-5.00212685926181
O43189	PHF1	0.139186789403035	2.25231949641154	0.594377366920335	0.571042321697793	0.948304132172705	-5.00214300062499
Q92841	DDX17	0.0398014590143719	2.3113664238639	2.33003959863961	0.0527687335651465	0.818618230250933	-5.00227641526318
P09132	SRP19	0.13814360597415	2.32312156552507	1.73920094860832	0.125743339188036	0.866022059068491	-5.00265381016961
O14757	CHEK1	-0.0751751558317128	2.32028982371841	-1.25683314984849	0.249297291834378	0.90684862057854	-5.00277540362591
Q5T6V5	C9orf64	-0.0767100458564884	2.38886786539009	-0.39820070316068	0.702398717832216	0.968159886518756	-5.00278751633101
Q9BQ49	SMIM7	0.212734921250459	2.28309389814037	0.944869309418531	0.376321896903106	0.924382034307663	-5.00305619473419
Q9HBF4	ZFYVE1	-0.0600992967212977	2.21481579157639	-0.218779599530504	0.833090470739982	0.979076212879238	-5.00337802066199
Q13588	GRAP	0.193522875938095	2.25231601700204	1.04834683379164	0.32946778646113	0.920996899791406	-5.00350177341628
Q8WY91	THAP4	0.0794602970121547	2.39000522597836	0.608876015429777	0.561919695248971	0.944034997630836	-5.00374567382856
Q92574	TSC1	0.0771521118642966	2.31059577020831	0.938718211632474	0.379259916634738	0.925505498698485	-5.00417091732143
Q14232	EIF2B1	-0.0822797850214933	2.32576191844666	-1.62669764721996	0.148015770721141	0.868882564223557	-5.00484016102633
Q9UKR5	ERG28	0.180815309973387	2.23722770281754	1.17540856849799	0.278419606387312	0.90949852680744	-5.00545431862205
Q9BWN1	PRR14	0.145140535644516	2.2201600442467	0.580489797605559	0.579861069112892	0.948949088424052	-5.00568466763762
P27105	STOM	-0.0962903525344372	2.18961004315381	-0.30460673360802	0.769560289261601	0.975733801138709	-5.00570994597468
Q9HCI7	MSL2	-0.138038057323598	2.35490173703681	-0.962627922884484	0.36793642421642	0.920996899791406	-5.00587237135365
Q96HE9	PRR11	0.089591524438956	2.30997225069463	0.44963900149524	0.666621767217806	0.962708523986356	-5.00631610017036
Q9H6U8	ALG9	-0.12087693144533	2.1996054454548	-1.27919197075996	0.241770029926067	0.90684862057854	-5.00641419168424
O95685	PPP1R3D	0.0690351244723889	2.11592263963512	0.354962477031212	0.73311661184501	0.971911579077345	-5.00662694612751
O75390	CS	-0.0416711591457575	2.32852301304373	-2.3657373777125	0.0500733172458012	0.818618230250933	-5.00807338510638
Q8NBR6	MINDY2	0.13726044458178	2.41329749529613	0.937641588388524	0.37977593232361	0.925505498698485	-5.00852834327909
Q14527	HLTF	-0.115021444712426	2.31205986424243	-0.866913956233915	0.414836681054055	0.926108351453734	-5.00949123193285
O15111	CHUK	0.0770685094864502	2.27708933848602	1.00744365563105	0.347411380588595	0.920996899791406	-5.00982213043151
Q8TF40	FNIP1	0.0243944263345804	2.17602052665651	0.149167079338726	0.885646440047603	0.987057375469785	-5.01023843053657
Q9GZU1	MCOLN1	0.0778264326912129	2.51725635691189	0.613464073191586	0.559050941502412	0.944034997630836	-5.01038390552376
O60294	LCMT2	-0.132358001896722	2.31218035412823	-0.64748926392599	0.538051181774971	0.940105112500242	-5.01084938479007
Q93015	NAA80	0.134893600581854	2.1261273467642	0.80125066954909	0.449436374181541	0.936129756335386	-5.01206956777858
P00734	F2	-0.0997649115108017	2.33074750422115	-1.48527697275176	0.1812370785862	0.882012350947988	-5.0127468545742
Q96FI4	NEIL1	0.0883675262503693	2.23592433590082	0.551039259321387	0.598818892674453	0.950803406890269	-5.01275312356106
[truncated: 5,262 more rows]
