# Supplementary material for: Heterobifunctional Ligase Recruiters Enable pan-Degradation of Inhibitor of Apoptosis Proteins
Source: J Med Chem. 2023 Mar 30;66(7):4703–33. doi: 10.1021/acs.jmedchem.2c01817 (PMC10108347; doi:10.1021/acs.jmedchem.2c01817)
Supplement: Supplementary file 6 — jm2c01817_si_006.csv [file jm2c01817_si_006.csv]

ID	GeneID	logFC	AveExpr	t	P.Value	adj.P.Val	B
P98170	XIAP	-3.69960663958287	1.29816292213032	-22.8836781215482	7.35649307921031e-08	0.000534154962481461	5.2797008285186
P11387	TOP1	0.305776766266476	2.20987144260228	9.1948750476989	3.62206660830015e-05	0.0819101050287573	2.9426051792628
P20674	COX5A	-0.547397998002858	2.44777777122987	-8.59059385490402	5.64041488973677e-05	0.0819101050287573	2.46469007181852
Q13490	BIRC2	-2.35158411118294	1.82625540994894	-16.7391066271475	6.38833095035707e-07	0.00231928355152713	2.23666759877131
Q12907	LMAN2	-0.114659403854999	2.33851656607235	-8.60620690009132	5.57439781707231e-05	0.0819101050287573	1.97005669427323
P47813	EIF1AX	0.185912652270759	2.39495442953809	8.00456369297677	8.89445145244892e-05	0.0825925940366325	1.7780064144932
P58546	MTPN	-0.772296311112745	2.34128377574524	-7.56074015919572	0.000127955516056525	0.0825925940366325	1.68410441178395
Q5HYJ3	FAM76B	-0.515127764980756	2.21570673882166	-7.04313159608287	0.000199977016574975	0.0854137127853467	1.09716449050494
P09936	UCHL1	0.0662043458251634	2.3345924821391	8.00219528800964	8.9113342119479e-05	0.0825925940366325	0.901219986060369
O75531	BANF1	-0.469604161703254	2.39892460139898	-6.36340208683553	0.000374308396106612	0.113243886005421	0.582621115122046
P61254	RPL26	0.185527089651482	2.27025802916742	7.36481591177634	0.000151071185121381	0.0825925940366325	0.559769187279205
P16949	STMN1	-0.236060586075843	2.37197984992447	-7.21174563530221	0.000172426002163446	0.0825925940366325	0.556762221232507
Q9HD47	RANGRF	-0.474457757411198	2.3286814752325	-6.42067120087358	0.000354377562237493	0.111875455626367	0.528325323397309
Q9H4B7	TUBB1	0.102451133888861	2.37435695049217	7.73387572380881	0.000110807497956312	0.0825925940366325	0.524977651047664
E9PAV3	NACA	0.106252135928718	2.33331040644909	7.16366672206751	0.000179819883333151	0.0825925940366325	0.444309525812425
P61513	RPL37A	0.1570858826045	2.24314955145944	6.54623055387099	0.000314712600990629	0.111875455626367	0.43650111947027
Q9NYF8	BCLAF1	0.19977500514899	2.23999663939954	6.42394248673223	0.000353275551764866	0.111875455626367	0.268618237379443
P26373	RPL13	0.100782867584886	2.32753312036213	7.28468588546415	0.000161853195928214	0.0825925940366325	0.268415393813171
Q2YD98	UVSSA	-0.673616045019691	2.35565402689183	-6.13981694942216	0.0004650931112676	0.118240296671189	0.196194009163719
Q9NX58	LYAR	0.303323637960741	2.23438220770104	5.88663268930314	0.000598939125119222	0.120802694096963	0.106108753258056
Q9UJA3	MCM8	-0.233069541650627	2.40169784288504	-5.96308066481617	0.00055445578540738	0.120802694096963	-0.0602257434138611
Q92522	H1FX	0.253184343094057	2.21190643014102	6.16034200290284	0.000455804629576598	0.118240296671189	-0.067023735382989
Q15121	PEA15	-0.849974436072901	2.45208142689777	-5.58219017800997	0.000820254960496838	0.148896781704188	-0.0831850457487286
Q8IVJ1	SLC41A1	-0.815924855349785	2.0450426096308	-6.5665967337352	0.000308760861520019	0.111875455626367	-0.144233126152518
O60725	ICMT	-0.498885486726766	2.28413277175697	-5.61340847530986	0.00079380322723825	0.148068099639642	-0.148613267943214
Q9P1F3	ABRACL	-0.558055105188153	2.39467344834506	-5.45390344020461	0.000939766379978915	0.155082811023339	-0.267151344170492
Q92804	TAF15	0.140965503040164	2.28651061423275	6.67431185733506	0.000279310517751015	0.111875455626367	-0.289940043641059
Q15233	NONO	0.106945478455977	2.31781873695337	6.45992840802556	0.000341403246682491	0.111875455626367	-0.315051516552858
Q5UCC4	EMC10	-0.378176762959356	2.19312946158034	-5.27066142698059	0.00114555602805068	0.167716742406331	-0.421697882245723
P09429	HMGB1	0.195642944563321	2.3015995077095	5.89203395682465	0.000595668505792367	0.120802694096963	-0.423398737645543
Q96L93	KIF16B	-0.536554965574041	2.22066181009635	-5.34076148980927	0.00106142665402806	0.16397912627442	-0.446576061945526
Q9BWJ5	SF3B5	-1.05136660679352	2.42638734536249	-5.19315953194807	0.00124730809667289	0.167716742406331	-0.449204534648889
P78524	DENND2B	-1.10501892453013	2.06860828338296	-7.14993189407883	0.000181997177329035	0.0825925940366325	-0.515301881076633
P43487	RANBP1	-0.27549725239807	2.37935541862074	-5.92666841786473	0.000575164890711477	0.120802694096963	-0.516066465897121
P14678	SNRPB	0.0965126516459894	2.27983062802098	6.09000589162859	0.000488528976743654	0.118240296671189	-0.524913488067434
Q9UKT9	IKZF3	-0.158063471124509	2.48449169908216	-5.16680374841406	0.00128416889288944	0.169533642386732	-0.627951266457375
Q9H6F5	CCDC86	0.161932057547248	2.26997453453092	5.24009249115444	0.00118454447774304	0.167716742406331	-0.713098289214848
Q00653	NFKB2	-0.263959233346345	2.30849286569841	-5.08705368775922	0.001403284974537	0.181475443271996	-0.717994292141988
Q8NHS3	MFSD8	0.773856498181353	2.22759813428018	5.47647566033241	0.000917401125395831	0.155082811023339	-0.732536987230398
P26583	HMGB2	0.108965792384965	2.33718890491533	6.24163455897368	0.000421003631810204	0.118240296671189	-0.73315597215743
P62241	RPS8	0.172172677560598	2.30420398410006	6.09558694814734	0.000485838442499208	0.118240296671189	-0.734140710983974
Q8N8S7	ENAH	-0.562141961403453	2.3690201178104	-5.19535658350477	0.00124428883634418	0.167716742406331	-0.735680766881823
Q8IYJ1	CPNE9	0.27087406759954	2.34762411775425	5.34595246430292	0.0010554757300854	0.16397912627442	-0.773954223756091
Q9H299	SH3BGRL3	-0.270311398876664	2.36651827199424	-5.61161407793951	0.000795297601700321	0.148068099639642	-0.891029675534361
P46776	RPL27A	0.265915686091283	2.24729942195685	6.18574131010931	0.000444596710817444	0.118240296671189	-0.896358999354201
Q9UGK3	STAP2	-1.31798479052881	2.22929530358874	-7.48054818759821	0.000136897460351748	0.0825925940366325	-0.901903274793255
Q6ICB0	DESI1	-0.417063107057594	2.25812834273923	-4.75487471931107	0.00204996245438128	0.194175356396964	-0.927271221068973
Q6PII5	HAGHL	-1.0208133566763	2.32379164500866	-7.25005941085967	0.000166778507957831	0.0825925940366325	-0.966486649949707
Q9UK76	JPT1	-0.408422140120975	2.28355338418143	-4.6972912070698	0.00219266385473874	0.195989195868217	-0.994334802441771
Q9P0P8	MTRES1	-0.405986006799211	2.37779596091285	-4.63884047366967	0.00234882855071275	0.195989195868217	-1.03813307841739
Q96BJ3	AIDA	-0.253543921683202	2.2677977928565	-4.68799148154667	0.00221672373094465	0.195989195868217	-1.0428497625252
P62269	RPS18	0.10501677259691	2.33045416564008	5.89199510884332	0.000595691957932393	0.120802694096963	-1.06027216202769
Q86SX6	GLRX5	-0.768286384846227	2.3875093831998	-4.83720050559674	0.00186346392415573	0.194175356396964	-1.06546008862537
Q9BYN0	SRXN1	0.302628939100994	2.30554273869915	4.58388215714262	0.00250692976616891	0.198122388290864	-1.10619273947128
Q9GZT5	WNT10A	-0.795300030734298	2.21902997185721	-4.90654876945965	0.00172088292368651	0.194175356396964	-1.11477453063091
O43795	MYO1B	-0.444229329450469	2.47432438482831	-4.61981051764759	0.00240229147944791	0.195989195868217	-1.11862361650085
Q99952	PTPN18	-0.768915233061358	2.12783352237153	-4.65225711274128	0.00231192565529994	0.195989195868217	-1.14679166220972
Q53G59	KLHL12	-1.33399794889101	1.99083007750388	-5.20430766427283	0.00123207165761979	0.167716742406331	-1.20432864781976
Q9NV35	NUDT15	-0.611905145366413	2.03235935378286	-4.56978764636097	0.00254934409969592	0.198122388290864	-1.24402909746286
Q8ND56	LSM14A	0.564406437896785	2.04052743041003	4.82958912683228	0.0018798935961169	0.194175356396964	-1.27004071681238
P11166	SLC2A1	-0.198857548616812	2.28319403650297	-4.5508109374217	0.00260770590969687	0.198122388290864	-1.33177701587685
O75884	RBBP9	-0.214479528636988	2.36516241652918	-4.42946339591298	0.00301760315002231	0.212726373517592	-1.34873683429174
P62308	SNRPG	0.180230029024149	2.37072551512855	5.46773997273996	0.000925985593387117	0.155082811023339	-1.35225742014897
Q9H665	IGFLR1	0.469133291682332	2.25749469628908	4.51295477556612	0.00272858267856857	0.198122388290864	-1.37079966846342
P50914	RPL14	0.187796343149517	2.27404889392676	5.2598791070639	0.00115914276458394	0.167716742406331	-1.37257505236273
O60361	NME2P1	0.0600971900416696	2.33534917618092	5.95175303373192	0.000560807513920641	0.120802694096963	-1.37627535707584
Q9BRJ6	C7orf50	0.233720862822474	2.28646873146266	4.44204199838452	0.00297198074311516	0.211564237017247	-1.38498667052399
Q96LD4	TRIM47	0.121859530706159	2.31186483258021	4.908053416164	0.00171792636108657	0.194175356396964	-1.38689845012045
P61353	RPL27	0.18747017421045	2.26720935091707	5.53200552940117	0.000864862765159594	0.153165086288386	-1.39662496112639
P56545	CTBP2	-0.10248303070653	2.31676759383203	-4.87992507531902	0.00177414077102059	0.194175356396964	-1.40182397825236
Q9NR77	PXMP2	0.340176887080092	2.12743859564111	4.30763540881617	0.00350162696319522	0.22905687729514	-1.40914291762984
P10606	COX5B	-0.662175239357732	2.41606402346438	-4.81512110524181	0.00191156771997855	0.194175356396964	-1.41999268837891
Q15428	SF3A2	0.124493409219243	2.34535145469985	4.83831489091328	0.00186107181725577	0.194175356396964	-1.43136643594208
P46777	RPL5	0.0904109686385192	2.34415772809663	5.25678272497935	0.00116307755194103	0.167716742406331	-1.46730692279275
P61923	COPZ1	-0.248497190757795	2.48982556153544	-4.76616964023062	0.00202319412601221	0.194175356396964	-1.47841240163432
Q9UPT8	ZC3H4	0.538638314673028	2.08477028364847	4.34035462788771	0.003363751939549	0.225243969639736	-1.49810538555541
P07205	PGK2	0.443338995319301	2.32740471414195	4.23908424123284	0.00381106843493652	0.23791876010977	-1.50907206783098
P22087	FBL	0.601983566225587	2.02817862076447	5.05805198925635	0.00144960414678085	0.181475443271996	-1.50911688875901
Q5TEC6	H3-2	0.288863627283564	2.2579947568227	5.38423559182188	0.00101271773782608	0.163407633207893	-1.51403885329868
P10114	RAP2A	-0.284902322816172	2.24715369750855	-4.1764924260552	0.00411996597344019	0.242544496263192	-1.55707820774274
P31350	RRM2	0.0877936071037775	2.34566901387824	5.06660036874799	0.00143577735030368	0.181475443271996	-1.56623411667196
Q08116	RGS1	0.646891006879747	2.16847027072466	4.37705208458813	0.00321617232774808	0.220307804450744	-1.6466087976198
P46926	GNPDA1	0.107429032964939	2.33687307921605	4.76122610992409	0.00203486214333873	0.194175356396964	-1.64831280430472
Q9NR31	SAR1A	-0.340201810530697	2.42615509630368	-4.53816364743561	0.00264741967355867	0.198122388290864	-1.65336291862474
P02649	APOE	0.196595671537029	2.40812103973838	4.13997398365118	0.00431279913084614	0.246576649520266	-1.67782664890207
O43768	ENSA	-0.25295203393075	2.33043034803549	-4.21413532704064	0.00393103953293754	0.23791876010977	-1.67802829906621
Q9NY12	GAR1	0.671510437439219	1.897256849769	4.58142795078376	0.00251425883296207	0.198122388290864	-1.69576696870463
Q86UP8	GTF2IRD2	-0.729687330120537	2.22537900771265	-4.45859329869628	0.00291310262506648	0.209426120402057	-1.70183171435279
Q86V81	ALYREF	0.537158424210886	2.02646113322463	4.72905521760769	0.00211263643511364	0.194175356396964	-1.71238739704404
Q96TA1	NIBAN2	0.444107357653379	2.33376449561875	4.15942819605634	0.00420887020095884	0.242544496263192	-1.720820825491
P07195	LDHB	0.0449019205188481	2.33126053029429	5.63142343793065	0.000778972733057776	0.148068099639642	-1.72376640977268
P14854	COX6B1	-0.51138979185233	2.42979377806483	-4.52452547440755	0.00269099377765017	0.198122388290864	-1.7324173568599
O60262	GNG7	0.177043065517569	2.23204970020653	4.23787950281597	0.00381676839518361	0.23791876010977	-1.76206215993594
Q9H488	POFUT1	0.14436983249934	2.30270462189578	4.20727175294464	0.0039647665574001	0.23791876010977	-1.78646989963761
Q5SXM2	SNAPC4	-0.314861585006968	2.34453101703273	-3.9665724820104	0.00537374700722582	0.264884786960261	-1.79541858461881
Q96HY6	DDRGK1	-0.181155222394982	2.31531264157142	-4.22736042780714	0.00386693646136251	0.23791876010977	-1.82052525996621
B2RPK0	HMGB1P1	0.138738919579966	2.32923882757473	5.03737717413921	0.00148366014634451	0.182590785128941	-1.85434590716916
Q9Y2W1	THRAP3	0.17295465902936	2.24001507536736	4.73330932311379	0.00210216587872683	0.194175356396964	-1.86902247108097
Q7L266	ASRGL1	-0.159240592092488	2.29198696666208	-4.06156536436316	0.00476109640755572	0.251991071438293	-1.88416044225627
Q9Y5J7	TIMM9	-0.444537790248889	2.38675177229901	-3.94160824189431	0.00554869239550184	0.266814936978403	-1.90094556780616
Q5TEU4	NDUFAF5	0.305079085568276	2.40246883272459	3.86876495166594	0.00609566952943174	0.278005559942741	-1.9033489971743
O15525	MAFG	-0.785240179172304	2.31552944148963	-4.11142303890713	0.0044704503708773	0.247607178441037	-1.91071985895838
P61457	PCBD1	-0.154478859008107	2.28159130523256	-4.07936986313298	0.00465499716686653	0.249974940119567	-1.91221765172126
Q8IZD9	DOCK3	-0.292836249106892	2.33885578758581	-3.94802464739558	0.00550314144771923	0.266388733679262	-1.93352517720639
Q8NI77	KIF18A	-0.467572182402382	2.21375170585333	-4.01635209137915	0.00504260509984795	0.257847574859127	-1.96350491647232
Q13191	CBLB	-0.316682026656309	2.24332520332094	-3.81495893535596	0.0065373751342682	0.283495483587078	-1.97131418307395
Q14157	UBAP2L	0.229116377654913	2.21275926209925	4.38197357024981	0.00319692796302383	0.220307804450744	-1.98113117352456
P62314	SNRPD1	0.462499021064898	2.11266749232323	4.63120794051952	0.00237011203557462	0.195989195868217	-1.98794794859184
Q02083	NAAA	0.400273261171374	2.15127786170372	3.78314885784473	0.00681481052817217	0.288074762772341	-2.00281276387393
P46778	RPL21	0.115499997210553	2.27456984164496	4.93588986322908	0.00166423189749431	0.194175356396964	-2.02600009996813
P11234	RALB	-0.272724154244976	2.33370646766257	-3.80784153301836	0.00659836616529626	0.283495483587078	-2.03400360256571
Q9Y5J9	TIMM8B	-0.687521393132993	2.41458698283986	-4.2548939052158	0.00373712780667249	0.23791876010977	-2.0398668024045
Q9H0A8	COMMD4	-0.259782680880114	2.32077713137633	-3.84501304560407	0.00628651382680404	0.278005559942741	-2.03991214516725
Q86U28	ISCA2	-0.391696232467654	2.42088743495247	-3.74744991496183	0.00714149348980186	0.291316765333996	-2.04370596669012
Q15424	SAFB	0.0753049112416604	2.34410547508112	4.62004697522176	0.00240161898646102	0.195989195868217	-2.05473632938469
O15162	PLSCR1	0.25308264023675	2.43008242628273	3.76191601445776	0.00700710687025924	0.289082971505411	-2.05634756839061
P13284	IFI30	-0.316394158783364	2.24516341909078	-3.76479245296435	0.006980714343426	0.289082971505411	-2.06563229241716
Q13151	HNRNPA0	0.0846133799104927	2.31407131510399	4.56181858710317	0.00257367515749223	0.198122388290864	-2.07029354201231
Q71UI9	H2AFV	-0.296264442634586	2.41716052704108	-4.82321049021981	0.00189378585789614	0.194175356396964	-2.09867763786638
P56537	EIF6	0.0784372684050438	2.30843581939937	4.76021444702697	0.00203725909362984	0.194175356396964	-2.11242954299919
P51397	DAP	-0.430568015521474	2.23679728373477	-3.8429102112016	0.00630372081549474	0.278005559942741	-2.15490255636231
Q96D96	HVCN1	-0.504553182673533	2.30116863899808	-3.65152158654959	0.00810663562902531	0.298638738090723	-2.15496159018904
P35219	CA8	-0.479907328907921	2.33086838530408	-3.76412338601574	0.0069868436570348	0.289082971505411	-2.20260857798604
Q9P0S9	TMEM14C	-0.230845709590117	2.34252192861518	-3.75493589265691	0.00707160430538277	0.290095586787482	-2.23995190339277
Q15836	VAMP3	-0.135819678037641	2.32397551261537	-3.84123832985098	0.00631743800999204	0.278005559942741	-2.26945089642104
P33316	DUT	0.0625726175382364	2.31448844852185	4.63834934518523	0.00235019170156857	0.195989195868217	-2.27077272811195
P20155	SPINK2	0.481998990067136	2.47837769709872	3.62590956005216	0.00838762413483996	0.298638738090723	-2.29256632632108
Q9H7N4	SCAF1	0.204846253008039	2.23754854812371	3.70936446951319	0.00750887093616314	0.29631473841022	-2.32618027343044
Q14393	GAS6	-0.127364280206638	2.27893279158538	-4.04924871376095	0.00483603974707153	0.251991071438293	-2.33375850652161
P68032	ACTC1	0.136716855856718	2.32476468018616	4.87343426036916	0.00178740009780794	0.194175356396964	-2.33947715797799
O15514	POLR2D	-0.343169166776716	2.42310160668342	-3.49083794968863	0.0100547513997174	0.317411350547469	-2.34248755982229
P46782	RPS5	-0.167748362921993	2.39581475462054	-4.58187596529055	0.00251291915233488	0.198122388290864	-2.34407545558622
P78332	RBM6	0.183366513452857	2.31279426791276	3.6746398710924	0.007861751204677	0.298459381838412	-2.37037737902449
Q9NQZ2	UTP3	0.166859464604544	2.27558337463833	3.74189228541544	0.00719386481238658	0.29181370057396	-2.40358858560446
Q9Y3C1	NOP16	0.186037885468384	2.2555503356301	3.68169560743068	0.00778861852785307	0.298459381838412	-2.40720458373912
P13667	PDIA4	0.0418001924962229	2.33664193887038	4.74107764558122	0.00208319356941546	0.194175356396964	-2.41030613806845
P39880	CUX1	0.261880174515823	2.28617888510697	3.43056757503195	0.0109111922609953	0.326572839564714	-2.4270991433779
Q6P158	DHX57	-0.165465083392084	2.32058043868572	-3.69806362003291	0.00762178949555576	0.297622823687619	-2.43489298304383
Q9H477	RBKS	0.484994578375787	2.32279408311193	3.43468537070128	0.010850244974363	0.326572839564714	-2.44259230368747
P23246	SFPQ	0.065238426406238	2.29821796102134	4.7836110453832	0.00198261523884111	0.194175356396964	-2.45477829864878
Q9Y3Y2	CHTOP	0.275794176718389	2.09677559898641	3.56965256137967	0.00904254069316382	0.30257091231826	-2.45881258267282
Q9GZM5	YIPF3	-0.242636109534593	2.37994301459455	-3.42913749838335	0.0109324449165447	0.326572839564714	-2.46171667226852
Q5JPB2	ZNF831	0.398847886017574	2.14853458165881	3.42633554164862	0.0109742146885815	0.326572839564714	-2.46492420797712
P24864	CCNE1	0.57808162197943	2.25908220718899	3.60037856433919	0.00867825006709028	0.298638738090723	-2.46577231340711
Q8NBI6	XXYLT1	-0.542526468198195	2.34598151892632	-3.52254237908926	0.00963357687922441	0.312699059248177	-2.46851377797817
P31483	TIA1	-0.0671929798998515	2.33160256620621	-4.2178497688949	0.00391291841780333	0.23791876010977	-2.46971924746705
Q99497	PARK7	0.0784632164554067	2.34639029278553	4.647064533661	0.00232613151211122	0.195989195868217	-2.48760896734674
Q14686	NCOA6	0.247382346098423	2.33918477773595	3.38135495384644	0.0116688009624477	0.340269734089691	-2.48930666572177
Q16630	CPSF6	0.0999202411239029	2.29134104982641	4.04825864851703	0.00484211979729652	0.251991071438293	-2.49006927656864
Q96MG7	NSMCE3	-0.199241654546113	2.27201473165104	-3.42729463812459	0.0109598977842825	0.326572839564714	-2.49055999251551
P62072	TIMM10	-0.428349977797805	2.31079136538493	-3.48501982681089	0.010134177498577	0.317411350547469	-2.49584395341982
P61769	B2M	-0.273597619842551	2.41092466614578	-3.97198165602852	0.00533663950541597	0.264884786960261	-2.5111816218922
Q13547	HDAC1	0.123564800542259	2.3266957721764	3.8536949526299	0.00621601137124476	0.278005559942741	-2.52174718314913
Q8TBB5	KLHDC4	0.301540414717016	2.26139349019919	3.31250876720008	0.0128250454229302	0.359546929791104	-2.55453034838546
Q9BUA3	SPINDOC	-0.273741708548635	2.2868828185509	-3.33063014491421	0.0125092343826866	0.354802933018311	-2.56065012171102
P16402	H1-3	0.231399742265311	2.26428437019472	4.88861022042641	0.00175656902118232	0.194175356396964	-2.56411567291189
P49418	AMPH	0.184487252775673	2.38950879911924	3.88396404912273	0.00597686285983338	0.278005559942741	-2.58127924427936
O00487	PSMD14	-0.0904770298036431	2.34518714022081	-3.97541661681213	0.00531322060038692	0.264884786960261	-2.59471775366693
P50238	CRIP1	0.190144933399314	2.39451605201384	4.03250060093008	0.00494002460032239	0.254393749098871	-2.60118106763933
P17026	ZNF22	0.395815245461409	2.33620958302123	3.28182208898317	0.0133795065519594	0.370796172037317	-2.61767710322009
P62424	RPL7A	0.192605066762579	2.28074737013362	4.3404601787929	0.00336331693142066	0.225243969639736	-2.6188884895018
Q5VTE0	EEF1A1P5	0.102224763722767	2.32494039440633	4.90856429889613	0.00171692377994127	0.194175356396964	-2.62741786734353
Q9H246	C1orf21	-0.522538376206063	2.3435835317641	-3.32014263396678	0.0126909752220124	0.357167329794697	-2.63940288650476
Q9Y6H3	ATP23	-0.49973600881722	2.20812231722764	-3.36705028140883	0.0118994875503409	0.34452970775411	-2.65065643713629
Q14207	NPAT	-0.328584689847621	2.33306006415532	-3.22562111528345	0.0144626743078786	0.381867193270933	-2.6548831826787
P61313	RPL15	0.133680089418186	2.288621970993	4.51507635715767	0.00272164733856267	0.198122388290864	-2.65509491415543
Q8NC51	SERBP1	0.321856720901481	2.12968452186448	4.11669210395543	0.00444088742526925	0.247607178441037	-2.65671790564548
Q9BQ87	TBL1Y	-0.0644836605774873	2.31451580589497	-4.00620216442104	0.00510827076006496	0.259378699222599	-2.68497523222009
Q8N0U4	FAM185A	-0.455314872836565	2.27820139534093	-3.3581625518794	0.0120452821674344	0.347066642133894	-2.68544666365786
P35637	FUS	0.245332503128646	2.27414033414916	4.2704280143298	0.00366600703897945	0.235565284159556	-2.69248654426044
Q06265	EXOSC9	-0.149888540839324	2.29102781305953	-3.60146340253389	0.00866568177820404	0.298638738090723	-2.73279737055852
Q5SRD1	TIMM23B	0.134499221754154	2.34377110431015	3.53912184367535	0.00942094680639123	0.308132859284715	-2.75387349618209
O75143	ATG13	0.223831743786941	2.31738907139724	3.14477906373209	0.0161883073436886	0.398451863127196	-2.77304976415625
P61764	STXBP1	-0.213710927989671	2.31683879806802	-3.19216693527613	0.0151516842361568	0.386526083947497	-2.7733110749779
P83731	RPL24	0.156469834940441	2.29244191545794	4.12917849731977	0.0043716816271896	0.247607178441037	-2.77371553759568
Q5TEJ8	THEMIS2	-0.49544982832891	2.33376776466877	-3.34725917670968	0.0122267678803677	0.350903405451976	-2.77374285408038
P11021	HSPA5	0.047626211354288	2.36483460467792	4.65544341109828	0.00230325603316232	0.195989195868217	-2.77426512908174
Q9C005	DPY30	-0.486240345558953	2.57981688053375	-3.26224281449531	0.0137466606205132	0.376490138719147	-2.77799154600103
P54802	NAGLU	0.165336156654429	2.3162087524175	3.32094670348393	0.0126769414871493	0.357167329794697	-2.78234226488664
Q5BKU9	OXLD1	-0.632101771037899	2.38231203847166	-3.57579641825258	0.00896839639017593	0.301479287912349	-2.78487171176901
P55209	NAP1L1	0.0931208957844981	2.31460069287747	4.38312179211632	0.00319245634577107	0.220307804450744	-2.78577181711496
Q15369	ELOC	-0.178207207984295	2.36604462758424	-3.676608754796	0.00784126912220522	0.298459381838412	-2.79187580465901
P54132	BLM	-0.105515086845652	2.29733986178922	-3.60128430462764	0.00866775534158617	0.298638738090723	-2.79788465847331
Q9UK22	FBXO2	-0.655477098254503	2.10334825614014	-3.15148433378134	0.0160371424296414	0.397425567172785	-2.80007529019147
P53794	SLC5A3	-0.369647050728413	2.29454194430503	-3.14688555935355	0.0161406550759179	0.398451863127196	-2.81059146888442
Q15120	PDK3	0.109642985625221	2.26748507500525	3.61946028343412	0.00846002959732739	0.298638738090723	-2.81662612965181
Q5SWA1	PPP1R15B	-0.599971442043893	2.13799954715344	-3.48553780129232	0.0101270790007845	0.317411350547469	-2.82047877323382
P39748	FEN1	-0.0841564185665681	2.35989374909386	-4.21163775135178	0.0039432758484278	0.23791876010977	-2.82576460459303
P11908	PRPS2	-0.0549296432878628	2.36808938419997	-4.08949878907735	0.00459579408070028	0.249974940119567	-2.82588805347152
Q96CB9	NSUN4	0.134091940278753	2.27177840972399	3.4469898358477	0.0106703017094653	0.326572839564714	-2.83170687827011
Q9NVS2	MRPS18A	0.114991191868969	2.24845902995649	3.57936393625178	0.0089256453468751	0.301437724947256	-2.84701219182642
P31943	HNRNPH1	0.0908925269602944	2.33445929055975	4.5324898821371	0.00266545219110655	0.198122388290864	-2.84920250342296
Q9P003	CNIH4	0.265493616116564	2.22146899799246	3.36641864619338	0.0119097860688998	0.34452970775411	-2.85239260982156
Q6NYC1	JMJD6	0.143317466720393	2.25714737206866	3.44521967161154	0.0106959898215718	0.326572839564714	-2.85468559853893
Q9Y676	MRPS18B	0.158730170208627	2.31961710432096	3.60990056313087	0.00856860359723329	0.298638738090723	-2.8585207937722
Q49AH0	CDNF	0.547528071309637	2.39118522280069	3.05469318002224	0.0183731841766304	0.430347388085528	-2.86777891343317
O43164	PJA2	0.248338039601599	2.33905044275037	3.03318312852762	0.0189399270278375	0.432840990805825	-2.90909602303763
Q16644	MAPKAPK3	0.210618302768827	2.36119578706836	3.25515137253313	0.0138822900611474	0.376490138719147	-2.91243516890032
P55010	EIF5	0.0814486058500663	2.34878160844921	3.65854931050656	0.00803132993812982	0.298459381838412	-2.9220734755031
O95168	NDUFB4	0.131556925999606	2.3288216475375	3.71777935701469	0.00742596850126289	0.294644575342458	-2.92372917858201
Q8N5U6	RNF10	-0.376997425795017	2.21799731773706	-3.04565921281026	0.0186089847181307	0.431692773285454	-2.92456122268311
Q8IUF8	RIOX2	-0.128404651879523	2.34475877390169	-3.34245791576127	0.0123076138286781	0.35183300791351	-2.93379203764939
A6NDU8	C5orf51	-0.139299561748058	2.3078370191458	-3.18355471807771	0.015334678161961	0.386526083947497	-2.93976158320644
Q9BSY4	CHCHD5	-0.293521305408811	2.35734461995513	-3.02332730672416	0.0192057791795831	0.432840990805825	-2.94350679857955
Q8IYB3	SRRM1	0.145385470580815	2.27745342270348	3.51910464696044	0.00967831088831241	0.312699059248177	-2.95075674836493
Q10567	AP1B1	-0.0627912880309895	2.34773413941763	-3.81093515252803	0.0065717803412329	0.283495483587078	-2.95459017761309
Q7L3B6	CDC37L1	0.269858239832589	2.36475295234943	3.00694938712796	0.019656351807282	0.433109545420239	-2.96007669260458
Q92485	SMPDL3B	-0.235451318079411	2.30331208361567	-3.13630870490408	0.0163814397586411	0.399146423112394	-2.96362698318356
Q96H78	SLC25A44	-0.275850946035142	2.28901467198491	-2.9516185622894	0.0212632548530856	0.448815388047251	-2.97503101319009
P17612	PRKACA	-0.0894853555708217	2.32091031953711	-3.61848102603276	0.00847108268905283	0.298638738090723	-2.98035598695304
P51570	GALK1	-0.0764036110770926	2.36004211681479	-3.66372812258425	0.00797632158315491	0.298459381838412	-2.98605043198596
Q2M1P5	KIF7	0.250534071651519	2.35064022723968	2.97416514593572	0.0205922819703624	0.442964862980406	-2.99874319619217
Q8WW01	TSEN15	0.139032029923432	2.26624691892869	3.19404899852804	0.0151120051995254	0.386526083947497	-3.00996100987415
P61073	CXCR4	0.468543078818715	2.32125288697583	2.92790634952334	0.0219939226554745	0.457340860754994	-3.01257179655599
P51970	NDUFA8	0.0799192742949175	2.33775304908348	3.77769544338284	0.00686364604870058	0.288074762772341	-3.01980650215289
Q15758	SLC1A5	0.125764241233583	2.27718432151622	3.81982733218809	0.00649600985018914	0.283495483587078	-3.02139948896096
Q86V87	FAM160B2	0.287605162873649	2.21991873723397	2.90744175730884	0.0226458470592867	0.459305853344919	-3.02668895658471
O96033	MOCS2	-0.346918022631055	2.41317252911047	-3.01647812809386	0.019392859706393	0.432840990805825	-3.02803974563086
O43488	AKR7A2	0.12055342106892	2.2783399373106	3.5460885976706	0.00933311635449716	0.306641438235312	-3.04029779611477
P13498	CYBA	0.198730239204905	2.25418907499251	3.03509775040111	0.0188887363190838	0.432840990805825	-3.06438898544016
P62910	RPL32	0.120584421499178	2.29590402841474	4.1101855559102	0.00447742467233831	0.247607178441037	-3.06771961237349
Q8N5G0	SMIM20	-0.366640361750281	2.32620851189202	-3.17657140285427	0.0154847934065299	0.386526083947497	-3.07987924180319
P52565	ARHGDIA	0.0932405929598958	2.31391987046038	4.33611009541501	0.00338129633531624	0.225243969639736	-3.08382772303614
P52298	NCBP2	0.0996597815543313	2.31768671328918	3.48446582290871	0.0101417756957737	0.317411350547469	-3.08755439484203
Q01844	EWSR1	0.375729231760294	2.1330800146599	4.16280308637064	0.00419112165741901	0.242544496263192	-3.0889494333764
O60512	B4GALT3	0.236495075053911	2.25372676383875	3.04890443974092	0.0185239114517337	0.431692773285454	-3.09877331277256
Q7L591	DOK3	-0.269235759589188	2.24189503414466	-2.85315785456415	0.0244758359704683	0.463710017068808	-3.09886244512318
Q16656	NRF1	-0.145827240489385	2.27971450844586	-3.27678973012039	0.0134728601435488	0.371963640693186	-3.09931992455348
Q9NQS3	NECTIN3	0.367699154891189	2.32489545016303	2.85230297889056	0.0245058710986147	0.463710017068808	-3.10350227652567
Q49MG5	MAP9	-0.619939210307992	2.02936738590286	-2.91408101626809	0.0224321379143762	0.459305853344919	-3.10443124496066
Q12968	NFATC3	0.301502480133795	2.26441684939058	2.84801610360392	0.0246570719041578	0.464707249370925	-3.10746512214855
P32970	CD70	0.131498033444707	2.31734412684832	3.4231510365457	0.01102189596373	0.326653006500586	-3.10809629885562
Q86YC3	NRROS	0.410542210593825	2.17028848534404	2.83249798924742	0.0252126647257122	0.468207566683878	-3.11350833357582
Q96MH6	TMEM68	0.285159534293996	2.25591130323998	2.910883741144	0.0225347870778187	0.459305853344919	-3.12324320056562
Q96AE7	TTC17	0.263036565064855	2.21980083761424	2.87328056175683	0.023779926896419	0.460442797853063	-3.12337806729352
Q6GYQ0	RALGAPA1	-0.225993495721734	2.33802706030138	-2.89307997849922	0.0231155185326798	0.460442797853063	-3.13347973539704
Q9BQD7	ANTKMT	0.331541802898422	2.30114447272271	2.81444005701427	0.025875803060888	0.47016793745499	-3.13443452772872
Q8WU90	ZC3H15	0.192103423895773	2.24819998714598	3.40246341645871	0.0113371311996656	0.334629713986878	-3.13531506934823
Q9NRY2	INIP	-0.251046120570143	2.40043711397046	-2.97321701113906	0.0206200418244563	0.442964862980406	-3.13906041942874
A8MPS7	YDJC	0.556473280806088	2.42378685312263	2.90490281421885	0.0227281394168795	0.459416166740684	-3.14258428565602
O60506	SYNCRIP	0.394200216213115	2.13385100918134	4.04557169295425	0.00485866271882123	0.251991071438293	-3.15011485150264
Q9H4I0	RAD21L1	-0.159053114268732	2.4057678772086	-2.97976016105463	0.0204292725583776	0.442964862980406	-3.1509583227794
Q86T82	USP37	-0.604023209727042	2.20340862499329	-2.87852427687454	0.0236020270092786	0.460442797853063	-3.15128841733813
O95747	OXSR1	-0.117795313799233	2.35195786191147	-3.44000878173871	0.010771996226085	0.326572839564714	-3.16181709704278
P51991	HNRNPA3	0.119890785797105	2.35214249480501	4.29891220659889	0.00353942584709135	0.229462241747592	-3.16217680585658
Q99547	MPHOSPH6	-0.165336690572653	2.31416446013519	-3.05643691725482	0.0183280364756292	0.430347388085528	-3.16890727874108
C9JLW8	MCRIP1	-0.115311309209608	2.37128727452753	-3.1009643312035	0.0172142225280488	0.416641565920541	-3.17254003300821
O43390	HNRNPR	0.513258837995799	2.03747073497077	4.16706861222159	0.00416880651171721	0.242544496263192	-3.1763278976301
Q8N4Q1	CHCHD4	0.158322797008195	2.32545447701785	3.24706167975321	0.0140387632349405	0.377088457149668	-3.17907868693963
Q9P206	KIAA1522	0.517685306147403	2.17324613592288	2.79778191618032	0.0265037946049164	0.474551381230373	-3.18821201030716
P04440	HLA-DPB1	0.167904284157387	2.29817194358437	3.43452227770755	0.0108526519202703	0.326572839564714	-3.1973200843946
P49711	CTCF	0.262600330718776	2.32388161852674	2.81787885063228	0.0257481220603101	0.47016793745499	-3.2165155553195
Q9H0W9	C11orf54	0.0921639998427216	2.33060981263211	3.45787418039561	0.0105138049794654	0.326242469897	-3.21852484029009
Q96N11	C7orf26	-0.184358994489231	2.32855812716631	-2.87339622997756	0.0237759874977781	0.460442797853063	-3.22165552730481
Q8N4L2	PIP4P2	-0.670544355501208	2.15227665126196	-2.75520793483605	0.028182535631394	0.489332554367359	-3.22956177440283
Q8N5A5	ZGPAT	0.151699105616988	2.29090422365898	2.92544625758412	0.022071232844673	0.457340860754994	-3.23296877278607
Q9C086	INO80B	0.280468137179688	2.23359778491348	2.72648443082809	0.0293777819797992	0.495193000944922	-3.24581681683616
Q9BSM1	PCGF1	-0.369798703263258	2.4025738199163	-2.7332482054339	0.0290916326038326	0.493538187701936	-3.24776611898935
P82970	HMGN5	0.332763746609736	2.2812185783743	3.17383296628097	0.0155440871109584	0.386526083947497	-3.25031966094139
P11277	SPTB	-0.252348496239392	2.4209622113022	-2.78604867895496	0.0269557127670397	0.474551381230373	-3.26556150916206
Q9NVH0	EXD2	-0.176203577491797	2.30245729834153	-2.81695121638591	0.0257824994102963	0.47016793745499	-3.27124349454796
Q9P0J0	NDUFA13	0.138905929674629	2.32845870555157	3.49814700782051	0.00995592219862339	0.317411350547469	-3.27755575228674
Q6VMQ6	ATF7IP	-0.276461602844867	2.29779009799792	-2.74583124045923	0.02856702310246	0.492814795484789	-3.29228478746209
Q8TCA0	LRRC20	0.175277668929497	2.32551425385614	2.84272206219474	0.0248451520178372	0.464950125777102	-3.29252698167688
Q71F23	CENPU	0.364956792308713	2.23783081759933	2.68218562661438	0.0313260934354305	0.505979839981366	-3.29298480044071
P17302	GJA1	-0.837033751806383	2.23657784495233	-3.29505226516998	0.0131373690375988	0.366886294546173	-3.29407779049468
Q02543	RPL18A	0.0931602643855683	2.33074459277497	3.77911220912938	0.00685092238699028	0.288074762772341	-3.29836469288641
Q12906	ILF3	0.0778991049841711	2.29403506879727	3.9069297014909	0.00580210749942764	0.273565600995741	-3.30194178813783
Q8WUK0	PTPMT1	-0.243436564477933	2.34308615459605	-2.85657720654178	0.0243560876696461	0.463710017068808	-3.30340802476629
Q96A46	SLC25A28	0.469556793583364	2.12632900820544	2.70451387210854	0.0303277449989442	0.498212118636502	-3.30457259997334
Q15004	PCLAF	0.0984939754316587	2.28468802733341	3.21929415406221	0.0145903683072212	0.38245727176438	-3.31116150713958
Q9UID6	ZNF639	-0.473325585987859	2.27903974931286	-2.67825752116447	0.0315052456448624	0.505979839981366	-3.31670397304413
Q8N7R7	CCNYL1	0.371286253588923	2.35279191791091	2.66179572973678	0.0322677285636308	0.505979839981366	-3.31785913733901
P62273	RPS29	0.141927396638126	2.30281096768405	3.91713424822761	0.00572625104951659	0.271753652748627	-3.33102351085512
P83881	RPL36A	0.244388380828529	2.26363436017903	3.8636234358803	0.00613643958917813	0.278005559942741	-3.33317395600933
Q7Z403	TMC6	0.13364256445943	2.26428872242538	2.92427749668478	0.0221080625430385	0.457340860754994	-3.33348386346184
O43716	GATC	-0.727160093487743	2.44253859194272	-2.63483094176467	0.0335584910160621	0.512366467631544	-3.34073648422767
Q05519	SRSF11	0.108613563053453	2.2723535726884	3.20987386713523	0.0147827318644332	0.384721921389425	-3.34729244416249
Q9H1E3	NUCKS1	0.378176721199446	2.14677102309255	3.38719420188379	0.0115760193244998	0.338925307722553	-3.34876473365901
O43829	ZBTB14	-0.330328560846035	2.23901785499649	-2.61626540628359	0.0344783257564316	0.51612462617751	-3.36160920338589
Q9H6A9	PCNX3	0.453127005173276	2.40075147281056	2.6473659735149	0.0329519010577638	0.506914732161913	-3.36438195318066
Q96S38	RPS6KC1	0.730784892853383	2.10692680678094	2.66597228603321	0.0320724746209813	0.505979839981366	-3.36924603242965
Q9NPD8	UBE2T	0.122943251774775	2.31406656582713	3.01899770584201	0.019323815431624	0.432840990805825	-3.36998209707912
P61247	RPS3A	0.0815011454876645	2.30492346278892	4.0747830022955	0.00468208123622932	0.249974940119567	-3.3785068942757
Q9NP90	RAB9B	0.168446827184547	2.2404086594764	3.08689813103017	0.0175580868511368	0.420980860262813	-3.3786679437131
Q9Y2R5	MRPS17	-0.185464253258188	2.32590821900389	-2.91125158741693	0.0225229520986009	0.459305853344919	-3.38191804087855
O14646	CHD1	-0.123971895362444	2.28069195171971	-2.89145141283743	0.0231694223271546	0.460442797853063	-3.38503009145097
Q9BU23	LMF2	-0.167754833817393	2.33461528920657	-2.88265075125433	0.0234630173340458	0.460442797853063	-3.38562383424089
Q86UU0	BCL9L	0.329756207226026	2.26452465003028	2.61958249343427	0.0343120770098706	0.51612462617751	-3.38716195099376
Q6NUQ1	RINT1	-0.204642942280583	2.38628462640724	-2.6342159886309	0.0335885468382612	0.512366467631544	-3.39576869832188
P00558	PGK1	0.0845579438985843	2.31550358305967	4.32350856028698	0.00343397898915087	0.226673831274768	-3.40046637420746
O00244	ATOX1	-0.293854869961682	2.31711173510452	-3.48599303197524	0.0101208447930359	0.317411350547469	-3.40267907695603
Q9NX04	C1orf109	0.460021135504234	2.27174647234938	2.57382358291287	0.0366808032288377	0.527840312989322	-3.40939467685075
P15104	GLUL	0.168659062766098	2.3511480230213	2.75932982673035	0.0280152374144832	0.488987112660007	-3.41732988173101
Q8N653	LZTR1	0.473491590594303	2.30319828984526	2.59670543113251	0.0354758091896564	0.520789693066227	-3.42536038538776
Q86YB8	ERO1B	-0.168326413499329	2.23084489539801	-3.08651952948516	0.0175674425918788	0.420980860262813	-3.42583722930177
P14550	AKR1A1	0.113516164238941	2.27242772116721	3.96289850327549	0.00539911148190589	0.264884786960261	-3.42682713615185
Q96N66	MBOAT7	-0.26673179507662	2.22527691308484	-2.96723394670018	0.0207961324437777	0.4441197578655	-3.43337343583835
P84095	RHOG	-0.129175949845416	2.32496511463253	-3.23655318687237	0.0142448458167209	0.379818330130853	-3.4341800786535
Q13523	PRPF4B	0.114054637888499	2.2372815963087	3.02617424648883	0.0191285811651786	0.432840990805825	-3.43702950986426
Q8WUR7	C15orf40	0.234890369339751	2.40770277751344	2.81940784444133	0.0256915639039272	0.47016793745499	-3.4395812152519
Q8N2K1	UBE2J2	-0.276004082380149	2.47932460755865	-2.5447045228167	0.038275848787961	0.542066255991008	-3.44184517689641
Q08426	EHHADH	-0.17419716285469	2.27466016467899	-2.85180363536499	0.0245234329368437	0.463710017068808	-3.44289898905874
P38159	RBMX	0.156928250625393	2.24017454959533	3.73190022187693	0.00728907540471527	0.292609855657205	-3.44324613113524
Q8IXM3	MRPL41	0.0861841050032836	2.32465834082526	3.2126505886167	0.0147257506002687	0.384617536361695	-3.44828909251252
P49427	CDC34	0.148393565740878	2.28988148348932	3.00595430666977	0.0196840862124609	0.433109545420239	-3.44905043451782
P62750	RPL23A	0.322871536925951	2.20406395034104	3.64153705490993	0.00821494380887732	0.298638738090723	-3.4543084125663
Q5JUR7	TEX30	-0.199255315252635	2.36536730809086	-2.61492518880558	0.0345457331389987	0.51612462617751	-3.45839294442594
Q5VZE5	NAA35	-0.222617742610134	2.31951811234757	-2.6797212625513	0.0314383630674376	0.505979839981366	-3.46309451910888
Q16850	CYP51A1	0.164798952851062	2.30573266502974	2.80316515787621	0.0262991210020777	0.4726681128616	-3.46437183055549
P53611	RABGGTB	0.153534324640244	2.31226819743363	2.95782194251109	0.0210763701210842	0.446406524772854	-3.46764078658987
P09382	LGALS1	-0.14126837855637	2.32436639887918	-3.7853321716085	0.00679536488070701	0.288074762772341	-3.47077436054001
Q9Y383	LUC7L2	0.152928621262185	2.32103413843038	3.63550724633061	0.00828111128224809	0.298638738090723	-3.47520415977368
Q38SD2	LRRK1	0.0905992670692419	2.32828325805599	3.02175811357306	0.0192484708795993	0.432840990805825	-3.48362898264181
P43243	MATR3	0.0587844611777839	2.32646743216917	3.65619513102493	0.0080564714006788	0.298459381838412	-3.48577939111484
P25054	APC	0.826201187168675	2.11871900633565	2.77063722625866	0.0275616159897561	0.482228659521974	-3.48608350772591
Q8NBJ9	SIDT2	-0.812886154786483	2.41024783841859	-2.50988441928426	0.0402777556070503	0.554818539218685	-3.48765160829347
P62906	RPL10A	0.103226903256636	2.29026057729085	3.60221110065042	0.00865703086051962	0.298638738090723	-3.49127121303133
P62318	SNRPD3	0.287345314144628	2.18755165291927	3.73137794209739	0.00729408950199064	0.292609855657205	-3.4916060211011
O95625	ZBTB11	0.435469355122211	2.18985902468421	2.4995618079297	0.0408917715206747	0.554818539218685	-3.49284906357811
Q9H936	SLC25A22	-0.181205488138506	2.32883333487064	-2.78511265236381	0.0269921113411574	0.474551381230373	-3.49319829637612
Q6ZWJ1	STXBP4	0.419067234381854	2.31459605241828	2.5034041646147	0.0406620979488329	0.554818539218685	-3.49634433107742
Q9NUU7	DDX19A	-0.137437436177507	2.3307805777469	-3.03549435803256	0.0188781507046851	0.432840990805825	-3.50442935715748
P62861	FAU	0.174384634874303	2.30862552264352	3.85756088288168	0.00618489508387174	0.278005559942741	-3.50592741071394
Q9P2D0	IBTK	0.263890341736624	2.37999489231611	2.52111821176562	0.0396203390670626	0.552096900207091	-3.50702926563729
P53999	SUB1	0.173841950769674	2.33945243837018	4.17782770538861	0.00411309653590174	0.242544496263192	-3.50997604542593
Q9Y6K9	IKBKG	-0.15176796556353	2.32723924564536	-3.00719505723169	0.0196495109864139	0.433109545420239	-3.51031641564587
Q6IEG0	SNRNP48	0.279532524612294	2.27301808596324	2.49005554639368	0.0414657652292698	0.555482342964186	-3.51235047037529
Q96LZ7	RMDN2	0.590156676957116	2.1146520929053	2.59811213865966	0.035403082677362	0.520789693066227	-3.51565054736647
O15397	IPO8	-0.144240942203762	2.32961516293871	-2.84488373253902	0.0247681731864134	0.464707249370925	-3.51630297719685
Q9Y2S2	CRYL1	-0.376277768681395	2.04597097605383	-2.48026293741162	0.0420657338535196	0.555482342964186	-3.51801498939555
P15880	RPS2	0.38070457463016	2.09830858677265	3.58631692650396	0.0088429568195651	0.300040698443281	-3.51932425189162
P09651	HNRNPA1	0.182628087698987	2.34534486231091	3.45448736046862	0.0105622344447455	0.326350571503392	-3.51956640687845
P69849	NOMO3	-0.310578659061998	2.28069066233707	-2.51990879749948	0.0396905804141487	0.552096900207091	-3.52306055086076
Q7Z7G8	VPS13B	0.61198602230475	2.30475994823704	2.51025548859636	0.0402558613408371	0.554818539218685	-3.5326697394272
P0DPH7	TUBA3C	0.0561079122988492	2.31933010158344	3.97142151351227	0.00534046912625196	0.264884786960261	-3.54368831478903
Q00839	HNRNPU	0.160201558285319	2.2518745965251	4.07702870441208	0.00466879954256889	0.249974940119567	-3.54380569984337
Q9H7Z3	NRDE2	0.191253013672575	2.25146669607045	2.61774335353273	0.0344041495398205	0.51612462617751	-3.54609449372257
Q9BRT6	LLPH	0.191239122595021	2.24734258733838	2.97552195467999	0.0205526256005983	0.442964862980406	-3.5461432550547
Q8N3Z3	GTPBP8	-0.218074260184552	2.36024071535486	-2.57325820545048	0.0367111083954837	0.527840312989322	-3.54759421079152
Q96AT1	KIAA1143	-0.287383496562101	2.33686096897061	-2.73788861144743	0.0288970020636161	0.492814795484789	-3.55707601670306
O60832	DKC1	0.114152868395763	2.26309001277078	3.19660919716193	0.0150582073126933	0.386526083947497	-3.56398572704181
Q9UNP4	ST3GAL5	-0.289930717512303	2.24031845256147	-2.42361338426393	0.0457161395563078	0.560436774307413	-3.57678444866501
Q86XK3	SFR1	-0.521365498847432	2.28469375604891	-2.57370336200099	0.0366872450979697	0.527840312989322	-3.57682170319592
Q8WUB8	PHF10	-0.126990208350052	2.33106813270064	-2.67028295084172	0.0318722417167369	0.505979839981366	-3.58514533499399
Q8N9R8	SCAI	-0.278507420651174	2.32534757224861	-2.45571919288488	0.0436090476338648	0.558528930731487	-3.58813297312103
Q9UMQ3	BARX2	-0.273505090902995	2.29242094685015	-2.42991236410553	0.0452946530113163	0.560436774307413	-3.58923892333734
P06748	NPM1	0.100722951719912	2.33086991156699	3.85689587023537	0.00619023556726517	0.278005559942741	-3.59592481123145
Q9H334	FOXP1	0.310862442634055	2.3323808833024	2.41631022442794	0.046209857513355	0.560436774307413	-3.5986024898733
Q9H9Y2	RPF1	0.272141903525117	2.19671796220994	2.43241161665927	0.0451285258308913	0.560436774307413	-3.60105268302547
O94761	RECQL4	-0.221527388537062	2.32477034469254	-2.44928615896077	0.044023106956497	0.56036907036243	-3.60211283281587
P42766	RPL35	0.172376570505343	2.21051584807172	3.62758037858197	0.00836897563331123	0.298638738090723	-3.60675254467224
Q96C90	PPP1R14B	-0.270894364010539	2.30772892729135	-2.81416686260029	0.0258859751389962	0.47016793745499	-3.60974493457059
Q12800	TFCP2	-0.223739533541428	2.38812564832588	-2.49693827445579	0.041049359031849	0.554818539218685	-3.61064381594284
P78330	PSPH	0.113811181766421	2.28550106417098	2.97764263650835	0.0204908048551885	0.442964862980406	-3.61284427123036
Q12805	EFEMP1	-0.256288690674124	2.30971424225412	-2.41629273910423	0.046211046115093	0.560436774307413	-3.61370071423913
P45973	CBX5	0.0667288005505483	2.32118370635	3.17386102595213	0.0155434783245089	0.386526083947497	-3.61598104935661
P25686	DNAJB2	-0.122171657124183	2.32406865502051	-2.93034442437222	0.0219175865564247	0.457309183868391	-3.61802471954925
P17174	GOT1	0.0419793635013826	2.3166417653238	3.55796423455319	0.00918543208342753	0.305409607978959	-3.61976816290844
Q3LXA3	TKFC	-0.0783955038308166	2.32849419260002	-3.07795667909295	0.0177804641302005	0.423291639506182	-3.62677834718275
Q07020	RPL18	0.0819609830848618	2.27747637200003	3.92783884164192	0.00564783810314625	0.269795739914111	-3.63981596188365
Q9H0F6	SHARPIN	-0.528877393093288	2.42972891176559	-2.37882422086121	0.0488313545409238	0.575513420340771	-3.64218324484911
P47712	PLA2G4A	-0.0891916270262544	2.30276102686505	-2.86714255321932	0.0239899632255658	0.463274263246898	-3.64260506303186
P30038	ALDH4A1	0.135317026321642	2.34336659131791	2.65591479658795	0.032544763815617	0.505979839981366	-3.64812407528552
O14494	PLPP1	-0.347392207061157	2.3087211134384	-2.37076326643105	0.0494146723817358	0.575513420340771	-3.65238347760599
O75795	UGT2B17	-0.355802172844154	2.06328921039355	-2.4411937375111	0.0445497141731085	0.560436774307413	-3.65653474293055
Q9UKL3	CASP8AP2	0.447464147572201	2.29913548171527	2.35072321658323	0.0508958636576711	0.582894110439038	-3.65956756397537
P13716	ALAD	-0.120165019620013	2.28656003423155	-2.745426630223	0.0285837370632406	0.492814795484789	-3.66106825284797
P54819	AK2	0.0628815579908981	2.35978489166439	3.6385087314976	0.00824810292500419	0.298638738090723	-3.66614619085929
Q9HBL7	PLGRKT	-0.111644434178709	2.32962779680462	-2.72131720517246	0.0295983697025335	0.495193000944922	-3.66763965862028
P25445	FAS	-0.285537100485016	2.31208309614731	-2.41795065395587	0.0460984851041384	0.560436774307413	-3.67315926263836
Q13686	ALKBH1	0.487109671492734	2.2211867306088	2.36386201101508	0.0499197230203479	0.577660578308794	-3.67860084274032
P39210	MPV17	0.236200431596843	2.35382189244711	2.53255707134355	0.0389622989532054	0.547633901155116	-3.6835620127121
O95425	SVIL	0.340188875844449	2.28101999344707	2.32369468132535	0.0529655765915834	0.592426886699325	-3.68427121464292
Q96EE3	SEH1L	0.103729137017026	2.31305950083281	2.87685184809809	0.023658613524546	0.460442797853063	-3.6847754337524
Q96JA1	LRIG1	0.487781457685993	2.37138482106599	2.31534854689008	0.0536218427147718	0.593518597487741	-3.69354143028531
A6NHX0	CASTOR2	0.330534994739565	2.24053321924604	2.41954996505911	0.0459901691742764	0.560436774307413	-3.70516934053337
Q9UPY8	MAPRE3	0.0915677752570988	2.35204026181122	3.26703516246756	0.013655807036455	0.375586420044317	-3.7074432855375
O14979	HNRNPDL	0.0758695758928859	2.35074544143538	3.67815523543679	0.0078252218250573	0.298459381838412	-3.70892161593257
Q92688	ANP32B	-0.106136346942434	2.362852602677	-3.60481075997873	0.00862702528986449	0.298638738090723	-3.7105244014681
Q6QNY1	BLOC1S2	-0.1476823062023	2.30927402328848	-2.61252229246346	0.0346669318237801	0.516871852099522	-3.71297806524356
Q8N0W3	FCSK	-0.236517527745189	2.34667951756426	-2.41883792327616	0.0460383611003956	0.560436774307413	-3.71704893717937
Q9Y365	STARD10	0.286691036247299	2.26084237980178	2.29965253569909	0.0548785164559828	0.596670141778936	-3.71914894421452
Q9Y2Y9	KLF13	0.204886644062857	2.29452361014785	2.65448713345225	0.0326123901819693	0.505979839981366	-3.720250147957
O95260	ATE1	-0.176833767708023	2.30591354816565	-2.52063214864836	0.0396485535986764	0.552096900207091	-3.72116741169944
Q9Y673	ALG5	-0.199876067032941	2.36258365852908	-2.67092516654802	0.0318425221123408	0.505979839981366	-3.72123342671713
P59768	GNG2	-0.384467001155671	2.15214244272745	-2.29136484914888	0.0555540807700907	0.596719330567454	-3.72358869866846
P23528	CFL1	0.0664056428335066	2.34146281682082	4.10596011171036	0.00450132868120326	0.247607178441037	-3.72476006046686
Q9H3E2	SNX25	0.198854778571991	2.39070003688348	2.58681555542981	0.0359915089070363	0.522774513794502	-3.72627225865589
P56134	ATP5MF	0.0789533016482312	2.32433178554292	3.18637112176849	0.0152745763524797	0.386526083947497	-3.72839098587291
P51608	MECP2	0.314536801307664	2.28026127835548	2.32544245583015	0.052829184971849	0.592426886699325	-3.73139378699377
Q9UFG5	C19orf25	-0.177844889414444	2.38522228901164	-2.4222012586609	0.0458111804431311	0.560436774307413	-3.73358841462229
P20339	RAB5A	0.092107542998487	2.36499889411426	2.87399941345828	0.0237554555686467	0.460442797853063	-3.73925264974087
Q9Y2X3	NOP58	0.09108889624121	2.29060754036182	3.13017379357586	0.0165228545408016	0.401245641541004	-3.74894377252644
P55212	CASP6	-0.0499649956381166	2.34533157322258	-3.55246030285994	0.00925356201010479	0.305409607978959	-3.74903413570182
P60953	CDC42	-0.0942267887553569	2.3522163734324	-3.38846173184661	0.0115559841198372	0.338925307722553	-3.74914396550161
P42677	RPS27	0.151862997188629	2.24203915709928	3.66505136935788	0.00796233190512785	0.298459381838412	-3.75233422840646
P78346	RPP30	0.0966629119124381	2.29735711288194	2.85937944600215	0.0242584110027486	0.463710017068808	-3.75394414299743
P60763	RAC3	-0.301309847182156	2.42425333438858	-3.04745332116045	0.0185619012007831	0.431692773285454	-3.75510245466542
Q9P0S2	COX16	-0.314780676388975	2.20625636877298	-2.30432726537381	0.0545011447900883	0.596670141778936	-3.75782034612176
P50897	PPT1	0.109412452227344	2.361091960379	2.9087158471296	0.0226046697394504	0.459305853344919	-3.76388239250351
Q6ZNW5	GDPGP1	0.399208017632209	2.36642738296418	2.28610949500437	0.055986833379244	0.598704561364787	-3.76501837288456
Q9NRG4	SMYD2	-0.405366261820075	2.29884314637918	-2.24840866830787	0.0591931357036184	0.60962806471723	-3.76514382933583
Q8TD30	GPT2	0.214514674265667	2.34959343661803	2.32289062477918	0.0530284432739899	0.592426886699325	-3.76576195427005
P05388	RPLP0	-0.0370824875102727	2.36255712678601	-3.65834328861216	0.00803352675049655	0.298459381838412	-3.76618880200417
P17980	PSMC3	0.0490531731875877	2.34045814013506	3.5120664644976	0.00977059746141376	0.313912867997015	-3.77395859427126
P21399	ACO1	-0.0902167819546889	2.31747419422812	-2.81976262894943	0.0256784589376773	0.47016793745499	-3.77446781248774
Q9NXR5	ANKRD10	-0.230462072734542	2.36532836081357	-2.9617759966815	0.0209581565174945	0.446267373822662	-3.77861373941813
Q96QF0	RAB3IP	0.242657252890156	2.36197611360013	2.41136185365703	0.0465474867384651	0.562334484731932	-3.78444133868287
Q0VG06	FAAP100	-0.271094948606936	2.27578946195636	-2.30620724928193	0.0543501255579156	0.596670141778936	-3.78551267496317
Q92636	NSMAF	0.132166480985421	2.34791307191378	2.67199444981642	0.0317931033091192	0.505979839981366	-3.7857999627961
Q59GN2	RPL39P5	0.166670107049406	2.27177291507821	3.33224348680425	0.0124815251488589	0.354802933018311	-3.78685409136779
Q8TEJ3	SH3RF3	0.323799715119513	2.21020025466685	2.22970993993189	0.0608516696510304	0.613672185189072	-3.78688322943032
Q9HA47	UCK1	-0.213757062453765	2.2949035863534	-2.31856876877579	0.0533676586556611	0.592511574157119	-3.79911801361089
Q13367	AP3B2	-0.122807367619575	2.36565705829485	-2.83639693198472	0.0250718440785976	0.467986272120043	-3.80018512287228
Q96AP7	ESAM	-0.160048384089296	2.33242708514473	-2.4164379016247	0.046201179336387	0.560436774307413	-3.80156953920516
P62805	H4C1	0.200818531698317	2.3019998971778	3.94837937833176	0.00550063509443034	0.266388733679262	-3.80536905576585
Q5BKY9	FAM133B	-0.228241711133699	2.33152661447674	-2.51543378229296	0.0399516038365995	0.553604189804483	-3.80907601260333
Q8IY22	CMIP	0.308974969115336	2.33628355074833	2.21799737722047	0.0619143630103076	0.620067551500723	-3.81701482010781
Q99943	AGPAT1	0.202645873446236	2.27854323637794	2.30379766948597	0.0545437641686504	0.596670141778936	-3.81880515957719
Q8IWT3	CUL9	-0.471077438495273	2.45032825430909	-2.19416178259699	0.064135112022464	0.625197777092729	-3.82310899199739
Q9NQS1	AVEN	0.501821915638576	1.97090108759736	2.6036155701755	0.0351200397836332	0.519361728857354	-3.82337314315331
Q99683	MAP3K5	0.232985398849278	2.29239496058488	2.60565776301779	0.0350156076918767	0.519361728857354	-3.82867234212111
Q14103	HNRNPD	0.0587851954756163	2.35359529317748	3.84829861176024	0.00625973111408109	0.278005559942741	-3.8333832523408
Q9BX66	SORBS1	0.880614463486764	2.2395526159792	2.28891529686841	0.0557553655467772	0.597108715686061	-3.83345862865939
Q9Y4B5	MTCL1	0.190734276004837	2.29138507417192	2.32628220505347	0.0527637803629487	0.592426886699325	-3.83494782088487
O94941	UBOX5	0.432865065359715	2.20372652439064	2.21522088313733	0.062169009432933	0.620067551500723	-3.83507285956048
O95379	TNFAIP8	-0.233412830998923	2.32972174537293	-2.46485852674684	0.0430276703982308	0.558444299615409	-3.83609489961368
P09038	FGF2	0.283034626735437	2.28919916932014	2.24698734657701	0.0593175840816403	0.60962806471723	-3.83910705504693
Q8WUH1	CHURC1	-0.297254474775511	2.42905804998472	-2.26743886041259	0.0575521000292236	0.602514687324611	-3.83987424694136
P05412	JUN	-0.387786823226731	2.42329254301385	-2.22464239407027	0.0613091766761827	0.615720514309491	-3.84011657896692
P63208	SKP1	-0.175667495224655	2.36521830001185	-3.07218698964859	0.0179255468998008	0.424626147956257	-3.84503425863926
Q9H993	ARMT1	-0.163005683125727	2.33229734556662	-2.56988062599581	0.0368926933957697	0.52940285918317	-3.84544439607935
A6NHL2	TUBAL3	0.267599158483269	2.03878722047921	2.81623379873372	0.0258091193776049	0.47016793745499	-3.84573382788527
Q8IY47	KBTBD2	-0.236534337692192	2.32900940436004	-2.20079962837465	0.0635087305466484	0.624846737803814	-3.84789156274076
Q9H410	DSN1	-0.135324511871432	2.30477899914869	-2.47970788576767	0.0421000070307762	0.555482342964186	-3.85251872981384
P07602	PSAP	-0.135718757554176	2.33678795169147	-2.88185129271873	0.0234898813594315	0.460442797853063	-3.85763177482313
Q9BW27	NUP85	-0.099419429401548	2.32881435737932	-2.71024640957363	0.0300768274671952	0.497466615579281	-3.86326329867489
Q14814	MEF2D	0.0895033761622964	2.23238600597217	2.7879822376078	0.0268806868381689	0.474551381230373	-3.86357051301663
Q9UGM6	WARS2	0.252893326745626	2.31399874210179	2.27959079779466	0.0565283701782327	0.60183650419963	-3.86466808236746
P19338	NCL	0.134650957600757	2.31418426265422	3.86456220608425	0.00612897342572251	0.278005559942741	-3.86554043309004
Q8IYN6	UBALD2	-0.485553287277193	2.46856838091689	-2.16227110919585	0.067232168764648	0.633168323476147	-3.86582985979897
Q07960	ARHGAP1	-0.0593892191631953	2.3496274935479	-3.07108178967023	0.0179534812591339	0.424626147956257	-3.86628204614933
Q92542	NCSTN	-0.0743602327320199	2.34002287691302	-2.88698982497891	0.0233177762486228	0.460442797853063	-3.87691923708159
Q6ZN18	AEBP2	-0.435417967842682	2.24408652608661	-2.25302114087074	0.0587910912163064	0.608961645251927	-3.87707682301374
Q13433	SLC39A6	-0.287928825791098	2.22424953615123	-2.233478771406	0.0605136482361937	0.61184689260052	-3.87769371778532
L0R6Q1	SLC35A4	-0.117676216889824	2.34186614336154	-2.75491201642173	0.028194586472416	0.489332554367359	-3.88061523281901
Q9H3L0	MMADHC	0.255585626447052	2.28941384592525	2.18927626795168	0.0646001016631609	0.625415117568282	-3.88228919836162
Q92674	CENPI	-0.226785316853158	2.33978383456324	-2.15415470800708	0.0680440737450597	0.635897282927678	-3.89150033780769
P0CG08	GPR89B	0.128457280573683	2.27452644308237	2.45978462733731	0.0433494437407674	0.558444299615409	-3.89441296069217
P17036	ZNF3	0.741758514805944	2.25281559230443	2.16746501485434	0.06671771327872	0.633084180932895	-3.89458185697598
O95985	TOP3B	-0.181217558909399	2.31310973307708	-2.21698473246696	0.0620071157875509	0.620067551500723	-3.89539616065018
Q9ULM3	YEATS2	-0.170562208141186	2.3305428995171	-2.29233459117437	0.0554745989277817	0.596719330567454	-3.8987555001622
O15014	ZNF609	0.201806651573283	2.14962559090492	2.21139364323398	0.0625217564373942	0.621877360947834	-3.90154877788964
P78317	RNF4	0.353424363115	2.23362868205032	2.1555081127185	0.067908009518383	0.635897282927678	-3.90298058248195
Q8N573	OXR1	-0.12385206951039	2.28712405886133	-2.45414070952392	0.0437102740525376	0.558768133618795	-3.90370366344501
P53674	CRYBB1	0.0619146231743514	2.36934035880983	3.51822818167624	0.00968975187038147	0.312699059248177	-3.9050639156637
Q9NVJ2	ARL8B	-0.0888741235234878	2.35112864647695	-3.22066239977859	0.0145626518542234	0.38245727176438	-3.90682825886745
Q9Y4G8	RAPGEF2	0.498353139147008	2.16239318071147	2.12304444614341	0.0712480970220089	0.639330384335095	-3.90808485687993
P04632	CAPNS1	-0.0980835669344269	2.34676020574383	-3.08040541375984	0.0177192669027835	0.423222358490497	-3.90822769373591
P27797	CALR	0.0584593591932794	2.31995874062944	3.72296492952401	0.0073753759818073	0.294245082439026	-3.91120525982072
P02765	AHSG	0.265450913837779	2.52182362036194	2.19738812078777	0.06382988537181	0.625197777092729	-3.9117758064676
Q8WY36	BBX	-0.155377693315452	2.30322878103294	-2.32170244961691	0.0531214820026529	0.592426886699325	-3.91405560782778
Q96S52	PIGS	-0.120083433195736	2.35490396472845	-2.80888732680882	0.0260833796881206	0.47016793745499	-3.91616930322703
P68543	UBXN2A	-0.295664982375209	2.2581851654846	-2.14757143047455	0.0687098278466136	0.637886169022302	-3.91768668845034
Q9NXA8	SIRT5	0.161675798319876	2.29644574011861	2.46510384678392	0.0430121752385934	0.558444299615409	-3.92278901903701
O75935	DCTN3	-0.1150538605913	2.33786385545664	-2.68617246193773	0.031145348846215	0.505979839981366	-3.93015678383334
Q9UJZ1	STOML2	-0.0734059814423861	2.35493234439849	-3.25174646644631	0.0139479200269179	0.376490138719147	-3.93138210333094
O96017	CHEK2	-0.12243450723031	2.36621680050304	-2.42813715337015	0.0454130335667637	0.560436774307413	-3.93459550785734
Q9C0B1	FTO	0.0923217928687833	2.31593778149945	2.70704256506504	0.0302167937457222	0.497515055300882	-3.93704846857224
Q9H6P5	TASP1	0.448031284630682	2.30309706670703	2.09100283593552	0.074705647024484	0.648345443205056	-3.93839369184573
Q9NX20	MRPL16	0.121251697873089	2.31306254647062	2.64309635436087	0.0331572231703302	0.508994920591475	-3.93894708852109
Q9BY12	SCAPER	-0.423397051181117	2.1804318297846	-2.27070330619329	0.0572752583841053	0.602514687324611	-3.94221551066834
Q8IWS0	PHF6	0.132304344123406	2.32007741247627	2.73982577925815	0.0288161557750804	0.492814795484789	-3.95137222491346
O94768	STK17B	0.221816006219281	2.28957398132619	2.61563008608875	0.0345102626784886	0.51612462617751	-3.95515313319048
P05161	ISG15	-0.205769645591153	2.27339223219833	-2.22758159907198	0.0610433989747872	0.614425326450404	-3.95548770260938
Q96BD0	SLCO4A1	0.275294802774344	2.2905134343221	2.2806200709678	0.0564425121612672	0.601804817625494	-3.958494687638
Q96FL9	GALNT14	0.340233900481702	2.2863881338273	2.17280299074711	0.0661931029793989	0.630745565266949	-3.96175719836983
Q86YM7	HOMER1	0.312294516611407	2.2114547253078	2.0568378338096	0.0785765032392852	0.648345443205056	-3.96179827333522
Q9BYD3	MRPL4	-0.100297791143744	2.33022038706121	-2.71183152066834	0.0300078293456505	0.497466615579281	-3.96398446231871
Q2TAZ0	ATG2A	-0.206046709621369	2.29319439932105	-2.20214236110864	0.0633827739297594	0.624846737803814	-3.96966230750279
Q9NPJ8	NXT2	-0.116477992150718	2.33415620334563	-2.48857656661784	0.0415558104767444	0.555482342964186	-3.96972341290763
Q99708	RBBP8	0.334111498171081	2.32688363756556	2.06917850147754	0.0771558514039768	0.648345443205056	-3.97108196655165
O43542	XRCC3	0.356788299522245	2.43235984678814	2.05950517044987	0.0782672575446149	0.648345443205056	-3.972185379762
Q9H706	GAREM1	-0.671425186121324	2.35994469365793	-2.21561907610309	0.0621324243823842	0.620067551500723	-3.97310147938093
Q6PFW1	PPIP5K1	-0.406843188434563	2.12994428911538	-2.05124105879675	0.0792293273137268	0.649845671269595	-3.97400491513033
Q13530	SERINC3	-0.288061042648393	2.24784289679423	-2.1327195088869	0.0702358240030548	0.639330384335095	-3.97676532460709
Q16134	ETFDH	-0.100119826663099	2.34447267067636	-2.6149522848093	0.0345443689672994	0.51612462617751	-3.98004728449002
Q12849	GRSF1	0.0710344919593374	2.30334930554488	2.80886797750407	0.0260841060696368	0.47016793745499	-3.98125324358941
Q99807	COQ7	-0.117858583664009	2.32107665358902	-2.4159621370606	0.0462335253835753	0.560436774307413	-3.99632892508477
P22304	IDS	-0.865474378204278	2.17561192266229	-2.0460709772372	0.0798371573363818	0.652078289560707	-4.00394514891885
Q9H2K8	TAOK3	-0.288733618280981	2.26655398697592	-2.08822409319567	0.0750132619766744	0.648345443205056	-4.00591408336653
P48380	RFX3	-0.331049343429007	2.31875077656313	-2.0070333247589	0.0845781185031708	0.661878326972455	-4.00796959657838
Q9NV88	INTS9	-0.154840339001578	2.3077660398055	-2.33946714720121	0.0517475992680803	0.589857642520457	-4.01149027218806
Q8TAD8	SNIP1	0.196100892730592	2.21955943434349	2.39094333290064	0.0479675875506078	0.572709961300898	-4.01168679864067
Q9ULG6	CCPG1	0.411549817314829	2.23854728407647	2.0019845852101	0.0852112292019497	0.661878326972455	-4.01522863033314
Q9H6S3	EPS8L2	-0.528460479111217	2.40895830311714	-2.00985660075712	0.0842261056377935	0.661878326972455	-4.01686412211512
Q8NDA8	MROH1	-0.17890461139109	2.30384199966449	-2.19608903103418	0.0639526091770804	0.625197777092729	-4.01693698522022
P10620	MGST1	-0.157568982463265	2.40698837663005	-2.55866633786931	0.0375022945730651	0.535552493029325	-4.01980927158208
Q9GZQ8	MAP1LC3B	0.279987096845032	2.37291185452249	2.30277584113002	0.0546260917905093	0.596670141778936	-4.02023945171026
Q9NZM4	BICRA	-0.316977016934758	2.24631772801188	-2.37642262783564	0.0490044024212169	0.575513420340771	-4.020953390226
P23378	GLDC	-0.0696309689269307	2.30963839471058	-2.72766706641316	0.0293275376642342	0.495193000944922	-4.0267622299114
Q9UHW5	GPN3	-0.251579919225166	2.39730187014831	-2.10083349662572	0.0736274140448417	0.648010488944964	-4.02894619122824
Q96CD0	FBXL8	-0.21561046996351	2.29300314026479	-2.13435476292933	0.0700661582423713	0.639330384335095	-4.03230971587246
Q9HCM4	EPB41L5	0.500346989807015	2.38333266068613	2.01088391374182	0.0840983768339561	0.661878326972455	-4.03260929314922
Q8NB46	ANKRD52	-0.236783214947739	2.33690900916818	-2.08819770329644	0.0750161894519487	0.648345443205056	-4.03696213037477
O60296	TRAK2	-0.66613409518448	1.96757607935059	-1.97383185374859	0.0888281131304092	0.664601017177038	-4.04068690784684
P0CG22	DHRS4L1	0.0940625749274603	2.32195606302068	2.57765740047826	0.0364759869384801	0.527593906693833	-4.04403327378662
O15394	NCAM2	0.489838024083267	2.13706234865317	1.96976903378971	0.0893623953753124	0.66473735167584	-4.04457618460059
P52272	HNRNPM	0.043707832024159	2.32482077534809	3.5869615948663	0.00883533217231359	0.300040698443281	-4.04681578807323
Q8NBM4	UBAC2	0.221624949142596	2.37139636354797	2.14833647028252	0.0686321270069013	0.637886169022302	-4.04742316142233
Q96EB6	SIRT1	-0.150326102063108	2.35490519487249	-2.18833811960344	0.0646897792512809	0.625449383679828	-4.05055215951621
Q86YS7	C2CD5	-0.0816950415826636	2.29571363785406	-3.01283899238399	0.0194930455851129	0.432840990805825	-4.05117378495445
Q9ULZ3	PYCARD	-0.090415189006116	2.31381897870519	-2.72355904731296	0.0295024540526205	0.495193000944922	-4.05621315543962
Q5JPH6	EARS2	-0.128808327664708	2.28596924315685	-2.41902547673013	0.0460256622159516	0.560436774307413	-4.06114916019119
O60341	KDM1A	0.0913365682105	2.40058631504017	2.49729505571538	0.0410278915612987	0.554818539218685	-4.06359128927408
P13994	CCDC130	0.2457397175373	2.35371627070463	2.00450609061374	0.0848944509836491	0.661878326972455	-4.06641570684146
Q66PJ3	ARL6IP4	0.206704207456826	2.23326562936256	2.46876602477273	0.0427815421093254	0.558444299615409	-4.06656182668936
Q96ND0	FAM210A	0.0937439531643896	2.36982761605482	2.44622758836939	0.0442213851146774	0.56036907036243	-4.06756678117052
Q9BYN8	MRPS26	0.0859388341710262	2.35981444446034	2.66819335798727	0.0319691413343746	0.505979839981366	-4.06801997073479
Q9Y2K6	USP20	0.474613717571297	2.32088603457338	2.03224212051197	0.081485766876465	0.655224975957932	-4.06868329152704
Q14119	VEZF1	0.212211972985741	2.2150819946992	1.99124604417436	0.0865734154411354	0.661878326972455	-4.07592689669426
Q9Y297	BTRC	-0.175268369005169	2.3401194642691	-2.12022594258109	0.0715457212925672	0.639330384335095	-4.07918131305089
Q15061	WDR43	-0.069951238238761	2.34112986524987	-2.79686619928223	0.0265387767053233	0.474551381230373	-4.0794615930815
Q8IVH2	FOXP4	-0.831402686104195	2.31126863532436	-2.02231030233587	0.0826905304618086	0.658217282789617	-4.08176536932913
Q9NWR8	MCUB	-0.409677787839178	2.06430294868238	-1.95509800874021	0.0913181091957499	0.667938650266414	-4.08253538120429
Q9UPR3	SMG5	0.19682894033201	2.25174835745039	2.12720373048862	0.0708111488393051	0.639330384335095	-4.08467291996626
P0C1Z6	TFPT	0.214491878797035	2.38448668880227	2.04446990548363	0.0800263256890222	0.652156173768788	-4.08700394244036
Q8NCG7	DAGLB	-0.143230268137245	2.31639371097519	-2.36542770674082	0.0498046813152919	0.577660578308794	-4.0875292102001
Q9H2K0	MTIF3	0.512992425595192	2.24699685077768	2.08499568460947	0.0753722399106125	0.648345443205056	-4.08827573626295
Q12981	BNIP1	-0.14247746237585	2.31823679763145	-2.41026866561416	0.0466224156188711	0.562334484731932	-4.09116242733755
Q5T7W7	TSTD2	0.331791417352101	2.26270027043197	1.92146298436457	0.0959614367368125	0.677430877769488	-4.09374228420431
Q9Y6R4	MAP3K4	0.13190047450906	2.31273244095144	2.42753972202765	0.0454529448253573	0.560436774307413	-4.0944055408827
P30305	CDC25B	-0.430689877372035	1.96670149062117	-1.92371948095667	0.0956428315105645	0.677430877769488	-4.09466212774514
Q13287	NMI	-0.0965973058661191	2.37272556833365	-2.45990125542366	0.0433420197803138	0.558444299615409	-4.09519168718767
Q15181	PPA1	0.0427725636276687	2.32205666986189	3.62730150991403	0.00837208504512116	0.298638738090723	-4.09633343608648
P61604	HSPE1	0.128943750826111	2.3507683709948	3.59527528840993	0.00873763880907849	0.299264129210938	-4.09646642447124
Q96JA3	PLEKHA8	-0.371767322700343	2.30220447917817	-1.91239696060987	0.0972519854959493	0.677430877769488	-4.09677355988804
Q9GZN8	C20orf27	0.0970592965175245	2.25063939226664	2.6595042224381	0.0323753822035854	0.505979839981366	-4.09802375727568
P23468	PTPRD	-0.681922461549632	2.50974145382972	-1.91027627110606	0.0975563004097328	0.677430877769488	-4.10022235563063
P01893	HLA-H	0.23565313859952	2.24517637916603	2.68564640226435	0.0311691355164087	0.505979839981366	-4.10166961947694
P28749	RBL1	-0.211335050632703	2.31262967869485	-1.97279435033654	0.0889642511548738	0.664601017177038	-4.10286937404585
P62266	RPS23	0.141321942311211	2.30139435986	3.13891133925895	0.016321837087597	0.399146423112394	-4.1059702019765
Q13362	PPP2R5C	-0.128456815879222	2.37081196601688	-2.51150965930543	0.0401819521373471	0.554818539218685	-4.10674053168506
Q96CX6	LRRC58	-0.188213949274348	2.34929787093049	-2.1906914782052	0.0644650581809288	0.625415117568282	-4.10824563587919
Q15796	SMAD2	0.165077172126554	2.33413077185945	2.48359386105038	0.041860659533024	0.555482342964186	-4.10920215834762
Q96HV5	TMEM41A	-0.257982642685873	2.26314771009253	-2.39593547661769	0.047616340599196	0.571474791885557	-4.11124252613826
Q9BVJ7	DUSP23	0.0916644872875162	2.31754654369606	2.71035249219575	0.0300722046379972	0.497466615579281	-4.11237409406893
Q6ZTN6	ANKRD13D	-0.36693509974421	2.45644225063168	-1.90934243536675	0.097690598309596	0.677430877769488	-4.11353748989661
Q9BVV7	TIMM21	0.143431459281384	2.34748869489882	2.41911951674517	0.0460192962985439	0.560436774307413	-4.11389600091149
O00623	PEX12	-0.284864775624095	2.13453965007547	-1.94343394274753	0.0929028744667632	0.670662938643789	-4.11405204742073
Q9Y520	PRRC2C	0.0796324169266144	2.27529783496949	2.78860850159895	0.0268564335406732	0.474551381230373	-4.11526109284078
Q92871	PMM1	0.27601441580593	2.32649305409262	1.9600484441408	0.090653544496216	0.665992408009126	-4.11536606041775
Q9BQF6	SENP7	-0.263382880464201	2.28249513584056	-2.00840922107735	0.0844063874716822	0.661878326972455	-4.11541640792916
Q16854	DGUOK	-0.182529202296391	2.26580701415159	-2.37015736842318	0.0494588037863437	0.575513420340771	-4.11732705165752
O00311	CDC7	0.497219553639802	2.24230724390954	1.91519480781913	0.0968519157897418	0.677430877769488	-4.11747799344607
Q6PH81	C16orf87	0.363993138279392	2.19316443688068	1.93583439172348	0.0939498612041306	0.673577666415641	-4.11853922481848
Q9BWH2	FUNDC2	-0.171282635691568	2.34002987048972	-2.54611827109218	0.0381967744933336	0.542066255991008	-4.12131618581109
Q9UBW8	COPS7A	-0.156658889954618	2.33145703454268	-2.23477201917932	0.0603980959108161	0.61184689260052	-4.12172522193108
Q6DD87	ZNF787	0.192219997676942	2.29670494043611	2.12538231624101	0.0710021646309393	0.639330384335095	-4.12288687763463
Q9Y375	NDUFAF1	-0.185647405675463	2.27931889856359	-2.38558579203428	0.048347493217677	0.57455179746899	-4.12446400704937
Q86T03	PIP4P1	0.193997106460101	2.31872869293552	2.07062080522306	0.0769914877152316	0.648345443205056	-4.12469580516081
P15822	HIVEP1	0.340399428190524	2.25166501931522	1.88974310064981	0.10055115522432	0.6776652764723	-4.12697067747903
P16401	H1-5	0.263453935441875	2.24999084308331	3.13817656483763	0.0163386406308726	0.399146423112394	-4.13130352632023
Q9BVN2	RUSC1	-0.345127011179152	2.45390591801082	-1.93020522622834	0.0947328211836161	0.67635694652334	-4.13294107888828
Q53GG5	PDLIM3	-0.0730783042096999	2.3305166145472	-2.73576228640466	0.028986015958091	0.492898037170255	-4.13456281567235
P07108	DBI	-0.367054949034543	2.42389607473723	-2.58944230047506	0.0358537855777212	0.522774513794502	-4.13585901812402
Q9H8G2	CAAP1	0.175153932889076	2.3833917238161	2.18957412780916	0.0645716553941286	0.625415117568282	-4.13663731569662
Q9UI09	NDUFA12	-0.141419493413493	2.3500914144486	-2.37028395043586	0.0494495806885371	0.575513420340771	-4.13835766845405
P43686	PSMC4	0.0740842477471708	2.34495511047468	2.9464317177932	0.0214208603688228	0.449528517739949	-4.1392219410551
P20645	M6PR	0.0668311562685235	2.35514879228295	3.01778212315984	0.0193570935736673	0.432840990805825	-4.14064707290732
Q7L5Y1	ENOSF1	0.237140901530243	2.21350833153755	1.96905252847796	0.0894569464997981	0.66473735167584	-4.14074974725887
Q9NP64	ZCCHC17	0.153414712251538	2.14156504350167	2.12091073982478	0.0714732950576268	0.639330384335095	-4.14096790094552
P36873	PPP1CC	0.0688266232440532	2.31459628935434	2.8535998397885	0.0244603224974574	0.463710017068808	-4.14708565025083
Q14135	VGLL4	-0.160498086939917	2.36222895893472	-2.0851861967842	0.0753510088166244	0.648345443205056	-4.14941401093393
Q8WUQ7	CACTIN	0.162809492749662	2.31156246570709	2.47761971731214	0.042229204423114	0.555482342964186	-4.15194342373709
P15289	ARSA	0.175966016404868	2.29213667461607	2.34528958511605	0.0513052225918129	0.585734624589864	-4.15234397804644
P56211	ARPP19	-0.138196047033372	2.31719213387133	-2.55793304394594	0.0375425174152219	0.535552493029325	-4.15355772882642
P49796	RGS3	-0.181210413954629	2.33970212421537	-1.96569646950456	0.0899011264764736	0.66473735167584	-4.1590761757858
P17096	HMGA1	0.175905181080338	2.25687752452575	2.90035975051199	0.022876177910992	0.460121683688956	-4.16523354638761
Q9BXM9	FSD1L	0.345119039804547	2.24944211123746	1.83965434150717	0.108236220123338	0.68818143109944	-4.16681897029616
Q4KMQ1	TPRN	0.189928740716372	2.29070880157689	2.09292527951812	0.0744935622602303	0.648345443205056	-4.16732838458323
Q9BVK6	TMED9	0.0686976524157631	2.32719747391523	2.89234264395204	0.0231399071206497	0.460442797853063	-4.16861725668755
Q96P16	RPRD1A	0.092235453863859	2.33386776286863	2.50545001695546	0.0405403520047155	0.554818539218685	-4.17126742085167
P53618	COPB1	-0.0498371968904039	2.34111896129343	-2.98559668037673	0.0202606822360574	0.442964862980406	-4.17254682986386
Q8N9F7	GDPD1	-0.223568911896563	2.2881050683206	-1.91629506699215	0.0966950277634694	0.677430877769488	-4.17329357665579
Q5THJ4	VPS13D	-0.310270094330356	2.26994299911276	-1.82742484355532	0.110197175456617	0.69121654017895	-4.17450553553866
Q9BXS6	NUSAP1	0.186788995012722	2.29578229664729	2.15529063324243	0.0679298553653863	0.635897282927678	-4.17644118447731
O75943	RAD17	0.185751773383689	2.27215255954455	2.00716007394713	0.0845622840343944	0.661878326972455	-4.17673550592398
P62070	RRAS2	0.264050290684339	2.35162663989424	1.95352741034437	0.0915299486317424	0.667938650266414	-4.17709242156629
Q9NRH2	SNRK	-0.275888611009257	2.31794996341161	-1.84858985265689	0.106824792294417	0.686241946877078	-4.17910403540773
O60583	CCNT2	-0.228857907840936	2.31977091741257	-1.98685295200031	0.0871368418485314	0.661878326972455	-4.18215027083469
Q99607	ELF4	-1.16390195810218	1.85118211987666	-1.83852860500246	0.108415311004887	0.688620014111686	-4.18643036550589
Q9BT73	PSMG3	-0.130654399319908	2.36613576525056	-2.48952303923395	0.0414981628690312	0.555482342964186	-4.18804956899141
Q9Y303	AMDHD2	0.127297214517882	2.3061252379101	2.5866768641938	0.0359987958817313	0.522774513794502	-4.18837070724089
L0R8F8	MIEF1	-0.179221950452834	2.34440931353958	-2.51990577089406	0.0396907563569896	0.552096900207091	-4.18976498078361
P30622	CLIP1	-0.117787676015319	2.29926581076117	-2.46138527389957	0.0432476686497243	0.558444299615409	-4.19032774055322
Q9BXF6	RAB11FIP5	0.170043723009547	2.21658192440963	1.98175210580867	0.087795568465997	0.661878326972455	-4.19313164756488
P42696	RBM34	0.240765153046307	2.28337211460469	2.23713321401824	0.0601876964014225	0.61184689260052	-4.19319401539353
Q14160	SCRIB	0.0797602002074038	2.32419398707428	2.93447066744895	0.0217890309992678	0.455937043474592	-4.19391779959646
Q86X27	RALGPS2	0.233956129095653	2.33625915260806	1.91345893069883	0.0970999428558281	0.677430877769488	-4.19837565648826
Q9NYY8	FASTKD2	-0.101364271889543	2.32497575294856	-2.31970275944065	0.0532784405749427	0.592426886699325	-4.20082411531359
Q9H788	SH2D4A	-0.153991038844669	2.37926390338972	-2.06680063841898	0.0774275919669745	0.648345443205056	-4.20325316103757
Q2M3G4	SHROOM1	0.3343059613578	2.37355071518045	1.85047980955441	0.106528547940132	0.685964044240755	-4.20562885834582
O43818	RRP9	0.0758048448633485	2.27669559508079	2.65698424367488	0.0324942013096792	0.505979839981366	-4.20771234972753
Q9UJ83	HACL1	-0.140830642007367	2.32698355491067	-2.07950846373882	0.0759863087057407	0.648345443205056	-4.20829805227847
Q96RQ9	IL4I1	-0.309345444954485	2.46469645189591	-1.95891980085653	0.090804639020663	0.665992408009126	-4.20830710763484
P46527	CDKN1B	-0.332379151228677	2.45168598101225	-1.79221446409968	0.116035975527629	0.694157068713926	-4.20892744540177
Q8NDX5	PHC3	-0.127280713295594	2.34194845895797	-2.29644562459011	0.0551389306383819	0.596670141778936	-4.20952780221911
Q96DX4	RSPRY1	-0.843108060564795	2.03038904388303	-1.79330184989056	0.115851291775241	0.694157068713926	-4.21064854221263
O75191	XYLB	0.33997201719539	2.2550366301204	1.91042548666795	0.0975348579280927	0.677430877769488	-4.21480433124233
O43255	SIAH2	0.234327535250743	2.427099587494	1.95812105487035	0.0909117185482908	0.666104932774106	-4.21698460544463
Q8TCT8	SPPL2A	-0.263896039328894	2.40856069719601	-2.02309267490738	0.0825949904187362	0.658217282789617	-4.2185434558549
Q8N8Z6	DCBLD1	0.144677824266467	2.28101145389921	2.06131574767987	0.0780580312533493	0.648345443205056	-4.21876965505096
Q6ZMG9	CERS6	-0.215628900514688	2.2779173796856	-2.23868465115553	0.0600498552438663	0.61184689260052	-4.21960475245046
Q8NBR6	MINDY2	-0.313447326800778	2.26306157150194	-1.9625011260677	0.0903260472764563	0.665845105862284	-4.2216133153443
Q9H1Z4	WDR13	-0.181429124031957	2.28291777853752	-2.0950399842143	0.0742609596767054	0.648345443205056	-4.22416536848926
P52757	CHN2	-0.220549775322108	2.30809418246777	-1.84744718402061	0.107004287995239	0.686241946877078	-4.22545180627035
Q14493	SLBP	0.150793150170956	2.31926413986159	2.65128204758449	0.0327647440349461	0.506914732161913	-4.2267940754677
O00470	MEIS1	-0.202293898281395	2.34840521396854	-1.95991880884032	0.0906708865787886	0.665992408009126	-4.22917099777259
Q14696	MESD	0.0527510397899975	2.32707999959549	3.00221861511455	0.0197885763742395	0.434093211641549	-4.23104656876388
Q92845	KIFAP3	-0.199733275224082	2.26029725046268	-1.8893103030104	0.1006152337766	0.6776652764723	-4.23111174336054
Q8N0Y2	ZNF444	0.346972622383571	2.31076390535994	1.89096212985886	0.100370883109342	0.6776652764723	-4.23142637947161
O15116	LSM1	-0.12982655493061	2.36402501011318	-2.37135539333463	0.0493715828689109	0.575513420340771	-4.2318207487538
Q7LG56	RRM2B	-0.250741072041299	2.24995832110786	-1.92513682262007	0.0954432389373501	0.677430877769488	-4.23450213626548
O00161	SNAP23	0.121463761413166	2.33856416563102	2.4463932396155	0.0442106229712149	0.56036907036243	-4.23463193805885
Q9UKL6	PCTP	-0.182892354428687	2.30051620222946	-2.01853448281209	0.0831531550719667	0.658424273694166	-4.23547779663131
Q9ULV0	MYO5B	-0.103917107152586	2.32985649639963	-2.23536422660377	0.0603452562773292	0.61184689260052	-4.23614287675835
Q9BTM9	URM1	-0.171459773623784	2.34911945420308	-2.43944888106467	0.0446641044088779	0.560436774307413	-4.243218407105
Q6AZZ1	TRIM68	0.289841837441805	2.02716766583652	1.73999344405497	0.125244544275257	0.71119752964971	-4.2452205147196
Q9NPI1	BRD7	0.0957152610070932	2.26540259480746	2.30521886714346	0.0544294692878749	0.596670141778936	-4.25009415049523
O00151	PDLIM1	0.0538657851437821	2.32644717926027	3.02494632049147	0.0191618373242712	0.432840990805825	-4.25420221945198
Q8NBJ5	COLGALT1	0.0740598669494838	2.31801362779651	2.48173960639693	0.0419746927110914	0.555482342964186	-4.25504235898206
Q5JU69	TOR2A	-0.246580478503161	2.17518205198377	-2.12108231266884	0.0714551604671379	0.639330384335095	-4.2570542728055
Q7Z7K6	CENPV	-0.342106874299591	2.20732277556776	-1.78534283997822	0.117209611421305	0.695309631152036	-4.25710580013771
A6NK58	LIPT2	0.353465296595831	2.2747047326112	1.80269818534732	0.114267108067338	0.694157068713926	-4.25876643313612
O75528	TADA3	0.225258496708611	2.42585599010614	1.91003605233164	0.0975908298337255	0.677430877769488	-4.25977652161398
Q5BKT4	ALG10	0.204202195507215	2.40104549750866	1.90990976208126	0.097608987771082	0.677430877769488	-4.26106208373813
Q8WY22	BRI3BP	0.131114222582905	2.29081730120205	2.44805701923189	0.044102678491626	0.56036907036243	-4.26111083417024
Q6ZT07	TBC1D9	0.742501588532369	2.22560911188845	1.72139057715863	0.128690100181094	0.712624075382032	-4.26229683622412
Q8IV61	RASGRP3	-0.291091595883604	2.30170910841064	-1.85709379982072	0.105498071791168	0.684978831083442	-4.26503915705394
P62899	RPL31	0.157644161139095	2.2849953780857	3.28262177492511	0.013364735779528	0.370796172037317	-4.2655713673747
Q9BRB3	PIGQ	0.275765943972165	2.40553126657333	1.76975082252124	0.119914957371123	0.70527121650976	-4.26569317442992
Q6IC98	GRAMD4	-0.474367397444346	2.34475129561952	-1.73351307419691	0.126434741753526	0.711512502375176	-4.2701213904457
Q6PKG0	LARP1	0.127354104498372	2.25190699749023	2.7395291860128	0.0288285185185915	0.492814795484789	-4.27109476219206
P51553	IDH3G	0.0680442630093544	2.34839349718318	2.70851557353875	0.0301523581548054	0.497515055300882	-4.27196406273822
P06576	ATP5F1B	0.0677772243136803	2.32076402774309	3.67412023136467	0.00786716663058732	0.298459381838412	-4.27302170036907
P19174	PLCG1	0.114979851161597	2.30795647478396	2.19381080714506	0.0641684043680353	0.625197777092729	-4.27350259655543
Q96NL6	SCLT1	0.26880512955021	2.25953333031166	1.7451019442971	0.124313829162648	0.710768278983866	-4.27701956311159
Q9UKA2	FBXL4	-0.261845998746521	2.30766221202626	-1.75882679605719	0.121845827334265	0.706647405969724	-4.27811800762191
Q9NUL7	DDX28	-0.214978641239272	2.31983239070658	-2.09616859856184	0.0741371162888467	0.648345443205056	-4.28348966440077
Q8ND71	GIMAP8	0.458634499436575	2.50399446596424	1.69184468057211	0.134347838821763	0.71458017564436	-4.28470788995673
Q15493	RGN	0.294017598825102	2.24477253738507	1.82252768353989	0.110991986278975	0.69236495908216	-4.28617528803838
Q92482	AQP3	0.320939587332668	2.53046971590156	2.2729818235869	0.0570828281228047	0.602514687324611	-4.28617939081404
Q8NB90	SPATA5	-0.0886115799226466	2.33149324888233	-2.42628192309698	0.0455370894316658	0.560436774307413	-4.28642330402665
Q15468	STIL	0.258293426717584	2.37197831049222	1.8119730748266	0.112723820406388	0.693434444830471	-4.28704243366775
Q9NX55	HYPK	-0.255832797299772	2.34713119289087	-2.06648327260896	0.0774639321396447	0.648345443205056	-4.29185319268296
Q15723	ELF2	0.244894864084213	2.35333450420789	1.76680444808339	0.120432843593842	0.705364774957222	-4.29258050958702
Q6NUK4	REEP3	0.410335316827477	2.26704996107103	1.68892178519751	0.134920150352148	0.71458017564436	-4.29418287010521
Q5C9Z4	NOM1	0.108840045833259	2.29355428788779	2.41118597853627	0.0465595331721874	0.562334484731932	-4.29485379574006
Q9C0J9	BHLHE41	0.651832962898458	2.08054224895972	1.68881124511828	0.134941839516444	0.71458017564436	-4.29521143762547
O00767	SCD	-0.427843620296269	2.40613125287267	-1.70754840404372	0.131312062470137	0.71342895300861	-4.29656203948998
Q13017	ARHGAP5	0.286055440050137	2.27318928103426	1.68690530561834	0.135316323323529	0.71458017564436	-4.29759362633159
Q96PZ2	FAM111A	-0.19595448883224	2.19142283983632	-1.91692569777553	0.0966052167532484	0.677430877769488	-4.29783357666591
P60866	RPS20	-0.135932570175389	2.36761651646334	-3.23475376441113	0.0142804578054983	0.379818330130853	-4.29795100118463
Q9Y592	CEP83	-0.341718256814956	2.55847620702939	-1.70803148620854	0.131219711770459	0.71342895300861	-4.30027373427831
P03928	MT-ATP8	-0.459944496635783	2.22408313325391	-2.10698741707899	0.0729603556707808	0.644483141758564	-4.30202378186769
P62841	RPS15	0.0990091578024045	2.28621481702388	2.59325986441109	0.0356545999099175	0.521951713600627	-4.3024919544204
Q9NWS6	FAM118A	0.14856321432056	2.23738004556145	1.97654379310484	0.0884732269872861	0.664326888474338	-4.30737610970672
P36954	POLR2I	-0.284801469955923	2.42889996370941	-2.18403061307392	0.0651031429093285	0.627328234584704	-4.31303629861685
P47914	RPL29	0.190782206326646	2.23910925182708	3.18303006740469	0.0153459020367282	0.386526083947497	-4.31510982944231
Q4ADV7	RIC1	-0.203545652597241	2.29793644730453	-2.57842649889477	0.0364350418626652	0.527593906693833	-4.31599149722132
Q6P1A2	LPCAT3	-0.185935357420772	2.41567304966514	-2.09897420380296	0.0738301466770441	0.64822333134464	-4.3161734416274
Q9UI15	TAGLN3	0.126587994575422	2.33153087870829	3.24525566072967	0.0140739528835643	0.377088457149668	-4.31835849123483
P78368	CSNK1G2	0.170267746601435	2.30045748394739	2.06201338315865	0.0779775622775465	0.648345443205056	-4.3193215224682
Q5HYI8	RABL3	-0.105131178300477	2.32307359872182	-2.35922852426582	0.0502617665378647	0.578368758845381	-4.31963151485109
P16260	SLC25A16	-0.196486146106182	2.24310177458413	-1.89446900033246	0.0998540322415379	0.677607596360567	-4.32044475426243
Q68DH5	LMBRD2	-0.189438980674036	2.25467783782992	-2.0910366953418	0.0747019064444896	0.648345443205056	-4.32195126623392
Q7Z7A1	CNTRL	0.298502971995072	2.36039486934027	1.65755788759036	0.141207598869879	0.723576835140575	-4.32436721431715
Q69YN4	VIRMA	0.135399679714345	2.27470112161394	2.02862771670864	0.0819221840660112	0.656496396511598	-4.32474433534125
Q14694	USP10	-0.127466730461137	2.31491987523348	-2.19451685914167	0.064101448342059	0.625197777092729	-4.32478082312132
O95789	ZMYM6	-0.797675622515578	1.92832463210574	-1.64285909329378	0.14424803037924	0.72671297960561	-4.33111977809204
Q7Z6M1	RABEPK	0.0858973363990906	2.32405690456946	2.32894473466024	0.0525569512320059	0.592426886699325	-4.33265053753927
Q96L46	CAPNS2	-0.113177353546157	2.35578139320813	-2.66662104079781	0.0320422559810094	0.505979839981366	-4.33298924956271
Q14168	MPP2	-0.240337974175551	2.16696770294554	-1.79760789445545	0.115122710659947	0.694157068713926	-4.33395893633815
Q6P9B6	MEAK7	0.479410028143229	2.16738633073704	1.70277471952388	0.132227959677509	0.71342895300861	-4.33414678718728
Q68E01	INTS3	-0.0888426638616943	2.324391674163	-2.32965654166183	0.052501796963315	0.592426886699325	-4.33490537315296
P31152	MAPK4	0.199832478801771	2.25244010170531	2.17746612740091	0.0657382049921913	0.629716499272165	-4.3358482875214
Q9BU19	ZNF692	-0.250813295426791	2.3396091166247	-1.9984454285917	0.0856578221808126	0.661878326972455	-4.34018443054512
P53007	SLC25A1	-0.0701215907350535	2.35380763698002	-2.60425983413935	0.0350870590401199	0.519361728857354	-4.34090336643727
P10301	RRAS	-0.139710306961191	2.37871740278209	-2.06295791671237	0.0778687459628943	0.648345443205056	-4.34178032460894
Q96FH0	BORCS8	-0.33055314398495	2.24668884683743	-1.92777310580126	0.0950730745270686	0.676789798177495	-4.34509112523416
Q6IPR3	TYW3	0.177172479044822	2.35999893519674	1.85667667165293	0.105562775372865	0.684978831083442	-4.34718885762869
O14933	UBE2L6	-0.143114119700893	2.34363467927496	-2.43886451201323	0.0447024821587908	0.560436774307413	-4.34763665966523
Q96EQ0	SGTB	-0.286009079593051	2.33344072997262	-1.6877885289999	0.135142663618865	0.71458017564436	-4.34913442685063
Q8N5I4	DHRSX	0.469962104719421	2.16561800143598	1.62064369202803	0.148959731772084	0.733236797763486	-4.35040276157526
Q13557	CAMK2D	-0.12872477922518	2.31850748757249	-2.17559158687026	0.0659206915163993	0.630030383148099	-4.3511885087661
P30047	GCHFR	0.322177433519553	2.38067283279821	1.8907847977259	0.100397087738779	0.6776652764723	-4.35119240072158
Q15436	SEC23A	-0.100938485774537	2.30474807049418	-2.18140918438517	0.0653560028320808	0.627496217236144	-4.35135501593367
Q15139	PRKD1	-0.542123314620485	1.63556920944096	-1.60695037459078	0.151935082553285	0.739159871846917	-4.35178321581159
Q5SQN1	SNAP47	-0.287394845766792	2.31382390906318	-1.79771597475117	0.115104480209807	0.694157068713926	-4.35545344077872
Q6EEV4	POLR2M	-0.210349887776669	2.47314681556703	-2.04020311327187	0.0805326228299327	0.653349021640381	-4.3572548710934
Q8NBT2	SPC24	-0.1213434958599	2.30304129634665	-2.35759911048155	0.0503826172799818	0.578842063401816	-4.35740829592881
Q6UW68	TMEM205	0.072173951859196	2.35288732899192	2.53202245344967	0.0389928008397183	0.547633901155116	-4.35835631231307
O75146	HIP1R	-0.119076529613343	2.31357404326608	-2.12273250054556	0.0712809764467008	0.639330384335095	-4.35908822736721
Q14192	FHL2	0.289105228973918	2.3293332600383	1.64954679568474	0.142857155942448	0.726390622757785	-4.36409723944376
Q9Y3R5	DOP1B	-0.276516547462173	2.26662930471142	-1.68004575660134	0.136672232185322	0.716038881725903	-4.36414752930525
Q8IWV8	UBR2	-0.15437666615317	2.3327461549617	-2.01947101593915	0.083038170339921	0.658231610085334	-4.36622486790869
O43791	SPOP	-0.180158504308538	2.38339274245632	-1.73832253827181	0.125550402377827	0.71119752964971	-4.36665843336784
Q8NBF6	AVL9	-0.162834464431918	2.29273377889094	-2.29852195000563	0.0549701817820079	0.596670141778936	-4.37031262345776
P35240	NF2	-0.126162726776458	2.25025786264795	-1.94842825459521	0.0922210391728171	0.670287252686512	-4.37165926573038
P40121	CAPG	-0.229208112892837	2.31081367162133	-1.69858310597717	0.133037157743239	0.71342895300861	-4.37170922256534
P51617	IRAK1	0.133702116612251	2.25447703791145	2.05836199092547	0.0783996473567622	0.648345443205056	-4.37510697007748
P18827	SDC1	0.0952398791918764	2.31288693791757	3.03017237896483	0.0190207226353335	0.432840990805825	-4.37543339875069
P14625	HSP90B1	0.0651235169374465	2.3420504867193	3.69784446706076	0.00762399741163712	0.297622823687619	-4.37576587021077
Q8WVV5	BTN2A2	0.26958177947876	2.41555456813984	1.70537187929986	0.131728911687555	0.71342895300861	-4.37627723240848
Q9BTZ2	DHRS4	-0.17893301761254	2.26119454137307	-1.93630286852711	0.093884986802872	0.673577666415641	-4.37704880921525
Q8IY81	FTSJ3	0.114649467296155	2.26575350329273	2.3814576837454	0.0486423168603489	0.57523104678012	-4.37897475920821
Q7RTS1	BHLHA15	0.169211361263657	2.27025194838448	1.96318232151178	0.0902352960416684	0.665845105862284	-4.37941062315397
O95685	PPP1R3D	0.31686053806417	2.19853111083238	1.64142834039231	0.144547233152346	0.72671297960561	-4.38169858514045
Q9BQ48	MRPL34	0.316457455794012	2.21917137062608	2.29543367027339	0.0552213655523268	0.596670141778936	-4.38189418105273
Q96SD1	DCLRE1C	0.225150623575487	2.22991777714561	1.79151504712554	0.116154915092607	0.694157068713926	-4.38262331938738
Q9Y2E5	MAN2B2	-0.279806415167903	2.32403544112974	-1.66574548669173	0.139540182196203	0.721653321172812	-4.38289852236609
Q8N9T8	KRI1	0.150215734630933	2.26944853669862	2.13800614066481	0.0696887877130359	0.639330384335095	-4.38482821129365
Q96E29	MTERF3	0.150254762526332	2.34095714496318	1.87790602854311	0.102318084763555	0.68084967738652	-4.38517853000431
Q96KR6	FAM210B	-0.445762135954018	1.95725885277208	-1.61917058976802	0.149277189195936	0.733236797763486	-4.38668805022089
Q9UNK9	ANGEL1	-0.234849824112784	2.34602107749091	-1.67833244859832	0.13701289035542	0.716038881725903	-4.38846603120536
Q9UH62	ARMCX3	-0.0951884395759398	2.31490061643983	-2.2542742059495	0.0586823460183567	0.608703592056126	-4.3889977453887
Q9Y5V3	MAGED1	-0.317101907630048	2.24564945050954	-1.56247068472772	0.161984815600393	0.742870754752478	-4.39468603220143
Q9HBL8	NMRAL1	-0.270703230610916	2.24526055823972	-1.71031022734418	0.130784913923263	0.71342895300861	-4.39660061876182
Q6PKH6	DHRS4L2	-0.177271295645129	2.4664854926477	-1.94647305201073	0.0924873823032445	0.670637216259578	-4.39750265277684
Q9Y4K4	MAP4K5	0.488486495663792	2.34686926260047	1.65979375461529	0.140750413511689	0.722531764354467	-4.40102593797688
Q9NWL6	ASNSD1	-0.313583043276659	2.1876441266534	-1.64215128685894	0.144395976172662	0.72671297960561	-4.40131814537448
Q86W34	AMZ2	0.237973122015639	2.36245738303185	1.80966008477022	0.113106802096778	0.693434444830471	-4.40182278868031
Q93052	LPP	0.349781869221091	2.34161233841176	1.64732129717638	0.143318602980108	0.72671297960561	-4.40711056228609
O14569	CYB561D2	0.141030255670205	2.27846912128673	1.9900553156034	0.0867257744229151	0.661878326972455	-4.40722205971448
O75380	NDUFS6	0.111622736900553	2.30274622438193	2.39378631281949	0.0477672319417658	0.57233972133525	-4.40812474232878
Q5K4L6	SLC27A3	0.282716626526185	2.35179476632441	1.64099680188341	0.144637591570077	0.72671297960561	-4.40838409653932
P63146	UBE2B	-0.224917562633963	2.23159327295906	-2.01310588343214	0.083822766473563	0.661878326972455	-4.41090489856109
Q96JP5	ZFP91	-0.141392585057134	2.37352504960688	-2.26682801371902	0.0576040532584717	0.602514687324611	-4.41143190129193
P17050	NAGA	-0.187386977487827	2.32063792177517	-2.06487591583654	0.0776482438234614	0.648345443205056	-4.41173849800334
O75771	RAD51D	-0.466721088206289	2.34150017267362	-1.5743320986127	0.159246357431444	0.742870754752478	-4.41232544182667
P21359	NF1	-0.237579890930738	2.36253083085731	-1.59840342017373	0.153820133368008	0.740546761063577	-4.41571907623191
P62256	UBE2H	-0.179791054209863	2.36096153570233	-2.36071582652201	0.0501517141716377	0.578018407302003	-4.41583292031025
Q8TCN5	ZNF507	0.457260942387436	2.16330145236189	1.58428824014412	0.156980867302874	0.742784675475103	-4.41584297402226
P03915	MT-ND5	-0.140825642800253	2.23432347764759	-2.08206579868867	0.0756995034342899	0.648345443205056	-4.41804089254118
Q8WXE1	ATRIP	0.180645249005245	2.26388989142271	1.84629125973369	0.10718616262588	0.686241946877078	-4.41928299262994
O43913	ORC5	-0.135988043975475	2.35416569801307	-2.05826151038094	0.0784112944677242	0.648345443205056	-4.42159786616403
O60671	RAD1	-0.143960596456058	2.366896437792	-2.19319781024997	0.0642265928826301	0.625197777092729	-4.42277031685153
Q1MSJ5	CSPP1	0.255041953013104	2.23334441394581	1.69365717977349	0.133994098210095	0.71458017564436	-4.42342935417526
P62826	RAN	0.042228791945251	2.37062595236042	3.4718501967209	0.0103164732505238	0.321493185716967	-4.42531591916184
Q86SQ7	SDCCAG8	-0.293547877220674	2.3296715963549	-1.56709555304841	0.160911937785951	0.742870754752478	-4.4294731871463
O00512	BCL9	-0.211539546254889	2.33345321921114	-1.71268902001164	0.13033248138341	0.71342895300861	-4.43014606248359
Q5T6F2	UBAP2	0.124124016517456	2.33979036926401	2.26719404598523	0.0575729160843657	0.602514687324611	-4.43065961384869
Q9H2D1	SLC25A32	0.261688262602505	2.27691651139476	1.65089546825405	0.142578192796636	0.726390622757785	-4.43223213150143
Q92902	HPS1	0.38933272801478	2.22991812557466	1.57514875318812	0.159059397866726	0.742870754752478	-4.43250068875195
Q96HR8	NAF1	-0.267710000567647	2.38834182810376	-1.89866885422632	0.0992384549317281	0.677430877769488	-4.43539237986345
Q9H0U9	TSPYL1	0.330233694474861	2.30609721096738	1.67671928351373	0.137334367978656	0.716098686001035	-4.43671607440287
P35568	IRS1	0.298600408381098	2.22263536682534	1.62134259248852	0.148809337143517	0.733236797763486	-4.43756332645139
Q96EW2	HSPBAP1	0.247376496120691	2.32405685664276	1.77849272855858	0.118390889326424	0.70135114918405	-4.43759679586472
Q8ND30	PPFIBP2	0.175858067377396	2.30938995154869	1.79466467655364	0.115620224766709	0.694157068713926	-4.4376260714344
Q13363	CTBP1	0.0564858046940526	2.30658508714163	2.54431342565835	0.038297753659742	0.542066255991008	-4.44012605151319
Q14839	CHD4	0.0572227190990635	2.31539763643898	2.617833768613	0.0343996171116231	0.51612462617751	-4.44093841403054
Q9H939	PSTPIP2	-0.200049240448325	2.30551362997259	-1.87051378828697	0.103436784542995	0.680987770156927	-4.44221658641702
P62081	RPS7	0.0519192701568009	2.3415362609678	3.25679296856905	0.0138507662917428	0.376490138719147	-4.44543280631511
Q8WVK7	SKA2	-0.197386834086305	2.32631524481268	-1.77296670100244	0.119352130377016	0.705138989965428	-4.44572669474358
Q13009	TIAM1	-0.231715499868118	2.4539678095194	-1.65365605966692	0.142008776372262	0.725147498521703	-4.44696771906527
Q86UB9	TMEM135	-0.202917001565293	2.25444664154561	-1.68421993734885	0.135845615214299	0.715801895552269	-4.44784960417745
Q8IXX5	TMEM183A	-0.317338212801819	2.28398199783487	-1.57921948210011	0.158130495146726	0.742870754752478	-4.44794925165254
P31512	FMO4	-0.584516288673146	1.99620355368222	-1.52138465570968	0.171808972879314	0.750797898865916	-4.44795252081703
Q9BVM2	DPCD	-0.164329756024676	2.30616318742308	-2.16780702925391	0.0666839757284393	0.633084180932895	-4.44965272609895
P30046	DDT	-0.12103831695132	2.43274753489592	-3.06788234189202	0.0180346097424871	0.42516006928636	-4.44997808831722
Q96BZ9	TBC1D20	0.338312818293898	2.19788156854817	1.55147584509614	0.164561924719507	0.744476096815164	-4.45039179321923
Q8NDV7	TNRC6A	-0.152406015892033	2.31497674821633	-1.74949069836996	0.123519507511632	0.709068997147873	-4.45108058251687
Q8TEQ8	PIGO	0.139201501631843	2.30199880109099	2.02909119063145	0.081866093463843	0.656496396511598	-4.45158912327682
O75843	AP1G2	0.19426931794322	2.34365563698603	1.87739733080006	0.102394690498014	0.68084967738652	-4.45267712132078
Q9NUP9	LIN7C	0.0983076376026	2.3167884448879	2.26942567634138	0.0573834469216209	0.602514687324611	-4.45822016696096
Q9UER7	DAXX	0.132184984972588	2.40303742198819	1.86984823413642	0.103538086024736	0.680987770156927	-4.45830654817919
Q9NUL5	SHFL	0.352235921920159	2.33464117219212	1.74103312537671	0.125054589323366	0.71119752964971	-4.45847647537221
Q13422	IKZF1	-0.128951804579865	2.4705320535909	-2.15902504987832	0.067555708728867	0.635391193109201	-4.45927919765327
Q5TCQ9	MAGI3	-0.534751383643937	2.29025932214405	-1.4389720090085	0.193170768076928	0.767794133238287	-4.46156886552706
Q86U90	YRDC	0.131067990095739	2.36000409779412	1.91803004908384	0.0964481370837912	0.677430877769488	-4.46357210611397
Q5T6V5	C9orf64	-0.231949974682424	2.33712122244811	-1.56047039316574	0.162450884168296	0.742870754752478	-4.46553268057846
Q2PZI1	DPY19L1	-0.0966320771301075	2.35357704318593	-2.32057750142883	0.0532097228501	0.592426886699325	-4.46590422515511
O14745	SLC9A3R1	0.0559982987364694	2.34844889076461	3.22688294948482	0.0144373505523224	0.381867193270933	-4.4661958149043
P42336	PIK3CA	-0.151206575127793	2.34344109239946	-1.84503510684983	0.107384146160328	0.686241946877078	-4.46780541018117
Q8WVT3	TRAPPC12	-0.114982509821298	2.31998982163706	-1.97554315183665	0.0886040090259499	0.664601017177038	-4.46904101874561
Q3ZCW2	LGALSL	-0.245137942209818	2.42686603673838	-1.73555499776051	0.126058562272301	0.71119752964971	-4.46956639359699
P82909	MRPS36	0.150109596493407	2.34785129475811	2.33755658145494	0.0518936053550172	0.590594778186176	-4.47017359865207
Q9H7D0	DOCK5	0.182262434514789	2.25917591130641	1.67799361773487	0.137080354988911	0.716038881725903	-4.47082283648389
O76075	DFFB	0.365243386121558	2.14754581165283	1.57222151657693	0.159730481412192	0.742870754752478	-4.47177142017453
Q9Y3C4	TPRKB	-0.209298036658838	2.32178462328555	-1.98663857930425	0.0871644279197365	0.661878326972455	-4.47236502542327
Q92800	EZH1	0.286994602255141	2.32613838420553	1.95022542558107	0.0919768863862234	0.669853733250119	-4.47563170723894
Q9UKD2	MRTO4	0.0636935964032798	2.33404679919485	2.59617065098578	0.0355034978746429	0.520789693066227	-4.47804746543389
Q5JU85	IQSEC2	-0.127051507079461	2.29368804735652	-1.88699245179	0.100959083204052	0.6776652764723	-4.47967944898214
Q9P1Z2	CALCOCO1	0.205765571044247	2.38565776064324	1.71165730321583	0.130528525561215	0.71342895300861	-4.48064027458107
Q9UBB5	MBD2	0.213117400604314	2.17074960198857	2.25815895552612	0.0583465058045039	0.606954124135391	-4.48320422865934
Q96II8	LRCH3	0.0941797559426915	2.31110305471607	2.14041690927849	0.069440749463264	0.639330384335095	-4.4842631333018
P31641	SLC6A6	0.273543354833883	2.12825185223419	1.5809229016879	0.157743281859607	0.742784675475103	-4.4847370472376
Q9BRX5	GINS3	0.128375751230455	2.31056181175367	2.05317909241161	0.0790026629211441	0.649845671269595	-4.48643548264311
Q9UNF1	MAGED2	-0.131921596615867	2.26872917205846	-2.23679082127513	0.0602181601251562	0.61184689260052	-4.48834954562238
P48634	PRRC2A	0.10383131316973	2.25472047894355	2.13940309311581	0.069544950785445	0.639330384335095	-4.48841367940398
Q71RG4	TMUB2	0.405856109811547	2.27706554424205	1.43250162402511	0.194945386110275	0.770018098398594	-4.4901791751184
Q8N9M5	TMEM102	-0.134252118266416	2.31410428236496	-1.81200996582987	0.112717722162552	0.693434444830471	-4.49106515829661
Q8N8J7	FAM241A	-0.218080447944112	2.44385731095335	-1.54270750531056	0.166644143355052	0.746732430565337	-4.49134726080343
Q13243	SRSF5	0.0977833086351001	2.30493835695256	2.45934717632946	0.0433773013335753	0.558444299615409	-4.49237540211725
P51606	RENBP	0.13011293847926	2.29117558280552	1.98202959200011	0.087759608047608	0.661878326972455	-4.4932407221601
Q9H4L4	SENP3	0.105326806533291	2.2810394968475	2.24907344817367	0.0591350193990727	0.60962806471723	-4.49340269389463
Q96PQ7	KLHL5	0.237265628789008	2.42661071724914	1.47405622733024	0.183798939592039	0.760868928379588	-4.49420597018511
Q96S59	RANBP9	0.0904102064316502	2.32359500224617	2.13676716012282	0.0698166081264108	0.639330384335095	-4.49433079957983
Q8IX94	CTAGE4	-0.13875184619944	2.37584083756012	-1.90610406711504	0.0981577158683395	0.677430877769488	-4.49483838266393
Q6ZUM4	ARHGAP27	-0.107885815653106	2.30384827829239	-2.11618693906512	0.0719743918851646	0.641234428807583	-4.49525015439763
P55084	HADHB	0.050717865669414	2.33690897316067	2.87685186315835	0.0236586130143398	0.460442797853063	-4.49603029686573
Q969K3	RNF34	0.216597377157592	2.33868293888567	1.5598243623329	0.162601673447207	0.742870754752478	-4.49618924868493
Q96G46	DUS3L	0.0856303546620314	2.32602971059869	2.21293246090376	0.0623796857096058	0.62131536068237	-4.49686993576472
Q9H300	PARL	-0.167252067059348	2.41506476259625	-1.99496548376517	0.0860991923915803	0.661878326972455	-4.49746009840665
Q96HA8	WDYHV1	0.284311770143319	2.32309297320181	1.6595282336228	0.140804633874338	0.722531764354467	-4.49915131773653
Q9BYD6	MRPL1	-0.0977558355431189	2.36599719605416	-2.26586157703112	0.0576863468521972	0.602514687324611	-4.49937142218014
Q9NQ66	PLCB1	0.42318203452507	1.96577928139049	1.37221303111144	0.212193570656145	0.783543971270746	-4.50239749852766
Q7Z2T5	TRMT1L	-0.0978629338669517	2.31480588615476	-2.08496287046227	0.075375897391926	0.648345443205056	-4.50281298292971
Q08257	CRYZ	-0.109539928453604	2.2736058550685	-2.08330814217857	0.0755605633976006	0.648345443205056	-4.50360817294674
P24666	ACP1	-0.0506434944581123	2.36957362967122	-3.01324158642755	0.0194819351659544	0.432840990805825	-4.50408832583494
P50148	GNAQ	-0.186067211413931	2.26837438965488	-1.86059037106749	0.104957202814046	0.684978831083442	-4.50692064589561
Q8N9V3	WDSUB1	-0.189136901227954	2.3469011054913	-1.88814641305036	0.100787752393764	0.6776652764723	-4.50743678517673
Q9BV23	ABHD6	-0.37250084781464	2.37567223006206	-1.49608501890813	0.17812667797226	0.755083509432914	-4.50812979549654
Q8IYA6	CKAP2L	0.565682136049726	2.02968572070275	1.48183795241516	0.181776751103723	0.757261346810947	-4.50853184426962
Q9H4P4	RNF41	-0.357771620492276	2.26975602691956	-1.55969836386498	0.162631097626996	0.742870754752478	-4.50858343279137
Q53HC5	KLHL26	-0.240690956774442	2.49258754442193	-1.51411110978029	0.173604015202293	0.751254109679022	-4.50912633108406
Q6S8J3	POTEE	0.060799781257723	2.35349334165189	3.55349234224952	0.00924074551688825	0.305409607978959	-4.51008171963696
P84098	RPL19	0.101435516327693	2.25345738240068	3.17418093834965	0.0155365392603774	0.386526083947497	-4.51066554040552
P13598	ICAM2	0.130082542857736	2.31095266379023	2.16934556286491	0.0665324207388327	0.633084180932895	-4.51157145263681
Q9UBU7	DBF4	0.342829011633051	2.33616038342576	1.45934080803223	0.187678663542721	0.762637772881748	-4.51163011581126
Q9P086	MED11	-0.186204144784638	2.21009731734088	-1.77133306179464	0.119637725348158	0.70527121650976	-4.51210053472171
Q00987	MDM2	0.216221862029575	2.3414811369414	1.67915814161129	0.136848617524972	0.716038881725903	-4.51251025514678
Q8IYB5	SMAP1	-0.190261322673348	2.31207637958617	-2.32851737779553	0.0525900932506599	0.592426886699325	-4.51309734364728
Q13952	NFYC	-0.140120903994838	2.29546415565182	-2.26703036585908	0.0575868377131367	0.602514687324611	-4.51333344835821
Q6UWU4	C6orf89	-0.262360786930103	2.20838649314158	-1.71115720771271	0.130623652909285	0.71342895300861	-4.51479806411256
Q562R1	ACTBL2	-0.286810286803142	2.49850128714812	-2.8332032918366	0.0251871293651281	0.468207566683878	-4.51533773035413
Q9HD15	SRA1	-0.119728276717779	2.37529262391222	-2.09386526278199	0.074390081287083	0.648345443205056	-4.51671874289495
Q5T4F4	ZFYVE27	-0.375472619307083	2.51863827846909	-1.36097523087336	0.2155541995389	0.787611385264959	-4.51737656622677
P05019	IGF1	0.297933856822916	2.2039453731467	1.48918479932378	0.179886106358386	0.755717223710714	-4.5200218306817
Q05084	ICA1	-0.506581400623964	2.2898020438892	-1.56708403871507	0.160914600722173	0.742870754752478	-4.52512042401326
O15121	DEGS1	-0.206751558126699	2.32322118300845	-1.76773497303061	0.120269054095538	0.705364774957222	-4.52586625761408
Q9Y2X7	GIT1	-0.108708789603397	2.31419985126381	-2.16570053896565	0.0668920399053645	0.633084180932895	-4.52758054999453
Q9H8U3	ZFAND3	0.281278908629528	2.2766230677146	1.50861908996054	0.174970722923109	0.752927467775486	-4.52819944940578
Q8WVR3	MAP11	-0.255105452562089	2.40650291804234	-1.47252495535477	0.184199252156501	0.76116992978797	-4.52833225540326
O75880	SCO1	-0.180572833081489	2.35436930228896	-2.26632795842827	0.0576466188966546	0.602514687324611	-4.5296858804884
Q9BZ67	FRMD8	0.218586315030773	2.37748895217215	1.86222451632984	0.104705345957549	0.684978831083442	-4.53226834990539
Q9Y3Q8	TSC22D4	0.103971600063075	2.29353770929702	2.06061091381772	0.0781394142274981	0.648345443205056	-4.53371676782962
Q17RS7	GEN1	-0.193596052585991	2.23315373135848	-1.63884209450085	0.145089549970127	0.72805474936634	-4.53614468155973
Q9HC36	MRM3	0.123211092424869	2.2915974488306	2.14550242155279	0.0689204071239179	0.637886169022302	-4.53662276213813
Q9UPU7	TBC1D2B	-0.191268593323591	2.33196568868648	-1.72679450031206	0.127680035473329	0.711955868472743	-4.53837818170262
O43291	SPINT2	0.340204873207539	2.41081900673928	1.52662820551272	0.170525458778872	0.749989734916038	-4.53890781706309
Q96S90	LYSMD1	-0.174219204859485	2.35623229100493	-1.70710589535616	0.131396710735266	0.71342895300861	-4.54103688196498
O95816	BAG2	-0.115791438846246	2.34559575942075	-2.153674249426	0.0680924422157298	0.635897282927678	-4.54204145930804
Q9NQ55	PPAN	0.140838532243649	2.25550062268365	2.06257944273353	0.0779123304786385	0.648345443205056	-4.54687004417347
Q15629	TRAM1	0.0848752611979767	2.31097753139346	2.3844428805061	0.0484289349960359	0.57457924347421	-4.54689291926101
Q8TEP8	CEP192	-0.157104475347396	2.31246224885764	-1.70112501269423	0.132545881392812	0.71342895300861	-4.55255990579003
Q53FV1	ORMDL2	0.275715295901818	2.21629801040262	1.76509798327089	0.120733766744227	0.705364774957222	-4.55390607039383
O60307	MAST3	0.315713046497428	2.33281339358273	1.58282589735582	0.157311739720668	0.742784675475103	-4.55424738015346
Q9UHJ3	SFMBT1	0.26593038243706	2.2769456642501	1.40016534478264	0.204034689128794	0.779091454857431	-4.55499309054856
Q53S58	TMEM177	-0.354212427731808	2.20439510384007	-1.62755109611053	0.147479548962902	0.732454859794549	-4.55670382479304
Q9H3R0	KDM4C	0.213954425440278	2.34895607431537	1.51943682146311	0.172288009484837	0.751254109679022	-4.55719549577209
Q9NX61	TMEM161A	-0.245198557918968	2.28918763085291	-1.84069782200145	0.108070470345506	0.687729785432705	-4.55759498812303
Q6P444	MTFR2	-0.290367765043723	2.26649365409836	-1.48730241541176	0.180368812655374	0.755717223710714	-4.5598617121552
Q9Y3U8	RPL36	0.146515099954401	2.23715157826391	3.08980892741045	0.0174863340341195	0.420980860262813	-4.56012379902583
Q9BVP2	GNL3	0.155830598009057	2.23478075011966	2.50353432887121	0.0406543408273384	0.554818539218685	-4.56120467921367
Q9Y3A4	RRP7A	0.166213168660314	2.34927397780887	2.00773748385937	0.0844901866146363	0.661878326972455	-4.56216759160335
Q9NQT8	KIF13B	-0.11008489696647	2.28591016906278	-1.96715778929586	0.0897074528249685	0.66473735167584	-4.5634944249609
Q96RL7	VPS13A	-0.121112185671501	2.3602440064237	-1.84271183808211	0.107751250611228	0.686902397443485	-4.5655278545212
Q9NYG2	ZDHHC3	-0.246566522498878	2.46882682775677	-1.58344340749594	0.157171942034094	0.742784675475103	-4.5664958036618
P23610	F8A1	-0.129359000058844	2.34108801285879	-1.75667939943192	0.122228864291577	0.707174329578599	-4.56664450838979
C9J7I0	UMAD1	-0.340370063982571	2.35480540389746	-1.45545278975049	0.188716013431985	0.763894725823218	-4.56772903125762
O14972	VPS26C	0.162361420288405	2.26443727836863	1.8069700831609	0.113553782701972	0.693434444830471	-4.56784753076067
A0JLT2	MED19	0.323209165580454	2.20894046652551	1.64062072300157	0.144716380585012	0.72671297960561	-4.56798181636672
Q13505	MTX1	0.0817215519671909	2.34801464177584	2.30844519385907	0.0541709054782862	0.596670141778936	-4.56843734057018
Q6ZVD8	PHLPP2	0.25020960454914	2.37560978217245	1.39222115524086	0.206324689587947	0.779091454857431	-4.56883321932322
Q9UPS6	SETD1B	-0.280059439700976	2.18982768972166	-1.64464751433268	0.143874846436144	0.72671297960561	-4.5708931797728
Q7L8W6	DPH6	-0.19928296627751	2.35107772261902	-2.14069866702759	0.0694118177953502	0.639330384335095	-4.57124811935036
Q05BQ5	MBTD1	-0.345484160789749	2.17357297148282	-1.45739368443254	0.188197524941771	0.763409066258212	-4.5728259867592
P63272	SUPT4H1	0.11490999265573	2.32666343356655	2.41716919515153	0.0461515057277538	0.560436774307413	-4.57330643788918
Q96IG2	FBXL20	-0.230839886457336	2.29830673742723	-1.45000223220751	0.190178959606528	0.763894725823218	-4.57374016196775
Q96KB5	PBK	0.0980758644123059	2.34782368810808	2.33345708537785	0.0522083079534894	0.592319568828573	-4.57421532709588
Q14667	KIAA0100	-0.285383879986484	2.20546423140381	-1.46417835212705	0.186395157447389	0.761941136183179	-4.57510487133678
Q96EN9	REX1BD	-0.303347421474407	2.21482816523867	-1.5490022034612	0.165146905058584	0.745728655242775	-4.57551428396843
Q8TBY0	RBM46	0.146957336148878	2.30702017673037	2.02030387658557	0.0829360461734277	0.658217282789617	-4.57677751391949
Q86SE9	PCGF5	-0.223515015898688	2.33561853703176	-1.49117403551807	0.179377274797824	0.755717223710714	-4.57749023854214
Q86VP3	PACS2	-0.243878196588552	2.21897394367987	-1.3937485352414	0.205882640522686	0.779091454857431	-4.57964875452767
Q92504	SLC39A7	0.383756399452721	2.26383310879139	1.68813891393309	0.135073829076064	0.71458017564436	-4.58093123262577
Q8IWZ3	ANKHD1	-0.0958437360735542	2.31848432085905	-1.98439686787659	0.0874534128750047	0.661878326972455	-4.58200551589098
Q7Z6K5	ARPIN	-0.132802163985712	2.32619071834885	-2.11768042105394	0.0718155865259237	0.640605618875593	-4.58360898224127
P14317	HCLS1	0.0615979724169872	2.34731269446546	3.17861583223601	0.0154406840456747	0.386526083947497	-4.58370959295236
Q8IWA4	MFN1	0.0951040204486112	2.36209116776433	1.98068541430554	0.0879339397870687	0.661878326972455	-4.58412588658042
P51957	NEK4	0.202465375917935	2.28028655848759	1.40384034450645	0.202982997297231	0.779091454857431	-4.58446111915034
Q96KC2	ARL5B	-0.215305642841645	2.28431663487519	-1.39907797531949	0.204346794789832	0.779091454857431	-4.58514118043432
Q9Y3E5	PTRH2	-0.087514387189865	2.39443960353267	-2.1198588577758	0.0715845754667997	0.639330384335095	-4.58591917661951
Q9NWZ3	IRAK4	-0.113383173507078	2.35606416674445	-1.89782035597494	0.0993625218068102	0.677430877769488	-4.5881404850008
P52566	ARHGDIB	0.082276723737882	2.33648507790429	3.19614349782648	0.0150679778884516	0.386526083947497	-4.59081370989877
O95376	ARIH2	0.128826642549761	2.29006068099662	1.96890440508763	0.089476505338458	0.66473735167584	-4.59105204694081
A0A1B0GTU1	ZC3H11B	-0.115982306589109	2.30483996230821	-2.09138549189837	0.0746633843890185	0.648345443205056	-4.59156685784537
Q9UIG0	BAZ1B	0.110774432073071	2.22879190205985	1.99830961689388	0.0856750056383546	0.661878326972455	-4.5921265089249
O95872	GPANK1	0.219227432497012	2.39992613347262	1.52815586006982	0.170153174316358	0.749989734916038	-4.59221609843728
Q96RT8	TUBGCP5	-0.168510908452506	2.24168989872112	-1.65150454886973	0.142452376350284	0.726390622757785	-4.59272544549257
Q9ULU8	CADPS	-0.131922252087149	2.33591670927239	-1.89591688125655	0.099641396151744	0.677430877769488	-4.59475459767663
Q0PNE2	ELP6	0.145039171591058	2.35959210688563	1.66296528140556	0.140104290104062	0.722531764354467	-4.59494713771965
Q8NC42	RNF149	0.128633286610983	2.35887991919432	1.70809053640453	0.131208427376967	0.71342895300861	-4.59496593419179
Q5TBK1	N4BP2L1	0.388472066878314	2.0855267786096	1.57173218524948	0.159842917946492	0.742870754752478	-4.59730883214523
O43766	LIAS	0.144195786011422	2.2410571395016	1.72325980325834	0.128339862232419	0.712102198235246	-4.59764160914019
O75461	E2F6	-0.265095312502995	2.45420410328942	-1.32793092663424	0.22570862452566	0.794962091823064	-4.59810193351059
Q53EL6	PDCD4	-0.0560622560856137	2.29424247401689	-2.49594824370533	0.0411089896845686	0.554818539218685	-4.59896789545446
P36639	NUDT1	-0.125058335929946	2.36715672456534	-1.98977925620184	0.0867611351244287	0.661878326972455	-4.60024725759301
P49356	FNTB	-0.127283830186831	2.42541275174561	-1.80141915708167	0.11448151752751	0.694157068713926	-4.60459437494433
P25942	CD40	0.107598466345185	2.32182509979025	2.10842417107023	0.0728054875073067	0.644483141758564	-4.60543578933101
Q8WVC0	LEO1	-0.150991456748603	2.33684337553265	-2.12613758497408	0.0709228954982795	0.639330384335095	-4.60609329454228
Q8WX94	NLRP7	0.127615138664609	2.34602314695712	2.01472445742502	0.0836225620836105	0.661419851077446	-4.6078134962355
Q8IZ81	ELMOD2	0.0894601880949137	2.31497391891083	2.06065298048944	0.0781345546769768	0.648345443205056	-4.60829766303935
Q8WVM0	TFB1M	-0.125613272942506	2.36388715980004	-1.86969183577937	0.103561904784932	0.680987770156927	-4.60852783339343
Q9UQR1	ZNF148	-0.128238785855455	2.2978887621343	-1.74695474197042	0.123977899154418	0.710681770962981	-4.60918926424161
Q96D70	R3HDM4	-0.441825867091328	2.20438037096554	-1.58300971847752	0.157270112556648	0.742784675475103	-4.60938431443573
Q9C0B5	ZDHHC5	0.140385465903398	2.21987868329421	1.74001700659025	0.125240236243583	0.71119752964971	-4.61034726083698
O95857	TSPAN13	0.192232918449256	2.49822738589954	1.55574644115211	0.163556476398107	0.744476096815164	-4.61095738747992
Q9Y689	ARL5A	-0.149688585210095	2.36445178095466	-1.60008244441974	0.153448114212998	0.740506618910913	-4.61154669006708
P41162	ETV3	0.303679838434904	2.0822327521406	1.38706498344442	0.207823199544963	0.781271736375668	-4.61161775604421
Q8IWL3	HSCB	0.125417718938714	2.35115277066173	1.81808584338884	0.111717672979173	0.692890519940281	-4.61424579822627
Q96JN0	LCOR	0.326397032212914	2.23045011370266	1.26965557097752	0.244634421317845	0.806305280612287	-4.61491020888901
Q9BR77	CCDC77	0.351719969194045	2.26933110639322	1.35245912173211	0.218132055124483	0.791574598195841	-4.61670004696735
O60268	KIAA0513	0.352829447884562	2.14380337020789	1.35063183762909	0.218688699074626	0.791574598195841	-4.61748648173964
Q9NUS5	AP5S1	0.297783888417677	2.25086859938292	2.10521591401785	0.0731517588955866	0.645223600709188	-4.61977219154739
Q14126	DSG2	0.0849582490591775	2.31366476747686	2.07851399919961	0.0760981295638292	0.648345443205056	-4.62333493226011
Q9GZR2	REXO4	0.173631644202165	2.27436480951067	1.76086795036712	0.121482803250334	0.706234294956504	-4.62394231770741
Q7Z422	SZRD1	0.191923459914352	2.30514485058242	1.91263472305462	0.0972179248013959	0.677430877769488	-4.62448479990577
Q17R31	TATDN3	0.207595681379554	2.27289020917724	1.5442591292454	0.166273924718374	0.746732430565337	-4.62483045058448
Q12851	MAP4K2	0.278763074485972	2.22515231376213	1.43735107042471	0.193613973000868	0.767794133238287	-4.62549028155868
Q7L273	KCTD9	-0.208983628877474	2.23715536393983	-1.5695847967342	0.160337200925268	0.742870754752478	-4.62729281969952
P41226	UBA7	0.129234773040937	2.3216083819108	1.72477852181494	0.12805596532508	0.711955868472743	-4.62857596693461
Q8ND82	ZNF280C	0.246373766488197	2.32376318958655	1.37137806657336	0.212441664498642	0.783543971270746	-4.62859334029778
Q99417	MYCBP	-0.17370617635759	2.24781785613181	-1.84301179839617	0.107703785180102	0.686902397443485	-4.62990614952061
Q6P0N0	MIS18BP1	0.249925566622597	2.14628306277935	1.4277569695453	0.19625596696391	0.771111783617397	-4.6301531192488
Q9NRY4	ARHGAP35	-0.161819199640146	2.32501093500869	-1.571644806798	0.159863003098872	0.742870754752478	-4.63043220253613
Q9H7P6	MVB12B	-0.417368904229553	2.10797788818741	-1.51917578244352	0.17235230027635	0.751254109679022	-4.6316239869426
Q99536	VAT1	-0.12423434877982	2.29667846811292	-2.26488268974119	0.0577698219785342	0.602514687324611	-4.63283311174069
P20020	ATP2B1	-0.115464021363373	2.36208430837708	-1.89910427974499	0.0991748458532337	0.677430877769488	-4.63283403222217
Q5BJF6	ODF2	-0.163389203567975	2.2654313752971	-1.59766146755343	0.153984793491382	0.740546761063577	-4.6336745775645
Q8TBZ6	TRMT10A	-0.190376582423045	2.22377791419981	-1.60475660551668	0.152416864368183	0.739632985058396	-4.63388767307896
Q6DN12	MCTP2	-0.399894636843466	2.20613974220709	-1.2973313956856	0.235481725544995	0.802738408066764	-4.63408451920048
A7E2V4	ZSWIM8	0.143378535257812	2.29445899191405	1.6683806175441	0.139007481375636	0.721467707125443	-4.63777607571976
O96019	ACTL6A	0.0560881321845417	2.33061206165462	2.70097909063119	0.0304835538234229	0.499641273841702	-4.63910596515424
Q15650	TRIP4	0.137237142959833	2.2686679639668	1.99756270881716	0.0857695682688251	0.661878326972455	-4.63913570427909
Q9H944	MED20	-0.146476389933532	2.29969181437642	-2.03763625996023	0.0808387321670603	0.654370160830574	-4.640269231752
P0DP24	CALM2	-0.318536909391872	2.44492152056648	-2.19979195188055	0.0636034222827753	0.624931595663371	-4.64158733191422
Q8NCW5	NAXE	-0.0704432455842817	2.353168019317	-2.47540755060439	0.0423665190185967	0.556280822050688	-4.64194663442781
Q7Z412	PEX26	0.263488177840803	2.23526436663157	1.5021588812869	0.176590922542113	0.753619034748098	-4.6433360933273
Q8N8D1	PDCD7	0.192261119587436	2.24094872027821	1.55187229770702	0.164468346873422	0.744476096815164	-4.64592251257181
Q96FF7	MISP3	-0.261406545743809	2.31510323846303	-1.37616030059222	0.2110241767631	0.783543971270746	-4.64822184617662
Q86W50	METTL16	-0.0928554630111799	2.28743986516963	-2.00089356264256	0.0853486559919432	0.661878326972455	-4.64917922403871
Q7Z6K3	PTAR1	-0.138616551882836	2.3188011574755	-1.71543076477874	0.129812856956333	0.71342895300861	-4.64992551577333
Q13427	PPIG	0.13208988935786	2.31556979717945	2.47784704958987	0.042215119335462	0.555482342964186	-4.65200135266804
Q13435	SF3B2	0.0627076807209059	2.31906351820815	2.73749999472768	0.0289132492599532	0.492814795484789	-4.65355644549661
Q9BXP2	SLC12A9	-0.174201463905381	2.2957007772478	-1.77831768296463	0.11842122419772	0.70135114918405	-4.6536621216499
Q8TF40	FNIP1	0.229614937461089	2.24442736369868	1.32882596282906	0.225428159941949	0.794962091823064	-4.65489743979513
Q9NV06	DCAF13	0.0892993435911135	2.28905038109598	2.07191005189417	0.0768448607590553	0.648345443205056	-4.6550841837492
Q92546	RGP1	-0.14904424776675	2.29844119895899	-1.6791995991332	0.136840374384388	0.716038881725903	-4.65540717039183
Q6NTE8	MRNIP	0.280592548581964	2.31794320326336	1.48306494812755	0.181459746162935	0.757261346810947	-4.65552252851694
Q15771	RAB30	-0.106318373243129	2.32628271218477	-2.23772303349797	0.0601352548622305	0.61184689260052	-4.65623955038241
Q8NAX2	KDF1	0.229460635788247	2.3828303286559	1.37765335208629	0.210583341709815	0.783543971270746	-4.65696528755683
O60499	STX10	0.155195932709001	2.31471549462892	1.85673720631632	0.105553383047877	0.684978831083442	-4.65715474290732
Q9NRR4	DROSHA	0.14735427024178	2.30836850108532	1.6295185094411	0.147060471956939	0.731374032109131	-4.658186470419
Q6QNY0	BLOC1S3	0.103142281511365	2.32372376166548	1.88662861041597	0.10101316209929	0.6776652764723	-4.65830303191771
Q9GZP4	PITHD1	-0.0869887167304659	2.38276057043004	-2.14845764825254	0.0686198277098647	0.637886169022302	-4.65832887974391
P09884	POLA1	-0.0887274858669495	2.33251683578526	-2.1205733848382	0.0715089655893607	0.639330384335095	-4.66209695900167
P53671	LIMK2	-0.186931067308814	2.26351811386476	-1.53224416947147	0.169160525301597	0.749517192495242	-4.66326876920267
Q9H1H9	KIF13A	-0.22521754354427	2.29858883218617	-1.37966341999864	0.209991140200397	0.783543971270746	-4.66420948094484
Q9Y4P1	ATG4B	-0.0823927710873449	2.33681915753535	-2.15238347948897	0.0682225565900924	0.635897282927678	-4.66570126270854
Q9NRL2	BAZ1A	0.224625766903142	2.24874008684274	1.36798291062288	0.213453110552679	0.785275410750625	-4.66638994820187
Q02880	TOP2B	-0.0828232988472724	2.3972725858637	-2.38913069488752	0.0480957796173647	0.572709961300898	-4.66666758270002
Q12974	PTP4A2	0.339553782243531	2.26535566455725	1.54146450019782	0.166941271352741	0.746732430565337	-4.66839355003487
A2RUC4	TYW5	-0.16173050222467	2.26987756607799	-1.57501635437856	0.159089694598453	0.742870754752478	-4.66895436024331
Q9NXG6	P4HTM	0.215860209068732	2.25108642723164	1.53196767523687	0.169227490952189	0.749517192495242	-4.66983720869335
P52655	GTF2A1	-0.215171054874034	2.49377969000231	-2.20145046451772	0.0634476466651632	0.624846737803814	-4.67083978910906
Q9NPA3	MID1IP1	-0.227895510111203	2.25711929435238	-1.51368189095425	0.173710475733245	0.751254109679022	-4.67118298679671
P49768	PSEN1	0.256088826080836	2.50064867645573	1.42560608125455	0.196852686351481	0.771750075865077	-4.67166234532928
Q86XN8	MEX3D	-0.578218898516697	2.07347698359796	-1.18439773864306	0.2747636060191	0.816663571522209	-4.67518461146186
Q76N89	HECW1	0.56260399285863	1.97657376291889	1.14962984463611	0.28791431124742	0.820271912664108	-4.67733078491087
Q96KN1	LRATD2	0.316692181849533	2.23504616406489	1.2525673402397	0.250436989104685	0.807596437540365	-4.6782139858932
Q02809	PLOD1	-0.134552460279253	2.26283111559348	-1.69981531005503	0.13279879408434	0.71342895300861	-4.67904551342794
P07203	GPX1	-0.106010646966518	2.32054174948623	-1.98825114285728	0.086957129459292	0.661878326972455	-4.6794516349607
Q9UPN6	SCAF8	0.127752789265374	2.32368006970455	1.76406709257202	0.120915905015282	0.705364774957222	-4.67970071236886
Q7L1W4	LRRC8D	-0.156257102117445	2.3263888181061	-1.48768284433264	0.180271163219916	0.755717223710714	-4.68036713906057
P62851	RPS25	0.325741506202199	2.18066375361661	3.25367311914815	0.0139107428720163	0.376490138719147	-4.68070387849879
Q9NSK7	C19orf12	-0.200690897693682	2.36739092309972	-1.56383394670864	0.161667881958941	0.742870754752478	-4.68089930338023
Q8N4J0	CARNMT1	0.107163235960273	2.29937980216726	1.94357013367764	0.092884216053802	0.670662938643789	-4.68150235605232
P63172	DYNLT1	-0.222011210856182	2.44642494483443	-1.25548813290026	0.24943692630938	0.807596437540365	-4.68157622140015
Q96GY0	ZC2HC1A	0.26291159248743	2.3081418523554	1.37613375048745	0.21103202326707	0.783543971270746	-4.6832218045383
P40429	RPL13A	0.119739851530844	2.31858531623789	2.79525328945728	0.0266005107838047	0.474551381230373	-4.68350636114707
Q96Q15	SMG1	-0.111093249249201	2.30520064232073	-1.72190063545652	0.128594440404907	0.712624075382032	-4.68389682828474
Q04323	UBXN1	0.101287028503261	2.30547361164371	2.34830396160584	0.0510777126786698	0.584055546078459	-4.68417200486877
O75436	VPS26A	-0.0507630545367131	2.31236187638941	-2.49245622318547	0.0413200317414709	0.555482342964186	-4.68474308808426
Q7Z4F1	LRP10	-0.367891917686252	2.12318114438413	-1.33411138339186	0.223778142366339	0.794286461963488	-4.68510835740468
O43175	PHGDH	-0.0384009316769842	2.33519965943344	-2.68232425868291	0.0313197901765469	0.505979839981366	-4.68713924217155
Q9H1I8	ASCC2	-0.113851885323616	2.31850328273846	-2.0547618050222	0.0788180324918717	0.649600152013031	-4.68847980839103
Q86XN7	PROSER1	-0.151232385752936	2.08906376839143	-1.5491992921303	0.165100226417493	0.745728655242775	-4.68859694171527
O95070	YIF1A	-0.207441110792165	2.30319941455932	-1.90294933567351	0.0986148617965585	0.677430877769488	-4.68868240386456
P14868	DARS1	0.0330806079268898	2.31952375651124	2.78856607464154	0.0268580758823713	0.474551381230373	-4.68874691920083
Q9Y6M7	SLC4A7	0.168335988915114	2.3430904540654	1.41231878986204	0.200575078593624	0.774793691678354	-4.68978449727422
O75694	NUP155	-0.0702239336769565	2.34145286368596	-2.24714174138459	0.0593040527550755	0.60962806471723	-4.69046175258373
Q8WVM8	SCFD1	-0.120364586958615	2.32558215047577	-2.03444584972643	0.0812208095285161	0.654561348986826	-4.69124293033621
Q58FG1	HSP90AA4P	0.139589372395765	2.20929672424308	3.2032042225504	0.0149205650753389	0.386526083947497	-4.69186516876648
Q5T3J3	LRIF1	-0.162177184840214	2.23611141098426	-1.50188780823013	0.17665920464685	0.753619034748098	-4.69392745494119
Q6ZT21	TMPPE	0.446072745272877	2.30555130353365	1.51043305152294	0.174518230499067	0.752480327585349	-4.69507125022053
P20592	MX2	0.314464432575488	2.38145834769162	1.52397395943893	0.1711740635292	0.750540383626523	-4.69619708292561
Q92664	GTF3A	0.216803457788347	2.26544404204318	1.35511461400748	0.217325334502744	0.790233457862197	-4.69624851125684
Q8NE86	MCU	-0.139354495027308	2.3405804534579	-1.82865851208559	0.10999781740087	0.69121654017895	-4.69705884069555
Q9UJC5	SH3BGRL2	0.173097620080228	2.36999110319198	1.71101284049828	0.130651126416363	0.71342895300861	-4.69759394080428
O43665	RGS10	0.123633762518187	2.31329391291972	1.69680045165215	0.133382719024462	0.71458017564436	-4.69776739566832
P62140	PPP1CB	0.0674106362565513	2.34416577671256	2.65754970800529	0.0324674997300377	0.505979839981366	-4.69899057777625
Q14164	IKBKE	0.127761577898198	2.32786343653775	1.7627465518806	0.121149602215317	0.705364774957222	-4.6991859272443
Q9H0V1	TMEM168	-0.157481420146892	2.3015754500092	-1.98064145933411	0.0879396462289784	0.661878326972455	-4.69994034300222
Q9BTT6	LRRC1	-0.152546198050595	2.25035830909558	-1.47217453935869	0.184290970467877	0.76116992978797	-4.70181775464709
P62633	CNBP	0.256126520934401	2.33317880626667	2.45660900597538	0.0435520911137993	0.558528930731487	-4.70260457451089
Q9BRG1	VPS25	-0.122472071418039	2.34863946988065	-2.31547556260255	0.0536117936110867	0.593518597487741	-4.70385674800376
Q08174	PCDH1	0.183566896023128	2.20461095445583	1.41618796020688	0.199484706858161	0.774589119537644	-4.70398549600658
P35270	SPR	-0.115633166518375	2.32588653791496	-2.02230941430083	0.0826906389669371	0.658217282789617	-4.7041774954862
Q659C4	LARP1B	0.180719776074971	2.22626258212935	1.44967011093545	0.190268431192326	0.763894725823218	-4.70421526729437
Q9HB58	SP110	0.2470423901854	2.099008973024	1.33661911346969	0.222998972167533	0.794286461963488	-4.70437078332735
P63098	PPP3R1	-0.137549734776671	2.43846905142749	-1.56166053642409	0.162173431674061	0.742870754752478	-4.70475797840784
Q9P0N9	TBC1D7	0.312765795404119	2.2479407469378	1.50062383947894	0.176977910314698	0.753619034748098	-4.7074033410601
O43301	HSPA12A	-0.223266588122372	2.24321896864198	-1.28861869898579	0.238330701098821	0.805328079840108	-4.7076302186382
P63241	EIF5A	0.0379048751795629	2.34566282767934	3.04247537269833	0.0186928520388944	0.432257320555453	-4.70876899528649
Q8N612	FAM160A2	-0.206121142786506	2.30325162982799	-1.48150215111741	0.181863595746013	0.757261346810947	-4.70885842559617
Q96FN9	DTD2	0.332856427571209	2.24397341958343	1.17375315631185	0.278735682902505	0.81815850747664	-4.71025758414594
Q96DE5	ANAPC16	-0.184106752982085	2.26460759287209	-1.81179666279387	0.112752986473136	0.693434444830471	-4.71065798504781
Q53TQ3	INO80D	0.200852680359133	2.31429605679102	1.31275040651501	0.230512082034789	0.797022965549812	-4.71083339782144
P50452	SERPINB8	-0.149988447275068	2.38381006552251	-1.48773074172971	0.180258872199998	0.755717223710714	-4.71132004310781
P62316	SNRPD2	0.0756552018031066	2.31351381707836	2.9033744327906	0.0227778295037386	0.459416166740684	-4.71154103296959
Q13185	CBX3	0.0765470025063709	2.35946238335624	2.73788383137516	0.0288972018497183	0.492814795484789	-4.71167258929944
P49760	CLK2	-0.166810814720006	2.16381301310045	-1.66722569696087	0.139240716785743	0.721646570008052	-4.71263251778918
Q9GZU7	CTDSP1	0.269402045186126	2.32129872526636	1.44917958517255	0.190400645354592	0.763894725823218	-4.71291913602861
Q9NRC1	ST7	-0.217653368147121	2.30287391358732	-1.37401167225932	0.211660007935802	0.783543971270746	-4.71420914944737
O95159	ZFPL1	-0.109570785926139	2.33995096203885	-2.02022500598077	0.082945711851329	0.658217282789617	-4.71489198114656
Q6RFH5	WDR74	0.0786071811404728	2.31976472254411	2.13250619986559	0.0702579861477572	0.639330384335095	-4.71855739846213
Q9Y584	TIMM22	0.15405400488932	2.39306443726161	1.9412505573207	0.093202503789522	0.670865390415442	-4.71927977603786
P53602	MVD	-0.135678214337648	2.24746270797057	-1.99536598037184	0.0860482825102212	0.661878326972455	-4.72076368674992
Q93077	HIST1H2AC	-0.287505324220779	2.28509156858235	-2.86296567823173	0.024134008286422	0.463710017068808	-4.72233476573276
P62847	RPS24	0.172649620158639	2.25336212005642	2.77901169017768	0.0272306214808636	0.477588267083456	-4.7228559007665
Q6DRA6	HIST2H2BD	0.281801717279436	2.41468545666713	2.96924273224473	0.0207368340321329	0.4441197578655	-4.72339805675464
A6NHQ2	FBLL1	0.410374093563571	2.07863263977274	2.94800127443012	0.0213730384791164	0.449528517739949	-4.72421732833473
Q9NUA8	ZBTB40	0.184826159893789	2.29535369964957	1.16330195247314	0.282681987392458	0.820020700265876	-4.7252192250622
P0DPB6	POLR1D	0.1554385864047	2.32929026356286	2.11458491333129	0.0721451286680088	0.64196786673825	-4.72532971952786
Q7Z5R6	APBB1IP	-0.13631649910951	2.30942324320718	-1.56803756448142	0.160694215202272	0.742870754752478	-4.72695326347656
Q96MH2	HEXIM2	0.227488799883378	2.34884412547974	1.29511243047978	0.236204498348687	0.804196764717236	-4.72698685518617
Q03701	CEBPZ	0.0753763779536742	2.29355748087074	2.2074922619859	0.0628834125755394	0.622066020042222	-4.72716034343621
Q16831	UPP1	-0.147538715318977	2.25408872516191	-1.64287996144863	0.144243670669043	0.72671297960561	-4.72750390954788
Q9H3C7	GGNBP2	0.139894954732367	2.2727264215243	1.49951772043353	0.177257244078846	0.753619034748098	-4.72844172400034
Q9H8Y5	ANKZF1	0.10754759339304	2.32211352536137	2.0728577602555	0.0767372541813831	0.648345443205056	-4.72855447398553
Q99643	SDHC	-0.19031724779696	2.40233447370264	-2.14508429792935	0.0689630412728972	0.637886169022302	-4.72894238047884
Q9BWN1	PRR14	0.259639545139808	2.25832638074513	1.3420900192418	0.221307357636929	0.794286461963488	-4.73069327863651
O15321	TM9SF1	0.140231855424792	2.25768591187826	1.64591582507144	0.143610740342506	0.72671297960561	-4.73247793876447
Q96G04	EEF2KMT	0.326596763491745	2.30675796875226	1.59991089980089	0.153486084762557	0.740506618910913	-4.73534938502959
Q92625	ANKS1A	-0.166636283729992	2.31709197569729	-1.54510917521856	0.166071423634229	0.746732430565337	-4.73574836348744
Q9UGN4	CD300A	0.274030961663071	2.3378872925074	1.44452329780979	0.191659803367522	0.765900843286505	-4.73693219498576
P09104	ENO2	0.046345480457058	2.34422932589422	2.72182673547377	0.0295765412171985	0.495193000944922	-4.73740446687152
Q16773	KYAT1	0.134321873056288	2.2710461504944	1.92327618299292	0.0957053411652705	0.677430877769488	-4.73806822409246
Q8TB37	NUBPL	-0.193271784247914	2.29016433707358	-1.26348685069061	0.246715676658387	0.807596437540365	-4.74041327695537
Q9Y2G8	DNAJC16	-0.154742647841685	2.3277391552686	-1.75534587365279	0.122467306832517	0.707545969780608	-4.7404465601155
Q9H4I2	ZHX3	0.21307943795295	2.30131409439523	1.57283692395324	0.159589179380167	0.742870754752478	-4.7425646044509
Q9UJ41	RABGEF1	0.117291425718722	2.30147349450467	1.83651623242367	0.108736167968068	0.688947046785465	-4.74310793247734
Q9P2E3	ZNFX1	-0.184439439008717	2.36293523804279	-1.22113926668188	0.261415667131147	0.812866795277683	-4.74311694121627
Q92947	GCDH	-0.0726940265464481	2.31219002801994	-2.43596134083031	0.0448936469411067	0.560436774307413	-4.7431270112871
Q96F46	IL17RA	0.405930811990381	1.90789464516099	1.31612921887973	0.229435318160304	0.796774212784173	-4.74326939413978
Q8WY91	THAP4	-0.214228283020082	2.29210903263428	-1.33844178742176	0.222434144627684	0.794286461963488	-4.7438713619096
Q9UL15	BAG5	0.118453963762945	2.38360968255763	1.67858508379254	0.136962608501751	0.716038881725903	-4.74421292961222
Q96NE9	FRMD6	-0.181126125034241	2.28394559007123	-1.31336055582644	0.230317314450199	0.797022965549812	-4.74512197921905
Q5D1E8	ZC3H12A	-0.171517975369996	2.35853738958391	-1.43084828668735	0.195401182259555	0.77022551354769	-4.74553520486476
Q0P651	ABHD18	-0.173430308716086	2.32131859054043	-1.32232665256827	0.227471687228235	0.795367352935581	-4.74689865821265
Q96CN7	ISOC1	-0.0840014963333108	2.35869244844014	-2.37584188769464	0.0490463419169931	0.575513420340771	-4.74739935780285
O14802	POLR3A	-0.0781537721618832	2.29753183396214	-2.09970486316357	0.073750411141332	0.64822333134464	-4.74741236858618
O00124	UBXN8	0.24453851586154	2.61323371084737	1.2600023790156	0.247897991059108	0.807596437540365	-4.7492193692264
Q8WUY1	THEM6	-0.189014197421542	2.31621956281169	-1.73649813570842	0.125885169377486	0.71119752964971	-4.75000804387937
Q9HAV7	GRPEL1	0.0491272950426655	2.35402283860014	2.4658544550312	0.0429648001743483	0.558444299615409	-4.75153172334801
Q86XK2	FBXO11	-0.238517646179276	2.15753443855328	-1.30787719249751	0.232072818550138	0.799969187789026	-4.75239467235092
P36969	GPX4	-0.0740459329658715	2.31874590755281	-2.37269125380195	0.0492745122087246	0.575513420340771	-4.75348797803515
P51170	SCNN1G	0.215674252928382	2.21889079144166	1.42109483554437	0.198109514886058	0.773487022948589	-4.75432531689558
O43852	CALU	0.0664350971235262	2.33313496436338	2.78924480769368	0.0268318148547085	0.474551381230373	-4.75825128243107
Q14344	GNA13	0.0462962630919541	2.33871351933615	2.88971582000149	0.023227014546572	0.460442797853063	-4.75969207102744
Q96BU1	S100PBP	-0.165825120864958	2.38801876974105	-1.50330281500394	0.176303035369999	0.753619034748098	-4.76010259857129
Q9BV19	C1orf50	0.132486567078665	2.28831433503812	1.64095044718689	0.144647300769796	0.72671297960561	-4.76368622035476
Q8N0Z6	TTC5	-0.180987135629467	2.19042864408333	-1.38770731763602	0.207635996569467	0.781271736375668	-4.76457203556095
Q5T9A4	ATAD3B	0.234582516150343	2.44250319836989	1.26714814966659	0.245478572487595	0.807114696420967	-4.76507905534468
Q96DU3	SLAMF6	0.0967151901301407	2.28834967336621	1.88620731843566	0.101075815234747	0.6776652764723	-4.76637218097311
Q9NSK0	KLC4	0.096901965385803	2.27407835429197	1.94022889205467	0.0933430331392585	0.671053231311045	-4.76661756451329
Q9Y2C4	EXOG	0.145931914256007	2.39716462843047	1.49658385660974	0.178000092005628	0.755083509432914	-4.76680851454173
Q16594	TAF9	-0.164417888562568	2.32478758741695	-1.7136184589296	0.1301561106574	0.71342895300861	-4.76706817667369
Q9HCU9	BRMS1	-0.18882424363504	2.26967854591646	-1.51430104450929	0.173556924094069	0.751254109679022	-4.76777526249275
Q7KYR7	BTN2A1	0.209170837739163	2.36344377511836	1.4721957388852	0.184285420503814	0.76116992978797	-4.76817044999002
Q9NR34	MAN1C1	0.42463487983723	2.18469280540816	1.27249785850056	0.243680548540777	0.805354785140912	-4.76912725820587
O95562	SFT2D2	-0.291164952718781	2.17455919319059	-1.34589913677208	0.220136220671715	0.792468566334816	-4.76918494343027
O43166	SIPA1L1	0.239953488441096	2.35206517221986	1.14580702635889	0.289391534965657	0.820271912664108	-4.76930352181154
Q00537	CDK17	-0.139633544760448	2.30471650479088	-1.59197053507126	0.155253221680168	0.740749470518536	-4.76931803074245
Q5T440	IBA57	0.114958702481431	2.32565626866677	1.96448977551929	0.0900613630935186	0.665244717621606	-4.77078439504745
Q96N21	TEPSIN	-0.211799538741528	2.38727022670303	-1.14866431358406	0.288286825937321	0.820271912664108	-4.77100618495039
O75165	DNAJC13	-0.0721428006809558	2.31896258086191	-2.0408094314089	0.0804604842742434	0.653349021640381	-4.77409001834985
Q9UHA4	LAMTOR3	0.232870354069352	2.24313063335381	2.33527237802774	0.0520687158186069	0.591660321688426	-4.77477214791414
P82650	MRPS22	-0.0755852442060801	2.32923475435484	-2.27429009175226	0.0569726355684208	0.602514687324611	-4.77763608302729
Q99575	POP1	0.113848638875012	2.32128128150163	1.7277053506153	0.127510528440043	0.711955868472743	-4.77797726199435
P62244	RPS15A	0.0871620695153089	2.33315791811998	2.91587286062417	0.0223748263309246	0.459305853344919	-4.77826415548593
Q96PV6	LENG8	0.0720848480143037	2.28907809077626	2.00930183606279	0.0842951607278085	0.661878326972455	-4.78030642378192
Q9BW91	NUDT9	0.121155146153541	2.30307265268906	1.81909814303919	0.111551887348466	0.692890519940281	-4.78106361169706
Q9BQL6	FERMT1	0.107215479404689	2.33352430702944	1.89690249725514	0.0994969005203127	0.677430877769488	-4.78116729523668
Q8IUW5	RELL1	0.197889847885872	2.4084964806572	1.35116928306379	0.21852484814988	0.791574598195841	-4.78284057842826
Q9NRX1	PNO1	-0.0825860578844795	2.30446826472781	-1.99319401573616	0.0863247319919888	0.661878326972455	-4.78478679261056
Q7Z5Y7	KCTD20	-0.222605648791609	2.2949912463396	-1.27423158056478	0.243100281202531	0.805354785140912	-4.78534366546781
Q9NR33	POLE4	-0.182897828010009	2.38277483081331	-1.94855204986929	0.0922042007518727	0.670287252686512	-4.78568829538004
Q9H9Q4	NHEJ1	-0.0827196313532874	2.35193855166085	-2.03502300218219	0.0811515586947416	0.654561348986826	-4.78583838439683
Q8N4A0	GALNT4	0.214758818348386	2.36370263919023	2.04299753497577	0.0802006797613471	0.652844322586481	-4.78767597813906
Q9UPQ9	TNRC6B	0.118336427600855	2.32073634119294	1.70477601589889	0.131843249932208	0.71342895300861	-4.79012391073987
Q86X53	ERICH1	0.115213104993127	2.31317557097323	1.80632211552732	0.11366170491573	0.693434444830471	-4.79066023056947
Q9UI14	RABAC1	0.123148729983778	2.24747849390194	1.87405416034082	0.102899531688226	0.680987770156927	-4.79075464803982
Q9BU61	NDUFAF3	0.0774975972168455	2.36859083773913	2.43243445331472	0.0451270107470104	0.560436774307413	-4.79125187300287
Q8WU10	PYROXD1	0.141729109028521	2.33576569214969	1.70033112985792	0.132699131276698	0.71342895300861	-4.79160080561564
Q9UJX6	ANAPC2	-0.125657637492799	2.31063911978127	-1.73955174769343	0.125325327472229	0.71119752964971	-4.79272624752725
Q9NXV6	CDKN2AIP	-0.0682123889999103	2.31981577121711	-2.12853265226755	0.0706721059580176	0.639330384335095	-4.79361932379973
P17861	XBP1	0.184183478801101	2.31217800678985	1.45625978493364	0.188500277417866	0.763783769157993	-4.79454709493227
A6ND36	FAM83G	-0.315154610492891	2.41858393040277	-1.21084321171089	0.265099892885125	0.812866795277683	-4.7948720167159
Q9NWW5	CLN6	-0.249653414612755	2.22305711497862	-2.29035679712422	0.0556368250646146	0.596719330567454	-4.79539058283566
Q6P1K8	GTF2H2C	-0.11764595567363	2.37138761428159	-1.67319369496307	0.13803943462318	0.718497731038647	-4.79557564898449
Q9BT17	MTG1	-0.110203853624134	2.28001483351089	-1.72906034226167	0.127258763177497	0.711955868472743	-4.79603606504042
Q9Y508	RNF114	0.0845984134806508	2.33435896059046	1.8587279447321	0.105244958137048	0.684978831083442	-4.79837822725384
Q4L235	AASDH	0.387808004336489	2.17625897637757	1.16107514479218	0.283528780024844	0.820020700265876	-4.79842724229699
Q13576	IQGAP2	-0.0468025170269324	2.32429544027194	-2.53677892633031	0.0387222913273231	0.54700886639629	-4.80147284528279
Q8NCN4	RNF169	-0.14395333159282	2.24316414747344	-1.54115778697247	0.167014662889149	0.746732430565337	-4.80256169312606
Q7Z4G4	TRMT11	-0.172342824725416	2.32416005861641	-1.45003913130765	0.190169021536377	0.763894725823218	-4.80269722539758
Q9H5U6	ZCCHC4	0.219844373748107	2.08367434766409	1.21742938696757	0.262738154033306	0.812866795277683	-4.80362257322964
Q14592	ZNF460	-0.241319253945626	2.29167914344883	-1.24659896610702	0.252491175477128	0.809914009719144	-4.8040237203446
Q9H0R3	TMEM222	-0.146830670814983	2.28322337761823	-1.53385545631688	0.168770761891811	0.749507340731769	-4.8042961137866
Q03164	KMT2A	0.139169734121401	2.37933899597651	1.33774030628771	0.222651377872476	0.794286461963488	-4.80480699572985
Q14201	BTG3	-0.318812000215494	2.28522191418097	-1.01592723118332	0.343359336825665	0.838027611660892	-4.80544246997615
Q7Z589	EMSY	0.133077799930484	2.38920871375534	1.40294957698204	0.203237468410883	0.779091454857431	-4.80548501499956
Q9BYM8	RBCK1	0.205493705627536	2.3621256023595	1.55615498067505	0.163460588847937	0.744476096815164	-4.80685256087006
Q9H0P0	NT5C3A	-0.0828023849070165	2.33232527928931	-2.04990988706721	0.0793853890583176	0.649845671269595	-4.80737341311729
O15530	PDPK1	-0.174277173722995	2.27083890514821	-1.49552970265408	0.178267692342955	0.755083509432914	-4.80933087630797
Q07617	SPAG1	-0.323152830562142	2.23794249078155	-1.00811520807676	0.346843890151111	0.840502910376114	-4.80965496125135
Q96NT0	CCDC115	-0.207946627879145	2.21420807576409	-1.37694655002428	0.210791928889925	0.783543971270746	-4.80978428251651
P20023	CR2	-0.252630412638144	2.31027307580426	-1.08211685698238	0.314929855774807	0.830472302668203	-4.81142483184292
Q96QT6	PHF12	-0.140239716307485	2.31266187206514	-1.30528544244849	0.232906605562044	0.799969187789026	-4.81163691577832
O95822	MLYCD	-0.118397373578172	2.30813697551848	-1.51185279556044	0.174164820625825	0.751891760781686	-4.81429141942677
P56524	HDAC4	-0.127487102762105	2.33430680229023	-1.58424914374715	0.156989704936556	0.742784675475103	-4.81540177301033
Q969P0	IGSF8	0.0927662495206401	2.30065059951998	1.82718044949856	0.110236710305361	0.69121654017895	-4.81739367590265
Q96P11	NSUN5	-0.113321080715051	2.3541052047162	-1.8172069520691	0.111861802521852	0.692981875494426	-4.8186421728189
O14967	CLGN	0.163580126568455	2.29016774858958	1.87079607990649	0.103393847040185	0.680987770156927	-4.81974194529958
Q9UPP1	PHF8	0.134335550931857	2.31318924779925	1.57902648599389	0.158174421529015	0.742870754752478	-4.82140482034259
P21127	CDK11B	-0.383414196957096	2.16642603488111	-1.72683511184563	0.127672473209981	0.711955868472743	-4.82165160955576
P98077	SHC2	0.220728107488131	2.37423327602094	1.91392774203394	0.0970328967547181	0.677430877769488	-4.82197006171888
P51817	PRKX	0.182117629649609	2.28312346736773	1.69107596949204	0.134498132226194	0.71458017564436	-4.82299504962702
Q8IW19	APLF	-0.239735955070893	2.04436776016059	-1.53546131223947	0.168383131542873	0.749160489051961	-4.82405666509529
Q71UM5	RPS27L	0.116700080773095	2.31931819054267	2.91605153004094	0.0223691201271178	0.459305853344919	-4.82561833729347
Q9H0R5	GBP3	-0.158893877877747	2.33840569655309	-1.7230640322184	0.128376501513557	0.712102198235246	-4.82609417309715
Q96PE7	MCEE	0.115117186189343	2.30462382607518	1.86859906387074	0.103728477316287	0.680987770156927	-4.82701398546501
Q9UBV7	B4GALT7	-0.336080472033774	2.3751325773029	-1.36257501189991	0.215072943663945	0.787119276181405	-4.82767235538574
Q92974	ARHGEF2	-0.0438019890675756	2.32446464542786	-2.44692678389961	0.0441759775845306	0.56036907036243	-4.82774926122227
O43752	STX6	-0.141265843284741	2.24549536078046	-1.86196869859753	0.104744734273779	0.684978831083442	-4.82783897023842
Q9H330	TMEM245	0.24474737247698	2.21503977298327	1.41220350272092	0.200607649133082	0.774793691678354	-4.82860545773712
Q92551	IP6K1	-0.263256312151525	2.23765821512729	-1.1760396517786	0.277878454688385	0.817866015197552	-4.82869785200129
Q2VPB7	AP5B1	-0.196648791601801	2.20885405597546	-1.06311186498897	0.322893639226566	0.83221970381222	-4.82953162023477
O75928	PIAS2	0.197052244233218	2.22822303728881	1.67209641049434	0.13825956993588	0.718915773786407	-4.83032712633133
Q96FJ0	STAMBPL1	-0.169780576733301	2.22823694472417	-1.43158036947181	0.195199242149802	0.770018098398594	-4.83048438555384
Q9NRD5	PICK1	-0.214546225400971	2.26404005894542	-1.47046484257499	0.1847390614213	0.76154317916725	-4.83049961983167
Q5VT52	RPRD2	0.0736697586877241	2.32517785817077	1.92918592159106	0.0948752766645894	0.676708628547725	-4.83075383762186
O00499	BIN1	0.321660554450177	2.22393517948182	1.00500041033199	0.348240909442814	0.840617434662325	-4.83109983686226
Q8IUD2	ERC1	-0.0844282378443766	2.32168543035154	-1.82347013200235	0.11083859851756	0.692168000079658	-4.83167690447606
P31323	PRKAR2B	-0.142928616862274	2.24048852634373	-1.46703955152745	0.185639754423035	0.761941136183179	-4.83177992377486
P62829	RPL23	0.0892728799413651	2.31795727751376	2.81279791285626	0.0259370097001979	0.47016793745499	-4.83227955362915
Q9Y653	ADGRG1	0.246896698784907	2.26887644906506	1.44110497380555	0.192588950612331	0.767794133238287	-4.83285706347033
P54253	ATXN1	-0.134671331138585	2.31167779228906	-1.4035834744224	0.203056349854558	0.779091454857431	-4.83307852979967
Q15398	DLGAP5	0.118547816653703	2.31195225491391	1.51733661079183	0.172805888075122	0.751254109679022	-4.83361578993682
Q709C8	VPS13C	-0.0661013116965967	2.34559309426426	-2.1232443886339	0.0712270308214623	0.639330384335095	-4.83372703661218
P25789	PSMA4	-0.0582415585615496	2.33250388272193	-2.71534297193	0.0298555680780027	0.497466615579281	-4.83449831579933
Q9Y2L5	TRAPPC8	-0.107423275131495	2.32691529185382	-1.86344752995123	0.10451723646809	0.684978831083442	-4.83598569376646
P49790	NUP153	0.0555639685471117	2.30750669587421	2.251598927564	0.0589147626144822	0.609373349492529	-4.83644421895514
Q9Y4J8	DTNA	-0.142965468843484	2.23301634954294	-1.45900179791574	0.187768908675216	0.762637772881748	-4.83669333853956
Q8IWU2	LMTK2	-0.145799530864784	2.30229484184786	-1.42428995834474	0.197218617795478	0.771750075865077	-4.83753766849068
Q13432	UNC119	0.171200906212691	2.29453557669485	1.05608334927375	0.325879290124261	0.834069706565543	-4.83967116068699
Q9Y619	SLC25A15	-0.157384003504103	2.27386426604611	-1.77489542242888	0.119015788089722	0.703724460357876	-4.84106863908095
Q4LE39	ARID4B	-0.126645587466024	2.27080932642668	-1.59309461384871	0.155001914752048	0.740749470518536	-4.8429047803837
Q9NTG7	SIRT3	0.186747106086347	2.25454801199502	1.51441325270249	0.17352910944847	0.751254109679022	-4.84344849368938
Q9BTE1	DCTN5	0.140155393427263	2.27221265199799	1.79880897606106	0.114920273815364	0.694157068713926	-4.84418276208012
Q9NZJ0	DTL	-0.0998819704180637	2.33599512376415	-1.80070715785253	0.114601040647615	0.694157068713926	-4.84455798419564
Q92544	TM9SF4	0.07858027497187	2.28946766051451	2.12104914846295	0.0714586654379641	0.639330384335095	-4.84463432538961
Q15370	ELOB	-0.266387679359848	2.36974173694266	-2.54669762603568	0.0381644186188214	0.542066255991008	-4.84475368232325
O94986	CEP152	0.159095837625406	2.30442195134618	1.66208120270489	0.140284119567014	0.722531764354467	-4.84483623108882
Q9GZU1	MCOLN1	-0.245873721689729	2.40935630545157	-1.24167641108643	0.254196206868793	0.811439248897537	-4.84511188453632
Q15334	LLGL1	-0.162815451171337	2.34949466170513	-1.35704937428392	0.216739220575299	0.790031867769702	-4.84648911288357
Q9UHW9	SLC12A6	-0.110490324000363	2.32577687795977	-1.8571841402966	0.105484063525552	0.684978831083442	-4.8473591860144
Q7Z3J2	VPS35L	-0.122267958640129	2.29298905979677	-1.57224622817807	0.159724805221043	0.742870754752478	-4.84849033395062
Q9C0A6	SETD5	0.109448019790171	2.273538246256	0.204099350862943	0.844060984327521	0.973586466592872	-4.84911400810601
O00763	ACACB	-0.0987003231829281	2.3509526452912	-1.78584608012706	0.117123276043936	0.695309631152036	-4.84996087138774
Q15131	CDK10	0.262901672398594	2.36562699638973	1.27363051650064	0.243301319431486	0.805354785140912	-4.85060437345047
Q9BXS9	SLC26A6	0.172581136911413	2.22694526301867	0.594802326398454	0.570623441847848	0.915039048422532	-4.85227905036523
Q9ULX9	MAFF	-0.288475945709579	2.27811862091531	-1.14718691361164	0.288857596059738	0.820271912664108	-4.85361700883783
Q13772	NCOA4	0.365479938085931	2.14506752900142	1.16979256907714	0.280225751056443	0.819055648961423	-4.85449720390563
Q9NUE0	ZDHHC18	-0.492401168663252	2.21753237054305	-1.15140130136426	0.287231892868291	0.820271912664108	-4.85838801313361
Q9UKE5	TNIK	0.107643857686136	2.34857516223885	1.65131365009846	0.142491798686453	0.726390622757785	-4.86052227515605
Q9H920	RNF121	-0.188675788062889	2.23524956363306	-1.37239907856111	0.212138325068471	0.783543971270746	-4.86159655532246
Q7Z3D4	LYSMD3	0.13773153229937	2.33361561962168	1.47952203354099	0.182376457292541	0.758005412937116	-4.86257773071747
Q86WN1	FCHSD1	-0.134094160778613	2.30964030676207	-1.2449307060522	0.253067917906714	0.810271891392084	-4.86270513050957
Q14019	COTL1	-0.109973173414895	2.31440851263333	-1.68875143830154	0.134953575635129	0.71458017564436	-4.86273679231435
Q9C073	FAM117A	-0.206358288139064	2.28757152168877	-1.13420563271936	0.293912835398216	0.822389633073776	-4.86447306304344
P51946	CCNH	-0.146265021613993	2.30126275896305	-1.48868129423866	0.180015106880978	0.755717223710714	-4.86453988984519
Q8WXG6	MADD	0.150215629649769	2.31464300168157	1.11971342237432	0.299641994581801	0.827577224290019	-4.86477436084479
Q96AY2	EME1	-0.333367608904284	2.04683028765315	-1.02998794811164	0.337156643416789	0.836235132031432	-4.86589159327151
Q17RN3	FAM98C	0.145918973399564	2.35492241174717	1.4126843555073	0.200471831402299	0.774793691678354	-4.86606732851164
O75145	PPFIA3	-0.334166164468663	2.21439047792892	-1.38199855148345	0.209305020290695	0.783254889205988	-4.86637625344806
O60678	PRMT3	-0.131724295690991	2.31372600043947	-1.76698013300609	0.120401903503946	0.705364774957222	-4.86709120094593
Q8NI35	PATJ	-0.277957487570332	2.24197629374225	-1.20489348000268	0.267248768669578	0.812972130342484	-4.86800495023058
Q8IZL8	PELP1	0.0664306017741041	2.29244370107658	2.18462344422645	0.06504609555193	0.627328234584704	-4.86822652089692
Q9Y241	HIGD1A	-0.316169128580906	2.29747130239566	-1.03419061464604	0.335319893780301	0.836235132031432	-4.86974295454947
Q8ND76	CCNY	0.149566736438388	2.30391418978896	1.50026437885008	0.17706864271848	0.753619034748098	-4.86990803124917
Q6ZWT7	MBOAT2	-0.206560622104832	2.3686649957884	-1.24934316052264	0.251544904278002	0.809289542752944	-4.87030467850384
O95081	AGFG2	-0.177325807765086	2.34660793728381	-1.29084183312578	0.237600939956938	0.805023553769094	-4.8707533770019
Q01780	EXOSC10	-0.08130930120587	2.30905267592305	-1.90321394263277	0.0985764385722386	0.677430877769488	-4.87251917728096
P47224	RABIF	-0.0623433287609834	2.3691862967673	-2.32556534001848	0.0528196088778094	0.592426886699325	-4.87325147577767
Q9NP87	POLM	-0.288087941419118	2.15000268171417	-0.909070031757668	0.393422833268906	0.853695185848934	-4.87382668176484
Q6PJF5	RHBDF2	-0.1412225755366	2.21576108559261	-1.52552178162434	0.170795556138118	0.75023988694427	-4.8767888096345
P55854	SUMO3	-0.226743774356026	2.34134212550173	-2.63534753429732	0.0335332641850388	0.512366467631544	-4.87728252947626
Q96JC1	VPS39	-0.082258358158846	2.36208175362785	-1.74241398833892	0.124802722679606	0.71119752964971	-4.87992543839859
Q70Z53	FRA10AC1	-0.154464994845687	2.31791763863722	-1.3303309427464	0.224957252124138	0.794962091823064	-4.88023604696376
Q9BYB4	GNB1L	0.0825396918771694	2.3330955297616	2.05722965395391	0.0785310005475903	0.648345443205056	-4.88025615967689
P29558	RBMS1	-0.130188398206553	2.25953122711359	-1.71439289138866	0.130009326766379	0.71342895300861	-4.88256425447651
Q6P4Q7	CNNM4	0.20984854763259	2.23558038233932	1.21194448160416	0.264703746002138	0.812866795277683	-4.88267028560125
Q6ZU80	CEP128	0.153331019400611	2.33353864263666	1.26538916339997	0.246072245067799	0.807379381580337	-4.88418025446594
Q9Y2D9	ZNF652	-0.130579136265956	2.30975365810907	-1.26340756426963	0.246742525492007	0.807596437540365	-4.88452996919053
Q8IVH8	MAP4K3	-0.222480478307514	2.38031315713621	-0.943285802824819	0.376826593346097	0.848021070002468	-4.88455892543476
Q8IX07	ZFPM1	0.202731969555621	2.10456653790297	0.71235465004395	0.499207494706441	0.891384549853148	-4.8848039153772
P10398	ARAF	0.100724298124347	2.31417441105421	1.81412948802809	0.112367888356334	0.693434444830471	-4.88523171901399
Q2KHR2	RFX7	-0.23517262642712	2.42233927311433	-0.930375454708681	0.383025826723161	0.850609206945854	-4.8858507965256
Q6N063	OGFOD2	-0.198013595548133	2.38549036363883	-1.28037129567562	0.24105489742066	0.805354785140912	-4.88624634599274
O15084	ANKRD28	-0.112498073514825	2.28241070344166	-1.69536662328988	0.133661276884316	0.71458017564436	-4.88659824094178
P27694	RPA1	0.0516003106542597	2.31976570211514	2.3888786647605	0.0481136312344785	0.572709961300898	-4.88667971113705
P15336	ATF2	-0.140409330301362	2.31497692055136	-1.59207645534048	0.155229525285635	0.740749470518536	-4.88680664759217
Q8N1G1	REXO1	0.274187064941692	2.21330253672879	1.09583809176676	0.309278913966634	0.830472302668203	-4.88759905083346
Q9H892	TTC12	-0.308280228327479	2.13966987152469	-1.20364661933588	0.267700952642197	0.812972130342484	-4.88854946097918
Q96NB1	FOPNL	-0.234665902856837	2.33549523142634	-0.690039123680163	0.5123072187099	0.893117989607055	-4.88970775654807
Q9BQC3	DPH2	0.126950934267691	2.25322946523205	1.89190109979103	0.100232240965563	0.6776652764723	-4.88996430216154
Q9NP97	DYNLRB1	-0.136309306593324	2.35814832691278	-1.63354123595797	0.146207054371348	0.730130276334498	-4.89078713017237
Q92759	GTF2H4	-0.117047247839032	2.24536403637684	-1.43049023442655	0.195500016728879	0.77022551354769	-4.89241463118457
P78504	JAG1	-0.171363307902394	2.26562482988634	-0.658045243993814	0.53146726059683	0.899785839534495	-4.89265490990718
Q96IK5	GMCL1	-0.388120780366015	2.13087757630956	-0.965469315104052	0.366352194045387	0.848021070002468	-4.8932645991893
Q96CN4	EVI5L	-0.317489101312061	2.25146223114126	-0.921513110450692	0.387325404632298	0.852496659758689	-4.89383850471383
Q12834	CDC20	0.0978249239834683	2.30560972625446	1.73304192071545	0.126521692818266	0.711512502375176	-4.8952481701936
P19474	TRIM21	-0.0928620456138404	2.31464296372897	-1.88125100627136	0.101815742580638	0.679346280968024	-4.89528182052022
Q96BW1	UPRT	-0.15205466262337	2.34323944451819	-1.28876928915616	0.23828120766185	0.805328079840108	-4.89598052384371
Q14657	LAGE3	-0.273562856034802	2.32521119805237	-1.39318958845719	0.206044311312315	0.779091454857431	-4.89650978483142
Q9Y6X4	FAM169A	-0.155892984135967	2.29190359755322	-1.43863855109184	0.193261869279241	0.767794133238287	-4.89651114177788
O75882	ATRN	-0.21770448844893	2.23155761489446	-1.34485293726736	0.220457338658179	0.79283840316842	-4.89656541162537
O75323	NIPSNAP2	0.13573364717095	2.30676313730716	1.79430010052656	0.115681995204978	0.694157068713926	-4.89658906769076
O95926	SYF2	-0.0934959722957289	2.35896941940111	-1.92657292790131	0.0952414190297657	0.677324136704338	-4.89916572367964
Q86UP2	KTN1	-0.0831124239912768	2.30900917980959	-1.75750732143409	0.122081049704223	0.706964075843838	-4.89951763660832
O15504	NUP42	-0.0989904084632205	2.34281479137659	-1.56753404288142	0.160810557882874	0.742870754752478	-4.90033071314318
P82912	MRPS11	0.151203007018495	2.31313089846797	2.00311308721193	0.0850693109910445	0.661878326972455	-4.90261483673281
P53814	SMTN	0.252433415355909	2.26666584251	1.27260494544199	0.243644672666414	0.805354785140912	-4.90361852093992
Q969M7	UBE2F	0.179782342556141	2.30920600757139	1.59257260798174	0.155118571080407	0.740749470518536	-4.90378753863851
O75132	ZBED4	0.186059458305432	2.20374552145645	1.6229173403436	0.148470989951591	0.733236797763486	-4.90421161506502
P19256	CD58	-0.152595002931209	2.38593023893922	-2.03402646499259	0.081271166958494	0.654561348986826	-4.90446096420872
O00193	SMAP	0.152445696824454	2.33413229734583	2.05011041284363	0.0793618606632402	0.649845671269595	-4.90482013140908
Q9GZU8	PSME3IP1	0.116862582828408	2.31855795905347	1.89761731031523	0.0993922333947328	0.677430877769488	-4.90509918797269
Q8TD55	PLEKHO2	0.106071290821303	2.29860471451685	2.13534584016863	0.0699635285912954	0.639330384335095	-4.90551288153068
Q969M1	TOMM40L	-0.170133291055784	2.21757065427161	-1.62389016247148	0.148262330038358	0.733236797763486	-4.90587607157639
Q9NVQ4	FAIM	0.13024239594739	2.32234032231869	1.50038648084919	0.177037817883277	0.753619034748098	-4.90607036422137
Q13263	TRIM28	0.0319675613350051	2.32894339027744	2.80857094576399	0.0260952594400717	0.47016793745499	-4.90650815112407
Q13370	PDE3B	-0.230229925695649	2.29151004473676	-1.19818746753283	0.269688336405018	0.815479651750765	-4.9067730514873
Q5T3I0	GPATCH4	0.0801961430152016	2.3074188610792	1.94187776820809	0.093116333974026	0.670865390415442	-4.90791516591751
O94817	ATG12	-0.342312725051409	2.14668214413895	-1.33512803458873	0.223461974811802	0.794286461963488	-4.90857997796104
Q7L523	RRAGA	-0.128121758988267	2.2939958586557	-1.83782587090397	0.108527252414947	0.688620014111686	-4.9090675315836
Q9H1B5	XYLT2	-0.177329617663204	2.29854926609939	-1.25721346824857	0.248847786529804	0.807596437540365	-4.90912517682674
P46013	MKI67	0.124618591738725	2.20063627269677	1.80806493434812	0.113371653621893	0.693434444830471	-4.90965205895335
Q9NYB9	ABI2	-0.203235267748527	2.34528894438943	-1.30635820878446	0.232561173167951	0.799969187789026	-4.90971464435963
O14908	GIPC1	-0.139510866573161	2.29282539644156	-1.41228793778817	0.200583794356473	0.774793691678354	-4.91111171514215
A6NFI3	ZNF316	-0.232697569202554	2.39486038596921	-0.89201602499488	0.401894928112979	0.860052777196682	-4.91133935781747
Q9NVZ3	NECAP2	0.0755356357246195	2.33307713749934	2.24651289651246	0.0593591849270185	0.60962806471723	-4.91174030796937
Q9H0S4	DDX47	-0.0746509603536626	2.29021083402125	-2.21044842098235	0.0626091852904792	0.621895067570683	-4.91238764354099
Q6ZNL6	FGD5	0.329977956358978	2.16103589565162	1.25274898234853	0.250374696147514	0.807596437540365	-4.91263323035975
Q9H063	MAF1	-0.201779082403633	2.39513232778125	-1.68791000281353	0.13511879584767	0.71458017564436	-4.91272046886436
Q9UGU5	HMGXB4	-0.136476205611503	2.18980489144456	-1.44768939668491	0.190802811514584	0.763894725823218	-4.91468756871752
Q6PI26	SHQ1	0.145759815426208	2.0650666143827	0.49605597006837	0.63499196958907	0.931236642232681	-4.91536928187504
Q8IVG5	SAMD9L	-0.0814611224647792	2.31652570946305	-1.77101206727929	0.119693918799684	0.70527121650976	-4.91737754721129
Q68CZ6	HAUS3	-0.143882387393204	2.3750219768535	-1.3173875936325	0.229035417579374	0.796481180176653	-4.91748460848961
Q96HI0	SENP5	0.121510117255213	2.21630181220262	1.24557521835017	0.25284496742483	0.810197400031639	-4.91953337722942
Q14241	ELOA	0.171023637885988	2.09488939686852	1.28373965081833	0.239939071628273	0.805354785140912	-4.91956452096727
O95980	RECK	-0.239663439594022	2.20376080596708	-0.826485374928807	0.435688959898376	0.871556357463178	-4.91980603408977
O95503	CBX6	0.310923012310715	2.11445706245767	1.142231329311	0.290778914031922	0.820271912664108	-4.92019511350791
Q9UHY1	NRBP1	0.0788273649129543	2.2863367473168	1.85804218786289	0.105351103737154	0.684978831083442	-4.9203796696932
P55081	MFAP1	0.0584807677272643	2.31346488258008	2.17379096019372	0.0660964615045702	0.630652308784079	-4.92070395304191
Q9UHB4	NDOR1	0.161013817657349	2.25936846901835	1.50686840864308	0.175408444465955	0.752927467775486	-4.92212692469588
Q9BX10	GTPBP2	-0.254156845192627	2.19501347605589	-1.50119153316923	0.176834703463748	0.753619034748098	-4.92315903403712
P05362	ICAM1	0.08352103350708	2.31901026442899	1.88989219499439	0.100529090011436	0.6776652764723	-4.92349918266455
Q9BV38	WDR18	0.0676218352568232	2.32699655537263	2.27727598350992	0.0567219470846412	0.602514687324611	-4.92414087224998
Q99569	PKP4	-0.161501262057449	2.35460678296471	-1.12952278034461	0.295754197017756	0.823119797780911	-4.9248041108717
P0C2W1	FBXO45	-0.107926409069117	2.2914686973015	-1.6861780479745	0.135459475000514	0.714804686031053	-4.92598144887426
O00743	PPP6C	0.06495544034473	2.35683060280549	2.18074731073005	0.0654200022652198	0.627496217236144	-4.92621221161454
Q96L73	NSD1	-0.156279347424597	2.30085571584815	-0.51503204856712	0.622330823465986	0.927832876121526	-4.92692250087835
Q13242	SRSF9	-0.0685868017182934	2.36847520639447	-2.38928107056791	0.0480851315419	0.572709961300898	-4.92707864156174
Q9UEU0	VTI1B	-0.139858507667095	2.33744716432395	-1.49440464302214	0.17855369586783	0.755083509432914	-4.92726056634964
P17252	PRKCA	-0.0899034216765914	2.30490728411949	-1.69363776881834	0.133997881930528	0.71458017564436	-4.92782796485918
Q969Q6	PPP2R3C	-0.382294804294475	2.2253336527085	-1.16009300057946	0.283902929507074	0.820232967675735	-4.92931487354366
P32927	CSF2RB	-0.151122091726594	2.37113226734941	-0.740896472462241	0.482773676648478	0.888798089793255	-4.9295930502675
Q96Q80	DERL3	-0.140105047777195	2.21528227043766	-1.70484007818152	0.131830952730355	0.71342895300861	-4.93065648785706
Q14CZ7	FASTKD3	-0.168717212457806	2.26381332718037	-1.25430329301901	0.249842196600234	0.807596437540365	-4.93103522613894
Q9Y546	LRRC42	0.236888214597322	2.35250052389421	1.25821895851684	0.248504997036241	0.807596437540365	-4.9316255206219
Q6UX07	DHRS13	-0.178967586741708	2.40667975214443	-1.42396990612144	0.197307696255119	0.771750075865077	-4.93344353633879
Q9UPT5	EXOC7	-0.0875325190352656	2.32469077088013	-1.71747519018496	0.129426669362502	0.71342895300861	-4.93388886822393
Q16513	PKN2	-0.163431758482473	2.30769546122928	-1.6810105224638	0.136480758520434	0.716038881725903	-4.93506217025954
Q6PJW8	CNST	-0.136900248985389	2.30008510861891	-1.42779692926282	0.196244896309245	0.771111783617397	-4.93677984672822
Q7Z614	SNX20	0.114186484731769	2.21904969499726	1.47553200256511	0.183413880579698	0.760141659183326	-4.93682140712723
Q9Y664	KPTN	-0.147206894253395	2.30311176521019	-1.20901789679533	0.265757592356482	0.812866795277683	-4.93783763417891
P38435	GGCX	-0.221344173114052	2.42110838799617	-0.872599366072379	0.411702999288264	0.86550995327548	-4.93783793726889
Q86WA6	BPHL	-0.10855480103964	2.31609030319699	-1.58134277705045	0.157647972663867	0.742784675475103	-4.93850472716767
Q3MIX3	ADCK5	1.06334649507554	1.73847277352958	0.879514103024898	0.408190299820402	0.863768326327071	-4.93910027955991
Q92805	GOLGA1	-0.20704743304865	2.29402467801384	-1.16938662062019	0.280378852158995	0.819055648961423	-4.93947264209356
Q92968	PEX13	-0.226452159783108	2.26000720212555	-1.06873989446106	0.320518674334973	0.831941075644637	-4.93967268306529
P42898	MTHFR	-0.109866017556724	2.36519027140895	-1.48400308089611	0.181217709768902	0.757261346810947	-4.93977034538655
Q2M1Z3	ARHGAP31	-0.156096934462236	2.29853986293177	-1.0833976361554	0.314398886041612	0.830472302668203	-4.93982003370869
O60293	ZFC3H1	-0.167610959340245	2.22984463999275	-1.19912041223343	0.269347826209419	0.815479651750765	-4.94037266102472
O43741	PRKAB2	-0.150178666461495	2.38683515646493	-0.987021293721158	0.356390337860869	0.84542523403077	-4.94067282402117
Q6UWZ7	ABRAXAS1	-0.219423433718986	2.30437765636073	-1.02307695142134	0.340194250819876	0.837256127787602	-4.94178450314663
O60645	EXOC3	-0.120784230136523	2.35457464306982	-1.76647772996186	0.120490402530166	0.705364774957222	-4.94220355806792
Q8NCE0	TSEN2	0.114997710728529	2.33241278852742	1.4634933757422	0.186576413735531	0.761941136183179	-4.94306467465831
Q5T9L3	WLS	-0.212020714093984	2.28315901151426	-1.21812486890525	0.26248980102901	0.812866795277683	-4.94332213408829
Q9UJQ1	LAMP5	-0.118667254477123	2.17800183816979	-1.8982663717732	0.0992972868484967	0.677430877769488	-4.94413123014113
Q2M296	MTHFSD	0.181945211261617	2.34820324199021	1.29347220215269	0.236739994707272	0.804760815341528	-4.94420664689821
Q9Y291	MRPS33	0.267605568092114	2.29482262426756	1.10702420110532	0.304732945398522	0.830472302668203	-4.9480432894862
Q9UBZ4	APEX2	-0.13714190864991	2.1766242451826	-1.14259737972109	0.290636634433707	0.820271912664108	-4.94805461112353
Q12766	HMGXB3	-0.313211187021082	2.00050729628496	-0.832367560228769	0.432575239731387	0.869682534856484	-4.94901987592701
Q0GE19	SLC10A7	0.187263960804912	2.10899687653714	0.941573264128033	0.377644533421036	0.848021070002468	-4.95037276698686
O00189	AP4M1	0.191039947105574	2.30481450397261	1.17923919680638	0.27668260376596	0.816663571522209	-4.95052724268312
Q14315	FLNC	-0.0673611190777109	2.3125542344915	-2.02082455702789	0.0828722641403729	0.658217282789617	-4.950690084885
Q6Y288	B3GLCT	-0.185443052506613	2.38696290547992	-1.31540295814545	0.229666393926767	0.796774212784173	-4.95069607091298
Q9H6K1	ILRUN	-0.449880362946646	2.20926068905863	-1.79601268952784	0.115392104486171	0.694157068713926	-4.95097671971912
Q9Y6W3	CAPN7	-0.0834071942115183	2.31840545797376	-1.64378701571515	0.144054290874613	0.72671297960561	-4.95167260767217
Q5MNZ9	WIPI1	-0.0774989981787804	2.28896156799351	-1.78788099764065	0.116774788695424	0.695309631152036	-4.9530093957282
Q6ZVK8	NUDT18	0.126159401472269	2.30940770241439	1.33722812853289	0.222810105304081	0.794286461963488	-4.95346817072413
Q6P1N9	TATDN1	-0.095469028357305	2.33497131747313	-1.88377178500082	0.101438760542534	0.67870778753539	-4.95399393275739
Q86U70	LDB1	0.135705115200201	2.32721109857955	1.30196725011577	0.233977887016564	0.800618962124068	-4.95472674244491
Q3T906	GNPTAB	0.186355317891501	2.22474375705752	0.957784133527519	0.369955527963687	0.848021070002468	-4.95488247596991
Q8WZ73	RFFL	-0.279537871369553	2.06319710960608	-0.835544476899074	0.430900121982676	0.869620832242551	-4.95518114859884
Q8TF76	HASPIN	-0.139934674650876	2.3459072710467	-0.947673838277825	0.374736895105561	0.848021070002468	-4.95546724235975
Q96NW4	ANKRD27	-0.229059452000137	2.24243221970706	-1.06019871510375	0.324128462097835	0.83250681404046	-4.95608317725884
O14628	ZNF195	0.171313318315066	2.43332347532521	1.17417488822413	0.278577406334686	0.81815850747664	-4.95675950123567
P63092	GNAS	0.156719416476137	2.33233199621971	1.18820329174843	0.273355062490543	0.816663571522209	-4.95846238905142
P19404	NDUFV2	-0.0645738584316456	2.35243446192736	-2.4861890600666	0.0417015951718435	0.555482342964186	-4.95886462724048
P35790	CHKA	-0.221322394681971	2.38000519809353	-1.18790811216406	0.273464100421397	0.816663571522209	-4.96340415584177
Q9NWQ8	PAG1	0.181814529066532	2.25763384660812	0.755608291408268	0.474444862134067	0.887872202050376	-4.96458548583521
O95166	GABARAP	-0.337524099373703	2.48740443306772	-1.30456512670821	0.23313879801693	0.799975639194185	-4.9651871887577
Q9NYF3	FAM53C	0.165061079069588	2.17582146922788	0.859046793756112	0.418651287439415	0.868521999456455	-4.96569526873104
O15182	CETN3	-0.284253296930923	2.24785836467179	-1.33993008788352	0.221973865193552	0.794286461963488	-4.9663323696514
Q9BVI0	PHF20	-0.126511052982269	2.32706230109704	-0.640367258308804	0.542242853375827	0.905509719490852	-4.96674559148207
Q8N3R9	MPP5	0.233317985605293	2.43729590343773	1.12186021628611	0.298787593234112	0.826474938846815	-4.9682955678203
P11474	ESRRA	-0.187542129027206	2.28298097117517	-0.562904060437654	0.59099872008761	0.919033022817408	-4.96840695112622
Q9UPN7	PPP6R1	0.0616851765559182	2.32044371305596	2.00501111740361	0.0848311439048672	0.661878326972455	-4.9695344009514
Q8N5F7	NKAP	0.131212744780442	2.31543300529703	1.62254007977123	0.148551981987866	0.733236797763486	-4.96968285427552
Q86YZ3	HRNR	0.421637103679598	1.91175566234559	0.914395520389283	0.390804530945797	0.853695185848934	-4.96978290597839
O15287	FANCG	0.162151276131178	2.3075420374142	1.07762146398383	0.316799209893762	0.830472302668203	-4.97023226368968
Q9BTV6	DPH7	-0.155711679931413	2.26944155114061	-1.38673086906893	0.207920633564106	0.781271736375668	-4.97175016593482
Q8N6V9	TEX9	0.24285489429886	2.44851627863601	0.949951076316106	0.37365587643593	0.848021070002468	-4.97177803919457
Q02833	RASSF7	-0.214194770870194	2.2000788590504	-0.95125566144521	0.37303764742816	0.848021070002468	-4.97264662524435
Q15111	PLCL1	-0.349518307066418	2.19928691829346	-1.23674543599908	0.255913970501897	0.812180315115673	-4.97344126625452
Q9C0G0	ZNF407	0.326224473492934	1.98193606039745	0.600893421677596	0.56677966113251	0.914348704462716	-4.97398520044869
P30740	SERPINB1	-0.13108882901854	2.27977500939566	-1.31504067389586	0.229781738268841	0.796774212784173	-4.97407931834155
Q9NWY4	HPF1	-0.0661474465059623	2.29827560015321	-1.90297346894534	0.0986113568318021	0.677430877769488	-4.97461096699371
Q96PN7	TRERF1	-0.270451181241888	2.46464436957169	-0.95194973305145	0.372709050511719	0.848021070002468	-4.97498660725615
P20749	BCL3	0.221914311536816	2.43374544020868	1.0919676494261	0.310864561043012	0.830472302668203	-4.97529780217296
Q9H446	RWDD1	-0.108058750004813	2.4239771315194	-1.89818010123796	0.0993099016570305	0.677430877769488	-4.97530182054856
P15586	GNS	0.069347184023797	2.32690580041948	2.19312784080276	0.0642332380816934	0.625197777092729	-4.97653719022741
Q9BRY0	SLC39A3	-0.291912867574068	2.25767218937268	-1.13663857847559	0.292959887172152	0.82162292033874	-4.97708807309295
Q13190	STX5	-0.0760411371535212	2.33909785382808	-1.77534948908107	0.118936737121015	0.703724460357876	-4.97824030330466
Q7Z4I7	LIMS2	0.0831767751183727	2.28426695025891	1.87134090153212	0.103311026716047	0.680987770156927	-4.97863812267202
P51688	SGSH	-0.114501109699897	2.26662108609742	-1.61147540866588	0.150945794025098	0.736570840333493	-4.97865693452716
Q96IZ5	RBM41	0.262640747899952	2.42664412196835	0.901022920672241	0.397403876362386	0.857518438712418	-4.97954138340423
Q6ZN55	ZNF574	0.171259992232853	2.24003907982038	1.21598399111518	0.263254932288909	0.812866795277683	-4.98025868173359
Q9H8T0	AKTIP	-0.147855315139777	2.36085441261014	-0.845267750141081	0.425801932647705	0.869620832242551	-4.98080829836925
P32929	CTH	-0.151253455976419	2.45681247149479	-0.994807956031632	0.352842928121594	0.843265873461893	-4.98220463034902
Q96AE4	FUBP1	0.0568593859144311	2.31220635939002	2.59898012558608	0.0353582851157227	0.520789693066227	-4.98254088531009
Q6P4F7	ARHGAP11A	-0.194030022359559	2.30423091642307	-0.709600867327717	0.500812176065512	0.891384549853148	-4.98331703561486
Q6IN84	MRM1	0.109253286048809	2.33628973034767	1.6420315605436	0.144421015423377	0.72671297960561	-4.98335976385078
Q8WUW1	BRK1	-0.303010792804136	2.32708219900127	-1.75958723897333	0.121710459921443	0.706590149440796	-4.98389196367084
Q9P2R6	RERE	-0.141606734813501	2.2663535340759	-1.15891056842413	0.284353921537207	0.820232967675735	-4.98392941725108
Q93075	TATDN2	0.172558939067966	2.12102516995919	0.923666613761503	0.386277325675685	0.852496659758689	-4.98426040057215
Q96BD8	SKA1	-0.12326801478631	2.3181062331736	-1.44628211799118	0.191183303821238	0.764838550438573	-4.98478558728944
Q9NWS8	RMND1	0.158481655156641	2.266106937831	1.35183158410832	0.218323080851859	0.791574598195841	-4.98519332097235
Q9H3K6	BOLA2	-0.20582099074197	2.33746768945134	-2.68744190302852	0.0310880268921492	0.505979839981366	-4.98530300709446
O14556	GAPDHS	0.238275774475212	2.34243312502305	2.49910850294563	0.0409189555067759	0.554818539218685	-4.98534328902032
Q9UM00	TMCO1	0.0571321946477264	2.30519849894149	2.20788570317842	0.0628468454293092	0.622066020042222	-4.98618346960734
P98198	ATP8B2	0.105929310432322	2.33590582262225	1.34906757105581	0.219166211046622	0.791649355300285	-4.98677137730463
Q15361	TTF1	0.136415049307907	2.2731007544071	1.66574921829884	0.139539426483866	0.721653321172812	-4.9874371905914
P10124	SRGN	0.107062435926559	2.38849699476403	1.76356727686141	0.121004307139611	0.705364774957222	-4.98757923809417
Q70E73	RAPH1	-0.193185939249772	2.35735515957203	-1.38054396606461	0.209732180310813	0.783366955368731	-4.98793868031853
P51452	DUSP3	0.20473476978839	2.26827735350053	1.2911919722525	0.237486180160099	0.805023553769094	-4.98798931235722
Q96HD1	CRELD1	-0.242489124775761	2.23116532477174	-1.24091214038468	0.254461805500577	0.811439248897537	-4.98820129597641
Q96S94	CCNL2	0.11002805861538	2.31207595837063	1.22375462896259	0.260486737072202	0.812866795277683	-4.98822584115153
Q8IXQ4	GPALPP1	0.134474779903742	2.2776415279358	1.23765751334667	0.255595495594294	0.812180315115673	-4.98906136942005
Q9H5K3	POMK	-0.177682183345779	2.26375692894127	-1.31726827971712	0.229073308456668	0.796481180176653	-4.98937662695225
Q9NPR9	GPR108	-0.107710057733003	2.39190703217987	-1.76973854266775	0.119917111385301	0.70527121650976	-4.99167337750103
Q6PGP7	TTC37	-0.0706905647730801	2.33609074342851	-1.89469600305566	0.0998206654139165	0.677607596360567	-4.99202615706661
Q9NQS7	INCENP	-0.08913025173345	2.34209538217323	-1.53104325557887	0.169451557633474	0.749517192495242	-4.99380792583902
Q68DK7	MSL1	-0.143120862237496	2.25553034847342	-1.31385994400828	0.230158009748945	0.796937200184593	-4.99395001519315
Q13042	CDC16	0.0930845491262643	2.31933271318753	1.75029610902741	0.123374262195261	0.709068997147873	-4.9941836926387
O43150	ASAP2	0.198703255996285	2.36613962606515	1.26694538500631	0.245546944552254	0.807114696420967	-4.99553829384599
Q14149	MORC3	-0.103824883376812	2.35628052135399	-1.51525773606957	0.173319905868843	0.751254109679022	-4.99610841731111
Q9P2W1	PSMC3IP	0.126780383764541	2.37852121559593	1.32165613268672	0.22768342996358	0.795367352935581	-4.99618081618298
P10253	GAA	0.161100188800028	2.22572874747421	0.794789015063098	0.452738934786897	0.880841644462007	-4.99678954449105
Q9H992	MARCHF7	-0.124130711010885	2.31807958029122	-0.796218671070329	0.451960054173311	0.880841644462007	-4.99734343183821
Q99676	ZNF184	-0.150144538567696	2.32431517499503	-0.449479813477808	0.666621765398572	0.938232339321386	-4.9983212054484
Q86UF2	CTAGE6	-0.200862229098746	2.33645312903293	-1.41485763837951	0.19985900676142	0.774793691678354	-4.99844770513319
Q9NX31	OSER1	0.259966104774325	2.15508742872424	1.24248386377319	0.25391585805729	0.811439248897537	-4.99960670203583
P05166	PCCB	-0.111102246094316	2.34620141529935	-1.53759893253209	0.167868407840714	0.747786815540749	-5.00030656538553
O94806	PRKD3	-0.0663216521218544	2.2927563225654	-2.05970969209915	0.0782435956211724	0.648345443205056	-5.00057818985763
P09417	QDPR	0.0497507865621631	2.34632553732295	2.23266572019154	0.0605864090042383	0.61184689260052	-5.00089732759963
Q99460	PSMD1	-0.0502955747798712	2.35861812994577	-2.49003264603733	0.0414671579464485	0.555482342964186	-5.00092776548097
Q03013	GSTM4	0.321328793088373	2.17095236613573	1.04403352809167	0.33104899870351	0.835865780922369	-5.00094054105363
Q8IYB1	MB21D2	-0.113963465367551	2.32157814016752	-1.27454840278891	0.242994370984168	0.805354785140912	-5.00182123386128
P61326	MAGOH	-0.11051459075205	2.36682466412311	-2.36329361304096	0.049961553942697	0.577660578308794	-5.00187122180954
Q9H8W3	FAM204A	0.164978837214031	2.34927474411647	1.3000026669803	0.234614165239291	0.801861798633091	-5.00206360455949
O14683	TP53I11	-0.179764203970053	2.33065194433167	-1.21390731594929	0.26399891632084	0.812866795277683	-5.00213935642642
Q9Y4F3	MARF1	0.127061675242401	2.31430977745132	1.68812711358382	0.135076146764205	0.71458017564436	-5.00238848214767
Q5VT25	CDC42BPA	-0.138684706282156	2.34390422726548	-1.16482254201462	0.282104955646918	0.820020700265876	-5.00282398624935
Q9H867	VCPKMT	0.296782210907963	2.08315731459268	0.976540818207817	0.361208339304707	0.847351821626308	-5.00353754419941
Q8N2K0	ABHD12	-0.0570151287503424	2.34468649567286	-2.07320830355889	0.0766974900477834	0.648345443205056	-5.00369374127562
Q96B70	LENG9	-0.2048304904723	2.43713430016171	-0.62887254881143	0.54932060913954	0.906402522012809	-5.00426677668046
P41223	BUD31	0.104261227181248	2.32750643022295	2.07277232099685	0.0767469491504515	0.648345443205056	-5.00461928114899
Q8N5M4	TTC9C	0.109679942485892	2.32947165885607	1.79194449999892	0.11608187050526	0.694157068713926	-5.00612070047114
Q14596	NBR1	0.123762678773683	2.29706538491386	1.14018741992459	0.291574412145168	0.820271912664108	-5.00630112313388
Q15555	MAPRE2	0.116322361279888	2.31180002159442	1.73597544684959	0.12598123601498	0.71119752964971	-5.00641976716647
Q9BXK1	KLF16	0.182151580318456	2.32369988267276	1.23639489424927	0.256036460721633	0.812180315115673	-5.00779586516062
Q643R3	LPCAT4	-0.11551203313184	2.28361005899195	-1.60262227526463	0.152886955330926	0.739785647476287	-5.0078205979249
Q9NRM2	ZNF277	-0.259403903084159	2.25481808829189	-1.1402754229603	0.291540124150163	0.820271912664108	-5.00812346420525
P16383	GCFC2	-0.111373483787689	2.34637037253139	-1.36068605031971	0.215641293748346	0.787611385264959	-5.00862871084869
O15446	CD3EAP	0.122768506508448	2.30371184596591	2.00122324212233	0.0853071060634121	0.661878326972455	-5.0090625917961
O60294	LCMT2	-0.147986109693504	2.30697098486263	-1.07936848791219	0.31607167512916	0.830472302668203	-5.00964363337472
Q63HM1	AFMID	-0.115164090401928	2.3480510079319	-1.41293746230867	0.200400373897785	0.774793691678354	-5.00995136056996
Q92851	CASP10	-0.0539213990814936	2.30319482525546	-2.09086230215123	0.074721174330387	0.648345443205056	-5.00999969233711
Q15059	BRD3	0.162801171728408	2.29018803612384	1.21122551496869	0.264962314831307	0.812866795277683	-5.01079246362559
Q9H7L9	SUDS3	-0.0793666944976555	2.32919482957171	-1.73083273278079	0.126930155543633	0.711955868472743	-5.01124382389543
Q15172	PPP2R5A	-0.0981123351852578	2.31585611359075	-1.57861258948737	0.158268663444177	0.742870754752478	-5.01176696572196
Q5TAQ9	DCAF8	0.0859515672007584	2.29460139989821	1.92811673018909	0.0950249291705432	0.676789798177495	-5.01214886938798
Q68DK2	ZFYVE26	-0.485151449221601	1.49646133966932	-0.517087510747394	0.620967461156243	0.927832876121526	-5.01241980056434
Q9NWU1	OXSM	0.0716905538946664	2.32484149760317	1.81836222962916	0.111672385316111	0.692890519940281	-5.0126385133796
Q8IX15	HOMEZ	-0.146530583483742	2.35820269799559	-0.925280879372755	0.385493077082271	0.852083037989713	-5.01318012302295
O43736	ITM2A	0.20333298930976	2.20633910532551	1.12632673572942	0.297016344331606	0.824402016892888	-5.01462797811082
P42568	MLLT3	0.284212817391327	2.18894020922201	0.859762319726777	0.418282339286653	0.86852136579365	-5.01589365777498
Q9P260	RELCH	0.160490886255251	2.26482407894935	1.0445105218872	0.330843126595023	0.835865780922369	-5.0172295064642
Q8IVL1	NAV2	0.126142804742993	2.46976571945146	0.424724770245381	0.683739102605869	0.94308080798358	-5.01819187673294
Q96DT6	ATG4C	-0.196537851392287	2.23276799328654	-1.26384220232445	0.246595374360537	0.807596437540365	-5.01852017964512
O43379	WDR62	0.113138872215769	2.30994690099087	1.23180757516382	0.257644008931398	0.812295495519338	-5.02032635901985
Q6XZF7	DNMBP	0.142891158101772	2.29990687054863	1.07319366422692	0.318649154937254	0.831637091995755	-5.0217601074568
O75063	FAM20B	-0.150124075950021	2.27029956055008	-1.51470250668975	0.173457426705504	0.751254109679022	-5.02217793444748
P50443	SLC26A2	0.21132920739416	2.43454280755474	0.925863772006776	0.385210186883108	0.852083037989713	-5.02350611088223
Q96S99	PLEKHF1	-0.133165726472174	2.32783396352095	-1.33606107290051	0.223172153871466	0.794286461963488	-5.02379057467837
Q8N108	MIER1	-0.0992322015706001	2.28155926410442	-2.07249694784687	0.0767782045946281	0.648345443205056	-5.024475458904
P04233	CD74	0.121051400656346	2.2800700664891	2.66015730364643	0.0323446627753085	0.505979839981366	-5.02480379141833
O75414	NME6	0.135477116138555	2.27037484913166	1.33568655302659	0.223288447938547	0.794286461963488	-5.02482023064903
Q7L7V1	DHX32	-0.146182869387557	2.30672724748747	-0.565222091165709	0.589504298055577	0.918946836547496	-5.02498571786469
Q6NS38	ALKBH2	-0.201179934191605	2.20074794057357	-1.41324407872382	0.200313839921056	0.774793691678354	-5.02600258197233
P60520	GABARAPL2	0.103048776703714	2.33662953425015	1.48844326968748	0.180076119200216	0.755717223710714	-5.02617398109533
Q96BN2	TADA1	-0.263488509639611	2.21275766531893	-1.35078577309234	0.218641757764207	0.791574598195841	-5.02712450641484
Q9BX59	TAPBPL	0.132197481546024	2.3711227756875	1.27877226300174	0.241586167299165	0.805354785140912	-5.02759262020161
Q8IZA0	KIAA0319L	0.118871270545636	2.22098402133474	1.24647659930754	0.252533441399827	0.809914009719144	-5.02783493100375
O75157	TSC22D2	0.173160499045821	2.3416477585074	1.2581011451803	0.248545140791759	0.807596437540365	-5.02854963951113
Q8WXH0	SYNE2	-0.0906842922281414	2.31433696780376	-1.59041288372649	0.155602085761706	0.740869996534917	-5.02928281048352
P61966	AP1S1	0.0706537595961149	2.32146983232931	1.84489341754924	0.107406500125315	0.686241946877078	-5.02976340861051
Q6ZS17	RIPOR1	0.126676861865155	2.32757576298707	1.06256649740843	0.323124523063135	0.83221970381222	-5.03001521982652
Q9H977	WDR54	0.148597547755023	2.38229520022523	1.16354863817595	0.282588308882301	0.820020700265876	-5.030759997888
Q5H9E4	SLC25A53	0.18134563811304	2.42089914478531	1.08047141419252	0.31561306154073	0.830472302668203	-5.03131369985161
Q08AD1	CAMSAP2	-0.115815724301997	2.32107190980822	-1.0849868911434	0.313741034077685	0.830472302668203	-5.0313142264865
Q8N0Z3	SPICE1	0.196634307398816	2.22303715759558	0.765842849060698	0.468708089068009	0.887347345316742	-5.03212586935014
Q2NKJ3	CTC1	0.157227030674999	2.35995882715219	0.93900315443999	0.378874577812294	0.848900313820043	-5.03260669250543
Q8TEH3	DENND1A	-0.144835477731689	2.2018949323534	-1.21001882106813	0.265396768187612	0.812866795277683	-5.03265779022328
Q6ZS30	NBEAL1	0.173863232315405	2.30492228788325	0.814397074024886	0.442137455135902	0.874178120556187	-5.03320501221038
O14576	DYNC1I1	0.135807318708199	2.18866466381054	0.413226106064704	0.691759175468215	0.944384233049712	-5.03345249792622
Q96Q07	BTBD9	0.139753555095475	2.06214875058961	0.293050863499606	0.777948103921612	0.957415938517681	-5.03349191117468
Q99622	C12orf57	-0.297761342089526	2.41888800207567	-1.10039530673256	0.307420301679366	0.830472302668203	-5.0345373684623
Q6ZU35	CRACD	-0.107564502984145	1.95829763865057	-0.232870858799488	0.822499109226117	0.968093051076484	-5.03457081601374
O95059	RPP14	-0.136630112067109	2.40997192638579	-1.27674448010928	0.242261336355202	0.805354785140912	-5.03457402888349
Q9UHK6	AMACR	0.420910928267004	1.95541612739918	0.947833779573897	0.374660892778034	0.848021070002468	-5.03483309687525
Q9H2W6	MRPL46	0.0553564840137261	2.31715506097285	2.04915258136581	0.0794743087849332	0.649845671269595	-5.03498960449129
Q969H8	MYDGF	0.0621197986195372	2.31868392885406	2.7538665622068	0.0282372042803916	0.489332554367359	-5.03554635763474
O00462	MANBA	0.115073537388357	2.27954574382629	1.31977485514543	0.228278433719251	0.796425785501934	-5.03693391646672
P29374	ARID4A	0.164804986461217	2.30718309814969	1.34122117864581	0.221575251745693	0.794286461963488	-5.03779015627456
Q9UJF2	RASAL2	0.0636825043387688	2.17428020146255	0.323388159482469	0.755812338519137	0.952875927577001	-5.04053399864532
Q99714	HSD17B10	0.0437956934343064	2.32467818823722	2.7147578961997	0.0298808815976323	0.497466615579281	-5.04135390220492
Q13137	CALCOCO2	-0.156396143235374	2.32289533991299	-1.48204849869593	0.18172231898653	0.757261346810947	-5.04151579174499
P18887	XRCC1	0.0757639868405477	2.35338157073702	2.04490621785189	0.0799747309374133	0.652156173768788	-5.04162563173093
Q4U2R6	MRPL51	0.116927431767412	2.27416519016622	1.30566388845618	0.232784694587475	0.799969187789026	-5.04165033137878
Q9H4F8	SMOC1	0.178765788130271	2.48427689533975	0.772733927249238	0.464872022360242	0.884998763389968	-5.04182243949767
Q9P2K6	KLHL42	0.184915059077039	2.31202730690723	0.984090838797472	0.357732488843655	0.84542523403077	-5.04249453899189
Q7Z5L2	R3HCC1L	0.166827471083664	2.26051659305197	1.09174571905219	0.310955680427095	0.830472302668203	-5.04254790354705
Q70EK8	USP53	0.142594285993908	2.27863395789123	0.667385010808406	0.525828236127715	0.89730642127458	-5.04478132834985
Q9UKV0	HDAC9	0.295373887422949	2.34713988366984	1.73324274487551	0.126484623903681	0.711512502375176	-5.0451361966834
Q5JTH9	RRP12	0.0668012061020634	2.2802592542763	1.91043183530249	0.0975339457224889	0.677430877769488	-5.04526668390258
Q9Y244	POMP	-0.159989733812822	2.32724864670142	-1.69240072021073	0.134239224399898	0.71458017564436	-5.04878659036685
Q12986	NFX1	0.0745441791454642	2.31013689149997	1.61262230496308	0.150696007082319	0.73634166044732	-5.0491567438816
Q96N46	TTC14	0.161002571797192	2.3724874352241	1.21093691579072	0.265066166376677	0.812866795277683	-5.04998448313198
Q8IWV7	UBR1	-0.104648596954017	2.35917524232026	-1.37259871597433	0.212079058160855	0.783543971270746	-5.05103173764035
Q9UKB1	FBXW11	0.166958193445203	2.38170530290158	1.29771472840655	0.235357058499704	0.802690277955075	-5.05108438328641
Q5JTJ3	COA6	-0.141171972824762	2.35540428468837	-2.26409872541725	0.0578367631270148	0.602514687324611	-5.05158814510497
Q9BVT8	TMUB1	0.147570581579832	2.33341799783212	1.76275619544372	0.121147894023374	0.705364774957222	-5.05241137103188
Q96NC0	ZMAT2	0.0882014810334406	2.34631449285293	1.76262188451983	0.121171686972472	0.705364774957222	-5.05360459252225
A6NI79	CCDC69	0.158597521012205	2.32496986154331	1.10694610967497	0.304764492327345	0.830472302668203	-5.05370297808254
Q92973	TNPO1	-0.0656621247116366	2.31196926765517	-2.10993147623055	0.0726433670479014	0.644483141758564	-5.05375453243936
O15417	TNRC18	-0.604276421441269	2.00019723278535	-1.10376731086355	0.306050897997372	0.830472302668203	-5.0540338847763
O00231	PSMD11	-0.0496288485613977	2.33359341265003	-2.45563188381351	0.0436146403697498	0.558528930731487	-5.05451662062431
P63244	RACK1	0.0392185728206122	2.35952121590455	2.97332065643472	0.020617005330116	0.442964862980406	-5.05472607780535
O75665	OFD1	0.151819048431709	2.35212303691253	1.03529696125176	0.334837685367135	0.836235132031432	-5.05490519547388
Q14517	FAT1	0.100010871995164	2.30887138327532	1.45748241196076	0.188173853095616	0.763409066258212	-5.05507949990064
Q8WXW3	PIBF1	-0.189504428410738	2.40416961376486	-0.748893774368632	0.478234123338003	0.888798089793255	-5.05535618943086
Q07666	KHDRBS1	0.0578151604849483	2.32154460135245	2.72356823835466	0.0295020614898059	0.495193000944922	-5.05626044739618
P31749	AKT1	-0.175681954417834	2.2681853815385	-1.19018642401807	0.272623445593734	0.816663571522209	-5.05643705062019
Q9NW15	ANO10	-0.134976824011866	2.3241978157437	-0.827328603743573	0.435241628412385	0.871083093688624	-5.05764362822669
Q86TN4	TRPT1	-0.119266373992665	2.33289701352523	-1.66161877712692	0.140378267381908	0.722531764354467	-5.05771882799393
Q93015	NAA80	0.214003136210981	2.1524971919739	1.13531801118745	0.293476818205669	0.822263195262937	-5.05781009465123
Q969H4	CNKSR1	0.143791719148094	2.29082099631089	0.786603827721388	0.45721610742963	0.881950826998226	-5.05786777144181
Q9P1Q0	VPS54	-0.134536366796287	2.43919623776931	-0.993779897342903	0.353309714567119	0.843265873461893	-5.05805119946959
Q14435	GALNT3	0.105772590291215	2.26683407103395	1.31414741923879	0.230066348684278	0.796937200184593	-5.05985631857554
P01033	TIMP1	0.115885118408561	2.20776019977893	1.20693915581385	0.266508279968504	0.812972130342484	-5.06051045375372
Q92608	DOCK2	-0.0532185367494436	2.30083688379357	-2.16323853736829	0.0671360445280718	0.633084180932895	-5.06087526915122
Q7L099	RUFY3	-0.0947715607502765	2.32876904697097	-1.62095663484203	0.148892372882169	0.733236797763486	-5.06155613731847
O75486	SUPT3H	-0.14673547651772	2.06034320288497	-0.766674215201732	0.468244155037929	0.887347345316742	-5.0623541551738
Q9HC62	SENP2	0.171898301497228	2.24596011459799	0.735621692559262	0.48578348134205	0.888929903736045	-5.06254069149997
O14593	RFXANK	-0.179307084338359	2.17367450625949	-0.546801252655956	0.601438709655036	0.9214201405427	-5.06398793230334
Q5T7V8	GORAB	0.179053453445874	2.30267643260022	0.952842872793069	0.37228653113467	0.848021070002468	-5.06438250127368
P20839	IMPDH1	-0.0625450559205532	2.34871820763207	-2.10781159681032	0.0728714769429813	0.644483141758564	-5.06489984867436
Q9HD23	MRS2	0.15891499197266	2.38511366279598	1.17120802755088	0.279692462645519	0.819055648961423	-5.06509557429087
Q9UIF9	BAZ2A	0.132138955313242	2.29464429717405	1.53210476599949	0.169194285154627	0.749517192495242	-5.06672777524226
Q9BSW2	CRACR2A	-0.129414384026836	2.35783797705293	-1.39605857077191	0.205215676111115	0.779091454857431	-5.06688631684325
P43251	BTD	0.119279895909297	2.32707970346511	1.47553500941779	0.18341309677833	0.760141659183326	-5.06747927321696
Q9H0X9	OSBPL5	-0.0845280526547127	2.3136313238684	-1.68689416284359	0.135318515564109	0.71458017564436	-5.06782300396993
O00142	TK2	-0.188258243447393	2.37452434937834	-1.4762853411222	0.183217601326722	0.760141659183326	-5.07054327644882
Q9ULJ7	ANKRD50	0.122972171895294	2.43109844920683	0.896648503445392	0.399580421674487	0.858415546107785	-5.07121837404896
Q8N4S0	CCDC82	0.1262386952524	2.43142262878488	0.584498672945993	0.577160057773536	0.916578351802944	-5.07127391869428
O75354	ENTPD6	0.170233104091464	2.32189936600384	1.09346555424954	0.310250120411451	0.830472302668203	-5.07186203170827
Q8N8R7	ARL14EP	-0.11373119085993	2.3778638434995	-0.947971005854919	0.37459569367389	0.848021070002468	-5.0722961516809
P61077	UBE2D3	-0.0699136311837052	2.42213023845305	-2.64782176491634	0.0329300607688308	0.506914732161913	-5.07276437410387
Q96PM5	RCHY1	0.123056832683728	2.2445964918721	1.10431164906721	0.305830301449971	0.830472302668203	-5.07292441451777
Q9BRF8	CPPED1	-0.14163007115568	2.2198192650169	-1.36752327044698	0.213590367408298	0.785275410750625	-5.0740796649637
P07992	ERCC1	-0.0933258101011102	2.41330655245015	-1.45889510119647	0.187797319640899	0.762637772881748	-5.07455565183288
P57764	GSDMD	-0.0515636304187884	2.31127131306435	-2.18271735377373	0.0652296952363933	0.627328234584704	-5.07486314854034
Q9Y6A1	POMT1	0.309509592657386	2.09096270196454	0.918940941854873	0.388580022701238	0.852998095528121	-5.07501558601161
Q16635	TAZ	0.14137483929484	2.33649575362978	1.08936121808039	0.311936061334909	0.830472302668203	-5.07601546846666
P26045	PTPN3	0.242844844121549	2.17672873175332	1.10797950592007	0.304347241506077	0.830472302668203	-5.07743686175361
Q9GZM8	NDEL1	0.135156589373496	2.34442401749017	1.62187409982811	0.148695058219146	0.733236797763486	-5.07757958919418
P58511	SMIM11A	-0.171137646851493	2.28127660812987	-0.632629953628254	0.547000889838317	0.906402522012809	-5.07902835351347
Q9BWE0	REPIN1	0.107324255609952	2.27212469333737	1.74140210472923	0.12498724090248	0.71119752964971	-5.07906189287118
P22413	ENPP1	-0.141584835543979	2.40724706417705	-0.784223219934569	0.458523966429774	0.882412541809326	-5.07913811763281
Q7L5N1	COPS6	0.0532746475705302	2.31055288586	2.06036467149179	0.0781678662087749	0.648345443205056	-5.07934644659337
Q8IZT6	ASPM	0.10533744492575	2.30264057112604	1.23813757168712	0.255428006441299	0.812180315115673	-5.08052529243807
Q8IWW6	ARHGAP12	-0.172733033123769	2.27790996575217	-0.531475344188995	0.611469033562186	0.92555423469827	-5.08062714248154
Q3KRA6	C2orf76	-0.146336723893683	2.4120722029622	-1.43183432693963	0.195129233403498	0.770018098398594	-5.08088109502898
A4FU28	CTAGE9	-0.107745300223496	2.3455093659806	-1.38896462471131	0.207269997641074	0.781271736375668	-5.08131714534253
Q8N335	GPD1L	0.0830373466915075	2.37072880945797	1.57454050999273	0.159198625796647	0.742870754752478	-5.08196260771921
Q96T21	SECISBP2	0.0705759468135	1.90860954644045	0.127442773435188	0.902160240528477	0.982216627241098	-5.08258260250114
Q9HB20	PLEKHA3	-0.11196292652927	2.27143132294447	-1.26890173136852	0.244887947460032	0.806398033026672	-5.08335993887926
Q9H930	SP140L	-0.235310547571967	2.32257277725698	-0.702495886961143	0.504967825011547	0.891384549853148	-5.08472302399778
Q96EA4	SPDL1	-0.137889296935999	2.26023163031805	-1.24928427434678	0.251565177991806	0.809289542752944	-5.08477944030952
Q02156	PRKCE	0.016781960145417	2.38428250797801	0.0642882585119339	0.950531290178447	0.993692373752553	-5.08490523015362
P36578	RPL4	0.0403340215520919	2.33836934116767	2.89659659997457	0.0229995727480324	0.460442797853063	-5.08510111743996
Q14511	NEDD9	-0.257166275707692	2.30648898186818	-1.06569549173251	0.321801638372015	0.83221970381222	-5.08661667475028
P32780	GTF2H1	-0.127527642432069	2.29987493025976	-1.16917991120409	0.280456838123572	0.819055648961423	-5.0867406722959
Q9UL54	TAOK2	0.184206468543204	2.34369784904153	0.745794895699706	0.479989759255722	0.888798089793255	-5.08885005077384
Q9UKS6	PACSIN3	-0.142241428984584	2.29527825329206	-0.873015588876965	0.411490937495468	0.86550995327548	-5.09035757309227
Q14151	SAFB2	0.0609590131023361	2.32668543952346	2.48287341260187	0.0419049278156533	0.555482342964186	-5.09095829336317
Q6YHU6	THADA	-0.0991471300882411	2.3635460542985	-1.49228500960847	0.179093665447796	0.755717223710714	-5.09118294788181
P18621	RPL17	0.038956341851977	2.3673341081768	2.51550961073391	0.0399471661088322	0.553604189804483	-5.09127992396936
Q53GL0	PLEKHO1	-0.146678480953683	2.12963066132444	-0.794926774391675	0.452663842704701	0.880841644462007	-5.091351040788
Q68CJ6	NUGGC	0.182281735281338	2.29580376531697	1.3933309552435	0.20600341147696	0.779091454857431	-5.09165514403626
Q96FK6	WDR89	-0.108589076985105	2.32723378708546	-1.30430363499776	0.233223139046011	0.799975639194185	-5.09181838410419
Q27J81	INF2	0.144990726942697	2.27699709493489	1.03258037412299	0.336022705684549	0.836235132031432	-5.09216809946698
Q7Z2E3	APTX	-0.103249750321537	2.34189730587217	-1.57444396640256	0.159220735149332	0.742870754752478	-5.09222067531448
Q2TAA5	ALG11	-0.12468268120111	2.32866617879133	-1.39500835087643	0.205518662236832	0.779091454857431	-5.0925330805432
Q05932	FPGS	0.101709338406801	2.36481137010748	1.60673729208559	0.151981816226743	0.739159871846917	-5.09283523341712
P00519	ABL1	-0.129159390295577	2.39779858090875	-0.671398839980977	0.52341637544273	0.896884513783115	-5.09295502474586
Q14872	MTF1	0.110878803541366	2.35495065790312	0.70917270233776	0.50106197658162	0.891384549853148	-5.09388997543536
P08069	IGF1R	0.136126334761647	2.33137800068739	1.18096966473828	0.276037620124237	0.816663571522209	-5.09414057470842
O15031	PLXNB2	0.0995484190964772	2.29621510776949	1.52411907465097	0.17113854419861	0.750540383626523	-5.09418052368866
Q8WUU5	GATAD1	-0.155432861152555	2.28301695374804	-0.887775848433043	0.404022051012291	0.861821507304186	-5.0946178428657
Q96LB3	IFT74	0.200950025737379	2.28600764376466	0.811829435226128	0.443515740731009	0.874675483676637	-5.09553253664754
Q9NPF4	OSGEP	-0.0873678441357481	2.32448951553929	-1.83487477823359	0.108998563538271	0.689406419731175	-5.09604398553743
Q9BU70	TRMO	0.0772502300501119	2.31523481040149	0.319489878258472	0.758643540588575	0.952875927577001	-5.09676192178732
P35222	CTNNB1	0.15385450231965	2.33826082496506	0.781728361478147	0.459897347433348	0.883129501826206	-5.0968850166489
P28799	GRN	-0.20923229187781	2.32968743020605	-1.33574106028022	0.223271519318788	0.794286461963488	-5.09765187826099
P41252	IARS1	-0.0290667365834387	2.33267893350611	-2.50781692908519	0.0403999692003968	0.554818539218685	-5.09773095625756
Q9NPB6	PARD6A	0.161328326571063	2.3894038219084	1.01953950723552	0.341757360848984	0.837256127787602	-5.09782669304227
P50053	KHK	-0.0941327867804165	2.3512397536483	-1.44817422036141	0.190671885412844	0.763894725823218	-5.09790094491621
Q49AM3	TTC31	0.23040214682769	2.2754857301028	1.03367543256973	0.335544626017041	0.836235132031432	-5.09799767678808
Q9Y4D8	HECTD4	-0.029152286873351	2.40012397509992	-0.13202009434574	0.898668984503969	0.981806804933378	-5.09852512011461
Q9NYK1	TLR7	0.19225956758671	2.27150056254101	0.629907674500766	0.548680957728542	0.906402522012809	-5.09896392041952
Q99611	SEPHS2	-0.187416376828044	2.46974997584061	-0.915460432037901	0.390282519828441	0.853695185848934	-5.09996811015996
P11233	RALA	-0.0654664259950745	2.32288121407922	-2.10456785132794	0.0732219042810041	0.645223600709188	-5.10069131027906
Q8TEB1	DCAF11	-0.136772300908853	2.28394510114544	-1.12675386585929	0.296847411919583	0.824248205716289	-5.10100149638145
Q8WTW4	NPRL2	0.167772033299677	2.32270393737124	1.09203145512093	0.310838367918517	0.830472302668203	-5.10162830038314
Q969V6	MRTFA	-0.14223047267889	2.3928031538355	-1.08161356159884	0.315138703127318	0.830472302668203	-5.1020804726166
Q5PSV4	BRMS1L	-0.1345872094758	2.29558768554766	-1.02727396931208	0.338346972807853	0.836235132031432	-5.10208999583083
P20933	AGA	-0.184990488808672	2.40106755454227	-1.13059899127001	0.295330181455022	0.823119797780911	-5.10216556783292
O15155	BET1	-0.167455912978913	2.29343185378673	-1.70146627663573	0.132480055786887	0.71342895300861	-5.10221356030013
Q9Y2V7	COG6	-0.109281053659099	2.29794318721942	-1.31190948047165	0.230780751185787	0.79733737247626	-5.10398793524948
Q7Z449	CYP2U1	0.110744656164339	2.34979534216459	1.31163644545517	0.230868042200512	0.79733737247626	-5.10454596158269
P13631	RARG	-0.184854821004294	2.08464962111724	-0.737969587624635	0.484442231277073	0.888902956831059	-5.10521949109764
Q66K64	DCAF15	0.131340403165497	2.27780853043938	1.03273533385973	0.335955020915709	0.836235132031432	-5.10522575457362
Q8N680	ZBTB2	-0.104431152112344	2.27783239542718	-0.362711744110486	0.727484206604516	0.951598580247797	-5.10571319352465
Q7Z5W3	BCDIN3D	0.150514280259697	2.1219725615776	0.723664947826168	0.492651951205333	0.890723560184742	-5.10582900821298
Q14451	GRB7	0.136777787121633	2.35364128509408	1.03630039702036	0.334400804461477	0.836235132031432	-5.10609520988186
P83436	COG7	-0.105466961654414	2.32016357082852	-1.58117783608927	0.157685406917696	0.742784675475103	-5.10646152766383
Q8TB52	FBXO30	-0.129007540988415	2.31825082391898	-1.18079459752799	0.276102814456897	0.816663571522209	-5.10723149496218
Q9Y4X4	KLF12	0.15683868006994	2.32039763335206	1.0618133136699	0.323443603382191	0.83221970381222	-5.10747282827504
Q9P2M4	TBC1D14	0.0867508906208503	2.48461950367885	0.380278924599302	0.714971926191043	0.950257709727553	-5.10778615763943
Q15262	PTPRK	-0.0468729815155622	2.11127688818561	-0.14927486120339	0.885530548032916	0.981479700715732	-5.10779659239239
Q8N122	RPTOR	0.104852600924216	2.29836756075071	1.4347577720222	0.194324943572127	0.768514932068198	-5.10808687619208
Q53FZ2	ACSM3	-0.104061919087773	2.33897842609468	-0.911763111704002	0.392097144417901	0.853695185848934	-5.10842125690863
Q10469	MGAT2	0.0812133253214157	2.3041703134957	1.70807896543771	0.131210638496961	0.71342895300861	-5.10856639362312
Q6IBW4	NCAPH2	-0.113287903721649	2.31142197851717	-1.62014058035434	0.149068082823914	0.733236797763486	-5.10978263131723
L0R819	ASDURF	-0.118292684849359	2.24608392004138	-1.80604360611115	0.11370812232492	0.693434444830471	-5.11003585839234
Q9HCI7	MSL2	-0.150855210649311	2.3506293525949	-1.20958982433409	0.265551367066766	0.812866795277683	-5.11073516173161
P16455	MGMT	-0.107294167337669	2.29769876052366	-1.5948920560255	0.154600850004384	0.740749470518536	-5.11150970229691
Q6P2P2	PRMT9	-0.140645556432712	2.342285464195	-1.00955139062675	0.346201219841469	0.840327889649809	-5.11181260453799
Q8IXJ6	SIRT2	0.0970252278392833	2.37446570218628	1.37865460657584	0.210288170012423	0.783543971270746	-5.11238243266074
Q9H9H4	VPS37B	-0.068591926388414	2.34721509003326	-1.79909055617222	0.114872864244547	0.694157068713926	-5.11302605763059
Q9Y6A9	SPCS1	0.876780027570776	1.85560809280057	2.58679587031897	0.0359925430890782	0.522774513794502	-5.11441998197176
Q99836	MYD88	-0.0996717097996058	2.42672061216383	-1.29955814414414	0.234758342582696	0.801861798633091	-5.11551905362996
O95644	NFATC1	0.193441128172372	2.18706115774308	1.15770466594422	0.284814476240947	0.820271912664108	-5.11654469131783
Q96AD5	PNPLA2	0.118609906742366	2.20610428000755	1.22104565735036	0.261448967370328	0.812866795277683	-5.11701616884434
Q9Y6I8	PXMP4	0.164141092042762	2.43128714839165	1.01027693116173	0.345876904449042	0.840327889649809	-5.11702132748917
Q86WX3	RPS19BP1	0.13207021618939	2.33705511775833	1.51662280834473	0.172982224033474	0.751254109679022	-5.11709208634228
Q8NEN9	PDZD8	0.148028885839569	2.35679756170554	0.758635350882883	0.47274319737376	0.887347345316742	-5.11728371709066
Q9BWH6	RPAP1	-0.0977003289394255	2.28592092107493	-1.57117282225207	0.159971535626146	0.742870754752478	-5.11758358096998
Q96DP5	MTFMT	-0.170601638209696	2.28179525094069	-1.22930741885487	0.258523747239605	0.812615120652284	-5.11762273939135
Q6YHK3	CD109	-0.0557756661478439	2.29418214033258	-0.294535825536293	0.776859233895204	0.957415938517681	-5.11792239142796
Q5T5U3	ARHGAP21	-0.0967989636410233	2.37413590238118	-0.385531676784152	0.711248582034659	0.949593063615113	-5.11825063586979
Q969S8	HDAC10	0.157536209517669	2.26351260235685	0.825394934008965	0.436267918411467	0.871767284800139	-5.12036424141492
Q7L2Z9	CENPQ	-0.144526731207662	2.31206644042874	-1.26976661184163	0.244597095865441	0.806305280612287	-5.12051421712692
O43310	CTIF	0.20016782616305	2.15732144636894	1.04460518972647	0.330802279700128	0.835865780922369	-5.12066807685526
Q8TBZ3	WDR20	-0.168750953114153	2.29151734287576	-1.02171899249239	0.340793635401882	0.837256127787602	-5.12188710049283
Q9HB19	PLEKHA2	-0.0895003710886101	2.34416810909909	-1.70255742578908	0.132269793958125	0.71342895300861	-5.12272090596264
Q86UT6	NLRX1	-0.13731876224767	2.35370505900291	-0.93403597209818	0.381260401481994	0.850099179088171	-5.12329239249182
Q9NR50	EIF2B3	-0.0726505539634769	2.3232136700263	-1.92083181726159	0.0960507394667925	0.677430877769488	-5.12366894344455
Q96GX2	ATXN7L3B	-0.186097068061687	2.35161778766956	-1.07199893089338	0.319149798189933	0.831941075644637	-5.12386821792681
P04839	CYBB	-0.144862489640711	2.45779769854906	-1.19760525890442	0.269901016473138	0.815479651750765	-5.12491427987503
Q96AH0	NABP1	-0.182172169237903	2.24918765477945	-1.69168695035587	0.134378664275804	0.71458017564436	-5.12493876106652
P05091	ALDH2	-0.131050564761883	2.22054504500794	-1.61920295288502	0.149270208088107	0.733236797763486	-5.1253532573318
Q8IXQ5	KLHL7	0.148273654550927	2.38576173522286	1.21501597618619	0.263601510219012	0.812866795277683	-5.12537255039173
Q00059	TFAM	0.0516590999133651	2.32688555912297	2.13874732939296	0.0696124343365371	0.639330384335095	-5.12549643013381
P98082	DAB2	-0.153860270789541	2.24279854223664	-1.31143505451438	0.23093244653871	0.79733737247626	-5.12553717015212
Q5JWR5	DOP1A	0.157157455269588	2.08579900302983	0.409514652441046	0.69435697504549	0.944718009780538	-5.12744724229393
Q9UMY1	NOL7	0.144717341743556	2.36566935248432	1.6942656154049	0.133875548779944	0.71458017564436	-5.12837623521391
Q8N302	AGGF1	0.202310144315962	2.34040454939235	1.48431246305743	0.181137954019816	0.757261346810947	-5.129074266438
Q8TCZ2	CD99L2	-0.102620609357951	2.36055014817569	-1.20079839464352	0.268736297431591	0.814736641190305	-5.1301494035682
O75608	LYPLA1	0.0394807516073507	2.32486095189438	2.38229350892927	0.0485824753817247	0.57523104678012	-5.13029929293541
P32519	ELF1	0.0879628779016756	2.23737840264906	1.70019182026119	0.132726040652845	0.71342895300861	-5.13054394503983
Q5H8A4	PIGG	-0.141939329350092	2.3867242732754	-1.02742866763753	0.338279034681941	0.836235132031432	-5.13312282683862
Q9NZJ6	COQ3	0.107057980566588	2.23524563004717	1.28208071958028	0.240488063756995	0.805354785140912	-5.13347464749804
O94868	FCHSD2	-0.169986757531528	2.34473391754884	-1.58239101119738	0.157410262367366	0.742784675475103	-5.13378350457149
O14791	APOL1	-0.125080560803136	2.34640820253371	-0.463560782179069	0.656978458036729	0.935258180640877	-5.13440138203329
Q96F44	TRIM11	-0.101207591654671	2.28379968990789	-1.34771293140231	0.219580471161897	0.792038649332604	-5.13494401622037
Q68DQ2	CRYBG3	0.105643348123184	2.42224597447092	0.769095329922206	0.466894856018397	0.886864365824336	-5.13654423523483
P19086	GNAZ	0.156240779976183	2.29569172789461	1.02723588689336	0.338363698926917	0.836235132031432	-5.1369370917354
Q96DG6	CMBL	0.0868068772134601	2.29981424180248	1.90772282733215	0.0979239467698117	0.677430877769488	-5.13874824559634
Q3YEC7	RABL6	0.0743766027429191	2.36062619774466	2.13831987392768	0.0696564583354872	0.639330384335095	-5.13876685902364
Q9P1T7	MDFIC	0.189507999972217	2.39043886589972	0.897998598489783	0.398907729777476	0.858415546107785	-5.13975628425376
Q13889	GTF2H3	0.143280267209528	2.33760945602873	1.05608553916019	0.32587835646786	0.834069706565543	-5.1399093720236
O43482	OIP5	-0.0906458970117632	2.34977352815049	-1.20671664412209	0.266588740417392	0.812972130342484	-5.13999029040415
Q14191	WRN	0.11002197808312	2.34576339188219	1.10352873157835	0.306147624462487	0.830472302668203	-5.14036315665662
Q9NQG7	HPS4	-0.0990729595407188	2.08380859242369	-0.457224894577833	0.661309057476861	0.936199077079253	-5.1413203319701
Q9NXW9	ALKBH4	0.0866891676912807	2.36110929412828	1.27290849311187	0.243543003904137	0.805354785140912	-5.1415132619282
Q9Y5A7	NUB1	-0.128477894278507	2.32276615864864	-1.34921925405007	0.21911986786158	0.791649355300285	-5.14205622684689
Q8WUX1	SLC38A5	0.0470166823004823	2.29527503088791	2.08644030966552	0.0752113961841711	0.648345443205056	-5.14238884335289
Q8NHM5	KDM2B	0.13555464005846	2.3803859425723	0.935329925860186	0.380637807403292	0.850099179088171	-5.14243692170367
Q5JWF2	GNAS	0.0583975880491908	2.31658876735075	2.06705525133395	0.0773984495946183	0.648345443205056	-5.14310134138946
P55036	PSMD4	0.0568654201273612	2.3298986230042	2.37623869456165	0.0490176816228482	0.575513420340771	-5.14313766455586
Q9NZT2	OGFR	0.0859222411322478	2.28933182179195	1.91960777090808	0.0962241589462327	0.677430877769488	-5.14346735196288
Q8WUJ0	STYX	0.130326557884849	2.2168027077344	0.317485449326932	0.760100845093447	0.952875927577001	-5.14392975228908
Q9NPE3	NOP10	0.0793423414104063	2.30900963311618	2.06826385037238	0.0772602648179115	0.648345443205056	-5.14423108947863
P08195	SLC3A2	0.0558679862592065	2.33324955653093	2.20942478520055	0.062704005972741	0.621986048317039	-5.14431373776019
Q6PCE3	PGM2L1	-0.173752287765125	2.22559259431082	-0.822797380990918	0.437649249516907	0.87235603197444	-5.1444240130917
P62333	PSMC6	0.0394692011170209	2.31568169390007	2.24145124565987	0.0598048413064869	0.61184689260052	-5.14576330302796
Q3KP66	INAVA	0.101136517578299	2.27810920221561	1.37125801816254	0.212477355657912	0.783543971270746	-5.14607631105171
P52735	VAV2	-0.103179896270358	2.32093645665394	-0.348747488791774	0.737494466728161	0.95226904120502	-5.14618434415441
Q9UPM8	AP4E1	-0.108784935702335	2.30405417652041	-0.915279900290554	0.390370978493659	0.853695185848934	-5.14792516458824
Q9Y6Y9	LY96	0.134053006225036	2.16312553820169	0.480503739786594	0.645467403695036	0.934688236857686	-5.14830689188929
O43353	RIPK2	0.242814517066839	2.18197825555903	0.863489667859571	0.416364191959352	0.86781234756217	-5.14900231172045
Q9NRF2	SH2B1	-0.0962151337139339	2.33454195926729	-0.845239350868072	0.425816760221245	0.869620832242551	-5.14914499276913
Q96I59	NARS2	-0.101521851948162	2.26441645747002	-1.59689791923188	0.154154417157174	0.740749470518536	-5.15002763378599
O43278	SPINT1	-0.108005672316986	2.29897846076568	-1.54383589869368	0.166374832834862	0.746732430565337	-5.15022232377676
Q6PIW4	FIGNL1	0.129622045566135	2.25431349152731	1.32338515506387	0.227137773239214	0.795367352935581	-5.1506995827737
Q13033	STRN3	0.0537489820752606	2.28402314686699	1.96135399050777	0.0904790751320478	0.665992408009126	-5.15074111609236
P18074	ERCC2	0.0826284912625771	2.30955779980011	1.38650116968091	0.207987641704196	0.781271736375668	-5.15156062274713
Q96SN8	CDK5RAP2	-0.0862299403851278	2.32399417331002	-1.43804542116213	0.193424008596333	0.767794133238287	-5.1521645944952
Q8IY31	IFT20	0.130759622340317	2.38265512322378	0.79772726344607	0.451139175538394	0.880443961320411	-5.15238591323876
Q9NVR5	DNAAF2	-0.0340538234193955	2.1540822237746	-0.0843094700204931	0.935161998536423	0.991257239944996	-5.15428821739185
Q96PV7	FAM193B	0.0293366503356432	2.31729428389451	0.091768242985458	0.929443457926351	0.989614432507809	-5.15438815199925
Q9H7C9	AAMDC	-0.0797362146706334	2.36868777077702	-1.56432579922949	0.161553675652422	0.742870754752478	-5.15499397646244
P55160	NCKAP1L	-0.0805130381668973	2.31826124131329	-1.85209197708283	0.106276474256501	0.685964044240755	-5.15677371148089
Q14008	CKAP5	-0.0609730025837697	2.33073537097563	-1.98130413549715	0.0878536531134653	0.661878326972455	-5.156880486804
Q96JI7	SPG11	0.161006804559269	2.272726403561	1.03097593504513	0.336724139166959	0.836235132031432	-5.15737921197273
P07858	CTSB	0.0490863573317478	2.31354802261497	2.29327000014754	0.0553980404251392	0.596719330567454	-5.15785113795507
Q9ULP9	TBC1D24	-0.132254280422774	2.30464294839519	-1.18096728499973	0.276038506243281	0.816663571522209	-5.16145753890411
Q13946	PDE7A	0.146253190430942	2.36474821186142	0.840138120923857	0.428486154708899	0.869620832242551	-5.16193072040597
Q6UVJ0	SASS6	-0.0367371683938084	2.27281765136864	-0.117567825067749	0.909699951858162	0.983945750948639	-5.1623387696565
Q14558	PRPSAP1	-0.0662664146552512	2.3314929993408	-1.75523032544097	0.122487988433304	0.707545969780608	-5.16235230228363
Q9BYK8	HELZ2	-0.0996189026812391	2.32745997678207	-1.01195933901829	0.345125782955454	0.839811707639386	-5.16289841468887
Q9GZN1	ACTR6	0.122123845777655	2.36933046015242	1.51358988705063	0.173733303514476	0.751254109679022	-5.16393941019792
P51530	DNA2	-0.135031376254401	2.44582572588386	-1.14168420696645	0.290991681092331	0.820271912664108	-5.16457911677031
Q96CN5	LRRC45	0.137060123150149	2.39569637014875	0.603862849447208	0.564911332397641	0.914348704462716	-5.16458871764957
Q96A29	SLC35C1	0.148290494336501	2.34241515597786	0.990345790951245	0.354872423480533	0.844275447867676	-5.1653726800555
O75716	STK16	0.145860779704344	2.26901719395646	0.885642705778185	0.405095276742761	0.861821507304186	-5.16571773450726
O95476	CTDNEP1	0.195753562248213	2.18204903896365	1.25902217417011	0.248231456877069	0.807596437540365	-5.165875259962
P06733	ENO1	0.0414937070528714	2.34307323304997	2.95744582347574	0.0210876515627446	0.446406524772854	-5.16638707990698
Q15649	ZNHIT3	0.248939372225933	2.29644292579372	1.39249744700624	0.206244663796161	0.779091454857431	-5.16651806287763
Q13155	AIMP2	0.0438613619814213	2.31247583027729	2.29818303615574	0.0549976904232186	0.596670141778936	-5.16661945077105
Q92609	TBC1D5	-0.0851899276584032	2.32185417631117	-1.41627940794379	0.199459000093412	0.774589119537644	-5.16684541380427
Q9P2E5	CHPF2	0.0939437547281247	2.2834228066898	1.30546339333277	0.232849274330049	0.799969187789026	-5.1668811433239
P81877	SSBP2	-0.171296658285828	2.38996642479124	-0.786579265406148	0.457229588369374	0.881950826998226	-5.1679394990568
Q9BS16	CENPK	0.106527327933373	2.25127360514427	0.465661987694721	0.655545378625073	0.935258180640877	-5.16871156898249
Q9BRT2	UQCC2	-0.0753633731931445	2.38528132638051	-1.61506276533219	0.15016577012609	0.735320002173801	-5.16941619659731
Q13084	MRPL28	0.0809812418075325	2.27866685981162	1.68491416581243	0.135708594458034	0.715599204328093	-5.16966608106288
Q9Y248	GINS2	0.228413114250576	2.32559220659154	1.55180825660073	0.164483459685756	0.744476096815164	-5.16998239581797
Q8IYR2	SMYD4	0.0868446086822102	2.15623743734311	0.325374004251986	0.754371621179642	0.952875927577001	-5.17024429039667
Q6PJG2	MIDEAS	-0.123261626954405	2.30695657088595	-0.954673033362762	0.371421869280284	0.848021070002468	-5.1704753309729
O95391	SLU7	-0.0922790066371822	2.32422218763612	-1.74507690975555	0.124318374095787	0.710768278983866	-5.1707400084783
O95630	STAMBP	0.0674260402116827	2.32986372519859	1.67180657628082	0.1383177711031	0.718915773786407	-5.17132289743867
P59074	CHMP4BP1	-0.163947075896383	2.40692644650592	-1.83338987794994	0.109236459477141	0.690115990075756	-5.17132896791942
O00625	PIR	0.0918306312471823	2.37558880175992	1.47022932416181	0.184800865127764	0.76154317916725	-5.17181591265324
Q13129	RLF	0.12469022289653	2.30866559036927	0.955514767698835	0.371024703177391	0.848021070002468	-5.17249936862274
Q5JSJ4	INTS6L	-0.0792907967584595	2.16878011310409	-0.339749066119147	0.743974170910587	0.95262607484021	-5.17292220774507
Q8NA19	L3MBTL4	-0.16787649819309	2.23122986987081	-1.14032340343453	0.291521431257318	0.820271912664108	-5.17321434660136
Q9H4F1	ST6GALNAC4	0.107257746081472	2.38698615515027	0.652088293293179	0.535083414718595	0.901251027662288	-5.17356567753366
P57060	RWDD2B	0.0955804843825485	2.22905141400442	0.215600100680473	0.835423746196822	0.972748986044598	-5.1739779954356
Q96AG3	SLC25A46	0.0844055563533828	2.39607600573681	1.28261932203375	0.240309704832902	0.805354785140912	-5.17448587026162
Q96EI5	TCEAL4	-0.0843317112644675	2.39095562997358	-0.387389471257801	0.709933721077734	0.949339177426733	-5.17468690548578
Q09327	MGAT3	0.187695266077641	2.30119589891085	1.4170519793223	0.199241941522802	0.774589119537644	-5.1747599390515
Q9HBF4	ZFYVE1	-0.171458846605542	2.17769594161498	-0.601268827942718	0.566543259573155	0.914348704462716	-5.17622762354031
Q9Y4E6	WDR7	-0.10034612007781	2.3228159941372	-1.36697967177215	0.213752796281884	0.785454986742287	-5.17703423846449
Q6P1M3	LLGL2	-0.0255526807541243	2.18900790231901	-0.0694432995712133	0.946571580138113	0.993692373752553	-5.17711474592025
Q8N9A8	CNEP1R1	-0.177764332754884	2.2734612009298	-1.1288292684993	0.296027697405989	0.823119797780911	-5.17728978487009
Q9UG22	GIMAP2	-0.126389328775241	2.45148203418047	-0.625298941864271	0.551532363811899	0.906739299300137	-5.1773734568918
Q99618	CDCA3	0.268818801014952	2.35690998415153	1.29183398867692	0.237275880569216	0.805023553769094	-5.17811531430161
O75144	ICOSLG	-0.101185482595902	2.33773286379828	-1.41525633033155	0.199746764877637	0.774793691678354	-5.17856587707253
P78362	SRPK2	0.0654930123183848	2.29122353528154	1.73569489883592	0.126032827569052	0.71119752964971	-5.18017300248437
Q8NFH5	NUP35	-0.0642756494711169	2.34136347500705	-1.88514538057976	0.101233910712439	0.678099101183597	-5.18026145067993
Q7Z4H8	POGLUT3	0.113605738086085	2.41395770300761	0.519611517616256	0.619295499414546	0.927832876121526	-5.18029335707392
P53355	DAPK1	0.141380347423802	2.28272399763079	1.18511956955436	0.274495970663794	0.816663571522209	-5.18055944089865
Q5THK1	PRR14L	0.072224844875966	2.34208674406542	0.374473222589554	0.719096913652246	0.951299207446262	-5.18063235397787
Q9NUN5	LMBRD1	0.185802430694666	2.39168441354933	0.938442793355803	0.379143164945138	0.849154386386999	-5.18088877716018
P01106	MYC	0.0965633262705886	2.39184999895838	1.33391655089586	0.223838777818177	0.794286461963488	-5.18130564661873
Q9NPG3	UBN1	0.0983778209219622	2.2792281885867	1.05039848478091	0.32831020792638	0.834977379948667	-5.18149141354739
Q86X83	COMMD2	-0.111464611661256	2.30417144071826	-1.72687065973626	0.127665854195371	0.711955868472743	-5.18168491612362
Q9P275	USP36	0.0781859849605295	2.30346308930283	1.51346578504137	0.173764099736932	0.751254109679022	-5.18222511097647
Q9UL40	ZNF346	0.164235481654952	2.34516003627419	1.37330192248712	0.211870411801584	0.783543971270746	-5.18254975191545
Q9UMX1	SUFU	0.112331290116766	2.34109103601492	0.796316972605476	0.451906533330546	0.880841644462007	-5.1829160321182
Q8IZ21	PHACTR4	-0.125636465500483	2.19963817439859	-1.25087378398645	0.251018420220509	0.808626774277337	-5.1829833623892
O43156	TTI1	-0.0968849159497613	2.31966007662869	-1.6777528240453	0.13712831845319	0.716038881725903	-5.18363178699549
Q5U5Q3	MEX3C	0.157682862255097	2.26965183442018	0.740918362270825	0.48276121215684	0.888798089793255	-5.18373976435194
Q15813	TBCE	-0.0683766528012722	2.33128541708118	-1.73955820652273	0.125324145840098	0.71119752964971	-5.18422398218631
Q8NCD3	HJURP	-0.103314782472637	2.33201843319256	-1.06341348213239	0.322766004799034	0.83221970381222	-5.18435575761237
Q9UQ84	EXO1	0.0817800641784916	2.40727978094382	0.270029881461069	0.794895509537575	0.962116401859032	-5.18467853946739
Q9NV56	MRGBP	0.0711089296093923	2.36589594773978	1.49482962238601	0.178445612065726	0.755083509432914	-5.18503134111057
Q9Y6K5	OAS3	-0.133267034348917	2.23927333401413	-0.844399990644791	0.426255166090756	0.869620832242551	-5.18540219917124
Q8WYL5	SSH1	-0.0583235457506258	2.31989638563305	-0.288780181267422	0.781082616622084	0.958013662042728	-5.18584301436268
Q9NYP3	DONSON	0.212235000173256	2.26723646735727	1.0841940364122	0.314069087589113	0.830472302668203	-5.18620697515519
Q92545	TMEM131	0.159150924317505	2.28443598142502	0.911635805527984	0.392159737054526	0.853695185848934	-5.18654448629173
Q15435	PPP1R7	-0.0594343859097747	2.34879489372164	-2.07656946749278	0.0763172520719925	0.648345443205056	-5.18681639238123
Q96G25	MED8	-0.137546185997072	2.27928395257654	-1.32621655934175	0.226246681627828	0.795040008045042	-5.18684104329341
Q9HAH7	FBRS	0.181526056539844	2.33816887101047	0.944422643312173	0.376284356627798	0.848021070002468	-5.18684953668098
Q13823	GNL2	0.0781637959173851	2.28993610642281	1.66613487550072	0.139461345243721	0.721653321172812	-5.18697036328732
O15213	WDR46	0.100879253432726	2.30198930086578	1.30315699863845	0.233593285368854	0.800057002388324	-5.1869954792732
Q13542	EIF4EBP2	-0.135370817971219	2.26943881403774	-0.599832291862761	0.567448191174278	0.914348704462716	-5.18705748962165
Q14181	POLA2	0.0665764433010627	2.3030196021207	1.69955170487138	0.132849753205671	0.71342895300861	-5.18715192269337
Q7Z3K3	POGZ	-0.0732031291015052	2.33205513596007	-1.59189233146859	0.155270719477925	0.740749470518536	-5.18766304932377
P17568	NDUFB7	0.116600144504634	2.29335943344873	1.58575488377801	0.156649669175422	0.742784675475103	-5.1877871150466
Q99487	PAFAH2	0.0893209427684541	2.1446961212508	0.182585207276057	0.860279374885393	0.976169059676434	-5.18825006115318
O75487	GPC4	0.0849364699533311	2.37102223899904	1.42970375356022	0.195717269186952	0.770245578084802	-5.18917845397505
Q9BSJ6	PIMREG	0.139048629026605	2.39327454075606	0.965373014966963	0.366397179800374	0.848021070002468	-5.18954223866396
Q3B7T1	EDRF1	-0.114530880420999	2.23716102964558	-1.11789406631843	0.300367639394958	0.828006617177977	-5.18983019907246
Q96JN8	NEURL4	0.184990993027854	2.16961197418355	1.17994230040938	0.276420390056443	0.816663571522209	-5.19014973701625
O14657	TOR1B	-0.118590692788881	2.28845069646609	-1.56193452076654	0.162109620887245	0.742870754752478	-5.19017868487831
Q8NDD1	C1orf131	-0.108198586944435	2.36026983920338	-0.947068195998698	0.375024795343859	0.848021070002468	-5.19091330186804
Q75N03	CBLL1	0.152117596913932	2.30975458511514	1.63831221909374	0.14520089566908	0.728110292440047	-5.19097617182131
O94830	DDHD2	-0.0703135442147013	2.19168795063981	-0.214547860582205	0.836213004176199	0.972748986044598	-5.19134778156786
Q12770	SCAP	-0.0984184932066889	2.47961576411469	-0.700346169631113	0.506229555995877	0.891384549853148	-5.19154305900903
Q99767	APBA2	-0.206752976092818	2.20979689769124	-1.07652220242021	0.317257677776204	0.830472302668203	-5.19183122139363
Q8N6Q8	METTL25	0.00296301580214082	2.24848494270728	0.0129761595067372	0.990007532732118	0.997979271854492	-5.1927092538814
O75787	ATP6AP2	-0.133139536768772	2.40078138930662	-1.39748807999162	0.204803903745433	0.779091454857431	-5.19279318631219
P78382	SLC35A1	0.279047427070979	2.29669425020605	1.45366716166457	0.189194160942585	0.763894725823218	-5.19290629994484
O94887	FARP2	-0.0935721420883093	2.36347033745401	-1.11848427402243	0.300132079841427	0.828006617177977	-5.1929124082191
Q03188	CENPC	-0.137438799487194	2.28481315787811	-1.17951936251534	0.2765780946113	0.816663571522209	-5.19402558619659
Q96HC4	PDLIM5	0.0767452862132369	2.33380077824683	1.57732215544039	0.158562821548929	0.742870754752478	-5.19406937929
Q6UB98	ANKRD12	0.0894724577756943	2.30464916325877	1.1895815767409	0.272846411888514	0.816663571522209	-5.19412860001535
P04040	CAT	0.0503211924249249	2.31078144942123	2.06525504173449	0.0776047311770189	0.648345443205056	-5.19449728926071
Q08117	TLE5	-0.15389301444515	2.37804287807822	-1.22369341347267	0.260508447756807	0.812866795277683	-5.19454097913277
Q7L3T8	PARS2	-0.102211615364851	2.40460978193416	-1.06368793559264	0.322649900144011	0.83221970381222	-5.19520946620035
P04035	HMGCR	-0.0484383970276875	2.30287405984869	-0.179997307398787	0.862235309536104	0.976437933007622	-5.1952224287173
Q13829	TNFAIP1	0.128433871218187	2.31531744868911	1.14885650172508	0.288212645518834	0.820271912664108	-5.19602856491024
Q08AG7	MZT1	-0.206617217617701	2.20500443198289	-0.984378236237571	0.357600688490835	0.84542523403077	-5.19654640411336
Q96PY6	NEK1	-0.0930570689568731	2.29411465799007	-0.92546726705354	0.385402602273932	0.852083037989713	-5.19656953246154
Q9NP50	SINHCAF	0.141851172544846	2.40986844476359	1.15577576838954	0.285552438508034	0.820271912664108	-5.1969356202788
P31942	HNRNPH3	0.0523019316550548	2.30262086699924	2.322720755665	0.053041734522527	0.592426886699325	-5.19720930789389
Q9BTX1	NDC1	-0.119309422769732	2.24766981334813	-1.19471993413838	0.270957099725561	0.816018042765368	-5.19732031658895
Q8N960	CEP120	0.033456206436307	2.34312807633312	0.132257794939467	0.898487748273386	0.981806804933378	-5.1975377236729
O15021	MAST4	-0.209662389998857	2.26613623298001	-1.51476926538917	0.173440886447088	0.751254109679022	-5.19775222319129
Q86W92	PPFIBP1	0.0808189405506976	2.2891806911671	0.595292537956765	0.57031353166896	0.915037525062583	-5.1981320610878
C9J798	RASA4B	0.0769828843269331	2.28885311598702	1.40180373977932	0.20356522444052	0.779091454857431	-5.19871526159586
Q5D0E6	DALRD3	0.0611963952458894	2.32615124194952	0.326334856740053	0.753674904604584	0.952875927577001	-5.19884384161523
P32019	INPP5B	0.107825934040863	2.29841148027921	1.044923193377	0.330665098016219	0.835865780922369	-5.19967677238062
Q86YV9	HPS6	-0.0902098337121754	2.30748563378566	-1.53899383732782	0.167533303509	0.747272810900809	-5.19981129342737
Q2TB10	ZNF800	-0.134225195685279	2.32754310216871	-0.878769589091736	0.408567461592021	0.863768326327071	-5.20021313262949
P21675	TAF1	-0.163067250395966	2.31163096911658	-0.932977939681384	0.381770049062621	0.850260471255148	-5.2007688291625
Q96CG3	TIFA	-0.146031023172687	2.33053574850485	-1.43569406988307	0.194067981339507	0.76791695504423	-5.20084383703671
Q8N9M1	C19orf47	0.121522230091937	2.3030216731128	1.09598550892164	0.309218649453642	0.830472302668203	-5.20104156334539
Q6IQ22	RAB12	0.132264275740771	2.25339116221836	0.776679979460337	0.462685021517897	0.884531345986915	-5.20475571547561
Q8WUF8	FAM172A	0.0862883144859825	2.32596955203715	1.18986291350424	0.272742683068239	0.816663571522209	-5.20532340240106
Q96GJ1	TRMT2B	0.092864841868192	2.38214902076204	1.16122965538476	0.283469956167388	0.820020700265876	-5.20557022466825
Q8N371	KDM8	0.104431116464299	2.51149150682641	0.758539087106577	0.472797248739452	0.887347345316742	-5.2056182732715
Q16875	PFKFB3	0.233739529402169	2.20592712439049	0.715675702529196	0.497276711271876	0.891384549853148	-5.20586409233893
Q8WUF5	PPP1R13L	-0.150318923358987	2.31015914057342	-1.11397427359948	0.30193590745594	0.830472302668203	-5.2066710937308
Q9UK39	NOCT	0.0382484846722999	2.34456101973841	0.143174412092763	0.890171487648405	0.981806804933378	-5.2067413411169
Q5VTB9	RNF220	0.0865104576642088	2.27646931592574	1.34002763295149	0.221943727051493	0.794286461963488	-5.20706474092049
Q96Q42	ALS2	0.127130146380582	2.43275290967832	0.566343657346533	0.588781997451184	0.91859606435175	-5.2071596799981
Q9Y371	SH3GLB1	0.0591051907583265	2.35530752750706	1.9702355997965	0.0893008793945885	0.66473735167584	-5.20735217380219
Q9Y281	CFL2	0.0693229232530365	2.19923232218625	0.235032068470241	0.820885815685187	0.967641885063298	-5.20739266240082
Q5TKA1	LIN9	0.113213993851039	2.31302224804642	1.17888714938855	0.276813973371656	0.816695744886272	-5.2074619852835
Q9NVH2	INTS7	0.0905144813015708	2.2944548771433	1.40971692212763	0.201311298846722	0.776685090821493	-5.20804224432643
O43414	ERI3	-0.0888310850307719	2.29988956671026	-1.60563711915736	0.152223321078223	0.739436831143831	-5.20860412028657
Q96EZ8	MCRS1	-0.121272139177524	2.35023179374067	-0.966400084180754	0.365917610917885	0.848021070002468	-5.20918684582745
Q9HBH9	MKNK2	-0.170055900820663	2.265299566871	-1.0614871311242	0.323581866006252	0.832280527478355	-5.20939974835585
P62249	RPS16	0.091661148875682	2.32220367603974	2.6767916548995	0.0315723740184779	0.505979839981366	-5.21006366802928
Q92600	CNOT9	-0.0943315196586735	2.30770126425163	-1.49987495570496	0.177166985825851	0.753619034748098	-5.21058308505639
Q9Y2G0	EFR3B	-0.100649359292692	2.30463288485861	-0.343007608165723	0.741625114914358	0.95226904120502	-5.21157962252776
Q460N5	PARP14	0.0981101482279387	2.24590763730246	0.619792703967371	0.554950726546119	0.908977492770443	-5.21160248186228
Q96Q45	TMEM237	0.105883191951048	2.16122012063088	0.347352670080679	0.738497386011562	0.95226904120502	-5.21170354674525
Q9NZI7	UBP1	-0.0866128418132708	2.3277638048879	-1.42317733712693	0.197528442799403	0.771934350466344	-5.21231112572357
Q99594	TEAD3	0.160001842249856	2.54255530834893	0.982429984080987	0.358494889377921	0.845727708587946	-5.21257783076624
Q9Y6E0	STK24	0.0468271675478429	2.35011281947992	2.23391258763077	0.0604748616859281	0.61184689260052	-5.21269072954047
P78345	RPP38	-0.127586709235719	2.22560838418406	-1.19689797222135	0.270159576725114	0.815479651750765	-5.21283918225507
Q9UDW1	UQCR10	0.140349785318993	2.14525743979587	1.46380379230395	0.186494252572497	0.761941136183179	-5.21348761590218
Q9BQS8	FYCO1	0.0575218716404851	2.26744983016045	0.182222517196218	0.860553433068427	0.976169059676434	-5.21351753313842
Q9BQ95	ECSIT	-0.0936165011057021	2.30319972558574	-1.3283334885838	0.225582441819874	0.794962091823064	-5.21422463225197
Q9Y2G2	CARD8	-0.155709723761361	2.31548208629313	-0.700308581249624	0.506251635762903	0.891384549853148	-5.21434080775492
P56282	POLE2	-0.137278437370304	2.37188048955342	-1.24754104388789	0.252165980401716	0.809535066697508	-5.21453605427518
Q8NF50	DOCK8	-0.05545518173759	2.32656186464609	-1.80955158546947	0.113124797953961	0.693434444830471	-5.2145552849544
Q86UT8	CCDC84	0.157161997483258	2.2442667301959	0.609064679713988	0.561647168269557	0.912535262655013	-5.21526735804289
Q9H9P8	L2HGDH	-0.0969138060056534	2.29904720725818	-1.14653169422334	0.289111027831344	0.820271912664108	-5.21587672557591
Q96MW5	COG8	-0.0979943662095189	2.29794133542687	-1.27647588113313	0.242350890524758	0.805354785140912	-5.21620661147811
Q9BYC8	MRPL32	0.110796942473711	2.2998196330665	1.50867883552958	0.174955802374579	0.752927467775486	-5.21648877909389
Q9UJY4	GGA2	0.113549792996585	2.3637892061619	1.61451615733879	0.150284380006324	0.735320002173801	-5.21654802141525
Q8N6T3	ARFGAP1	0.0596312727585761	2.31165640108967	1.7439153376599	0.124529427513182	0.71119752964971	-5.21856366717361
Q9H6R7	WDCP	-0.146308176339918	2.22949617771687	-1.07863732922121	0.316375997106387	0.830472302668203	-5.21876141899741
Q8IY95	TMEM192	-0.060849265275749	2.36001454881433	-1.67753069873191	0.137172577397153	0.716038881725903	-5.21904671369127
Q9C0K1	SLC39A8	-0.0376078944256966	2.33895611866034	-0.173913988771108	0.866837137304105	0.977456035670922	-5.21909564193492
Q9HCJ1	ANKH	-0.0981387118001529	2.24093497522516	-0.739194135750117	0.483743676861987	0.888902956831059	-5.21919813224261
Q9UHP3	USP25	0.118161953735823	2.3506431289392	0.9883856095801	0.355766806866696	0.84542523403077	-5.21957148403266
Q969R8	ITFG2	0.10992420219363	2.43741159958973	0.78532981338697	0.45791570639242	0.882306626206917	-5.22026840242357
Q8TCF1	ZFAND1	-0.0901374455962836	2.29644370869488	-1.07851286051945	0.316427826753766	0.830472302668203	-5.22078167524314
Q8NHP1	AKR7L	-0.0798485336059319	2.31611340997848	-1.99351054647567	0.0862843893028974	0.661878326972455	-5.2228319428833
Q8NFI3	ENGASE	0.046858536831481	2.15245316738719	0.318970748524364	0.759020869266887	0.952875927577001	-5.22365796040938
O43299	AP5Z1	-0.191869227947062	2.48222342331221	-1.08555162106225	0.31350753835283	0.830472302668203	-5.22374224438791
Q53RE8	ANKRD39	0.0858889344877614	2.35114140693251	1.82815143839368	0.110079717239908	0.69121654017895	-5.22396753268436
Q8NG08	HELB	-0.0938188189029854	2.32775582099354	-1.18718368358025	0.273731855087187	0.816663571522209	-5.2254468549003
Q9H9L3	ISG20L2	-0.115010743339992	2.29608371291134	-1.23158322575584	0.257722847641273	0.812295495519338	-5.22612283801596
O60936	NOL3	-0.145020560620104	2.11976640304974	-0.603383688519718	0.565212569081352	0.914348704462716	-5.22628173174306
P51157	RAB28	-0.107706965271044	2.44347808616704	-1.22346865899065	0.260588172311719	0.812866795277683	-5.22669564658676
P61599	NAA20	0.153555786471317	2.35888146886727	1.4201571401204	0.198371654983086	0.773564224936728	-5.22677030146936
Q99816	TSG101	-0.055481602290479	2.30303135921884	-1.87155542133188	0.103278434437466	0.680987770156927	-5.2268714723975
Q8IXU6	SLC35F2	-0.111399193977882	2.3844360686392	-0.695292639087481	0.509203609731184	0.892643025170963	-5.22706135583929
Q9H582	ZNF644	0.14358369594971	2.33242684902411	0.623901271154832	0.552398858941638	0.907458849496659	-5.22806218240643
Q8WVB3	HEXD	0.096582146827256	2.36646012329876	1.03767889946159	0.333801358719922	0.836235132031432	-5.22969883176506
O14607	UTY	-0.118051572985101	2.20334717984689	-0.79850289815696	0.450717527672715	0.880443961320411	-5.23005973246879
Q96CS7	PLEKHB2	0.14999015104271	2.44161858982743	0.771427181984291	0.465597803637422	0.885526274978457	-5.2300898175357
Q12778	FOXO1	-0.0558439867806316	2.36514628664826	-0.202187677308721	0.845498947624362	0.974258962584583	-5.23023926343389
O95817	BAG3	0.0941755871328375	2.22959442232407	1.33762429104179	0.222687323127614	0.794286461963488	-5.23127303290941
Q96T76	MMS19	-0.0847048365909678	2.32991983089864	-1.56485167251144	0.161431652178442	0.742870754752478	-5.23127678036626
Q6AI39	BICRAL	0.122237258662775	2.22334473546438	0.70032680718249	0.506240929601878	0.891384549853148	-5.23131950069966
Q9NVF7	FBXO28	0.119636105857338	2.26042226392845	1.31043168705454	0.231253553735517	0.798066565434217	-5.2319413629999
Q92945	KHSRP	0.0520971467047671	2.32189954828251	2.65692787091484	0.0324968645200189	0.505979839981366	-5.23298325762404
Q5TC84	OGFRL1	-0.0172442708887851	2.12022010077323	-0.0536966346211263	0.958671539444033	0.994558372325064	-5.23300112841068
Q9H0J9	PARP12	0.148907570000552	2.42806598316666	0.47377222739736	0.65002858282137	0.935258180640877	-5.23300341801532
Q86Y79	PTRH1	0.109104231175526	2.31897654470361	1.43376833055713	0.1945968224341	0.769171218124116	-5.23392134815562
Q96GZ6	SLC41A3	-0.131743019810569	2.15617191309748	-0.80381708875403	0.447836001639947	0.878416510348933	-5.23467990653652
Q9UBU6	FAM8A1	0.223294364803076	2.18060145063271	0.995658972041153	0.352456888723905	0.843265873461893	-5.23536790658552
Q969F2	NKD2	-0.0211630166517085	2.22816199246587	-0.0793516369976076	0.938965395662702	0.991688487503232	-5.23580325767566
Q8N2E6	TOR2A	-0.20763849455919	2.45942969428856	-0.999248598330053	0.350832157345135	0.842391631773487	-5.23637898845242
Q9UJK0	TSR3	0.141871521551952	2.27716478250532	1.30370722891114	0.233415601709413	0.799975639194185	-5.23670458777559
Q96IK0	TMEM101	-0.158434788694807	2.41180968688768	-1.25383876096407	0.250001241631436	0.807596437540365	-5.23757290837922
Q6IE81	JADE1	0.131137480452999	2.29573038777732	0.96024819513809	0.368797280928321	0.848021070002468	-5.2380681690557
Q5FBB7	SGO1	-0.0647045984422774	2.33689135711439	-0.256516619208858	0.804899853822755	0.964700402051428	-5.23854718536803
Q96PU8	QKI	0.0655295762950841	2.32915912181205	1.66485408692013	0.139720815690152	0.722073197669887	-5.23883105554275
Q9BZ23	PANK2	-0.080595184106833	2.31944269309822	-1.31926753003836	0.228439120395193	0.796425785501934	-5.23918915648059
O14647	CHD2	0.118077128111534	2.21668838985074	1.07825885038118	0.316533619530451	0.830472302668203	-5.23997176860769
O15305	PMM2	-0.043773828667553	2.34224573969806	-2.17534729710802	0.065944510562258	0.630030383148099	-5.24003871767896
Q9Y2Z0	SUGT1	0.0573526568059665	2.32406124465304	1.79686091792345	0.115248782764267	0.694157068713926	-5.240901049568
Q9H1K0	RBSN	-0.149760537960758	2.34469162830463	-1.02797290335831	0.33804011049204	0.836235132031432	-5.24098439892266
O60285	NUAK1	-0.124739312046252	2.1730129950307	-0.808297874901498	0.445416357349549	0.876468338947175	-5.24120757187278
O75864	PPP1R37	0.122459355651887	2.30523064276375	0.485274917151012	0.642244374420672	0.934363061599501	-5.2415768405668
Q96MT8	CEP63	-0.0942416713162027	2.33030103630703	-0.554378112352536	0.596513664364335	0.920238063026769	-5.24209989492395
O14862	AIM2	-0.118072625007271	2.27080096043709	-0.898040867268815	0.398886682621594	0.858415546107785	-5.24295093934619
Q9Y259	CHKB	-0.106638146495107	2.34323792452061	-0.952884127193994	0.372267023619366	0.848021070002468	-5.24376920575977
Q9P1U0	ZNRD1	-0.236974602934232	2.52855207188763	-0.926796421680713	0.384757875373174	0.852005774042273	-5.24384755756203
Q96G28	CFAP36	-0.00769653579069891	2.19453092134931	-0.0363970429309087	0.971978133128042	0.994814245350777	-5.24390963803407
Q9Y3T6	R3HCC1	-0.18693623654607	2.25323252547987	-0.898335209115176	0.398740141855515	0.858415546107785	-5.24401812511437
Q16543	CDC37	0.0626900027309703	2.34178085861621	2.35478795475059	0.0505918130941336	0.580327258888632	-5.24441984974488
P13196	ALAS1	0.0860041543950509	2.45436484215029	0.786428511891252	0.457312334891657	0.881950826998226	-5.24445894961024
Q99653	CHP1	-0.115998424533292	2.40671397111307	-1.23504800042726	0.256507570977838	0.812295495519338	-5.24450344571105
Q13459	MYO9B	-0.0847134120113015	2.35491278289346	-1.1311069728718	0.295130215294317	0.823119797780911	-5.24457322151588
Q8N4H5	TOMM5	-0.102332335218885	2.35230303975986	-1.7355898832089	0.126052144651298	0.71119752964971	-5.24474816514505
Q8IUC4	RHPN2	-0.103574602285705	2.35119101508484	-0.762496274955028	0.470578755334826	0.887347345316742	-5.24479169592046
Q9Y5B6	PAXBP1	-0.0731004358457459	2.30848342871601	-1.54624227915398	0.165801843825602	0.746732430565337	-5.24544850726913
P48426	PIP4K2A	-0.0809506390485765	2.32233288469849	-1.61206779357846	0.150816728156251	0.736435953693704	-5.2467332269525
P40855	PEX19	-0.140647309789652	2.38231874726352	-1.18504367447437	0.274524100252948	0.816663571522209	-5.24702827144403
Q99757	TXN2	-0.27699041200207	2.40963810806563	-1.66037975667582	0.140630819109038	0.722531764354467	-5.24737791808565
Q99638	RAD9A	0.123547039605213	2.15968908191994	1.31846318001506	0.228694086595721	0.796425785501934	-5.24749191488041
Q9NWX5	ASB6	0.185992919254556	2.27942927954093	0.98537319928185	0.357144687884715	0.84542523403077	-5.24796062380378
Q9BRX2	PELO	-0.0855019121511265	2.2808351461722	-1.57221229826277	0.159732598882942	0.742870754752478	-5.24809448575858
O43896	KIF1C	-0.123496026846825	2.4358190700429	-1.28762637185359	0.238657064413441	0.805354785140912	-5.24835338546354
Q9NX70	MED29	-0.192775199681327	2.32821743362747	-0.908727747454065	0.393591563180051	0.853695185848934	-5.248583736328
Q92750	TAF4B	-0.120388736045347	2.22422433576061	-0.57980508348603	0.580151948662229	0.917952342391903	-5.24871208422044
Q8WZ60	KLHL6	-0.104334788603404	2.30215492945903	-1.13978386791491	0.291731687714369	0.820396508324567	-5.24888815392885
Q9BT78	COPS4	0.0431686542771676	2.34642431812564	2.06412430323347	0.0777345787573803	0.648345443205056	-5.24910347032006
Q8NEC7	GSTCD	-0.0930605885982166	2.37517590717407	-1.08529263069501	0.313614604272614	0.830472302668203	-5.24956293587832
Q15788	NCOA1	0.0212980913279482	2.30415239261191	0.118815869220671	0.908746478034567	0.983809181006261	-5.24965080123577
O43760	SYNGR2	0.0863473093825143	2.33487103459851	2.69562921226577	0.0307209614121494	0.502398425255894	-5.24984477426454
Q6P2C8	MED27	0.1217357372853	2.29005540742098	1.17784361067907	0.277203684663074	0.816695744886272	-5.25009340152985
Q14765	STAT4	0.162871483830924	2.21494120814435	0.898913042462481	0.398452577726119	0.858415546107785	-5.25031271453341
Q8TB73	NDNF	0.0800747922083284	2.08505895037473	0.167364830755954	0.871797545349293	0.977456035670922	-5.2514929334311
Q8TBE0	BAHD1	0.186397668725792	2.34615177418166	0.75751535636251	0.473372323425158	0.887347345316742	-5.25316648830012
Q06187	BTK	-0.0286773897577406	2.37429095433434	-0.117851740921583	0.909483033329064	0.98387310861179	-5.25318486373885
Q3MIT2	PUS10	0.062392375098598	2.31080999506868	0.369896075361645	0.722356100731135	0.951413000777315	-5.25344505638275
Q15773	MLF2	-0.120779272552636	2.36286232463934	-1.26798051722971	0.245198069994912	0.806698317278232	-5.25366585830888
Q08431	MFGE8	-0.0845385722479324	2.32828501080524	-1.48142111133691	0.181884559817971	0.757261346810947	-5.25405171199468
Q9UIF8	BAZ2B	0.0062352204657231	2.20778399405956	0.0317639966909532	0.975543617956878	0.995191716115229	-5.25445997526326
Q96P47	AGAP3	0.0890807049332068	2.28286287907438	1.1707104344696	0.279879839646807	0.819055648961423	-5.25613247170597
Q96F10	SAT2	0.227165911205349	2.260719737923	0.964562486628021	0.366775978089796	0.848021070002468	-5.25657170759373
Q9Y5B8	NME7	-0.108434194390918	2.3224821285273	-1.02077288933068	0.341211721633007	0.837256127787602	-5.25746551464157
Q15007	WTAP	0.0837019201371759	2.35253121537216	1.54338339908263	0.166482781610459	0.746732430565337	-5.25799184520314
Q01814	ATP2B2	-0.0772499924305976	2.27165440902063	-1.44056126266776	0.192737111241171	0.767794133238287	-5.25808351510726
P52739	ZNF131	0.0845429118629225	2.30929165176523	0.613171732017136	0.559077891773486	0.910955348905459	-5.25809173871574
Q9HBI0	PARVG	0.0801167781674391	2.3965448522512	0.658439325543692	0.531228570358964	0.899785839534495	-5.25839575711349
Q14687	GSE1	0.0617446688326853	2.37347052759167	0.464480835024434	0.656350766121467	0.935258180640877	-5.2585086867204
O14662	STX16	0.0882551577913489	2.27727455958538	1.35507058683943	0.217338688245532	0.790233457862197	-5.25869235458527
Q8IWC1	MAP7D3	0.0808972828991119	2.29928293251791	1.56059383553538	0.162422086304428	0.742870754752478	-5.25911767924741
Q9NYV6	RRN3	-0.130959956012617	2.28025931447122	-0.95866592553814	0.369540718643078	0.848021070002468	-5.25947792203693
Q9H6J7	C11orf49	0.322527877582134	2.26688295235453	1.2872736027531	0.238773178423194	0.805354785140912	-5.25991423924957
O43639	NCK2	0.0623988903247709	2.32316092547541	1.75742825155494	0.122095159221619	0.706964075843838	-5.26123223763495
Q6ZMI0	PPP1R21	-0.0837331236987221	2.29801550682628	-1.17482957291701	0.27833185050368	0.81815850747664	-5.26148775908487
Q86VR2	RETREG3	0.192478574496343	2.28206732000094	1.66339899672796	0.140016147758173	0.722531764354467	-5.26222999894524
Q9UPT6	MAPK8IP3	-0.107696084729188	2.34146612823348	-1.6155138438376	0.150067955109564	0.735320002173801	-5.26237231133689
Q9HAF1	MEAF6	0.158128125337529	2.2479806408045	1.46544279870078	0.186060981289753	0.761941136183179	-5.26256079162374
Q9HAD4	WDR41	0.126172520855788	2.29858081231096	1.0685883021993	0.320582461021548	0.831941075644637	-5.26273535374447
Q9NVG8	TBC1D13	-0.0902640248598019	2.31148593126721	-1.50002626320594	0.17712876942959	0.753619034748098	-5.26283352856853
Q9Y227	ENTPD4	-0.125696325028877	2.34943490689399	-0.749591924770868	0.477839187850915	0.888798089793255	-5.26332588418821
P34820	BMP8B	0.0182245535859189	2.28721922411074	0.0726733961921836	0.944091282712013	0.993692373752553	-5.26376229765788
Q7Z392	TRAPPC11	-0.0939686599138019	2.37617806904636	-1.32708294346633	0.225974625743397	0.794962091823064	-5.26401715159694
Q13574	DGKZ	-0.102051711459819	2.25483330682838	-0.88684752788525	0.404488850901064	0.861821507304186	-5.26426984277828
Q9ULL5	PRR12	0.0815818048139308	2.26983234753172	0.885828294716546	0.405001820493552	0.861821507304186	-5.26439598315172
Q5SW79	CEP170	-0.101300947323002	2.32131343714589	-1.10322717349948	0.306269919705387	0.830472302668203	-5.26454585188431
Q8N8Q8	COX18	-0.183375857976942	2.21285753765086	-0.972137094914085	0.363247652554029	0.847452298847282	-5.26537490371877
Q8IXB1	DNAJC10	-0.0607799617964671	2.33466816192724	-1.79631721536946	0.115340630314479	0.694157068713926	-5.26608868318822
Q9HCN3	TMEM8A	-0.11256839318709	2.21301112750726	-0.317098060917044	0.760382613477512	0.952875927577001	-5.26714331265713
Q6NXG1	ESRP1	0.0266437262769594	2.16689895849784	0.151657135804062	0.883719519063219	0.981070973018743	-5.26729045538582
Q9Y5A9	YTHDF2	-0.058609444177597	2.33958574110406	-1.72065678390073	0.128827839155061	0.712624075382032	-5.26780423200985
Q9P2H3	IFT80	-0.0689089970829338	2.2177794711309	-0.204983113487469	0.843396431911725	0.973532021937014	-5.26788134777086
Q14457	BECN1	-0.0850439819698193	2.25415829829419	-1.0873409740732	0.312768628888367	0.830472302668203	-5.26809670930211
P49736	MCM2	0.0277314312464731	2.3375811605918	2.47950041747084	0.0421128251068325	0.555482342964186	-5.26861375318412
Q8N0Z8	PUSL1	-0.107327938915736	2.41375431025871	-0.397114521390422	0.703068136394483	0.946118179989864	-5.26865041031006
Q16342	PDCD2	0.126222146661207	2.34156412100607	0.930349007412751	0.383038604233456	0.850609206945854	-5.26865869873664
P80404	ABAT	-0.0857690656301462	2.46533285378055	-0.511934289732274	0.624388529936515	0.929009736594973	-5.2686614974792
P19022	CDH2	-0.0847353053367665	2.43142698485028	-0.535138334887982	0.609063466423276	0.925220576998378	-5.26896005887102
Q6PI47	KCTD18	0.109052275596323	2.29406365316748	0.895912207299815	0.399947637031075	0.858415546107785	-5.26939781069909
Q8NBU5	ATAD1	-0.0758862808997075	2.33300761891755	-1.89701192670594	0.0994808702659403	0.677430877769488	-5.26961348405555
Q9H4K7	MTG2	0.131809446383441	2.35558782118013	1.06691914221682	0.321285478365196	0.83221970381222	-5.27056100304471
Q9H7B4	SMYD3	0.184370220876807	2.25543256295115	1.06851809260665	0.320612007112988	0.831941075644637	-5.27088833263378
P30626	SRI	-0.0511271035280989	2.36449978301181	-2.04041035454042	0.0805079584642934	0.653349021640381	-5.27105915519994
Q8N999	C12orf29	0.108383572589506	2.33704509283076	1.22956733214231	0.25843217219152	0.812615120652284	-5.27120238171353
Q9Y3S1	WNK2	0.157681084654214	2.3781678835038	1.46634402727615	0.185823129197901	0.761941136183179	-5.27129577140267
P30043	BLVRB	0.0480917124740282	2.30050648751994	1.95396353470749	0.0914710767093366	0.667938650266414	-5.27213088340766
Q9BVG8	KIFC3	0.104658598678757	2.15387281212281	0.659795355057546	0.53040774952765	0.899662503353372	-5.27227574866768
Q5XUX1	FBXW9	-0.106055280863954	2.36764663932285	-0.8213868098829	0.438400655650011	0.87235603197444	-5.27287827683346
Q5T3F8	TMEM63B	0.125025827904654	2.19275523436173	0.651858017310412	0.535223508021482	0.901265744838586	-5.27296078312577
Q96KQ7	EHMT2	0.0656066609797887	2.25875126552916	1.54678704256662	0.165672380911838	0.746732430565337	-5.27302516888111
Q9NW13	RBM28	0.129744702888109	2.18071987634809	1.14059251264291	0.291416606261963	0.820271912664108	-5.27369654352593
Q9NQ89	C12orf4	-0.188359254752563	2.15222065493201	-0.515445994684749	0.622056130231504	0.927832876121526	-5.27419635465408
Q6AI12	ANKRD40	0.0876781537961658	2.26143780505101	0.759855178932354	0.472058634405536	0.887347345316742	-5.27453043722752
P16662	UGT2B7	0.379771751476557	2.15193897868239	0.784986436393999	0.458104390689998	0.882306626206917	-5.27466588892881
Q32M88	PGGHG	-0.114157343558184	2.30922389696913	-0.583114596203171	0.578041399913507	0.916619752641982	-5.27489941270683
Q9H999	PANK3	-0.0417682362941821	2.21248649132998	-0.179246482662363	0.862802977416266	0.976437933007622	-5.27491728499578
Q86VS8	HOOK3	-0.0825755628839587	2.33607997692886	-1.19951352857093	0.269204453035078	0.815479651750765	-5.27491882114156
Q9UFF9	CNOT8	0.05091511453221	2.28045321669681	0.27746624108039	0.789407561088584	0.959734733165717	-5.27506624910196
P61011	SRP54	-0.0779552537199677	2.34695691675857	-1.85221602680126	0.106257102139512	0.685964044240755	-5.27569478623987
Q15390	MTFR1	-0.12175620450146	2.31183931626714	-0.617859759059287	0.556153735077521	0.909304099611069	-5.2764761600748
P48736	PIK3CG	-0.080939250780532	2.34349091848534	-1.33126534187526	0.224665311441074	0.794962091823064	-5.27721740296223
Q9UK97	FBXO9	0.10302608096171	2.37555767517682	1.20914312562272	0.265712425888545	0.812866795277683	-5.27732501023139
Q9NWH9	SLTM	-0.0664379158619835	2.30125072818672	-1.67762301203731	0.137154182139922	0.716038881725903	-5.27758884775553
Q7Z4L5	TTC21B	0.0191542984249153	2.35139213199967	0.095341712441489	0.926705286749176	0.989130311555436	-5.27807816761437
P35221	CTNNA1	-0.0838269836064995	2.31316863336185	-1.45649584396067	0.18843721321742	0.763783769157993	-5.27855153967166
Q8IWI9	MGA	0.110274548889022	2.29361253046445	0.853006487461675	0.421775208031676	0.869053044165694	-5.2788406706025
P21589	NT5E	-0.103666672331597	2.29563870059258	-1.13789665165874	0.292468115101034	0.82162292033874	-5.2788966694239
Q9NVN3	RIC8B	0.272115453023113	2.19242110684837	1.72784152649038	0.127485204810659	0.711955868472743	-5.27913953650599
[truncated: 5,262 more rows]
