# Supplementary material for: Heterobifunctional Ligase Recruiters Enable pan-Degradation of Inhibitor of Apoptosis Proteins
Source: J Med Chem. 2023 Mar 30;66(7):4703–33. doi: 10.1021/acs.jmedchem.2c01817 (PMC10108347; doi:10.1021/acs.jmedchem.2c01817)
Supplement: Supplementary file 7 — jm2c01817_si_007.csv [file jm2c01817_si_007.csv]

ID	GeneID	logFC	AveExpr	t	P.Value	adj.P.Val	B
P09669	COX6C	-0.514288208244797	2.36438941313787	-9.56376586469032	4.93794056039353e-05	0.18746891337534	-0.467859085790931
P23588	EIF4B	-0.159233679645789	2.34559402676557	-5.46957737953547	0.00124731651538522	0.718580239290178	-0.554010882723421
P06753	TPM3	-0.214034130236405	2.38445161332926	-5.15311698604821	0.0017174482723403	0.718580239290178	-0.737301187683511
P22626	HNRNPA2B1	-0.178100686295024	2.34452901142533	-5.06919608529165	0.00187358956848639	0.718580239290178	-0.842860591743754
P0CG39	POTEJ	-0.389931797213187	2.48152785060431	-4.96020932747829	0.00210071507881228	0.718580239290178	-1.00979045533933
Q58FF3	HSP90B2P	-0.155731359312503	2.402213986643	-4.82808887204388	0.00241854789792332	0.718580239290178	-1.14192940633863
Q04837	SSBP1	-0.247069682324487	2.35474574027575	-4.36289612659107	0.00405081720368233	0.718580239290178	-1.50887922434304
P60660	MYL6	-0.121738323176626	2.43719318694441	-4.26180438190655	0.00455021566188979	0.718580239290178	-1.60278023529932
P07237	P4HB	-0.0928396073185042	2.34641957687048	-4.28740667320354	0.00441756230197177	0.718580239290178	-1.69175046887394
Q8ND56	LSM14A	0.284960310415397	2.33155821982018	5.27928215107423	0.00150949195378137	0.718580239290178	-1.72808043800457
Q04760	GLO1	-0.137052686624446	2.30509180266104	-4.13393699202325	0.00528256375531205	0.718580239290178	-1.75457895518236
P30040	ERP29	-0.0835222892483309	2.32227813789031	-4.13806544750972	0.00525696937662278	0.718580239290178	-1.7930829512182
Q53GQ0	HSD17B12	-0.154459995212394	2.37112506884915	-4.1311628538158	0.00529983965801885	0.718580239290178	-1.9763847463773
Q86V81	ALYREF	0.267241996864103	2.35282736283	4.03125654638732	0.00596576577553983	0.718580239290178	-2.03851486808215
P21926	CD9	-0.258888925451356	2.41791192378619	-3.82263160900837	0.00767595367899687	0.718580239290178	-2.07868288671128
P62750	RPL23A	0.141272180638467	2.42836012248534	3.80083503164234	0.00788379751948073	0.718580239290178	-2.09405328465004
O43674	NDUFB5	-0.1952852417245	2.35425881678323	-4.2412290523704	0.00466003489534657	0.718580239290178	-2.10478122932087
P31146	CORO1A	-0.117643755813216	2.36129899282976	-3.87870174111095	0.00716851047340307	0.718580239290178	-2.16222995146838
Q9UKY7	CDV3	-0.164713887251598	2.30625358770775	-3.77325677806748	0.00815570534094296	0.718580239290178	-2.17495937613769
Q9UKA9	PTBP2	-0.143057696169502	2.4005634043382	-3.72538107088362	0.00865258042837195	0.718580239290178	-2.17773673033434
O95394	PGM3	0.164104422580462	2.30714004470276	3.98107164603645	0.0063348351267872	0.718580239290178	-2.23823122026784
Q9H0U3	MAGT1	-0.233664400046812	2.47435808258524	-4.26857341328101	0.00451471772064615	0.718580239290178	-2.24761590957936
O14556	GAPDHS	-0.296430056906445	2.37244321421184	-3.71761280489788	0.00873629814727177	0.718580239290178	-2.28998953181623
A6NHQ2	FBLL1	0.285109418380068	2.3620529411256	3.6442949124911	0.00957177694060322	0.718580239290178	-2.29091773009479
O00299	CLIC1	-0.12160524538422	2.36390813146167	-3.82342932402992	0.00766846235678998	0.718580239290178	-2.29709541204746
P68402	PAFAH1B2	0.175114131284524	2.31038484161686	3.65826479430116	0.00940605301904679	0.718580239290178	-2.3373346166704
P06748	NPM1	-0.227093959510494	2.41861048933688	-3.56621843203736	0.0105589889691092	0.718580239290178	-2.37707571351133
P55327	TPD52	-0.297935264856875	2.40983397194834	-3.560124966824	0.0106406032302072	0.718580239290178	-2.39934262988098
Q9P1U1	ACTR3B	-0.176798336526379	2.36559539480218	-3.56349650950306	0.0105953606782952	0.718580239290178	-2.40542853984535
P31949	S100A11	-0.318247575309718	2.44954017380789	-3.58072089728228	0.0103674900897061	0.718580239290178	-2.44111615962337
Q96BM9	ARL8A	0.299350323703735	2.23054603634622	3.50749617837928	0.0113749298661952	0.718580239290178	-2.51444286235739
Q99729	HNRNPAB	-0.131382545267366	2.30059086101582	-3.49292667374929	0.0115878839513609	0.718580239290178	-2.60364226451709
P08579	SNRPB2	0.269371448970607	2.31219873501952	3.4406824668668	0.0123880645406861	0.718580239290178	-2.61222285506769
Q16836	HADH	-0.090504363322568	2.36050171703055	-3.33556535738449	0.0141868550465814	0.718580239290178	-2.62856016064584
P26583	HMGB2	-0.111036432303289	2.31507017915535	-3.34729700764521	0.0139726672339923	0.718580239290178	-2.65284980318191
Q8NC51	SERBP1	0.241231691494199	2.34314076104581	3.30588426285743	0.0147448566762889	0.718580239290178	-2.67367557492683
P61923	COPZ1	-0.266952063425226	2.34383079661437	-3.27516088118876	0.0153476609667518	0.718580239290178	-2.67925024675935
P37837	TALDO1	-0.109022316883512	2.36753011205858	-3.40964458659244	0.012891861634757	0.718580239290178	-2.6870295195964
P62491	RAB11A	-0.1128906284111	2.36966660368868	-3.26324497011049	0.0155886093437272	0.718580239290178	-2.69057068353557
P12004	PCNA	-0.119641161819447	2.38071084583702	-3.29936182521663	0.0148706465737995	0.718580239290178	-2.72381043780598
Q92522	H1FX	0.155123240542082	2.31601685613832	3.21219077353482	0.0166683957755097	0.718580239290178	-2.76175630393388
P46782	RPS5	0.195671787732994	2.38916583740707	3.15670300671099	0.0179345132926119	0.718580239290178	-2.80959283804836
O43399	TPD52L2	-0.0870875581840167	2.3038605839061	-3.15168164379667	0.0180541185633029	0.718580239290178	-2.81114958708954
P08559	PDHA1	-0.0751325761937571	2.3260821410418	-3.17458188402459	0.0175155537952651	0.718580239290178	-2.81179879744498
P51159	RAB27A	-0.125802155047693	2.31327254872004	-3.19269904420154	0.0171017825290685	0.718580239290178	-2.81739839436977
Q6NVV1	RPL13AP3	-0.293873054559617	2.5105063814931	-3.17971582528277	0.0173972132038478	0.718580239290178	-2.82979844182588
P13667	PDIA4	-0.112228160375873	2.34308466779301	-3.25701531911771	0.0157162080864149	0.718580239290178	-2.83552373899007
P04233	CD74	-0.126164127122244	2.33798103547268	-3.16103965699215	0.0178319061901558	0.718580239290178	-2.86347575086659
P26038	MSN	-0.0563880582696248	2.32911050563994	-3.20815832289868	0.0167570699819359	0.718580239290178	-2.87147684373445
P21589	NT5E	0.240696585378794	2.27959147596964	3.10311022814999	0.0192565412648728	0.718580239290178	-2.88000479217209
Q9NYL4	FKBP11	-0.188746060486447	2.44743763642368	-3.06427096761599	0.0202801770704454	0.718580239290178	-2.90966698366664
Q9BRL6	SRSF8	-0.262039906592681	2.35023774011174	-3.17112096313896	0.0175958211676463	0.718580239290178	-2.92749870952964
P31948	STIP1	-0.162399271127591	2.35722502918722	-3.25819568149229	0.015691944625048	0.718580239290178	-2.95949531456203
P62316	SNRPD2	-0.292625076804096	2.36118645475234	-3.0844500672911	0.0197412172376495	0.718580239290178	-2.96434464310547
Q14011	CIRBP	-0.108372945154976	2.34621507190379	-3.01731380876169	0.0215966278582968	0.718580239290178	-2.97023151630356
P09622	DLD	-0.100959536061879	2.32633475504634	-3.04043877227907	0.0209371874808844	0.718580239290178	-2.98192367087499
Q9H444	CHMP4B	-0.175711500809964	2.40409321853991	-3.13722951853774	0.0184031918129134	0.718580239290178	-2.99737815623019
P47756	CAPZB	-0.0984982546576796	2.35316223987829	-3.04475389647871	0.0208165500090008	0.718580239290178	-3.0121216693451
P61254	RPL26	-0.136465830162242	2.3828782412196	-3.07693844555252	0.0199400194927819	0.718580239290178	-3.01887296599054
P50502	ST13	-0.105671078917764	2.35387808338299	-2.95982871428075	0.0233345028403492	0.718580239290178	-3.02692767436398
P55735	SEC13	0.262520687521445	2.22995197381504	2.93075166737619	0.0242701337407538	0.718580239290178	-3.06364491290107
P18754	RCC1	0.106529387723168	2.3010600193107	2.95250974659805	0.0235663135249073	0.718580239290178	-3.06488537495215
P68036	UBE2L3	-0.0955912434038225	2.35681502977473	-2.92321861456245	0.0245190257593281	0.718580239290178	-3.07098450836325
Q38SD2	LRRK1	0.312729559449448	2.27140215405022	3.38242789030281	0.013352040971264	0.718580239290178	-3.10472340838046
P48556	PSMD8	-0.110160017146025	2.33777628784623	-2.84963042582613	0.0270989908786254	0.718580239290178	-3.14783679529867
P01893	HLA-H	0.699965096744454	2.08964646450592	3.04842286875542	0.0207145649792673	0.718580239290178	-3.14990756069293
Q13330	MTA1	0.362483871024531	2.23368273888125	3.17698325001225	0.0174600928040228	0.718580239290178	-3.15185293561143
Q15120	PDK3	0.178233211550488	2.24397428628709	2.94324391668743	0.0238633311454656	0.718580239290178	-3.16669229670778
Q9BQ48	MRPL34	0.21108361604991	2.29829467595191	3.29600248373725	0.0149358881776403	0.718580239290178	-3.17487684473565
Q58FF6	HSP90AB4P	-0.288652978108421	2.40534253003151	-3.23043194963276	0.0162735688924854	0.718580239290178	-3.18058110891804
O95861	BPNT1	0.15098327354805	2.2908192253428	2.9460291891265	0.0237736295636304	0.718580239290178	-3.18238654082956
Q9Y320	TMX2	-0.200396096095319	2.33894943601981	-3.11365760567533	0.018988272752322	0.718580239290178	-3.18756955730417
P23528	CFL1	-0.098342428771365	2.33578848982101	-3.18414643206924	0.0172957798092956	0.718580239290178	-3.19334791853723
P54727	RAD23B	-0.124574332558221	2.34508097776084	-2.80836620577967	0.0286711372735292	0.718580239290178	-3.20374584709978
P62906	RPL10A	-0.140853761773447	2.37742042567282	-2.7988099859444	0.0290488945937431	0.718580239290178	-3.20604136727539
Q8NEV1	CSNK2A3	0.201527576762273	2.21453875767341	2.86391542356557	0.0265763631486501	0.718580239290178	-3.22153417429957
P07737	PFN1	-0.254631492848239	2.40509128117184	-3.15223267264322	0.0180409514572076	0.718580239290178	-3.22980176810171
O43852	CALU	-0.122662845575641	2.37060107162649	-2.84421182333599	0.0273000921587736	0.718580239290178	-3.24391107504826
P16949	STMN1	-0.381257794113215	2.43337348985109	-2.92813642762041	0.0243562334869673	0.718580239290178	-3.2555285496095
O76021	RSL1D1	0.114670069083239	2.32199152280048	2.74917302195699	0.0310979903591939	0.718580239290178	-3.25806389107831
Q13155	AIMP2	0.215863879253825	2.25939896163803	2.74877012125914	0.0311152372903136	0.718580239290178	-3.25839628216901
Q562R1	ACTBL2	0.391021980852502	2.20703576329348	2.7351119005081	0.0317059445245713	0.718580239290178	-3.27913366432266
Q92530	PSMF1	0.141618168677889	2.30360794055622	2.73984877058166	0.0314997431796554	0.718580239290178	-3.31652342984161
Q58FG0	HSP90AA5P	-0.223171915623053	2.38792830110625	-2.97965437373906	0.022718763073146	0.718580239290178	-3.32455859330156
Q6STE5	SMARCD3	0.270559963248983	2.24684206450056	3.38001696267937	0.0133936593641399	0.718580239290178	-3.32763078905811
P22087	FBL	0.354554655750908	2.26422492181502	2.68385146569852	0.0340310633290975	0.718580239290178	-3.32823305223014
P98170	XIAP	-1.62676179826862	1.91209053121404	-10.9663163185097	2.14460567624625e-05	0.162839908997378	-3.33300614755975
O43598	DNPH1	0.159751912618117	2.2424514120754	2.73762807969328	0.0315962348244071	0.718580239290178	-3.33512448654957
Q969T9	WBP2	-0.148150156124709	2.35607955995141	-2.72098661549594	0.0323293709120488	0.718580239290178	-3.33657550566728
Q99519	NEU1	0.15811504659404	2.26657187027546	2.68124523836331	0.0341539963426759	0.718580239290178	-3.33938569854304
Q7L5D6	GET4	0.256793913780694	2.29311364641188	3.15475822007169	0.017980734845672	0.718580239290178	-3.35474577755682
P61326	MAGOH	0.307120261358866	2.38519635440545	2.66192141195024	0.0350802433824587	0.718580239290178	-3.36406943153237
Q9H0U4	RAB1B	0.26101888813006	2.19154494517474	2.71359538019787	0.0326607490061709	0.718580239290178	-3.36489749207856
O75347	TBCA	-0.115348835405014	2.35972588979281	-2.66172447882644	0.0350898183478624	0.718580239290178	-3.37593507983825
Q9NRN7	AASDHPPT	0.170989003925344	2.30576208784954	2.81991292629479	0.0282216557122263	0.718580239290178	-3.38178506044883
P09104	ENO2	-0.109364840673925	2.32338898270662	-2.70202578356257	0.0331866979197808	0.718580239290178	-3.3887365004598
Q15758	SLC1A5	-0.107652321988011	2.36194192665128	-2.60890085906919	0.0377603603697	0.718580239290178	-3.40942322222496
Q8TAE8	GADD45GIP1	0.234528252262316	2.2234038911122	2.87064955415551	0.026333728504244	0.718580239290178	-3.4101748153083
Q15061	WDR43	0.33224526115965	2.23358238486934	2.62891544437223	0.0367241437991137	0.718580239290178	-3.42390580000034
Q96C36	PYCR2	0.184852331261683	2.26457709032443	2.59824513988803	0.0383245485587364	0.718580239290178	-3.42690779252683
Q16795	NDUFA9	0.280779226606475	2.28373206784897	2.63178536848328	0.0365780316241819	0.718580239290178	-3.42928661812479
Q96DA6	DNAJC19	-0.329352824277891	2.39223514018596	-3.2946667666477	0.014961915374952	0.718580239290178	-3.43246879502873
Q9UPT8	ZC3H4	0.320338770916093	2.17823488101841	3.16091462254565	0.0178348556648204	0.718580239290178	-3.43431606205343
P56277	CMC4	0.523055208754939	2.14647317006697	2.85200645033128	0.027011307802005	0.718580239290178	-3.43496498634301
Q5T9S5	CCDC18	-0.573553109832196	2.27886157068021	-3.93138411250601	0.00672527523407027	0.718580239290178	-3.43812682531815
P60174	TPI1	-0.235901793975177	2.38429224928042	-2.91745325866726	0.0247113575574673	0.718580239290178	-3.43829483596942
P42025	ACTR1B	0.406219808977935	2.17295147279668	3.2473577874189	0.015916262546469	0.718580239290178	-3.44048702828355
Q08722	CD47	-0.440511595767403	2.41717448470704	-2.57584415517154	0.0395397050816436	0.718580239290178	-3.44508208827058
P69905	HBA1	-0.461747824780053	2.44500899108847	-2.7657443935263	0.0303973359229405	0.718580239290178	-3.45218294203616
P11049	CD37	0.45874451527369	2.29383212872302	3.53327814908729	0.0110084966172743	0.718580239290178	-3.4572970354923
P01903	HLA-DRA	-0.186330732371805	2.3917256037813	-2.64601970787713	0.0358623398694367	0.718580239290178	-3.46303191504323
Q676U5	ATG16L1	0.37157799827679	2.32267695705081	3.81950253979362	0.00770541664121401	0.718580239290178	-3.4779611741578
Q9BQA1	WDR77	-0.203444057389912	2.36916500532335	-2.59664279461933	0.0384101516903215	0.718580239290178	-3.48658397570166
P62191	PSMC1	0.400812203243674	2.25934949421815	2.60461120870904	0.0379864266658906	0.718580239290178	-3.49202230261802
O95671	ASMTL	0.303938699682536	2.27327598735231	2.91416818364739	0.0248216685902319	0.718580239290178	-3.49217428270733
Q8IY81	FTSJ3	0.187063175875314	2.3412418039217	2.83008548017713	0.0278318801201845	0.718580239290178	-3.49997488111675
P08670	VIM	-0.0925991491566883	2.34182418848637	-2.71512482382263	0.0325918841363797	0.718580239290178	-3.50153990522636
Q14004	CDK13	0.192183486666795	2.28086135860662	2.5205815707984	0.0427135771221671	0.718580239290178	-3.50674785390191
Q96PY5	FMNL2	0.171095865957674	2.22931665177864	2.61204634543976	0.0375954917210113	0.718580239290178	-3.51620660071445
Q9Y5J1	UTP18	0.47398568269971	2.2374218114334	2.67300907875166	0.0345455811137966	0.718580239290178	-3.52497731062146
Q96AQ6	PBXIP1	-0.106465696411347	2.34950484279641	-2.54898541784672	0.0410502072510215	0.718580239290178	-3.5272891225422
P35270	SPR	0.129227874458534	2.31562470441112	2.518944596156	0.0428115656177556	0.718580239290178	-3.52852952601332
Q8IV53	DENND1C	0.233783080735747	2.2175479212139	2.82416954801756	0.0280578546869839	0.718580239290178	-3.52983060657197
O15355	PPM1G	0.101133264897008	2.32923338647531	2.49747675245444	0.0441185975127773	0.718580239290178	-3.53007419735267
P46379	BAG6	0.224136567799958	2.23744724111863	2.53749068049951	0.0417150326440251	0.718580239290178	-3.53078223879328
Q9Y3D3	MRPS16	0.462133590988547	2.23717712108983	2.66851053032677	0.034761462537953	0.718580239290178	-3.53369111346476
P18077	RPL35A	-0.101655933820666	2.39797781653113	-2.56393708768007	0.0402020190203483	0.718580239290178	-3.53435666534215
P49810	PSEN2	0.40539657133208	2.16601660303689	4.15643366857479	0.00514475072812981	0.718580239290178	-3.539958493348
Q9BYD1	MRPL13	0.174902832902844	2.29517780804936	2.49934571938291	0.0440031688977434	0.718580239290178	-3.54305704354617
P49902	NT5C2	0.226859320265819	2.24368193811266	2.67824571239703	0.0342960618672613	0.718580239290178	-3.54435098796856
P63104	YWHAZ	-0.232693026679729	2.37052194506954	-2.5818231619736	0.0392114608640074	0.718580239290178	-3.55536116822995
Q6N069	NAA16	0.156972578420493	2.33508794544592	2.48515363401189	0.0448876405223952	0.718580239290178	-3.55796756488718
Q8TD47	RPS4Y2	0.234913014936347	2.40411619805494	2.53067259829925	0.0421146927150735	0.718580239290178	-3.55895844690828
P62258	YWHAE	-0.145602911065671	2.35079527862966	-2.74851967843178	0.0311259630849322	0.718580239290178	-3.56020148922031
P62701	RPS4X	0.342118252940754	2.32463139977582	2.52093178247157	0.0426926441084563	0.718580239290178	-3.56613978280093
Q15154	PCM1	0.244884892090194	2.22089570881515	2.79282979481763	0.0292879814276524	0.718580239290178	-3.57463503945624
P18621	RPL17	0.122203213003034	2.27100089975288	2.51748806220093	0.0428989507245985	0.718580239290178	-3.58050240037381
Q9UHA3	RSL24D1	0.360866543625973	2.20834252943435	2.79090677532462	0.029365307200306	0.718580239290178	-3.5861626649174
P40938	RFC3	0.1803286514147	2.30721891392612	2.61373894053765	0.0375070890671067	0.718580239290178	-3.59308076277765
Q86WQ0	NR2C2AP	0.193463158087116	2.18472702326095	2.87558774397159	0.026157305540083	0.718580239290178	-3.60161738591293
P49748	ACADVL	-0.0880711027647617	2.32747971337571	-2.52299224055941	0.0425697026043669	0.718580239290178	-3.61399963617126
Q5VWX1	KHDRBS2	-0.927632315134308	2.48139226754706	-2.46031226876626	0.0464807248983673	0.718580239290178	-3.61957424914368
P61916	NPC2	-0.181534650064241	2.35996800337379	-2.42640439052492	0.0487508888260468	0.718580239290178	-3.63088207814917
Q9NX46	ADPRHL2	0.181535223226693	2.27056474090026	2.4462622605927	0.047407737810982	0.718580239290178	-3.63202278110709
Q16186	ADRM1	0.146852134616725	2.28653299379897	2.39979103378821	0.0506132622285774	0.718580239290178	-3.63569297143396
Q6PKG0	LARP1	0.216496165316741	2.29081378001393	2.43232295279669	0.0483464773021164	0.718580239290178	-3.63609319204177
Q9H9B4	SFXN1	0.106570509983771	2.32856012003519	2.42577943678074	0.0487937962771945	0.718580239290178	-3.63716563514853
Q2NL82	TSR1	0.173779618921068	2.34269158134353	2.54744251324554	0.041138795887162	0.718580239290178	-3.63842555984874
P48643	CCT5	-0.0670615525350455	2.33929262185662	-2.4339280356871	0.048237405340039	0.718580239290178	-3.65112149438183
Q9P2J5	LARS1	0.104557774975808	2.30099165549427	2.38666253462889	0.0515590233317729	0.718580239290178	-3.65115609425438
Q9NQE9	HINT3	0.341960309319888	2.26926288876234	3.2375272694808	0.016122738715845	0.718580239290178	-3.65136302615629
L0R6Q1	SLC35A4	-0.154128233762572	2.36947980790417	-2.45639957562487	0.0467369702593829	0.718580239290178	-3.65701216077389
O43447	PPIH	-0.136948566305014	2.32461616453724	-2.41017699498931	0.0498778269917558	0.718580239290178	-3.65819237564558
Q9H867	VCPKMT	0.368477750164991	2.23881426665856	2.45333451364545	0.046938731179851	0.718580239290178	-3.66113787439172
Q96A05	ATP6V1E2	-0.293476253837357	2.38522089646694	-2.5167716913601	0.0429419979928225	0.718580239290178	-3.66430834317446
P17081	RHOQ	-0.415529428459294	2.45939991201728	-2.48553117612246	0.0448638728033624	0.718580239290178	-3.68210537874852
P84074	HPCA	-0.296116164744723	2.41399054960351	-2.34872167470672	0.0543964802590364	0.718580239290178	-3.68660458865614
Q5JTV8	TOR1AIP1	0.189551030527773	2.24435096252834	2.34799231090249	0.0544525820514173	0.718580239290178	-3.68696649910483
Q92879	CELF1	0.136086589794231	2.22624616064095	2.38797691718496	0.0514635170280458	0.718580239290178	-3.69131966096602
P20839	IMPDH1	0.218094006472479	2.23184293065855	2.37204414648111	0.0526336923756508	0.718580239290178	-3.69437080320909
P09496	CLTA	-0.207044790762933	2.57767715456054	-2.33776223402347	0.0552457953093142	0.718580239290178	-3.70017273809607
P17066	HSPA6	-0.105718234511498	2.35115864713779	-2.66272544694721	0.0350411794908876	0.718580239290178	-3.70102706736832
P28340	POLD1	0.0933487215094267	2.29531943200668	2.33031940116636	0.0558303823656896	0.718580239290178	-3.70591894481898
P15880	RPS2	0.181699374015357	2.36436318620726	2.35247897157921	0.0541084182997973	0.718580239290178	-3.70760179299227
Q9HAU8	RNPEPL1	0.637938630042908	1.86253394735045	4.82573552035474	0.00242467816267561	0.718580239290178	-3.71085228072502
P28070	PSMB4	0.152010640160415	2.26217547116813	2.33624164243872	0.0553647124756825	0.718580239290178	-3.71173190780127
P48444	ARCN1	-0.141890781165422	2.35070017289388	-2.3656276487368	0.0531126989063749	0.718580239290178	-3.71822478973213
Q9Y3U8	RPL36	0.0804686875151315	2.37328127271175	2.52397656720789	0.0425111015206965	0.718580239290178	-3.72247855397079
Q3KRA6	C2orf76	0.6282109729814	2.2732937683967	3.80216545951732	0.00787093495345285	0.718580239290178	-3.72437733111165
Q9C0E2	XPO4	0.242943147272042	2.28723646079571	2.50291168478766	0.0437838069721864	0.718580239290178	-3.72449914364199
O15446	CD3EAP	0.178043291173669	2.23839117534401	2.57953127180802	0.0393369448667101	0.718580239290178	-3.73375738130713
P30048	PRDX3	-0.289833670835057	2.43667949046864	-2.51219468805535	0.0432181021318623	0.718580239290178	-3.73515209277379
Q9HC36	MRM3	0.289221160491753	2.31736497417165	2.78424558422417	0.0296348397600275	0.718580239290178	-3.73622990078137
Q8N4T8	CBR4	0.306340617967918	2.21490156112101	2.94892269365294	0.0236808246246518	0.718580239290178	-3.75231390057405
P62244	RPS15A	0.199677581057891	2.34349783444667	2.37826569092026	0.0521735083996673	0.718580239290178	-3.75487135762478
O15050	TRANK1	-0.682079336945573	2.4848651537626	-4.78086483009196	0.00254495764622775	0.718580239290178	-3.75876597195267
Q96B54	ZNF428	0.361212906351131	2.18311583533387	2.67916867167497	0.0342522816811593	0.718580239290178	-3.76049363176638
Q8IV56	PRR15	0.671107395159087	2.05754220980906	3.27222074655556	0.0154067348097864	0.718580239290178	-3.76454976903467
P61599	NAA20	0.511851198004577	2.27794847690275	3.53337407805018	0.0110071575427082	0.718580239290178	-3.77395574627797
O14561	NDUFAB1	0.285301411775644	2.16122511634966	2.36842619819106	0.0529032283702274	0.718580239290178	-3.78422107429298
O94776	MTA2	0.146468401140806	2.31643500439843	2.25412256302873	0.0621946440197567	0.718580239290178	-3.79308366238528
Q96RF0	SNX18	0.19086822594534	2.29688200575652	2.4810656999192	0.0451458346330603	0.718580239290178	-3.80116644161641
Q8NCA5	FAM98A	0.401049908078645	2.20432064894826	2.28357565381618	0.0596505127272091	0.718580239290178	-3.81281598965864
P56211	ARPP19	-0.156220129657066	2.34203260970462	-2.32289090036893	0.0564202091128238	0.718580239290178	-3.81353297396796
Q9Y2K7	KDM2A	0.270982833360425	2.23743579560552	2.42888906676817	0.0485806859240611	0.718580239290178	-3.81406859989583
Q96FW1	OTUB1	0.260152140267355	2.21127846693223	2.28250493968082	0.0597411019689865	0.718580239290178	-3.81695615833105
Q96EV2	RBM33	0.279432347757815	2.22208666383735	2.29869818361557	0.0583860277066265	0.718580239290178	-3.8184975864276
Q14194	CRMP1	0.060419137066445	2.29875580009804	2.4257464436781	0.0487960625751544	0.718580239290178	-3.81890801654249
Q8N490	PNKD	0.208391645221843	2.18794453410177	2.57328311025078	0.0396811864931051	0.718580239290178	-3.82243459356784
Q9H9A5	CNOT10	0.352449297956368	2.2234934409773	3.43302408405424	0.0125103460422324	0.718580239290178	-3.82507761590568
Q9UEY8	ADD3	0.166326510197111	2.27279028101861	2.35824672063814	0.0536692844500145	0.718580239290178	-3.82787764812553
Q01844	EWSR1	0.441155635045499	2.24205797188124	2.4616526874637	0.0463932767779065	0.718580239290178	-3.82974658303229
P28482	MAPK1	0.102739853270488	2.32173011011001	2.20352190632266	0.0668280673785459	0.718580239290178	-3.83274458489186
Q14697	GANAB	0.105525654599822	2.25858350183899	2.4759660500648	0.0454701026189026	0.718580239290178	-3.83635100913685
Q9NV31	IMP3	0.287675795105475	2.30956572804648	2.65349930818233	0.0354922026616306	0.718580239290178	-3.84181823706291
P14621	ACYP2	-0.172149089110678	2.33166378055315	-2.21307763390956	0.0659267944998723	0.718580239290178	-3.847605868167
Q9NZ45	CISD1	0.12994824906759	2.26653522490747	2.19350375296834	0.0677864622050914	0.718580239290178	-3.84813542669052
P06132	UROD	0.161876638614345	2.25503515811726	2.18960579403637	0.0681631407305118	0.718580239290178	-3.8482072858034
Q8NCC3	PLA2G15	0.148109546690041	2.22243806412567	2.30129431777187	0.0581717380714075	0.718580239290178	-3.85208430762629
O14910	LIN7A	0.49556605763101	2.0726866465559	2.56636541260866	0.0400660078777386	0.718580239290178	-3.8593661645586
P25705	ATP5F1A	-0.119251671633212	2.3815527387953	-2.73603218779289	0.0316657716726891	0.718580239290178	-3.8603997861177
Q9H6V9	LDAH	0.1621518477597	2.24885717349757	2.19088240959711	0.0680395408489278	0.718580239290178	-3.86076316099903
P53701	HCCS	0.191149100217817	2.26696280713391	2.17708251993067	0.0693878200849094	0.718580239290178	-3.86306236564507
P55210	CASP7	0.215440602449702	2.26150907819773	2.17304851843991	0.069787066614035	0.718580239290178	-3.86447967623119
Q13247	SRSF6	-0.189237635888092	2.37230850661086	-2.51720549196695	0.0429159251917047	0.718580239290178	-3.86817589242752
Q9UBB5	MBD2	0.273750441994305	2.28620020941029	2.29556714364163	0.0586455503848851	0.718580239290178	-3.8757001747408
P08621	SNRNP70	0.303859268093453	2.23818526204859	2.28507382525601	0.0595239947718149	0.718580239290178	-3.87665109642638
O43427	FIBP	0.316227611561869	2.26364337014631	2.50019146430161	0.0439510388663193	0.718580239290178	-3.8770172848487
O43760	SYNGR2	-0.312566699381458	2.36734330759854	-2.39006784450417	0.0513119627035824	0.718580239290178	-3.88926291455657
Q13131	PRKAA1	0.390130452807547	2.25506478412837	2.54746958110277	0.0411372400120196	0.718580239290178	-3.8897912077104
Q9NUP9	LIN7C	-0.165092274783748	2.35325828480573	-2.25459251328142	0.0621531882097347	0.718580239290178	-3.89207226754341
Q8IVS2	MCAT	0.367160296923246	2.18141216391575	2.3043160841262	0.0579233350791804	0.718580239290178	-3.89230032674472
Q9GZT8	NIF3L1	0.131885769960841	2.27460857060346	2.15235522176219	0.0718721254942696	0.718580239290178	-3.89602013331745
Q9UHL4	DPP7	0.24452502495851	2.19709748862078	2.14015074995523	0.0731314057808719	0.718580239290178	-3.89608669650646
Q5JS54	PSMG4	0.532278646011097	2.1310514968926	2.36223558844995	0.0533677443430913	0.718580239290178	-3.89609943368761
Q9BVK6	TMED9	0.0948156429185864	2.36823857022625	2.16562214502483	0.070528180088274	0.718580239290178	-3.8961301446378
Q9H019	MTFR1L	0.312831528742179	2.27510296292388	2.70711834658802	0.0329540963038404	0.718580239290178	-3.90208964487755
P17568	NDUFB7	0.509175156230517	2.17854627646475	2.77628438111439	0.0299604275675069	0.718580239290178	-3.90269298395123
Q9ULV0	MYO5B	0.296162498829436	2.23798066650553	2.27776762672474	0.0601436083064922	0.718580239290178	-3.9039022590459
O14874	BCKDK	0.571361090576483	2.02604577622669	2.3481768310994	0.0544383833321085	0.718580239290178	-3.90886830397753
Q9H0U6	MRPL18	-0.154648471320389	2.39701515326063	-2.13007833891127	0.0741875404766124	0.718580239290178	-3.91214986030987
Q96TC7	RMDN3	0.207946760283272	2.26525577328039	2.1619596442363	0.0708966206544243	0.718580239290178	-3.91302280965217
Q9H1K4	SLC25A18	0.268490626107006	2.38526900720676	2.31225205226653	0.057276149356325	0.718580239290178	-3.9130414286639
Q9BRJ6	C7orf50	0.443067179098053	2.23380696318903	2.31820105405975	0.056795890535304	0.718580239290178	-3.91637927881308
Q14847	LASP1	-0.138522920317556	2.34824284197658	-2.40904173910857	0.0499576723489438	0.718580239290178	-3.91675287037003
Q5UIP0	RIF1	0.260007542667133	2.19562139575624	2.37045214488362	0.0527521204614889	0.718580239290178	-3.91851971999373
Q9NQ25	SLAMF7	0.237267444364689	2.23381739273923	2.19539921371627	0.0676040622130791	0.718580239290178	-3.91994387979582
P30419	NMT1	0.172535735986854	2.25241862233652	2.13559031525666	0.0736076850871692	0.718580239290178	-3.9221526387194
Q53ET0	CRTC2	0.44356499479425	2.1843885951444	2.66826912632492	0.0347730875061877	0.718580239290178	-3.9235231053662
Q9BRT6	LLPH	0.288034336010147	2.2939378149882	2.11754042183651	0.0755238147587808	0.718580239290178	-3.92441655172821
Q53GS7	GLE1	0.319622682800424	2.26664418886311	2.69089373544761	0.0337012201225324	0.718580239290178	-3.92465169922013
Q9NSY2	STARD5	0.270322593400118	2.21850064786462	2.17104777548804	0.0699859472738641	0.718580239290178	-3.926005879184
Q15797	SMAD1	0.238020628121615	2.32903824672646	2.10527507770238	0.0768546104790732	0.718580239290178	-3.93036496512119
Q8WWW0	RASSF5	0.0996035208983603	2.3184307893521	2.11887339152506	0.0753805984914632	0.718580239290178	-3.93158926518163
Q9H299	SH3BGRL3	-0.107953474949428	2.40459961506396	-2.25479269310743	0.0621355383128731	0.718580239290178	-3.93444712530657
Q96IJ6	GMPPA	0.223128982092261	2.27629587243021	2.1603771469729	0.0710564216160629	0.718580239290178	-3.93474451126609
Q8WV74	NUDT8	0.14359606848106	2.30928689590108	2.19991927505433	0.0671711143266286	0.718580239290178	-3.93508996990482
Q9NY93	DDX56	0.274393413299927	2.26825699242837	2.29303438103827	0.0588563517120058	0.718580239290178	-3.93739915342251
Q9NQ29	LUC7L	0.325522679440734	2.19614469504635	2.2458986467216	0.0629247066715249	0.718580239290178	-3.93818671380698
P39748	FEN1	0.361821757713763	2.26061821318013	2.19266196646432	0.0678676280503217	0.718580239290178	-3.94102839108181
P42356	PI4KA	0.199443719231731	2.26835840129667	2.09630373780654	0.0778429941785029	0.718580239290178	-3.94509461917949
O95236	APOL3	0.212681360548732	2.28649342932592	2.27462606321907	0.0604120668895972	0.718580239290178	-3.94686412206104
P61960	UFM1	-0.204649098695607	2.41468250474657	-2.1624183783615	0.0708503658965925	0.718580239290178	-3.94721701442616
P27449	ATP6V0C	0.535390094327183	2.26750493434906	2.40938334596417	0.0499336323472956	0.718580239290178	-3.95330252516101
P61970	NUTF2	0.149832310055689	2.2647291976077	2.24002667256753	0.0634513473207659	0.718580239290178	-3.95677465805049
Q9BV40	VAMP8	0.0998986069098601	2.31502642480876	2.07470953414535	0.0802749936391056	0.718580239290178	-3.95878030129372
Q5JTJ3	COA6	-0.105116173932027	2.4217126786719	-2.07461386071332	0.0802859373897239	0.718580239290178	-3.95974751905662
P04899	GNAI2	0.19991160258559	2.20021639154754	2.18212217669679	0.0688923083341973	0.718580239290178	-3.96268948647193
P38646	HSPA9	-0.16265045173788	2.3538652164211	-2.6125331754394	0.0375700426051134	0.718580239290178	-3.96353033108197
Q13907	IDI1	0.443349738436083	2.19913466496814	2.06914396998005	0.0809141248365582	0.718580239290178	-3.96395986143634
O75688	PPM1B	0.387042958442424	2.29145072324194	2.6564404749249	0.0353477612015026	0.718580239290178	-3.96552485027723
Q5H9R7	PPP6R3	0.285308242303226	2.24791562471997	2.26596411881805	0.0611586542216587	0.718580239290178	-3.96668381877514
Q8IZ69	TRMT2A	0.341679596506719	2.18563181263272	2.19395510240232	0.0677429834314186	0.718580239290178	-3.96801876926236
P21108	PRPS1L1	0.680004458701543	1.98896177570913	2.24606529038917	0.0629098263736061	0.718580239290178	-3.96827295532794
Q9BY77	POLDIP3	0.252374133490319	2.20410055796965	2.12899387487354	0.0743021690811283	0.718580239290178	-3.9693915595884
O43776	NARS1	0.177404520292149	2.25512018881811	2.1732855512942	0.0697635428715153	0.718580239290178	-3.97634100445573
O60704	TPST2	0.432921552026007	2.13274372494731	2.52881423289503	0.0422243195828949	0.718580239290178	-3.97763381309465
Q8N0U8	VKORC1L1	-0.247627148681347	2.38845963271114	-2.08387224886934	0.0792338391648908	0.718580239290178	-3.97971313315312
Q96G21	IMP4	0.340978993342206	2.21756277198315	2.19355967792477	0.0677810733751994	0.718580239290178	-3.9829458081689
P05026	ATP1B1	0.426032165405694	2.18644741856914	2.56532809981078	0.0401240488852296	0.718580239290178	-3.98471144091248
Q9Y3A3	MOB4	0.303420526038717	2.21834774964311	2.11065794491363	0.0762676709930766	0.718580239290178	-3.98572084198829
Q96DV4	MRPL38	0.212821348887161	2.28432505147472	2.05109968173669	0.0830217072144532	0.718580239290178	-3.98626283038169
P53582	METAP1	0.269427202924917	2.20531657889744	2.06198934497476	0.0817432716209987	0.718580239290178	-3.99264400890356
P19440	GGT1	0.135034709368546	2.24997826755953	2.11771650277803	0.0755048805830872	0.718580239290178	-3.99513521827816
Q96BK5	PINX1	0.372056631518706	2.26552294544985	2.84375553720942	0.0273170988317241	0.718580239290178	-3.9955648159544
Q03701	CEBPZ	0.201691397114709	2.28597965108213	2.26012715157886	0.0616670862978946	0.718580239290178	-3.99606881892836
P62310	LSM3	-0.196266709382657	2.46185617968464	-2.07562413114189	0.080170451906344	0.718580239290178	-3.99808062082556
Q9BXW7	HDHD5	0.205927076368802	2.26210652851683	2.07572244035094	0.0801592229777623	0.718580239290178	-3.99839475055626
Q16851	UGP2	-0.0670862571156993	2.3085309558366	-2.10668830085798	0.0767000741633887	0.718580239290178	-3.99875705675013
P00414	MT-CO3	0.939342013646071	1.87275024843473	3.54303071353728	0.0108732677519437	0.718580239290178	-3.99879577623194
Q9H0R6	QRSL1	0.302889625438612	2.22736678424547	2.82868005076353	0.0278853880826366	0.718580239290178	-4.00029372792494
Q9Y6V7	DDX49	-0.237187945942008	2.294338592402	-2.50325608751896	0.0437626814787772	0.718580239290178	-4.00073448907939
P52435	POLR2J	0.677446931105842	2.23100859857762	2.30004106782558	0.0582750823658131	0.718580239290178	-4.00141214902951
P35612	ADD2	0.252268132661131	2.27435238581218	2.18604750350448	0.0685088578213825	0.718580239290178	-4.0028443268372
P56962	STX17	0.171460310966269	2.37666924215518	2.11932314540304	0.0753323383024144	0.718580239290178	-4.01028627488357
Q9NQX4	MYO5C	0.211383745870248	2.24170445490589	2.1261001214752	0.074608919847825	0.718580239290178	-4.01099422227331
Q13310	PABPC4	-0.0538109411834724	2.34112885852586	-2.37451583118855	0.0524503701963739	0.718580239290178	-4.011279270746
Q9NVS2	MRPS18A	0.245510891834991	2.27834485196524	2.01942134119427	0.0868560332082694	0.718580239290178	-4.01316653446776
Q96AB3	ISOC2	0.152950987363461	2.26610448383886	2.01374554656283	0.0875615489771088	0.718580239290178	-4.01645524606827
O95453	PARN	0.143410438910237	2.29125439311053	2.06691421035961	0.0811716187198341	0.718580239290178	-4.01875498363951
O43237	DYNC1LI2	0.334608167786461	2.18602610701464	2.46473974646944	0.0461925303081767	0.718580239290178	-4.023541665101
Q9NR31	SAR1A	-0.122700534965321	2.39933963200499	-2.00944801769252	0.0880995559981215	0.718580239290178	-4.02381036658916
O95168	NDUFB4	0.338399552226057	2.18392573484505	2.02478311101485	0.0861947814140657	0.718580239290178	-4.02594651472173
P30414	NKTR	0.267666706722403	2.20401355715117	2.42194817906082	0.0490576981176448	0.718580239290178	-4.02634981423325
Q9BTA9	WAC	0.149291586006285	2.27845832593578	2.07605331859297	0.0801214415361101	0.718580239290178	-4.02738939490101
Q9BQ52	ELAC2	0.158872185703187	2.270187746367	2.00084389220962	0.0891866619459928	0.718580239290178	-4.02770663465741
Q9BQE9	BCL7B	-0.354921396716111	2.44186074720896	-2.81980311199927	0.0282258949744069	0.718580239290178	-4.02960353109587
Q9NP77	SSU72	0.34809495120181	2.22032584039101	2.13374416694952	0.0738013849487694	0.718580239290178	-4.03021613227354
Q15628	TRADD	0.249037779902823	2.26267924436002	2.02835211719419	0.0857574247766451	0.718580239290178	-4.03066475878205
Q9BQG0	MYBBP1A	0.247902301855131	2.29637057681186	2.01425406894019	0.0874981050614716	0.718580239290178	-4.0318910702268
P13598	ICAM2	0.408563561575242	2.17346890088282	2.07990276527072	0.0796832078882537	0.718580239290178	-4.03244816116498
P04062	GBA	0.137440928149209	2.28681161527312	1.99566390641897	0.0898475929949844	0.718580239290178	-4.03466930748201
Q11201	ST3GAL1	0.263256794395485	2.2083462248426	2.12604647202014	0.0746146190254569	0.718580239290178	-4.03474216182862
P17480	UBTF	0.282637187793464	2.26916499594685	2.15531622603201	0.0715699359820953	0.718580239290178	-4.03642154956667
Q86X53	ERICH1	0.275844960605766	2.26694492775831	2.4516135584725	0.0470524122674965	0.718580239290178	-4.03835990095255
P50336	PPOX	0.287086282911414	2.25422778155286	2.05798879759441	0.0822106150645197	0.718580239290178	-4.03952513765841
Q96JP5	ZFP91	0.21930648641732	2.31682871133069	2.21052238199901	0.0661665771578547	0.718580239290178	-4.03961527747772
Q8N752	CSNK1A1L	0.339788360093296	2.26701789284002	2.13659129423158	0.0735028768672735	0.718580239290178	-4.03990217834185
Q9BWS9	CHID1	0.274976979773803	2.22653351454334	1.99150753797655	0.090381453155926	0.718580239290178	-4.03996616139573
Q9P2P6	STARD9	-0.490428786064767	2.43413253568997	-2.74082720748501	0.0314573281230734	0.718580239290178	-4.0401418040958
Q9NYP7	ELOVL5	-0.599921073183154	2.1784604229499	-3.32980682388694	0.0142932941308879	0.718580239290178	-4.04409843569123
Q9NR28	DIABLO	0.212778110345568	2.25774965292256	2.00053063270294	0.089226493370242	0.718580239290178	-4.04542061340063
P11021	HSPA5	-0.0943987428840483	2.33675014081057	-2.54279366806679	0.0414069309891651	0.718580239290178	-4.04709468053895
Q99961	SH3GL1	-0.138792845029226	2.35118047416336	-2.06009571581222	0.0819641510898976	0.718580239290178	-4.04741549213211
Q9BRP8	PYM1	0.277332128903774	2.17322416354104	1.98820112609651	0.0908084022444123	0.718580239290178	-4.05028944754723
Q4G0J3	LARP7	0.285531401153712	2.23919689108453	2.19830583113202	0.0673253303516561	0.718580239290178	-4.05031699943635
Q53FT3	HIKESHI	0.533479132922715	2.16843944743044	2.22325693966976	0.0649803553320694	0.718580239290178	-4.05087986649211
Q9ULX3	NOB1	0.270697479580278	2.31122583036085	1.97350173482342	0.0927309830402857	0.718580239290178	-4.05309668779395
Q9BZE1	MRPL37	0.107510681521342	2.31458212129586	1.97222865432837	0.0928993901110908	0.718580239290178	-4.05432519955417
Q8NFH8	REPS2	0.500959189172672	2.31268446722509	3.04834273845845	0.0207167865806675	0.718580239290178	-4.05542652793329
P31946	YWHAB	-0.186218461146711	2.37080385112623	-2.24527054683418	0.0629808247029999	0.718580239290178	-4.05579856400992
Q9NWV4	CZIB	-0.0748170861069423	2.33932834804337	-1.98425649963807	0.0913203959788589	0.718580239290178	-4.05600656312116
Q7LGA3	HS2ST1	0.295216575184489	2.22135505466892	2.16997261595404	0.0700930598850431	0.718580239290178	-4.05644755908201
Q8NI60	COQ8A	0.244006121643211	2.22713022123316	1.97168597105235	0.0929712705264252	0.718580239290178	-4.05660284775372
P32321	DCTD	0.215312215271062	2.18749769166057	1.99812234156194	0.0895333054749838	0.718580239290178	-4.05703120115731
O43402	EMC8	0.342094867402132	2.19865616541851	2.46157342640961	0.0463984429504931	0.718580239290178	-4.05725456867707
O95295	SNAPIN	0.164836607192905	2.31589732773679	1.97651484342968	0.0923336103802372	0.718580239290178	-4.06057687450506
Q29RF7	PDS5A	0.210651713668198	2.26751542176582	2.08059139883016	0.0796050667307854	0.718580239290178	-4.06184035207898
Q96D46	NMD3	0.245726477636615	2.26501570478921	2.07136120117534	0.0806588933095959	0.718580239290178	-4.06190152839323
P55769	SNU13	-0.0927724860501906	2.32114122107521	-2.19103769492451	0.0680245219621494	0.718580239290178	-4.06202395615618
Q32P51	HNRNPA1L2	-0.0866639830545558	2.31527619197406	-2.39034453043568	0.0512919426734585	0.718580239290178	-4.06211706522097
Q16649	NFIL3	0.287002519631463	2.22199665400102	2.55227067468728	0.0408622438434632	0.718580239290178	-4.06357959916914
P56134	ATP5MF	-0.274926919777128	2.39719008130471	-2.15688619936613	0.0714102339958501	0.718580239290178	-4.06383434038714
P05362	ICAM1	0.223782587144469	2.20214415167648	1.99454922884506	0.0899904567543525	0.718580239290178	-4.0647549143432
O94864	SUPT7L	0.542779912974327	2.17337727109544	3.47590168655179	0.0118422635820186	0.718580239290178	-4.06537967404729
Q5VW32	BROX	0.200343738930736	2.26139064900995	1.97685502785366	0.0922888531503446	0.718580239290178	-4.06689088723407
Q8N3X1	FNBP4	0.1683041060974	2.21202641539488	2.04089403638213	0.0842380760966865	0.718580239290178	-4.06712293467612
Q6GMV3	PTRHD1	-0.175381002813414	2.36757548195009	-1.97233122257705	0.0928858107863944	0.718580239290178	-4.06719354372632
Q96B45	BORCS7	-0.274659048316507	2.38897377158992	-2.46193817786837	0.0463746737067628	0.718580239290178	-4.06728903392001
Q92925	SMARCD2	0.246091633233612	2.26514346984695	2.03113478917624	0.0854179718303723	0.718580239290178	-4.06859570735484
Q14CX7	NAA25	0.302097708362011	2.24436042868059	2.25648287903979	0.0619867189646465	0.718580239290178	-4.06917008160527
Q9NX20	MRPL16	0.191209474673497	2.34318819979729	2.12045035384673	0.0752115222017896	0.718580239290178	-4.0696425049571
P42766	RPL35	0.11967029004661	2.4161052342293	2.16562304614206	0.0705280896775577	0.718580239290178	-4.07019106253003
Q5VV42	CDKAL1	0.150876804057929	2.29709178460378	2.02075045037735	0.0866916457594119	0.718580239290178	-4.07033741135771
P48426	PIP4K2A	0.322325837686538	2.30117344674662	2.16863085264982	0.0702269668068261	0.718580239290178	-4.07158993948458
P40925	MDH1	-0.122684083422842	2.38214588763951	-2.47727240068521	0.0453868057908195	0.718580239290178	-4.07160199683481
O00505	KPNA3	0.214161383638747	2.25018416236575	2.03853413147312	0.0845218814800927	0.718580239290178	-4.072090995173
Q53H12	AGK	0.197564062660811	2.28530838447727	1.95856016410042	0.094726796473206	0.718580239290178	-4.07501255230356
O00154	ACOT7	0.0760162609116455	2.30067926258364	2.03190896825258	0.085323770962885	0.718580239290178	-4.07507378207833
Q92520	FAM3C	-0.10585379572178	2.38180211757469	-1.96421523494395	0.0939664440942577	0.718580239290178	-4.07600572539982
Q99459	CDC5L	0.220018862571414	2.28303277769843	1.95149427365364	0.0956854433326138	0.718580239290178	-4.07616147429326
P18858	LIG1	0.145301931051744	2.26917737533334	1.94552627358313	0.0965026414228274	0.718580239290178	-4.07878345884776
Q9Y4P1	ATG4B	0.487215890923478	2.13618825728313	2.0317961349552	0.0853374938491549	0.718580239290178	-4.07886345421347
P29350	PTPN6	0.103892651493364	2.29229973999317	2.01988609999766	0.0867985152446644	0.718580239290178	-4.0806384443593
Q9Y2Q3	GSTK1	0.197172666743772	2.29873551629721	1.98480910419109	0.0912484974513486	0.718580239290178	-4.08108328497224
P26640	VARS1	0.128378779352391	2.28790465888593	2.16158582548638	0.0709343359816769	0.718580239290178	-4.08188832919395
Q5SRD1	TIMM23B	0.319285949748208	2.20536487286723	1.97341233285425	0.092742799478122	0.718580239290178	-4.08234489726558
Q00169	PITPNA	0.278442033914595	2.21466256493594	2.00622098937759	0.088505720034816	0.718580239290178	-4.08260830589008
Q9HC38	GLOD4	-0.137177717218084	2.36753094553153	-1.9526956066983	0.0955217778677746	0.718580239290178	-4.08334821431763
Q9UNQ2	DIMT1	0.435651496161043	2.32215253383761	2.21502855828281	0.0657443190156325	0.718580239290178	-4.08363048799368
Q96NB2	SFXN2	0.145355089078974	2.30587621391674	1.93850408953387	0.0974730654903191	0.718580239290178	-4.08606446715974
Q96BP2	CHCHD1	-0.366190729005784	2.32875574638385	-2.02850751090004	0.0857384329842561	0.718580239290178	-4.08845275359406
Q8IZ83	ALDH16A1	0.107988272669569	2.29493267106747	1.94839950895859	0.0961083477531894	0.718580239290178	-4.09095843741239
Q9H9T3	ELP3	0.233131758735	2.27304584824185	1.968739094445	0.0933625633489523	0.718580239290178	-4.09254918536041
P32246	CCR1	0.408764890777856	2.10930240954564	1.95309092616977	0.0954679817601027	0.718580239290178	-4.09258113324393
Q9H270	VPS11	0.300728811899828	2.20529017421894	1.92952168726385	0.0987285011295583	0.718580239290178	-4.09401975948413
Q9ULF5	SLC39A10	0.281433723431337	2.27562322857853	2.30624114759139	0.0577656557204764	0.718580239290178	-4.09403028915944
Q5GLZ8	HERC4	0.401650308652095	2.28270770550445	2.64380885824856	0.0359725242674312	0.718580239290178	-4.09406440262413
P01591	JCHAIN	-0.167800752898259	2.44333838709415	-2.2528055378841	0.0623109740931451	0.718580239290178	-4.09471083160223
P34896	SHMT1	0.10817691135794	2.29027888193118	1.94534032339849	0.0965282146063381	0.718580239290178	-4.09529169461039
Q9UI10	EIF2B4	0.301351400214012	2.25571433978376	2.30365599634768	0.057977503942998	0.718580239290178	-4.09573804186131
P49821	NDUFV1	0.094662747799967	2.27919966012341	1.95000408291242	0.095888848966683	0.718580239290178	-4.09611084031088
Q86W50	METTL16	0.22105171236905	2.28672229019923	2.08194462001676	0.0794517379730246	0.718580239290178	-4.09693339881128
O00159	MYO1C	0.248902918557037	2.26702346174844	2.27571383733174	0.0603189734295764	0.718580239290178	-4.09741629102183
Q15257	PTPA	0.157686045896342	2.28464988706012	1.95313294085553	0.0954622660619782	0.718580239290178	-4.09772290657065
P49841	GSK3B	0.27993639685603	2.22820065961086	2.11085309383644	0.0762464776003519	0.718580239290178	-4.10055408484789
P07686	HEXB	-0.0823009748045365	2.31157800898523	-1.97868145855606	0.0920489235649228	0.718580239290178	-4.10180576582747
Q06203	PPAT	0.15771812539156	2.23928668210719	2.05416610723987	0.0826596918488136	0.718580239290178	-4.10332471703852
Q9NWY4	HPF1	0.470681524946676	2.1451178297751	2.12561474763663	0.0746604971289153	0.718580239290178	-4.10385988496801
Q5VZK9	CARMIL1	0.286694753721019	2.24130344819568	2.0128854584302	0.0876689595004236	0.718580239290178	-4.10416443976527
Q13616	CUL1	0.217445399108761	2.29146393179256	1.91773461048483	0.100400268323934	0.718580239290178	-4.1049324828346
P52732	KIF11	0.131953784979003	2.29116053975482	1.95858866871179	0.0947229485832376	0.718580239290178	-4.10594816153081
Q12959	DLG1	0.206145734735974	2.2138066743625	2.00739339313521	0.0883579414220356	0.718580239290178	-4.10606376904833
P46976	GYG1	0.128664183732947	2.25509808872821	2.17704694220638	0.0693913310444503	0.718580239290178	-4.106416448129
Q9H8Y8	GORASP2	0.201643974020559	2.33101583997355	1.91505492676418	0.100784220893405	0.718580239290178	-4.10794010142074
Q96J02	ITCH	0.409648584572035	2.20708836362526	2.38676381513495	0.0515516575115519	0.718580239290178	-4.10936708107425
Q96AG4	LRRC59	-0.141627846095244	2.4146049854823	-2.02173387400521	0.0865702141633264	0.718580239290178	-4.11260491218402
Q9NTM9	CUTC	0.337047930062816	2.21023392205577	1.90856665910754	0.101719902525821	0.718580239290178	-4.11413607085796
Q12982	BNIP2	0.400668846434196	2.21412284594814	2.21390587202147	0.0658492639338328	0.718580239290178	-4.11423425882237
Q9NXX6	NSMCE4A	0.283537441365328	2.20656040697111	1.91031841384504	0.101466436698421	0.718580239290178	-4.11480340758533
QXUBXX	NA	-0.289672778089417	2.44540688794119	-2.28790936084937	0.0592852932359953	0.718580239290178	-4.11521718593194
Q9P003	CNIH4	0.354855493573414	2.1692536514295	1.9104227812	0.101451355241184	0.718580239290178	-4.11523423277946
Q12824	SMARCB1	0.334136188473293	2.25702594012409	1.9883566635164	0.0907882730254555	0.718580239290178	-4.11799491674889
P45973	CBX5	-0.103721721713533	2.31328901933204	-1.95732948969926	0.0948930757766243	0.718580239290178	-4.12060129969943
Q9UI09	NDUFA12	0.470410457671447	2.18738114321101	2.58119144130674	0.0392460063754792	0.718580239290178	-4.12074590212466
P51784	USP11	0.169545656827259	2.34079992902396	1.95125047278052	0.0957186919153764	0.718580239290178	-4.12203255363467
Q9H446	RWDD1	-0.263001103380285	2.33519846465925	-2.18025386828723	0.0690755834951157	0.718580239290178	-4.12229732314038
P38432	COIL	0.226467738602188	2.28576003776087	2.03861905517405	0.0845116518126877	0.718580239290178	-4.12263343455593
Q8NBJ4	GOLM1	0.406389909511348	2.148932213465	2.54278764668576	0.0414072794741387	0.718580239290178	-4.12286256623576
P09874	PARP1	0.0849390163848674	2.32238682720717	2.29459526394262	0.0587263477597914	0.718580239290178	-4.12352279529182
Q9BW91	NUDT9	0.333466000843623	2.1487707597881	2.0774964577391	0.0799568659204479	0.718580239290178	-4.12443480546932
Q8NBN7	RDH13	0.23986609615619	2.23707620421858	2.03885231961014	0.0844835598358621	0.718580239290178	-4.12529499394183
Q9NZN5	ARHGEF12	0.251058466733176	2.20947972421774	2.1781603354178	0.0692815423937842	0.718580239290178	-4.12621146256293
Q9Y4D7	PLXND1	0.837746863331444	2.5979481854499	3.24499971915796	0.0159655278231839	0.718580239290178	-4.1263165468239
Q92851	CASP10	0.124121660725359	2.27986091872564	1.89062029546167	0.104352894071704	0.718580239290178	-4.12823779688691
Q92485	SMPDL3B	0.687692673104274	2.09454417954128	3.55911209934844	0.0106542361214066	0.718580239290178	-4.13119094051957
O96011	PEX11B	0.190169564962683	2.25108426569238	1.88393663087783	0.105350570111679	0.718580239290178	-4.13281366817333
P51003	PAPOLA	0.218834068643638	2.2823125493768	2.03297247342136	0.085194535203949	0.718580239290178	-4.13411523942516
O00411	POLRMT	0.402619765745426	2.20495083553233	2.2105771585756	0.0661614276409123	0.718580239290178	-4.13429719442087
P07355	ANXA2	-0.105917619980518	2.31137671950614	-2.15511873267528	0.0715900512216632	0.718580239290178	-4.13451979039398
P82673	MRPS35	0.177710542536502	2.30645331661099	1.89865507472787	0.103165860919298	0.718580239290178	-4.13474516460216
Q86W42	THOC6	0.221811594465163	2.26401768241552	1.91944344362199	0.100156177976468	0.718580239290178	-4.13579006849802
Q96CB9	NSUN4	0.252865340644332	2.26496496874794	2.02786425416941	0.0858170774652055	0.718580239290178	-4.13616443482102
O94855	SEC24D	0.155511886558582	2.27582288074646	1.884415835376	0.105278727157056	0.718580239290178	-4.13771023445998
Q9BPZ3	PAIP2	0.350752967418147	2.26550956624632	1.94908918366737	0.0960139421443412	0.718580239290178	-4.13825746066248
Q969G6	RFK	0.407339543447726	2.25951383641943	2.19280394419513	0.0678539314813804	0.718580239290178	-4.13838331906045
O15294	OGT	0.24262040340347	2.17074053730596	1.87831213169414	0.106197419937492	0.718580239290178	-4.13886239540634
Q5SY16	NOL9	0.355508699508171	2.23205332402526	2.05309307700589	0.0827861905797635	0.718580239290178	-4.13926609952637
Q14318	FKBP8	0.288168280745277	2.25014556803029	1.98558665668397	0.0911474269068339	0.718580239290178	-4.13962593044258
P13984	GTF2F2	0.113858053428063	2.308036662503	1.87663002995448	0.106451984070954	0.718580239290178	-4.140062595467
Q5VTL8	PRPF38B	0.23132322394443	2.3384247388865	1.97884056127105	0.0920280524532177	0.718580239290178	-4.1418942197406
O75832	PSMD10	0.23690837817535	2.17118441060977	1.87267205876757	0.107053342414189	0.718580239290178	-4.14258248063137
O96008	TOMM40	0.142343059492429	2.26710769994645	1.94728300387428	0.0962613751819305	0.718580239290178	-4.1431048162218
P51398	DAP3	0.210235067422882	2.26805505121931	1.87193495706941	0.107165703264242	0.718580239290178	-4.14323463422102
Q6P158	DHX57	0.288582958622369	2.24406376883109	2.00909717883698	0.0881436232119295	0.718580239290178	-4.14339593902866
Q14103	HNRNPD	-0.160033419634778	2.32811934648682	-2.48132904493082	0.0451291551408073	0.718580239290178	-4.14591454387224
Q9Y6N5	SQOR	0.113267530868214	2.30268122970267	2.00400715420883	0.0887854428020893	0.718580239290178	-4.15037658134563
Q9BX46	RBM24	-0.116556894461909	2.32338620915406	-1.86536626626495	0.108172143012508	0.718580239290178	-4.15063855799483
P56545	CTBP2	-0.170397321028665	2.39872695588249	-1.9960840776136	0.0897938001398733	0.718580239290178	-4.15114313801227
P02751	FN1	1.05670910834233	2.25757724334669	3.37594209611527	0.0134643228010382	0.718580239290178	-4.15194413195074
Q9NWU1	OXSM	0.301692661479683	2.19448882130904	1.90485649577973	0.102258803122948	0.718580239290178	-4.15226908711185
Q08117	TLE5	0.82036811929148	2.01206952297982	2.71021321842142	0.0328135820325777	0.718580239290178	-4.15257830314949
Q9NSE4	IARS2	0.0895082081413613	2.28478811455366	1.91050195492056	0.101439915832546	0.718580239290178	-4.15307988964517
Q9Y6K9	IKBKG	0.262069627296205	2.19080915089548	1.97462474992837	0.0925826795651736	0.718580239290178	-4.15387466052316
P57740	NUP107	0.179406449385091	2.27533449050354	1.86069165167866	0.108894028157133	0.718580239290178	-4.15399528151553
Q9Y692	GMEB1	-0.204070826579937	2.38254537745427	-2.07985676280142	0.0796884306703862	0.718580239290178	-4.15414901168517
Q9GZT3	SLIRP	-0.0992274930304708	2.33552283678382	-2.05861947580166	0.0821367612505629	0.718580239290178	-4.15425523108675
Q147X3	NAA30	0.271717657696793	2.23350213014096	1.93104545600592	0.0985144065940196	0.718580239290178	-4.15461321102458
P15498	VAV1	0.0949773285629226	2.29832632249678	1.91445638430652	0.100870179961321	0.718580239290178	-4.15597121778492
P49916	LIG3	0.209434676959288	2.22998881384912	1.85924118156163	0.109118979733431	0.718580239290178	-4.15629445034219
Q8IUF8	RIOX2	0.27870486082262	2.21232680134075	1.89041532028652	0.104383352006411	0.718580239290178	-4.15967862909128
Q9H9Q2	COPS7B	0.266961044344834	2.21716019567123	1.86008241099359	0.108988459005752	0.718580239290178	-4.16105034053314
Q12788	TBL3	0.303844534137927	2.21233651428898	1.85123074165138	0.110369548396731	0.718580239290178	-4.1611282329558
P45985	MAP2K4	0.297291179090211	2.22544097254601	2.12593008458754	0.0746269843697681	0.718580239290178	-4.16229049419893
Q8WWQ0	PHIP	0.330550778446036	2.19489822705317	2.22772351050539	0.0645694625980333	0.718580239290178	-4.16327023816633
Q9UJC3	HOOK1	0.309552628229075	2.19052074125987	1.84870715861411	0.110766427998041	0.718580239290178	-4.16347926491978
O75152	ZC3H11A	0.138907939995129	2.28200139566904	1.84848420693873	0.110801558428176	0.718580239290178	-4.16464209550273
P35250	RFC2	0.17043108320546	2.29459424978815	1.84754242161242	0.110950075828278	0.718580239290178	-4.16549082913778
Q9C0C9	UBE2O	0.157593941016019	2.25975186242973	1.85886187959527	0.109177880416463	0.718580239290178	-4.16549086825107
Q96SN8	CDK5RAP2	0.297173132212407	2.23101453159352	2.25247999841374	0.0623397626741397	0.718580239290178	-4.16578903102316
P62826	RAN	-0.160800556208321	2.39628810757859	-2.27047566533994	0.0607686220575825	0.718580239290178	-4.16610682142816
O60907	TBL1X	0.295025873235398	2.26801148735416	2.30425022448841	0.0579287373860435	0.718580239290178	-4.16782973369177
Q8N5I2	ARRDC1	0.55367807592177	2.09656095801719	2.48999394685506	0.0445839176000678	0.718580239290178	-4.1678965210349
Q96A65	EXOC4	0.233314604461111	2.23003733158119	2.00601088609517	0.0885322291408614	0.718580239290178	-4.16935634483365
Q9ULZ3	PYCARD	0.208162660480904	2.23473278516905	1.85155126605389	0.110319239986776	0.718580239290178	-4.16999484117704
Q8NCF5	NFATC2IP	-0.226039258820901	2.35954039694954	-1.92654733794197	0.0991477360492662	0.718580239290178	-4.17130251988708
Q99471	PFDN5	-0.093050765806931	2.40254105814066	-1.88826835982009	0.10470290302792	0.718580239290178	-4.1719484349854
Q16637	SMN1	0.114827136674521	2.30037305194935	1.87281702543952	0.107031257910917	0.718580239290178	-4.17207756650322
Q9H3S7	PTPN23	0.239612052958613	2.25205519224156	1.95556859600731	0.0951314990361835	0.718580239290178	-4.17379172079208
P11387	TOP1	0.160662230176809	2.29875751459498	1.88941042165655	0.104532800050683	0.718580239290178	-4.17381085902723
O75530	EED	0.268783574652456	2.23933999678276	1.97144460688188	0.0930032579015671	0.718580239290178	-4.17408866555903
P19474	TRIM21	0.283307546347152	2.26155437425783	1.96516936301085	0.0938387568372552	0.718580239290178	-4.17430952059489
P30043	BLVRB	0.110886847183233	2.29557561817613	1.86275314046863	0.108575097878256	0.718580239290178	-4.17465710885935
Q9H0K1	SIK2	-0.394571091192196	2.45964869559853	-2.45941161535127	0.0465395794418734	0.718580239290178	-4.17553026034388
Q8IUX4	APOBEC3F	0.323705332880394	2.18999746585509	1.83254737053544	0.113341200880093	0.718580239290178	-4.17697400316774
Q9Y3A0	COQ4	0.398774925503957	2.29436379016017	2.53402178766414	0.0419178723914094	0.718580239290178	-4.17815736071877
P07339	CTSD	-0.131345425965421	2.37839355998483	-2.20157620491757	0.0670131168585416	0.718580239290178	-4.17826915516078
Q8TBX8	PIP4K2C	0.467796244626326	2.22698820479372	2.62551696078558	0.0368979612042804	0.718580239290178	-4.17865892046728
Q8IZH2	XRN1	0.200827769944184	2.24034320861234	1.90945848086316	0.101590784479544	0.718580239290178	-4.17871091371043
O94832	MYO1D	0.226503001065344	2.23466179054193	1.88907757814754	0.104582346866126	0.718580239290178	-4.17880682441362
O43521	BCL2L11	0.216979393238139	2.23403249236051	1.94454389126214	0.0966378217212272	0.718580239290178	-4.17885916575704
Q96JC1	VPS39	0.212269082263656	2.26574167236177	1.95844308142576	0.0947426033095172	0.718580239290178	-4.17939951168292
Q9NYF8	BCLAF1	0.199088961005957	2.25610868042725	1.96326130815333	0.0940942772476193	0.718580239290178	-4.17953469982129
Q92928	RAB1C	-0.265374820319782	2.41115107984603	-2.32906709307907	0.0559293687646018	0.718580239290178	-4.18054223290012
Q9H2U1	DHX36	0.369038833231429	2.22601455678805	2.01728931128533	0.0871203800925939	0.718580239290178	-4.18157354215285
P61225	RAP2B	0.128094594890939	2.27027274729878	1.83093618700683	0.113601103211786	0.718580239290178	-4.18256590828816
Q49AN0	CRY2	0.515710811815614	2.1899314267237	2.1265571746165	0.0745603850019196	0.718580239290178	-4.18270278919926
Q9BUH6	PAXX	0.163174319724247	2.22718647110025	1.85939870213193	0.109094527998601	0.718580239290178	-4.18392529903443
Q9GZR7	DDX24	0.1777483404127	2.31010287599585	1.85117196821407	0.110378775714608	0.718580239290178	-4.18435214518692
Q96GG9	DCUN1D1	0.0874193707145559	2.30816245030517	1.82712710483478	0.114217871588839	0.718580239290178	-4.18447550972282
O95149	SNUPN	0.552225389250479	2.1306370014302	2.32210106822041	0.0564832989915175	0.718580239290178	-4.18536534160421
O75947	ATP5PD	-0.0890364913010334	2.3079239993228	-2.02523780401528	0.0861389379605406	0.718580239290178	-4.18610121465354
P49720	PSMB3	0.126274882354919	2.29441530757296	1.91959112989918	0.100135110003692	0.718580239290178	-4.18626437885837
O75368	SH3BGRL	-0.190985561002401	2.36859130167673	-1.88428216229772	0.105298762741692	0.718580239290178	-4.18650592718797
Q9NWW5	CLN6	0.405879492813483	2.18457249315675	1.83638696915755	0.112724172478082	0.718580239290178	-4.18678351409217
P29372	MPG	0.203393233801686	2.30852941754844	1.8605641479932	0.108913784273163	0.718580239290178	-4.18746622204441
Q6NW34	NEPRO	-0.45452254495558	2.33267662905739	-2.95755705660063	0.0234061895352329	0.718580239290178	-4.18759973383363
Q66LE6	PPP2R2D	0.516867023943475	2.22798124664622	2.42717747346189	0.0486978655211102	0.718580239290178	-4.18769099492514
Q53H96	PYCR3	0.230034036407109	2.22562135431501	1.82121573180946	0.115181530115896	0.718580239290178	-4.18816337294895
O95379	TNFAIP8	0.644236697794249	2.11093124946325	2.24217868080307	0.0632578178229016	0.718580239290178	-4.18841014974726
O75818	RPP40	0.349650740947493	2.22690200713031	1.87129336769893	0.107263599006211	0.718580239290178	-4.18879409906503
Q969M3	YIPF5	0.318384944670717	2.27471122364892	2.16490019607309	0.0706006524101051	0.718580239290178	-4.18908506300262
P56181	NDUFV3	0.243043467320621	2.16596731603889	1.81840597137924	0.115642350957691	0.718580239290178	-4.18941764958883
Q9UDW1	UQCR10	0.707652769230269	2.04870723502203	2.02444575368873	0.0862362376432436	0.718580239290178	-4.19237695000154
Q6NUK1	SLC25A24	0.248084752163733	2.2722359491371	1.8982929256447	0.103219075839646	0.718580239290178	-4.19302160586757
Q13363	CTBP1	0.192564622983539	2.26568441162191	1.83450502316941	0.113026191791119	0.718580239290178	-4.19342454113891
Q9Y5Q8	GTF3C5	0.282901014827573	2.23826872319189	1.87927168508174	0.106052472562705	0.718580239290178	-4.19383611565795
Q9H410	DSN1	0.383933249191462	2.1786478410137	1.98310624850582	0.091470234651052	0.718580239290178	-4.19416310647648
Q9BSB4	ATG101	0.326252933313845	2.26848307206225	2.30264157699083	0.05806085203231	0.718580239290178	-4.19417339039364
Q9Y3I0	RTCB	-0.0969325417914116	2.34301347424201	-2.00480521679862	0.0886845041595561	0.718580239290178	-4.19487240191689
P78345	RPP38	0.425234965955183	2.17330220229053	2.07922092220214	0.0797606546953066	0.718580239290178	-4.19512515827426
P21291	CSRP1	-0.0804873430641422	2.34652178177434	-1.84398955803019	0.111512112831784	0.718580239290178	-4.19560868397682
Q9Y4K3	TRAF6	0.36841720261539	2.26186388099392	2.17774674848188	0.069322304409464	0.718580239290178	-4.19574304409002
Q9NWH9	SLTM	0.214856975181831	2.2274353124998	1.94080539938238	0.0971539761269512	0.718580239290178	-4.19781872538942
Q14157	UBAP2L	0.140061292911519	2.29919090825097	1.88649312916116	0.104967854320987	0.718580239290178	-4.19786819217659
Q96ER9	CCDC51	0.196686051252156	2.2957428865386	1.90270251006668	0.102572962136859	0.718580239290178	-4.19806552128521
Q9BVS4	RIOK2	0.323274531971793	2.20468902503962	2.05577796447001	0.0824700363074719	0.718580239290178	-4.19845732050589
Q9Y6D0	SELENOK	0.159138619556852	2.31281106057318	1.83263676695842	0.113326797258293	0.718580239290178	-4.19866472231695
Q96FV9	THOC1	0.096492108746266	2.31917362979314	1.83221067259796	0.113395465991571	0.718580239290178	-4.19949563764727
Q16222	UAP1	0.15773346233572	2.29254706316999	1.80853389114795	0.117275753962005	0.718580239290178	-4.20039484754975
Q9NYP9	MIS18A	0.414561750575501	2.25971237275431	2.48954737957353	0.0446118490317851	0.718580239290178	-4.20048811913985
Q86X76	NIT1	0.303113028284824	2.22822505940462	1.82276454690548	0.114928280581632	0.718580239290178	-4.20186272468073
Q92888	ARHGEF1	0.170522066905962	2.25182792023099	1.80284845415799	0.118226634171956	0.718580239290178	-4.20194155316428
O94768	STK17B	0.250405538650702	2.212150116175	1.8242354614709	0.114688272339989	0.718580239290178	-4.20236846918733
Q5HYK3	COQ5	0.284596877689004	2.21627764722656	2.08835353257246	0.0787296021242356	0.718580239290178	-4.20284875459155
P53041	PPP5C	0.181379474291298	2.21997888967264	1.82857951339695	0.113982311692346	0.718580239290178	-4.20433504182917
Q9NXF1	TEX10	0.308102224161967	2.29140597898175	2.20882528934045	0.0663263228550005	0.718580239290178	-4.20480339162606
Q9UHY1	NRBP1	0.265258726695375	2.2421105342933	1.86213639994563	0.108670416709194	0.718580239290178	-4.20531627425998
O75175	CNOT3	-0.161166242367844	2.31789071039556	-1.85669017045274	0.109515720150211	0.718580239290178	-4.20539737172999
Q86VX2	COMMD7	0.314303585611853	2.38057919666705	2.27381396856338	0.0604816634408901	0.718580239290178	-4.20561339338358
O00560	SDCBP	0.419276719506942	2.11980372715721	1.93548383874302	0.0978934179041105	0.718580239290178	-4.20575966423648
Q9Y613	FHOD1	0.210294256247613	2.28815689649237	1.85666487063609	0.109519661931177	0.718580239290178	-4.2070838523655
Q76FK4	NOL8	0.25188986357543	2.22952358669616	2.02082415784253	0.0866825385664423	0.718580239290178	-4.2071856502358
Q8IVM0	CCDC50	0.249445137682588	2.17664267327547	1.80248274054739	0.118288055663114	0.718580239290178	-4.2072771473328
Q9Y2X3	NOP58	0.260101486875822	2.32942117558239	1.84192817348305	0.111839486642956	0.718580239290178	-4.20773410704522
Q9NQZ2	UTP3	0.355315178873602	2.24066610044212	1.88775576547346	0.104779339436404	0.718580239290178	-4.2081515084
P11216	PYGB	0.251504346420895	2.24170962657519	1.84488445254352	0.111370284751828	0.718580239290178	-4.21031799529153
O95376	ARIH2	0.396207447326602	2.12464492633592	1.97897976559305	0.0920097954840502	0.718580239290178	-4.21185120026906
Q9NPD8	UBE2T	0.213435584411855	2.29346651074613	1.79314117205964	0.119867543873126	0.718580239290178	-4.21379483135031
Q6ZUM4	ARHGAP27	0.305163626036042	2.24080890944166	2.02673777410814	0.085954975001617	0.718580239290178	-4.21402137591875
Q9NUQ7	UFSP2	0.223002253936274	2.29584227987471	1.85402411774281	0.109931865130484	0.718580239290178	-4.21405561525086
Q03111	MLLT1	0.378692976285245	2.16597473989038	2.00504714092453	0.088653928358588	0.718580239290178	-4.21429125865943
Q96HR8	NAF1	0.456927887876616	2.23800290361576	2.55293268843915	0.0408244765884539	0.718580239290178	-4.2146424352154
P07195	LDHB	-0.153662874323833	2.38730671967764	-2.36467571718358	0.0531841461099926	0.718580239290178	-4.21507514933861
P49662	CASP4	0.355841981102816	2.23778856350327	2.27409883595803	0.0604572409214114	0.718580239290178	-4.21607853267094
O00186	STXBP3	0.186220627976355	2.28981076624979	1.95035276054762	0.0958412172716802	0.718580239290178	-4.21661219535095
O95140	MFN2	0.224496623395568	2.26794515656204	1.88724971888326	0.104854853410511	0.718580239290178	-4.21718023693321
Q08AF3	SLFN5	0.190848797817988	2.24973732705349	1.88868963482821	0.1046401250103	0.718580239290178	-4.2177523162462
O14920	IKBKB	0.294661735331255	2.22805987795726	1.91416291729463	0.100912352415037	0.718580239290178	-4.21911071741813
Q7Z6M1	RABEPK	0.214597662412517	2.25830630852666	1.93446306835766	0.0980358927283107	0.718580239290178	-4.22065939436421
Q13425	SNTB2	0.201171324692239	2.27488457485309	1.96175245809633	0.0942968275388555	0.718580239290178	-4.22141990190072
Q14BN4	SLMAP	0.359117516672031	2.21938587876362	2.04028494472765	0.0843112345797243	0.718580239290178	-4.22147311652919
Q15418	RPS6KA1	0.146606390229719	2.25195935549546	1.78242251457964	0.121705151881394	0.718580239290178	-4.22158574582035
Q9Y4B6	DCAF1	0.227478390250653	2.24454922533841	1.85319535805785	0.110061542322537	0.718580239290178	-4.22290371744713
Q9BRQ0	PYGO2	0.427760231966532	2.20563086449179	2.60205170505236	0.0381219912858173	0.718580239290178	-4.22333235618698
O75531	BANF1	-0.218384608909734	2.40758204578901	-1.77702106649982	0.122641517777681	0.718580239290178	-4.22352325128165
Q96T76	MMS19	0.31108219273445	2.23312109460554	1.77698841046383	0.122647200062337	0.718580239290178	-4.22423152677749
O43314	PPIP5K2	0.211656273276614	2.28218109954608	1.93127933687744	0.098481586313462	0.718580239290178	-4.22563244058022
Q10570	CPSF1	0.20475839482541	2.27244617434128	1.79461059469756	0.119617738041582	0.718580239290178	-4.22564694429071
Q969J3	BORCS5	0.439365819988704	2.20489695787655	1.89377209161341	0.103885660208467	0.718580239290178	-4.22612912454436
Q92785	DPF2	0.16733061640266	2.25109313484391	1.7971846767534	0.119181357432509	0.718580239290178	-4.22625047009717
Q9NW64	RBM22	0.210250086001164	2.25345245801894	1.77556702405303	0.122894774846147	0.718580239290178	-4.22627521232822
Q96GM8	TOE1	0.206174791052996	2.3084131749865	1.84288686359641	0.111687117637851	0.718580239290178	-4.22632058044059
Q15067	ACOX1	0.311128760393386	2.21362160945987	1.86360794781587	0.108443120996432	0.718580239290178	-4.22640507783506
Q9Y4X5	ARIH1	0.255894418772187	2.22765194045701	1.80015316075534	0.118680038037408	0.718580239290178	-4.22665070935592
Q14839	CHD4	0.141281507904379	2.30058992086014	1.81280990970729	0.116565512953529	0.718580239290178	-4.22718313449264
O75251	NDUFS7	0.561716777286497	2.10824795967429	1.81222370570731	0.116662631954067	0.718580239290178	-4.22742878845034
Q9NYH9	UTP6	0.219245434341089	2.26558681415912	1.96208917145736	0.0942515890671501	0.718580239290178	-4.22812108477507
Q8WVB6	CHTF18	0.325504200719106	2.25091810387211	2.46800004738782	0.0459815008486828	0.718580239290178	-4.22863198567123
Q5SRI9	MANEA	0.238977769209916	2.24305440301561	1.92066111142563	0.0999826042695874	0.718580239290178	-4.22873342945286
P40939	HADHA	-0.0728827842785099	2.3384308504214	-2.0010604138306	0.089159141277719	0.718580239290178	-4.2292582018704
P0C7P0	CISD3	0.569383558464428	2.28975739765174	2.73373992375549	0.0317659350743394	0.718580239290178	-4.22928767308224
Q96EK4	THAP11	0.355232398733588	2.20495633368163	2.04473580906996	0.0837781042184215	0.718580239290178	-4.23168967171131
Q8IW41	MAPKAPK5	-0.41026736679449	2.31354378457906	-2.04661880423272	0.0835535768784356	0.718580239290178	-4.2319370885924
Q96BN8	OTULIN	0.243934548974337	2.26198095679546	1.79440717849108	0.119652289121079	0.718580239290178	-4.23317762657823
Q8NFW8	CMAS	0.35603428506296	2.17392910319714	1.82817359132804	0.114048098585376	0.718580239290178	-4.2353300780276
Q8WYA6	CTNNBL1	0.187119356510477	2.22676710696082	1.80055927621467	0.11861161286159	0.718580239290178	-4.23535251020696
Q9Y676	MRPS18B	0.095640506746339	2.27632197425105	1.78194334519894	0.121787936739901	0.718580239290178	-4.23558176032208
P61964	WDR5	0.202666609149766	2.23808042933004	1.76133888235268	0.125399861223556	0.718580239290178	-4.23573551306825
P55160	NCKAP1L	0.307132193402576	2.23854999330997	1.76520893839552	0.12471362088471	0.718580239290178	-4.23580557331977
Q15311	RALBP1	0.330865310327694	2.2564512162708	2.15417209583793	0.0716865485397516	0.718580239290178	-4.2367081466996
P21964	COMT	0.341214567526482	2.21270550349814	1.80765447280252	0.117422346448317	0.718580239290178	-4.23739337826648
Q709C8	VPS13C	0.224046786695139	2.25856457964252	1.82004546220614	0.115373244413288	0.718580239290178	-4.23758276611798
Q96QC0	PPP1R10	0.282671836058433	2.21710899788711	1.98800278382144	0.0908340776091368	0.718580239290178	-4.23769765816396
Q96CB8	INTS12	0.330750830820163	2.28034084798473	2.30057684304415	0.0582308786812675	0.718580239290178	-4.23946727054429
P53365	ARFIP2	0.321416269554596	2.30516683759684	2.17640277744644	0.0694549312203423	0.718580239290178	-4.23954234853165
Q9H3U5	MFSD1	0.344916915858254	2.27479221349999	1.96180665129729	0.0942895450580533	0.718580239290178	-4.23997230265877
P42677	RPS27	0.218922921530724	2.28448884477854	2.0987933133572	0.0775674342379198	0.718580239290178	-4.24016483589528
Q9Y324	FCF1	0.530814453646085	2.2543364907291	2.75323732146411	0.0309245762781048	0.718580239290178	-4.24076331558996
P49756	RBM25	0.158143462876348	2.24853760822479	1.78288755280209	0.121624860684837	0.718580239290178	-4.24087700684715
P55786	NPEPPS	0.0862065556300534	2.28251429826775	1.84015087098774	0.112122500248723	0.718580239290178	-4.2418897246004
Q14683	SMC1A	0.159886006993891	2.32512228097317	1.8366667163411	0.112679345444908	0.718580239290178	-4.24190207358399
Q8NEM2	SHCBP1	0.215617211796032	2.23745752308018	1.79277748527719	0.119929449913739	0.718580239290178	-4.24198160040134
Q9UNS2	COPS3	-0.0810167083276992	2.34081363383599	-1.78539155930084	0.121193414925314	0.718580239290178	-4.24337950104169
Q9UBQ7	GRHPR	0.216082810436161	2.25579015552264	1.7730025360252	0.123342680228416	0.718580239290178	-4.24361658271587
P05161	ISG15	0.619184636439268	2.09858758900472	2.18845588791166	0.0682746686864637	0.718580239290178	-4.24402661490372
Q96I51	RCC1L	0.328821361268277	2.22433630630311	1.80673941376404	0.117575069589437	0.718580239290178	-4.24419475633946
Q8IU81	IRF2BP1	0.199961545648446	2.29649200900711	1.80315276141071	0.118175549541491	0.718580239290178	-4.24447279320183
Q9NRS6	SNX15	0.285762296956755	2.23791725002612	2.0612039634962	0.0818348084661506	0.718580239290178	-4.24472026804524
Q13576	IQGAP2	0.175930708175036	2.26643513418356	1.84094744240604	0.111995569399645	0.718580239290178	-4.24543215269749
O95461	LARGE1	0.391247023640064	2.1885975792092	2.55391718299504	0.0407683797755621	0.718580239290178	-4.24556272061538
Q96PV6	LENG8	0.332821570428879	2.26135649470977	2.19932209206609	0.0672281521614249	0.718580239290178	-4.24634173323118
Q8WUI4	HDAC7	0.329937896760869	2.20109181068473	1.99090204901537	0.0904594883635216	0.718580239290178	-4.24711189848371
Q9Y2L5	TRAPPC8	0.29133715498306	2.23289598817023	1.83063362808479	0.113649974393798	0.718580239290178	-4.247503404086
Q9H3P7	ACBD3	0.211605670322173	2.21863264978498	1.75075548775506	0.127295227686132	0.718580239290178	-4.24755486650384
Q9BUF5	TUBB6	-0.204956511270106	2.25769807670283	-1.758777951151	0.125855975352789	0.718580239290178	-4.24816783600927
Q9H6R4	NOL6	0.229425321830916	2.25685667643412	1.74859292648284	0.127685912019409	0.718580239290178	-4.24823768976013
P29728	OAS2	0.216906762457573	2.23719919704494	1.79839163021423	0.118977278193242	0.718580239290178	-4.24829419867337
Q9BSQ5	CCM2	0.308962865502177	2.16182192983355	1.80416716691916	0.118005414647334	0.718580239290178	-4.24861930411434
Q07820	MCL1	0.294240250518917	2.03599089687607	1.86960171371138	0.107522138755206	0.718580239290178	-4.24871737083704
O95900	TRUB2	0.505808229611155	2.22789785152411	2.1087472894867	0.0764754852730301	0.718580239290178	-4.24937685824497
Q9UKW4	VAV3	0.21887784468714	2.31324243950955	1.74630495055544	0.128100514719018	0.718580239290178	-4.24994354750932
Q9Y333	LSM2	0.279034196731029	2.26913652367922	1.78538139835143	0.121195162670824	0.718580239290178	-4.25037030757616
Q8ND83	SLAIN1	0.2521457519169	2.24160084378951	2.03338156642044	0.0851448750584985	0.718580239290178	-4.25060204286868
Q5VYK3	ECPAS	0.114737534317306	2.30105279484035	1.77374940447291	0.123212071378904	0.718580239290178	-4.25096480843803
Q5T1M5	FKBP15	0.23510502301213	2.20973604025799	1.81154746391139	0.116774765957103	0.718580239290178	-4.2509847458152
Q9Y295	DRG1	0.0943837888096991	2.30222007156732	1.78495133988145	0.121269157816976	0.718580239290178	-4.25124749846432
O75027	ABCB7	0.323361689533871	2.22791791159464	2.11491038712731	0.0758071977927486	0.718580239290178	-4.25210746225586
Q8N3C0	ASCC3	0.219824583208093	2.26343158640913	1.77827675071167	0.122423217235406	0.718580239290178	-4.25281712749688
Q99759	MAP3K3	0.431637680753259	2.16562332559568	1.86043826655212	0.108933292482667	0.718580239290178	-4.25309497668519
Q9NZE8	MRPL35	0.191466510517881	2.23044079165371	1.77232707267505	0.123460917710311	0.718580239290178	-4.25315797869107
Q9H974	QTRT2	0.334564765170689	2.18089544207085	1.87644103724799	0.106480623150946	0.718580239290178	-4.2531957875299
Q9UBF2	COPG2	0.256293859795873	2.23992810671109	1.82792484652482	0.114088430447872	0.718580239290178	-4.25326295164394
P61018	RAB4B	-0.224020378264858	2.30810902620434	-1.75031116330045	0.127375404112263	0.718580239290178	-4.25432733577716
Q92974	ARHGEF2	0.185739478814934	2.25784872848826	1.85318939535781	0.11006247585812	0.718580239290178	-4.2544954057995
Q13523	PRPF4B	0.278718168059471	2.27555812008066	1.80646082600675	0.117621604253109	0.718580239290178	-4.25517120070406
A8MVU1	NCF1C	0.521780135513258	2.19437763910227	2.01969274568718	0.0868224398950502	0.718580239290178	-4.25519333832949
Q8WZ60	KLHL6	0.242803779642171	2.28434064347463	2.19650006751853	0.0674983569725808	0.718580239290178	-4.25535553613144
Q86Y39	NDUFA11	0.243486103200895	2.28716437282894	1.73777956218	0.129656870744188	0.718580239290178	-4.25566575287014
Q8N4Q1	CHCHD4	0.599990621446142	2.15738125297453	1.75136198220835	0.127185867112431	0.718580239290178	-4.25593469667715
Q6PGP7	TTC37	0.30902079167178	2.23508641326728	1.7682179503809	0.1241825763311	0.718580239290178	-4.25596751962209
Q96SB3	PPP1R9B	0.345852649543117	2.21297590378353	1.91647260710841	0.100580911096458	0.718580239290178	-4.25596803253809
P11117	ACP2	0.145067555158224	2.25868422548169	1.74408882712985	0.128503336557683	0.718580239290178	-4.25615550805783
O95466	FMNL1	0.134906831577558	2.27170863796872	1.78418690246513	0.121400794010502	0.718580239290178	-4.25635898233973
P14618	PKM	-0.04711801703291	2.33320043662838	-2.35323607008401	0.054050564653483	0.718580239290178	-4.25644948569824
P0DI81	TRAPPC2	0.658033602145128	2.06077380907119	2.10832103110224	0.0765219257415672	0.718580239290178	-4.25672133252588
Q49A26	GLYR1	0.380993137292769	2.20067882569675	1.88753158641076	0.10481278557524	0.718580239290178	-4.25715600036421
Q02040	AKAP17A	0.355144500255904	2.17347024832766	1.9837605129157	0.0913849761653061	0.718580239290178	-4.25741286935661
Q8N8A2	ANKRD44	0.264579404283523	2.21474272441985	1.74748783695438	0.127886002498905	0.718580239290178	-4.25749128272743
Q16543	CDC37	-0.0646276998328455	2.33936695555181	-1.98404947117832	0.0913473466811408	0.718580239290178	-4.25768246397558
Q9Y3D9	MRPS23	0.125513366552435	2.25070105358468	1.86902406773019	0.107610562106795	0.718580239290178	-4.25776569617723
Q9HBI1	PARVB	0.304626527959598	2.23203109755199	1.93703066522608	0.0976779096012506	0.718580239290178	-4.25798827170456
Q9H008	LHPP	0.642917535979966	2.35499498186064	2.7654328387744	0.0304103531217253	0.718580239290178	-4.25967664846832
Q9Y3D8	AK6	-0.13845976445917	2.378976836011	-1.73401336372099	0.130350205930288	0.718580239290178	-4.26014404568955
P41212	ETV6	0.204732274128389	2.27098022827682	2.00255484390691	0.0889694252059406	0.718580239290178	-4.26035563062674
P53609	PGGT1B	0.257437850592164	2.21322926263359	1.78102197044376	0.121947273973172	0.718580239290178	-4.26059865245783
Q7Z739	YTHDF3	0.177048843717738	2.28711988567985	1.7484652909642	0.127709006590793	0.718580239290178	-4.26070263729903
Q16762	TST	0.240411831618814	2.26556095230332	1.79177815692467	0.120099713758123	0.718580239290178	-4.26081250251179
Q96PZ0	PUS7	0.244950648790606	2.22424209121109	1.74286069935627	0.128727098160959	0.718580239290178	-4.26093174538337
Q8N999	C12orf29	0.768774124312733	2.06840098400877	2.2438196783165	0.0631106496354596	0.718580239290178	-4.26177638846113
Q05655	PRKCD	0.289065494125333	2.29552134099276	1.91271553962158	0.10112060191405	0.718580239290178	-4.26216016174875
P23511	NFYA	0.29301791733874	2.22493874848699	1.80415729139874	0.118007069807137	0.718580239290178	-4.26236257073617
Q9NZJ9	NUDT4	-0.440244166312811	2.30324945061534	-1.78769558143351	0.1207977407699	0.718580239290178	-4.26398385851468
Q9BY27	DGCR6L	0.758413603279907	2.11900418564699	3.84288276270428	0.00748824680873823	0.718580239290178	-4.26425177050848
Q15738	NSDHL	-0.0898569287566784	2.35097130112242	-1.76746232304045	0.124315726601539	0.718580239290178	-4.26475322181303
O60830	TIMM17B	0.599114731981916	2.05924265037122	1.81430501346417	0.116318169494045	0.718580239290178	-4.26537628978331
Q13620	CUL4B	0.173548036761863	2.29567904478409	1.73444270049024	0.130270987364488	0.718580239290178	-4.26538019392617
P55789	GFER	0.342355060805091	2.16737028038072	1.82205553450094	0.115044144898088	0.718580239290178	-4.26695947521601
Q9NUQ2	AGPAT5	0.277635647922053	2.21376954740573	1.73325070750445	0.130491041065373	0.718580239290178	-4.2669864026278
O75312	ZPR1	0.13036941707763	2.28034175225287	1.74478638698726	0.128376410287048	0.718580239290178	-4.26899816833863
Q9Y315	DERA	0.233780545857128	2.23305084627945	1.72010580967347	0.132941588563372	0.718580239290178	-4.27021880446561
Q13546	RIPK1	0.387904586532492	2.17192243661417	1.80840341975881	0.117297491294251	0.718580239290178	-4.27065650068816
Q96CM3	RPUSD4	0.680710298559655	2.1573176463767	2.93257652578934	0.0242102481607097	0.718580239290178	-4.27131309411884
P49354	FNTA	0.140822791435057	2.26991973625838	1.72081841529434	0.132807612552041	0.718580239290178	-4.27203076909839
Q9NWT1	PAK1IP1	0.292997301139203	2.19172673589705	1.75592881968899	0.126365305951564	0.718580239290178	-4.27376609113212
O43516	WIPF1	0.188733150680981	2.23863512136996	1.7160433908528	0.133707844467981	0.718580239290178	-4.27386515951409
Q5JUR7	TEX30	0.582169980238505	2.19165677981083	2.3759204272228	0.0523464875001954	0.718580239290178	-4.27475000729494
O95159	ZFPL1	0.295926053558825	2.21160264801905	1.79910560324294	0.11885671534376	0.718580239290178	-4.27520034779043
P15907	ST6GAL1	0.360556107790518	2.18128993772717	1.70877000232091	0.135090370921515	0.718580239290178	-4.27795538527437
Q9NP90	RAB9B	-0.701501882550006	2.45648477625592	-1.86881392416656	0.107642747634554	0.718580239290178	-4.27798706908772
P22695	UQCRC2	0.0728921350692645	2.28889384768219	1.886033961361	0.105036492108121	0.718580239290178	-4.27813626078933
Q9Y6P5	SESN1	0.290409859391152	2.17394462617016	1.81859149957728	0.115611867575773	0.718580239290178	-4.27840321201774
O14737	PDCD5	-0.154160492572026	2.43552714223649	-1.81149130554901	0.116784082828638	0.718580239290178	-4.27926381297004
Q92620	DHX38	0.191635241510695	2.23886135951858	1.75294251706108	0.126901298163048	0.718580239290178	-4.27931722866962
Q6UWP7	LCLAT1	0.514357762360052	2.12355582929573	2.1081953579875	0.0765356231565166	0.718580239290178	-4.2807161684881
Q8NFP9	NBEA	0.360175944846476	2.23347914954523	1.82510519372357	0.114546589115739	0.718580239290178	-4.28096362524368
Q6DN12	MCTP2	-1.34398907134451	2.34787474392158	-5.03639057988419	0.00193891465930757	0.718580239290178	-4.28130037588878
Q9H967	WDR76	0.247253715399503	2.26930764337458	2.02005384335164	0.0867777649088218	0.718580239290178	-4.28139119089594
O60488	ACSL4	0.179077087478253	2.23571507637475	1.70258427810834	0.136276944765784	0.718580239290178	-4.28190210373264
Q9Y3C8	UFC1	0.0837945528524852	2.31055836216066	1.87908289046477	0.106080975936477	0.718580239290178	-4.28258453523608
P15735	PHKG2	0.355480121828174	2.20880800610539	1.922680862935	0.0996953529921694	0.718580239290178	-4.2826139081807
Q12789	GTF3C1	0.23555667476268	2.28378064773307	1.81274157505599	0.116576830194239	0.718580239290178	-4.28426111417336
Q9NPI1	BRD7	0.238125333839554	2.30953985516609	1.84783491228049	0.110903929835869	0.718580239290178	-4.28468583805233
P24941	CDK2	0.305828980845255	2.18501199018668	1.70342607744799	0.136114881121709	0.718580239290178	-4.28487984143234
Q9Y6A4	CFAP20	0.146544468553881	2.30324210560844	1.74502294569684	0.1283333941419	0.718580239290178	-4.28524054104463
Q5MIZ7	PPP4R3B	0.209739347270465	2.24906380506434	1.71768749328275	0.13339722269832	0.718580239290178	-4.28660546264147
Q5SW96	LDLRAP1	0.153873626878362	2.27940632727508	1.80758972408907	0.117433146633477	0.718580239290178	-4.28762166326593
O15397	IPO8	0.225873408909243	2.28688281739589	1.73300071176433	0.130537238185281	0.718580239290178	-4.28770628428696
Q9NVT9	ARMC1	0.188316529407816	2.24708159939018	1.69513217478645	0.137719718444374	0.718580239290178	-4.287862018992
Q8N3D4	EHBP1L1	0.271924538778219	2.2269054589551	1.83593767079588	0.112796205131897	0.718580239290178	-4.28796988391654
P62861	FAU	0.216621074469107	2.31943685298997	2.16060589660438	0.0710332998072836	0.718580239290178	-4.28837773120742
Q68E01	INTS3	0.223231335442759	2.2583406717676	1.69422858480096	0.137895650888126	0.718580239290178	-4.2885575101667
P49589	CARS1	0.175699792780939	2.26162282313847	1.74368902213601	0.12857613870411	0.718580239290178	-4.2891825859153
Q6UW63	POGLUT2	0.278704550211022	2.20600439032397	1.6942432406156	0.137892795627927	0.718580239290178	-4.28973142297589
Q92835	INPP5D	0.186618184573626	2.24938732768232	1.74970336825243	0.127485157144742	0.718580239290178	-4.28994457033168
Q6IA69	NADSYN1	0.185878352373723	2.24616755865063	1.82454826910081	0.114637294888059	0.718580239290178	-4.28996411363205
Q02338	BDH1	0.144721400879294	2.31698816330307	1.90311668820809	0.102512480287481	0.718580239290178	-4.29032496828413
Q05086	UBE3A	0.188204973267643	2.24592989800426	1.69271156307557	0.138191505015805	0.718580239290178	-4.29057907118466
P60604	UBE2G2	0.353798287038435	2.18771238538222	1.7187640590249	0.133194202173147	0.718580239290178	-4.29072561110504
Q6IN85	PPP4R3A	0.251207960373787	2.29311938570146	1.74142026380898	0.128990020964904	0.718580239290178	-4.29103349340374
Q8NE86	MCU	0.295933769677823	2.23531704765914	1.93231189936477	0.0983368172871248	0.718580239290178	-4.2911865429626
Q2TAA2	IAH1	0.653103503797554	2.02826089616079	1.77612801373844	0.122797004702597	0.718580239290178	-4.29142190305427
Q9Y6C2	EMILIN1	0.478591801671415	2.16575172470975	2.39548033618387	0.050921800136873	0.718580239290178	-4.29175056870145
Q96RL1	UIMC1	0.350020003204025	2.19021381456163	2.09293717875432	0.0782171963819972	0.718580239290178	-4.29210836681031
Q9NXA8	SIRT5	0.459066716199214	2.16448224744114	1.84075608107034	0.112026049305709	0.718580239290178	-4.29273027655119
O75044	SRGAP2	0.217513604358868	2.24251512615323	1.7904880684232	0.120319864471601	0.718580239290178	-4.29291737392893
P02679	FGG	1.08570419615478	2.13934820608955	3.04456829416347	0.0208217234578777	0.718580239290178	-4.2931623921304
Q96AP0	ACD	0.429853625043005	2.15173239590374	2.2228931876669	0.065013935427655	0.718580239290178	-4.29368217910953
Q9H5Q4	TFB2M	0.147989656422141	2.31317811631109	1.69830989150583	0.137102711170381	0.718580239290178	-4.29443127601306
Q7Z2W4	ZC3HAV1	0.10733258013324	2.29056499803354	1.7656330446274	0.124638639651086	0.718580239290178	-4.29462881445718
Q6P1N0	CC2D1A	0.167139931899097	2.28494770830838	1.70399043830836	0.136006333614402	0.718580239290178	-4.29470324742696
P22059	OSBP	0.146118044951268	2.2526350460755	1.6928294283037	0.138168496823125	0.718580239290178	-4.29545554357975
Q6IBS0	TWF2	-0.0711415410826126	2.33165248746746	-1.72173376884215	0.132635708744252	0.718580239290178	-4.29576090882208
O60568	PLOD3	0.174754645078972	2.23069511499075	1.69728723097255	0.137300988317455	0.718580239290178	-4.2966321891379
Q7Z403	TMC6	0.32856176858957	2.15950282436013	1.93976843893141	0.0972976279600956	0.718580239290178	-4.29668640985412
Q86Y79	PTRH1	0.412857548454708	2.22837334644405	2.10416689870413	0.0769760102582557	0.718580239290178	-4.29672090035181
P17706	PTPN2	0.0982300881132473	2.23498309481844	1.7195682389561	0.133042742516632	0.718580239290178	-4.29675709781636
O00165	HAX1	0.321667683202226	2.25665722133928	1.7003246064893	0.136712893543971	0.718580239290178	-4.297157453497
Q969Z3	MTARC2	0.266326541394094	2.29872592497649	1.84987502548706	0.110582585910237	0.718580239290178	-4.29725148518699
Q9H1A4	ANAPC1	0.289503615711856	2.22945390793897	1.77965677582418	0.122183735050285	0.718580239290178	-4.29803099681773
O60832	DKC1	0.221160507291809	2.2291260787359	1.7557433833926	0.126398524862126	0.718580239290178	-4.29849043981472
Q9UKG1	APPL1	0.223082051171303	2.22961882254695	1.69143723462978	0.138440498023778	0.718580239290178	-4.29889624273607
Q9GZZ1	NAA50	0.20050587236243	2.24773818084333	1.78562811883176	0.121152732158607	0.718580239290178	-4.2993811530878
O43169	CYB5B	0.303542303376573	2.20015158332569	1.83501320121691	0.112944560174561	0.718580239290178	-4.30025019529344
Q92989	CLP1	0.248875196381549	2.24836320526822	1.8032942870316	0.118151798695585	0.718580239290178	-4.30154029077583
P35236	PTPN7	0.200358473782604	2.26587354439884	1.68867628459062	0.138981438393672	0.718580239290178	-4.30192516419246
Q15910	EZH2	0.340361734025702	2.22864834973099	1.96800311121403	0.0934605444719726	0.718580239290178	-4.3020807758918
Q9BWT3	PAPOLG	0.312812102300348	2.20357509570978	1.71250224773772	0.134379238764593	0.718580239290178	-4.30209910155001
Q14692	BMS1	0.221491024928165	2.24614479141525	1.7780516956698	0.122462315268745	0.718580239290178	-4.30268348596017
Q96PZ2	FAM111A	0.305438874566689	2.32704070539727	1.85238651590924	0.110188247685077	0.718580239290178	-4.30333315398407
P30044	PRDX5	-0.154038292288216	2.35327394588893	-2.17894281762557	0.0692044897929626	0.718580239290178	-4.30355961137963
Q8WUA4	GTF3C2	0.332321990914442	2.19601398120106	1.73496461463514	0.130174749497944	0.718580239290178	-4.30371677124584
Q96HA7	TONSL	0.346589230328489	2.208373242795	1.82720613709825	0.114205041451965	0.718580239290178	-4.30513223571879
Q96EU6	RRP36	0.342939042345248	2.13861343734809	2.10874850859597	0.0764753524930442	0.718580239290178	-4.30520482078594
Q5JRX3	PITRM1	0.211019274536472	2.23596040261353	1.67745086788449	0.141201674942844	0.718580239290178	-4.30542717173225
Q01814	ATP2B2	0.432800586471742	2.11868444523793	1.89052870729536	0.104366502375197	0.718580239290178	-4.30628352930535
Q86VU5	COMTD1	0.188764417303898	2.33043906669697	1.76169217335106	0.125337064134375	0.718580239290178	-4.30631210933732
Q96BW9	TAMM41	0.365583996158531	2.26961205911526	2.05702479716357	0.0823236307307369	0.718580239290178	-4.30635566563173
Q9NXR7	BABAM2	0.336036784544574	2.175247458366	1.78537782303822	0.121195777652411	0.718580239290178	-4.30639634966267
P82930	MRPS34	0.390723119677541	2.19429163036947	1.74879934110648	0.127648571572436	0.718580239290178	-4.30646781911972
P63218	GNG5	-0.407180080807238	2.09746074202717	-2.10198164277486	0.0772159707938043	0.718580239290178	-4.3065774014683
Q9Y316	MEMO1	0.278178631772953	2.20988173243347	1.68812567299197	0.139089558880038	0.718580239290178	-4.30695900219488
P27695	APEX1	0.0729496423350111	2.30396175272942	1.78556812070286	0.121163049192671	0.718580239290178	-4.30720434674087
P30153	PPP2R1A	0.0928113661608427	2.30095584622883	1.92635134498183	0.0991754231297859	0.718580239290178	-4.30729396712037
P56377	AP1S2	0.198461996596679	2.33087652526243	1.67258659836258	0.142174249939339	0.718580239290178	-4.30757026562332
P07205	PGK2	0.67289776437121	2.00779707361573	1.86433822799057	0.108330495171084	0.718580239290178	-4.30759535636398
A4D1E9	GTPBP10	0.254369702227634	2.27251816012769	1.8396967272957	0.112194929488701	0.718580239290178	-4.30765273492041
P25440	BRD2	0.238331576253902	2.22244228637345	1.70933315993925	0.134982837324936	0.718580239290178	-4.30782191715076
O75494	SRSF10	0.521818923935435	2.03744075741375	1.71232479124661	0.134412969285133	0.718580239290178	-4.30798162499643
P01859	IGHG2	-0.699810998826239	2.42046251885997	-3.01528332496435	0.0216555868212315	0.718580239290178	-4.30829844293264
Q9HC07	TMEM165	0.339862850507115	2.1150625959131	1.66803775572057	0.143089539722075	0.718580239290178	-4.30861624261501
Q9NTI5	PDS5B	0.268960509353908	2.23030757960384	1.82085011930884	0.115241391544124	0.718580239290178	-4.30863140315497
P63096	GNAI1	0.18817529502021	2.12972441089437	1.73812988794662	0.12959255891646	0.718580239290178	-4.30866300968872
Q02543	RPL18A	0.118206231978631	2.38391593561941	1.98697646756019	0.0909670497918567	0.718580239290178	-4.30906977685086
Q9NP92	MRPS30	0.345338542742221	2.20439104831955	1.67433400537512	0.141824134981236	0.718580239290178	-4.30910859490168
Q92800	EZH1	0.410843062431791	2.17416561167272	2.296616817681	0.0585584140083743	0.718580239290178	-4.30934059989973
Q6P1K8	GTF2H2C	0.279724954646936	2.2743594872356	2.0571632438167	0.0823073901794757	0.718580239290178	-4.30968169363152
E9PQ53	NDUFC2-KCTD14	-0.366403691583232	2.45737253546043	-1.66838772516399	0.143018921951533	0.718580239290178	-4.30969376546233
Q8TD19	NEK9	0.30821648809881	2.18036999243071	1.70430238668298	0.135946370023988	0.718580239290178	-4.31021781314372
Q12972	PPP1R8	0.261300311464268	2.20879600468506	1.6738571983041	0.141919587543851	0.718580239290178	-4.31075333406262
P19174	PLCG1	0.259414391067509	2.21789507756412	1.77631016886523	0.122765274661224	0.718580239290178	-4.31096483251837
P22033	MMUT	0.108934897494715	2.3047715438963	1.69739088821604	0.137280878365087	0.718580239290178	-4.31132442835087
P51812	RPS6KA3	0.222991711979518	2.24621219826698	1.77640443125476	0.122748857991649	0.718580239290178	-4.31148173143104
Q8NFQ8	TOR1AIP2	0.288978068293696	2.1855083234882	1.76338962267148	0.12503576871111	0.718580239290178	-4.31173028681772
O15156	ZBTB7B	0.712247674790279	2.24306179537588	2.61531167566463	0.0374251426549751	0.718580239290178	-4.31201268582028
Q9NPL8	TIMMDC1	0.503601373724321	2.13151221368897	1.75851771065633	0.125902415203671	0.718580239290178	-4.3122318941578
P82912	MRPS11	0.270891568629528	2.19802521572679	1.6818728651733	0.140323045736993	0.718580239290178	-4.31228607977377
Q12899	TRIM26	0.277986203180236	2.28190112165414	1.75188762456451	0.127091158921981	0.718580239290178	-4.3126982159838
Q9BU23	LMF2	0.282208249006269	2.28693340057455	1.7731597577619	0.123315174875764	0.718580239290178	-4.31287612754008
Q99807	COQ7	0.214620682831137	2.33536474570433	1.75831595983757	0.125938428996762	0.718580239290178	-4.31300446304481
A4D1E1	ZNF804B	0.451248535979284	2.12509821084239	2.2900566458295	0.0591051850582607	0.718580239290178	-4.31307888707241
Q9BQL6	FERMT1	0.237829366167943	2.27230098301573	1.81339219602457	0.116469121093754	0.718580239290178	-4.31330338967042
Q9BUT1	BDH2	0.383937830384335	2.31195900197627	2.31661395122542	0.056923608981424	0.718580239290178	-4.31367754897986
Q6YN16	HSDL2	0.191544319425796	2.26293999100881	1.69247502006139	0.138237691088816	0.718580239290178	-4.31410610193891
Q9UDX5	MTFP1	0.356265932287599	2.22820015835596	1.73937674421568	0.129363914090665	0.718580239290178	-4.31524608803554
Q5JVF3	PCID2	0.128623394790327	2.38126941801454	1.66911942824874	0.142871384318184	0.718580239290178	-4.31529372968652
Q8TF05	PPP4R1	0.182627596921399	2.23321486354478	1.72084599707717	0.132802429550343	0.718580239290178	-4.3153004986972
O14773	TPP1	0.27422524835223	2.19657970367348	1.75215974991579	0.127042155223367	0.718580239290178	-4.31649955671691
Q9BXP2	SLC12A9	0.246830314453134	2.22957868056589	1.76022320488458	0.125598371705638	0.718580239290178	-4.31670535266581
A6NDU8	C5orf51	0.345542298835229	2.17151235977775	2.19235985359602	0.0678967822103743	0.718580239290178	-4.31715424986196
Q9UK73	FEM1B	0.357315077536454	2.21354117132111	2.33813989346676	0.055216301519967	0.718580239290178	-4.3174245372651
Q5VT52	RPRD2	0.195644712917598	2.25175479077389	1.6676194505025	0.14317399009079	0.718580239290178	-4.31756562136138
Q9NUL3	STAU2	0.180598233110797	2.2612571094875	1.66510908527335	0.143681799257842	0.718580239290178	-4.31803892976875
Q86V48	LUZP1	0.343306784532852	2.20361710250071	2.04958232917314	0.0832014313885764	0.718580239290178	-4.31808042968253
Q96HY6	DDRGK1	-0.125944221178966	2.37582592701211	-1.67956090940824	0.14078176634783	0.718580239290178	-4.31829178807967
P50897	PPT1	0.172918559251043	2.2970346012225	1.65393168315864	0.145963720442496	0.718580239290178	-4.31876838514984
O60547	GMDS	0.172932840273789	2.27862842770108	1.65769411025821	0.145191777443711	0.718580239290178	-4.31902420689953
Q6P1N9	TATDN1	0.301385954266652	2.1755420870508	1.67491894272031	0.141707119401357	0.718580239290178	-4.31920143057605
P62304	SNRPE	-0.158983545538164	2.36519374286	-2.03434295948116	0.085028285006972	0.718580239290178	-4.31928732545692
Q8TB03	CXorf38	0.293255034372797	2.24446898955299	1.75845648255035	0.125913343753198	0.718580239290178	-4.32023717832579
Q9UGI8	TES	-0.078488599377049	2.31052412930643	-1.8049527801196	0.117873816524369	0.718580239290178	-4.3211736027697
Q86UW6	N4BP2	0.38566442920297	2.1486308764659	1.66842942956041	0.143010508943415	0.718580239290178	-4.32118944601144
P35240	NF2	0.353110359206436	2.22738180163375	2.01598621635278	0.0872823451790383	0.718580239290178	-4.32153111844155
P36404	ARL2	0.343052990170161	2.24778128420195	1.96823056901837	0.0934302521896377	0.718580239290178	-4.32155490855166
Q6P1Q9	METTL2B	0.319507608569896	2.21607204062715	1.69669744398466	0.137415463273021	0.718580239290178	-4.32173493818344
O60783	MRPS14	0.187719491797577	2.28492285383676	1.86365251379435	0.108436244613504	0.718580239290178	-4.32199575255236
Q9UNF1	MAGED2	-0.149514990550028	2.31119934588428	-1.65995455617762	0.144729868454546	0.718580239290178	-4.32211011308113
Q9BQ39	DDX50	0.281162769283899	2.21862921644116	1.69473363580131	0.137797288998079	0.718580239290178	-4.32259518088813
Q8IV63	VRK3	0.28683104990671	2.29654558834535	1.70736319786398	0.135359356320657	0.718580239290178	-4.32312056365172
Q01415	GALK2	0.261635203447535	2.23345369229618	1.64894084612813	0.146993723605208	0.718580239290178	-4.32312496565888
Q92614	MYO18A	0.200872860034555	2.26847319355793	1.65407601327273	0.14593403612019	0.718580239290178	-4.32334898916455
Q9H4L4	SENP3	0.284432444023383	2.21187491000919	1.7072217791803	0.135386424435647	0.718580239290178	-4.3233941598463
Q8NC56	LEMD2	0.411898589578714	2.16933149753448	1.77115121035804	0.123667010520998	0.718580239290178	-4.32385638736563
Q96AH0	NABP1	-0.311700484199455	2.4266336631387	-1.82590690983912	0.114416137529899	0.718580239290178	-4.32434957286843
Q9NVU0	POLR3E	0.309485388978848	2.17648777358991	1.86485688381911	0.108250576438586	0.718580239290178	-4.32443442364491
P32519	ELF1	0.279445484304732	2.22092922323115	1.70926309955533	0.134996210709532	0.718580239290178	-4.32473129762629
Q8N5G0	SMIM20	0.272094732720501	2.25426568450244	1.66318389633221	0.144072398647414	0.718580239290178	-4.32475223313175
Q5TA50	CPTP	0.300203406881645	2.23663273237462	1.88086609837945	0.105812055653837	0.718580239290178	-4.32489651768649
Q9P0V9	SEPTIN10	0.271779400259565	2.29714325450248	1.72663684568058	0.131718547861907	0.718580239290178	-4.32492829039187
P49458	SRP9	-0.0863771476539134	2.38075942010498	-2.09265532101719	0.0782486079055997	0.718580239290178	-4.32494271153084
O00488	ZNF593	0.303261748373494	2.22951628810795	1.84227686946392	0.111784043248483	0.718580239290178	-4.32506455424206
O95219	SNX4	0.211951451328175	2.23497425748486	1.74116182258384	0.129037249068266	0.718580239290178	-4.32556610603753
P41214	EIF2D	0.202623657803678	2.2144584032943	1.65050675431749	0.146669811636188	0.718580239290178	-4.32582079378067
Q9NPB8	GPCPD1	0.337267043906881	2.21838797683652	2.02394910408734	0.0862973048986855	0.718580239290178	-4.32605826598683
Q9H7D7	WDR26	0.173675771637498	2.26189122993711	1.65115071438395	0.14653680390075	0.718580239290178	-4.32625346931339
Q2TAL8	QRICH1	0.224000746197126	2.3226506445661	1.73362965309084	0.130421045139897	0.718580239290178	-4.3266696581122
Q9NRR4	DROSHA	0.380768421085719	2.23317512295151	2.31797604271476	0.0568139798231331	0.718580239290178	-4.32705784531337
Q9BUL5	PHF23	-0.233097055186895	2.32340964129413	-1.79374929072378	0.119764100557899	0.718580239290178	-4.32730840185566
P49366	DHPS	0.277984081728568	2.22611806126894	1.70265132011037	0.136264031024767	0.718580239290178	-4.3276177500362
Q9P016	THYN1	-0.0766190341730877	2.32073413968572	-1.69436184582369	0.137869690928162	0.718580239290178	-4.32774111362521
Q86XF0	DHFR2	-0.13605596215256	2.4342517917095	-1.64941494197571	0.146895584011701	0.718580239290178	-4.32817513647108
Q9BYX4	IFIH1	0.211789372210883	2.27924768078133	1.72306891254302	0.13238535197463	0.718580239290178	-4.32898120504853
Q9C0B1	FTO	0.255702360737854	2.28123223486492	1.63972258819062	0.148914361652645	0.718580239290178	-4.32909293979454
Q9NR50	EIF2B3	0.167072045929696	2.23894197194256	1.64558328801275	0.147690535748547	0.718580239290178	-4.32915766245553
Q9UNI6	DUSP12	0.277272500741845	2.24473452117543	1.64324422125821	0.148177828043325	0.718580239290178	-4.33097766829291
Q9NPR9	GPR108	-0.173552972038769	2.31610253867004	-1.65323863275923	0.146106339891433	0.718580239290178	-4.33097915688441
Q15853	USF2	-0.20113027016483	2.32224495658757	-1.65780197052705	0.145169704975458	0.718580239290178	-4.33194387767948
Q9HBH5	RDH14	0.249627635308793	2.29358047122678	1.77604932205135	0.122810714658719	0.718580239290178	-4.3319721053502
Q9Y3E0	GOLT1B	0.386759794495829	2.31460863517356	1.68335716573947	0.140029295532927	0.718580239290178	-4.33203763094211
Q96Q11	TRNT1	0.324374764294093	2.23514958784857	1.68740688521354	0.139230824283671	0.718580239290178	-4.3325628692852
O95619	YEATS4	0.151771157780585	2.30448535332326	1.64702264391824	0.14739143499723	0.718580239290178	-4.33287934909409
Q9BWG6	SCNM1	0.475798385940169	2.05463086384961	2.14257103180085	0.072879908963158	0.718580239290178	-4.33333963375285
Q16666	IFI16	0.258253692230181	2.2469039821726	1.69932202129526	0.136906745992213	0.718580239290178	-4.33477340620165
Q9H3H1	TRIT1	0.434491000404268	2.27848213119207	2.37649832421787	0.0523038086170969	0.718580239290178	-4.33481035626249
Q7Z2T5	TRMT1L	0.302374457881714	2.17556663968696	1.68398971836013	0.139904289068338	0.718580239290178	-4.33509760180398
Q9UBF8	PI4KB	0.270199005592119	2.25862684178626	1.79236579801363	0.119999564025937	0.718580239290178	-4.33527180151004
Q4KMP7	TBC1D10B	0.230844233989476	2.22419789266496	1.74800261364792	0.127792757987446	0.718580239290178	-4.33530210874718
P25686	DNAJB2	-0.107623462816496	2.34395565099115	-1.63075397852894	0.150805821482284	0.718580239290178	-4.33540901399181
Q9HC16	APOBEC3G	0.223276760638515	2.20959265517774	1.63419533658412	0.150077369426753	0.718580239290178	-4.3362749165324
O15550	KDM6A	0.45394160756746	2.23550065350287	2.6266392142969	0.0368404672719474	0.718580239290178	-4.33630698807796
Q3SXM5	HSDL1	0.239265177103156	2.28012050476057	1.65990899327044	0.144739165137375	0.718580239290178	-4.33647487449738
Q9NZB2	FAM120A	0.167876264475545	2.27122000147385	1.63297185455942	0.150335968037381	0.718580239290178	-4.33767256362342
O60244	MED14	0.314468798464299	2.25817900753066	1.97915243313878	0.091987154752072	0.718580239290178	-4.33786405681409
Q7L2Z9	CENPQ	0.662881885658919	2.23532572059475	2.33619596685857	0.0553682885981048	0.718580239290178	-4.33789202378875
Q92599	SEPTIN8	-0.0800046356813865	2.35927898282718	-1.79381719854113	0.119752554569411	0.718580239290178	-4.33791171320261
Q9UBS3	DNAJB9	-0.226280683200035	2.32906046349593	-1.93557272154199	0.0978810217391562	0.718580239290178	-4.33815355048232
P48634	PRRC2A	0.199914382321191	2.20597163209916	1.64435658684504	0.147945901436731	0.718580239290178	-4.33832713531946
P62256	UBE2H	0.32368997333369	2.27962614989249	1.62703208310359	0.151597426280068	0.718580239290178	-4.33856387864641
A5YKK6	CNOT1	0.164680209933173	2.28399087300355	1.63003485215451	0.15095846569123	0.718580239290178	-4.3386634492532
Q9UPT6	MAPK8IP3	0.342775668038199	2.25339960580564	1.62736609285949	0.151526225809779	0.718580239290178	-4.33879697920405
Q15058	KIF14	0.294321657156991	2.19958141121284	1.8200892008052	0.115366073526246	0.718580239290178	-4.33892867576721
Q8IWB7	WDFY1	0.252274836664018	2.21318205572378	1.70149292433404	0.136487328274718	0.718580239290178	-4.33924603953914
Q9BY42	RTF2	0.117068138468917	2.28475870276246	1.62609821455492	0.151796666060809	0.718580239290178	-4.33936870249415
P82675	MRPS5	0.193942390814824	2.34092002886328	1.6275119087929	0.151495152326136	0.718580239290178	-4.33948165298475
P05387	RPLP2	-0.487901363524183	2.54778113454844	-2.16095509239197	0.0709980181536951	0.718580239290178	-4.33953691891631
Q08AM6	VAC14	0.182922064344548	2.29266537605373	1.63337253788991	0.150251232006033	0.718580239290178	-4.33954878319286
Q92793	CREBBP	0.270094917428275	2.20159599392376	1.64530158448027	0.147749141674839	0.718580239290178	-4.33970558901517
Q9H4G0	EPB41L1	0.22148189489149	2.22961684640103	1.75569004928616	0.126408080655479	0.718580239290178	-4.33973647353502
O15126	SCAMP1	0.222106226106968	2.26626268542906	1.73128106088293	0.130855442665944	0.718580239290178	-4.33976813309322
P78325	ADAM8	0.279049481148026	2.21562689555473	1.72217935185206	0.132552105542356	0.718580239290178	-4.33994400168239
Q5TBB1	RNASEH2B	0.421241688499148	2.21660827587255	1.82571544456347	0.114447278682626	0.718580239290178	-4.34008993569397
P11171	EPB41	0.1368957427356	2.28492853092369	1.63132794287545	0.150684094797291	0.718580239290178	-4.34040067783161
Q9BTW9	TBCD	0.216812371483209	2.27034037629121	1.75047263175321	0.127346262184481	0.718580239290178	-4.34047617857832
O60508	CDC40	0.183116171551841	2.28786865395766	1.62890955751017	0.151197618271806	0.718580239290178	-4.34122561065008
Q99836	MYD88	0.363915809804709	2.32210468637786	2.04555561933462	0.0836802760894622	0.718580239290178	-4.34127359022452
Q9NV06	DCAF13	0.226311446633257	2.25610455262769	1.70207467503222	0.136375143729338	0.718580239290178	-4.34135168527916
Q9Y6E2	BZW2	0.149514957761993	2.33264095833784	1.66423915321064	0.143858173643835	0.718580239290178	-4.34157015126183
P15848	ARSB	0.275014280604417	2.23825982746139	1.77835780015043	0.122409139764395	0.718580239290178	-4.34168638223418
B2RPK0	HMGB1P1	0.161675972654658	2.23706111859493	2.01398337332066	0.087531871671154	0.718580239290178	-4.34204196996304
Q9Y2I9	TBC1D30	0.768427982784457	1.86358075726831	1.83475916176873	0.11298536080519	0.718580239290178	-4.34333842045007
Q86X83	COMMD2	0.380299217750281	2.15112815773142	1.62061467585804	0.152971581186534	0.718580239290178	-4.34371875324867
Q9Y263	PLAA	0.189628976741607	2.2609718274089	1.61990762965056	0.153123699022647	0.718580239290178	-4.34429986254254
P49005	POLD2	0.150053751617787	2.22709154343376	1.61698103456756	0.153754865217236	0.718580239290178	-4.34569385328749
Q9BV57	ADI1	0.154238209319629	2.25623925866855	1.69142597951902	0.138442699089732	0.718580239290178	-4.34643532813053
P51692	STAT5B	0.243969847282422	2.18785224729236	1.75955103373469	0.125718116705246	0.718580239290178	-4.34654112722832
O60841	EIF5B	0.150371940393045	2.27914361313772	1.73800801348103	0.12961492880004	0.718580239290178	-4.34654341018516
A6NC98	CCDC88B	0.21777589247297	2.21173836350312	1.69267007716378	0.138199604255517	0.718580239290178	-4.34687882471652
P15923	TCF3	0.358443543567908	2.18645228767645	1.95488963010563	0.095223589336373	0.718580239290178	-4.34719539006302
Q9Y5K8	ATP6V1D	0.28437587846658	2.26668387350198	1.72937295743761	0.131209393197635	0.718580239290178	-4.34727466696423
A6NFQ2	TCAF2	0.243694149954326	2.2656933191814	1.69338416461038	0.138060257312777	0.718580239290178	-4.34730513944008
Q9UJX3	ANAPC7	0.274142304961942	2.2011608285593	1.68695701118091	0.139319309135782	0.718580239290178	-4.34735577759024
Q641Q2	WASHC2A	0.271248789433677	2.15858684761688	1.65252533252338	0.146253264858256	0.718580239290178	-4.34788130892993
O60563	CCNT1	0.290846364741437	2.19204910144301	1.98503366077293	0.0912192968773574	0.718580239290178	-4.34801866958061
Q9UKV5	AMFR	0.347089073678751	2.25626144558229	1.8522033366943	0.110216962629167	0.718580239290178	-4.34845526508935
Q9BZE9	ASPSCR1	0.272855713474254	2.21863449054425	1.76949574995344	0.123957727691966	0.718580239290178	-4.34870691591229
Q9NRW4	DUSP22	0.547209997928678	2.17789141357067	1.87824647763121	0.106207344576348	0.718580239290178	-4.348833357989
Q6UWP2	DHRS11	0.369004287756281	2.21621315532168	1.73332790653174	0.13047677851616	0.718580239290178	-4.34902095007657
Q92562	FIG4	0.37733302265318	2.26787981984307	2.32842826696904	0.0559799333192231	0.718580239290178	-4.34911950991505
Q8IWR0	ZC3H7A	0.245197372039861	2.19959674400439	1.76373064875697	0.124975321611579	0.718580239290178	-4.34924911887368
O75648	TRMU	0.298492354146786	2.25684006150664	1.97994267827933	0.0918836060828994	0.718580239290178	-4.34956047750572
Q53LP3	SOWAHC	0.279586160064581	2.26199722558398	1.80985232913992	0.117056314370913	0.718580239290178	-4.35007356312564
P78356	PIP4K2B	0.311653769825657	2.2047550457156	1.66262919565411	0.14418512886291	0.718580239290178	-4.35016633847675
Q9NVP1	DDX18	0.189161771037973	2.28113882351691	1.65941649453621	0.144839691173182	0.718580239290178	-4.35038651554152
P04150	NR3C1	0.224790457550869	2.27946134842269	1.66294798170636	0.144120332628857	0.718580239290178	-4.35093949292478
Q9P287	BCCIP	0.158314980574534	2.28113392422783	1.62702892939675	0.151598098702998	0.718580239290178	-4.35105990117571
Q9P2D3	HEATR5B	0.231298995322388	2.24295478258038	1.72517017882182	0.131992258113759	0.718580239290178	-4.35136022600369
Q8N5M1	ATPAF2	0.262805263574452	2.11978527905401	1.63739619882112	0.149402819538233	0.718580239290178	-4.35148106573833
Q9NRW7	VPS45	0.163181757703362	2.27944137553982	1.67412457489374	0.141866053563405	0.718580239290178	-4.35162332290005
Q02218	OGDH	0.140868596473897	2.2506483051634	1.6306608289071	0.15082558549129	0.718580239290178	-4.35321133332688
Q9BQ70	TCF25	0.488858444254235	2.12061504184075	2.09456623174001	0.0780358964574479	0.718580239290178	-4.35324496423472
Q8NF50	DOCK8	0.171860827920338	2.259873791277	1.60488348734759	0.156390056241758	0.718580239290178	-4.35400498294168
P31751	AKT2	0.377164614487012	2.14895218270177	1.67743409522709	0.141205017571656	0.718580239290178	-4.35428925649512
O14656	TOR1A	0.162364779898094	2.31229161740148	1.64806421112413	0.14717535445422	0.718580239290178	-4.35463609050591
Q7KZI7	MARK2	0.336166870365561	2.13307321113725	1.88335266880005	0.105438183744328	0.718580239290178	-4.35473480869109
Q9BRG1	VPS25	0.406872101959106	2.17738923168493	1.606276202889	0.156084526434529	0.718580239290178	-4.35520824498084
Q9Y303	AMDHD2	0.208942593288956	2.25337283152512	1.60331573559589	0.156734659600598	0.718580239290178	-4.3553780012762
Q9H400	LIME1	0.303340823751784	2.19430496972723	1.60352494899722	0.156688631604031	0.718580239290178	-4.35538635955702
Q9NP50	SINHCAF	0.582722716798391	2.18036474245212	3.00726114643432	0.0218902225979795	0.718580239290178	-4.35672875588647
Q9NRN9	METTL5	0.403165495677763	2.31526999328541	2.19386673685211	0.0677514935013215	0.718580239290178	-4.35725601099464
O15155	BET1	0.498660965462231	2.0791176794066	1.64306450480338	0.148215331040731	0.718580239290178	-4.35748297179633
P14373	TRIM27	0.298337717939354	2.16520499996726	1.66890757800031	0.142914086004508	0.718580239290178	-4.35768357714375
O95777	LSM8	-0.212773269024705	2.36575940963566	-1.75798982362048	0.12599666744991	0.718580239290178	-4.35768464550691
P22061	PCMT1	0.100009688556618	2.28522234327612	1.67232161117956	0.142227415430021	0.718580239290178	-4.3578444977668
Q93008	USP9X	0.205597024907372	2.25347535330566	1.60040109594621	0.157377221734122	0.718580239290178	-4.35815390276415
Q66PJ3	ARL6IP4	0.190367648562889	2.22457005101203	1.61083759033669	0.155087799970252	0.718580239290178	-4.35818747868455
Q06587	RING1	0.35581626333024	2.17766114893609	1.5970399646945	0.15812129838968	0.718580239290178	-4.35947566038428
P53677	AP3M2	0.190015988973649	2.24343696153089	1.59741039546744	0.158039131446836	0.718580239290178	-4.35990086531272
Q14690	PDCD11	0.337786730580803	2.24491343074355	1.75193869941499	0.12708196008929	0.718580239290178	-4.36058735951792
Q9Y3C1	NOP16	0.137991307412964	2.29075938821795	1.59498635854303	0.15857754812213	0.718580239290178	-4.36080366164791
Q9H6F5	CCDC86	0.137040989230159	2.2683460553874	1.6179272356149	0.153550533594946	0.718580239290178	-4.36148790761438
Q9H2L5	RASSF4	0.200765969209381	2.23900895274011	1.67183695746022	0.142324702624748	0.718580239290178	-4.36203744555171
Q8TAP9	MPLKIP	-0.252847393957825	2.17708215897585	-1.84847851916786	0.11080245479144	0.718580239290178	-4.36204715369707
O60216	RAD21	0.184360664236598	2.25374987986838	1.63294639952816	0.150341352766699	0.718580239290178	-4.36224909538463
Q96T49	PPP1R16B	0.299833580834703	2.18139845022046	1.66859964100881	0.142976177162307	0.718580239290178	-4.36235972344475
Q6UXN9	WDR82	0.168492508337286	2.22633950973412	1.66285748994324	0.144138723102109	0.718580239290178	-4.36301125723678
Q9H832	UBE2Z	0.30985488686154	2.21843039403534	1.60131711366844	0.157175009259025	0.718580239290178	-4.36337118853633
Q14258	TRIM25	0.224207608378401	2.24194599910115	1.68693329626365	0.139323975069319	0.718580239290178	-4.3634041329887
Q5K651	SAMD9	0.338977136541487	2.23953250987208	1.67469040176699	0.141752827600282	0.718580239290178	-4.36351099726334
Q6ZSZ5	ARHGEF18	0.399305829715198	2.1456988865219	1.73618798335207	0.12994943615718	0.718580239290178	-4.36356466761502
O43617	TRAPPC3	-0.0867738609028672	2.33449167544465	-1.70064616269375	0.136650775573282	0.718580239290178	-4.36375822087715
Q9UHR6	ZNHIT2	0.19438498542516	2.23989244530433	1.67728461332339	0.141234811211406	0.718580239290178	-4.36436989206761
Q8N3U4	STAG2	0.21691664848346	2.25707915168069	1.5932715769722	0.158959470130258	0.718580239290178	-4.36454098270766
P28161	GSTM2	0.264693925966648	2.18081632940312	1.66895872755681	0.142903774907654	0.718580239290178	-4.36477971548003
P60763	RAC3	-0.629439172118725	2.6938596814391	-1.60236284285255	0.156944462036976	0.718580239290178	-4.36501281947216
Q96JZ2	HSH2D	0.285659764577422	2.18644830987132	1.60182941559673	0.157062024503881	0.718580239290178	-4.36565256688244
Q9UBU9	NXF1	0.177193680964553	2.28458239364714	1.60769210887525	0.155774486319	0.718580239290178	-4.36567518332071
O95210	STBD1	0.244915915281451	2.27100069705541	1.58825317049803	0.160082164071743	0.718580239290178	-4.36594982085064
Q9BRP4	PAAF1	0.11467107169904	2.31294042157158	1.60430566094251	0.156516983532167	0.718580239290178	-4.36613545314858
Q9P1Y6	PHRF1	0.224104806916776	2.31294133001067	1.6356952485852	0.1497609191264	0.718580239290178	-4.36617946737283
P23458	JAK1	0.212846908566375	2.19106110264936	1.59979582247566	0.1575109713385	0.718580239290178	-4.36627154368744
P20701	ITGAL	0.195577619790392	2.29020348570131	1.62942670422964	0.151087667442777	0.718580239290178	-4.36648870088152
O00425	IGF2BP3	-0.150845943854796	2.34440682444441	-1.60443162958152	0.156489304561491	0.718580239290178	-4.36657713830405
Q15032	R3HDM1	0.218937422162105	2.23574451151972	1.803002027187	0.118200850890857	0.718580239290178	-4.36756648021875
Q9NVX7	KBTBD4	0.496757394578773	2.23041395716535	2.09730939140139	0.0777315640719975	0.718580239290178	-4.36793539194176
Q96H55	MYO19	0.465570182241716	2.12565955162114	2.08128819557043	0.0795260779075352	0.718580239290178	-4.36795719430917
Q9UBP6	METTL1	0.204980362191449	2.21647445685495	1.61357985181376	0.154491472366623	0.718580239290178	-4.36798999871119
P78417	GSTO1	-0.121523899264365	2.32281671561359	-2.11656024595246	0.0756293019959112	0.718580239290178	-4.368028135119
Q14558	PRPSAP1	0.207042657450634	2.23112906992066	1.59361478894391	0.15888295957667	0.718580239290178	-4.36812183917697
Q8TEW0	PARD3	0.283393635554362	2.23109066173352	1.85079150586379	0.110438525883537	0.718580239290178	-4.368267506068
Q99595	TIMM17A	0.594923734255305	2.1091600134362	1.80305024553855	0.118192756671481	0.718580239290178	-4.36833029265704
O60885	BRD4	0.170198395289188	2.26645976549441	1.59981003229279	0.15750783011357	0.718580239290178	-4.36903528528467
Q9NQS1	AVEN	0.226363093242549	2.42531067034371	1.60698327591927	0.155929626377212	0.718580239290178	-4.36905795670531
Q9UJ83	HACL1	0.421888264754973	2.14448310514217	1.90678267757067	0.101978674405477	0.718580239290178	-4.36926828001362
Q9NR30	DDX21	0.137385541339908	2.24778944023126	1.63750963229497	0.149378967393345	0.718580239290178	-4.36952856545471
Q96IZ7	RSRC1	0.272729953836308	2.20379825192536	1.62933672869938	0.151106791743344	0.718580239290178	-4.3695782005074
Q9BXW6	OSBPL1A	0.282417503210802	2.23994014985288	1.76282242581587	0.125136367438934	0.718580239290178	-4.36962971779707
Q8IV36	HID1	-0.615245671247224	2.22947776340429	-2.4610690449989	0.0464313321772506	0.718580239290178	-4.37023814622049
Q9HA47	UCK1	-0.351026079054837	2.21534048196843	-2.14165082537485	0.0729754261001653	0.718580239290178	-4.37032542025041
Q9H2H8	PPIL3	0.464084493638623	2.04793731068403	1.6267581825682	0.151655836973248	0.718580239290178	-4.37077027644407
Q96EY7	PTCD3	0.248908247942929	2.24280260036772	1.62067935234395	0.152957673464939	0.718580239290178	-4.37098632657082
Q9Y496	KIF3A	0.269632496623316	2.25408590651839	2.03226826512056	0.0852800876994755	0.718580239290178	-4.37101791967954
Q13895	BYSL	0.152066035599964	2.27974142398254	1.61747385792703	0.153648408226061	0.718580239290178	-4.37105923795651
Q9UQN3	CHMP2B	-0.109748768774578	2.42448323965437	-1.5812288443806	0.161666133203199	0.718580239290178	-4.37126969483712
O14981	BTAF1	0.211911006910575	2.24292938492956	1.60246158150902	0.156922710042023	0.718580239290178	-4.3714121129254
Q9BT78	COPS4	0.0952178780258615	2.28606664156554	1.71962750517337	0.133031586843087	0.718580239290178	-4.37150863994664
Q15833	STXBP2	0.219956141959118	2.22460769217473	1.59369769160416	0.158864483691341	0.718580239290178	-4.37189611118328
Q96DZ1	ERLEC1	0.21332303378953	2.23597331514912	1.58209353075878	0.161470357059513	0.718580239290178	-4.37199308561935
Q5TA45	INTS11	0.195106503389502	2.31295845967437	1.62189281421147	0.152696958017517	0.718580239290178	-4.37199914358659
Q3KQU3	MAP7D1	0.249049616245596	2.14210106475891	1.76488371477382	0.124771149446294	0.718580239290178	-4.37216705044422
P60900	PSMA6	-0.0957325199637777	2.36869136542981	-2.00584161350613	0.0885535923404475	0.718580239290178	-4.37232126463794
Q9Y5U2	TSSC4	0.146515381041023	2.23448767042099	1.57779162109697	0.1624465699012	0.718580239290178	-4.37265148576782
P34949	MPI	0.156038589676247	2.22839747364152	1.57856392295844	0.162270908070195	0.718580239290178	-4.37296549448965
Q2NKX8	ERCC6L	0.281596833623128	2.23103685189322	1.66242608604015	0.144226427257461	0.718580239290178	-4.37370250352193
O00203	AP3B1	0.127588459231663	2.32658918446965	1.57867218403829	0.162246298085051	0.718580239290178	-4.37399033127038
Q96DP5	MTFMT	0.655886860775935	2.26748373219566	2.51544984553877	0.0430215473485397	0.718580239290178	-4.37444050311778
Q9BQC6	MRPL57	0.310557262296866	2.18040399259963	1.61737179777657	0.153670448977635	0.718580239290178	-4.37474511921506
Q13490	BIRC2	-0.615252240463569	2.47147337940137	-2.89913080617883	0.0253333799016077	0.718580239290178	-4.37604681934871
Q8IWX8	CHERP	-0.102691121461057	2.32388935330974	-1.57550691094163	0.162967277336799	0.718580239290178	-4.37633426775722
P50579	METAP2	0.121988582492966	2.27886659047355	1.5783066910292	0.162329396261115	0.718580239290178	-4.376337184563
Q96T88	UHRF1	0.24693204960259	2.2635130895414	1.57392960933114	0.163327672310997	0.718580239290178	-4.3769836429271
Q9H4M9	EHD1	0.115975666083696	2.29740205544468	1.62559261350916	0.151904638862039	0.718580239290178	-4.37736675532967
Q92542	NCSTN	-0.0697818590772401	2.33592097216529	-1.61715383096692	0.15371753075661	0.718580239290178	-4.37737042342261
Q8NEJ9	NGDN	0.505441810491896	2.36759892186976	2.12133147707674	0.0751172185307673	0.718580239290178	-4.37738536550043
Q7Z5G4	GOLGA7	0.320027205859988	2.21576747311647	1.63820203689349	0.149233450793982	0.718580239290178	-4.37779262067066
P16383	GCFC2	0.378775632692709	2.12474003552482	1.93463373838939	0.0980120570193893	0.718580239290178	-4.37801287027872
Q6P9B9	INTS5	0.503582314072977	2.25861581650886	2.07658234430567	0.0800610718375254	0.718580239290178	-4.3782576060139
Q9Y4X0	AMMECR1	0.41135206187726	2.19007660896486	2.02084667880897	0.0866797560979584	0.718580239290178	-4.37868561444878
A8MXV4	NUDT19	0.225637455186343	2.28070903094819	1.63845144577254	0.149181067667408	0.718580239290178	-4.37898280476565
Q9UII4	HERC5	0.274246358560423	2.32844158186833	1.64714293483995	0.147366464400321	0.718580239290178	-4.37909928367064
Q16854	DGUOK	0.23652705463705	2.22397724934579	1.60256770386105	0.156899334596669	0.718580239290178	-4.37934960577605
Q15008	PSMD6	0.150441496491196	2.29720371930956	1.88379904085093	0.105371206707969	0.718580239290178	-4.38185675512889
A4FU28	CTAGE9	0.415832486204355	2.23100844695683	2.06739635603504	0.0811158704495768	0.718580239290178	-4.3821191460353
Q14644	RASA3	0.336183858426405	2.17485608575356	1.64464942627553	0.147884902185992	0.718580239290178	-4.38238414154605
P14866	HNRNPL	0.187737101084958	2.23907023650975	1.97995843621422	0.0918815424459957	0.718580239290178	-4.38298950720399
Q9UH99	SUN2	0.356780867292082	2.17172868909424	1.57991483583409	0.161964068279653	0.718580239290178	-4.38328916300907
P59780	AP3S2	0.850128601216096	2.00848401252188	1.67230425730912	0.14223089787173	0.718580239290178	-4.38385311049669
Q16512	PKN1	0.115955973078726	2.30181033909905	1.57338534629947	0.163452203329849	0.718580239290178	-4.38404846919037
Q9H074	PAIP1	0.139706974311021	2.27172233384915	1.56151011280319	0.166191575161753	0.718580239290178	-4.38473472605897
P57764	GSDMD	0.208569409495328	2.20962819663176	1.66494657046523	0.143714732662951	0.718580239290178	-4.38499228634008
Q96GD4	AURKB	0.268228175641591	2.21382394349771	1.56772799197652	0.164751922939938	0.718580239290178	-4.3850051955711
O95487	SEC24B	0.219475122839773	2.26065380027073	1.560167887848	0.16650388655058	0.718580239290178	-4.38504379689895
Q14393	GAS6	0.179963503523981	2.19448152268281	1.64843370643037	0.147098772378418	0.718580239290178	-4.38544353629881
Q13625	TP53BP2	0.420062616174113	2.22753714089792	2.05979771585185	0.0819989654775376	0.718580239290178	-4.38581355509858
Q9NX62	IMPAD1	-0.174864218618623	2.36161035589303	-1.63750650680409	0.149379624555377	0.718580239290178	-4.38585028532874
Q14160	SCRIB	0.155672365459856	2.24667156767762	1.57035174341612	0.164147943626581	0.718580239290178	-4.38604155421114
P25963	NFKBIA	0.303437530210326	2.16129712407811	1.89177424642048	0.104181588163481	0.718580239290178	-4.3860712138265
Q9NYK5	MRPL39	0.10863405749646	2.31026459487643	1.60650018841538	0.156035441729728	0.718580239290178	-4.38624902475788
Q96SB4	SRPK1	0.180909322700447	2.27298356451687	1.57399748931902	0.163312147154984	0.718580239290178	-4.38649804516035
P18031	PTPN1	0.158504621176828	2.25910865792727	1.57455928196388	0.163183709969312	0.718580239290178	-4.38663682281116
Q9Y2Z4	YARS2	0.391969778762325	2.20844667246178	1.61333653595831	0.154544295770996	0.718580239290178	-4.38672143924853
Q14209	E2F2	0.811186842045296	2.11870634388907	2.642534689075	0.036036188436345	0.718580239290178	-4.38678413985468
Q9BSL1	UBAC1	0.26982440861902	2.25111543482026	1.76384952263254	0.124954257790854	0.718580239290178	-4.38717165370929
Q9BT81	SOX7	0.610091193815908	2.13672481184194	2.04803859356034	0.0833846817324623	0.718580239290178	-4.38751458899453
O15121	DEGS1	0.443172390190948	2.24654180217637	2.04798355653546	0.0833912224265755	0.718580239290178	-4.38759516019131
Q96K37	SLC35E1	0.187673816754557	2.14340316250447	1.5674680975722	0.164811862947499	0.718580239290178	-4.38788676693914
Q9NUL7	DDX28	0.570367547628343	2.37299798838451	2.6554782152216	0.0353949496426554	0.718580239290178	-4.38863065315835
Q643R3	LPCAT4	0.307244589715829	2.22522286845979	1.70353880461261	0.136093192870629	0.718580239290178	-4.38863581034507
Q9H900	ZWILCH	0.212343107593082	2.2423301177632	1.6116314961515	0.154914935410286	0.718580239290178	-4.3891448629986
P53367	ARFIP1	0.171701036761935	2.27299855588902	1.56580273625527	0.165196433586078	0.718580239290178	-4.38917707261305
Q13356	PPIL2	0.293377811674031	2.23689429414434	1.64300406562724	0.148227945434724	0.718580239290178	-4.38924666715432
P61011	SRP54	0.159672720507305	2.31620191107935	1.56980074960156	0.16427460839806	0.718580239290178	-4.38931190974645
Q13601	KRR1	0.212655695422754	2.29844651382856	1.69248880364671	0.138234999377125	0.718580239290178	-4.38960136769147
Q13158	FADD	0.396364532406371	2.17557833824767	1.62928393539305	0.151118014028805	0.718580239290178	-4.38976053261031
Q07955	SRSF1	-0.161866986946907	2.34380142646534	-2.0641859624256	0.0814878007505749	0.718580239290178	-4.38995806582288
Q9C0B5	ZDHHC5	0.358606455272398	2.16171462245189	1.69180556919537	0.138368484462295	0.718580239290178	-4.39009264747913
Q92608	DOCK2	0.161724167409979	2.29298357439672	1.55648305251441	0.167364103413459	0.718580239290178	-4.39017106458534
P62253	UBE2G1	0.377384767240706	2.12427390409916	1.57178713628229	0.163818398965936	0.718580239290178	-4.39024341499511
Q01167	FOXK2	0.244296422799398	2.22984160906347	1.64293379835438	0.148242612353899	0.718580239290178	-4.39073315892554
Q8WY36	BBX	0.231355443744376	2.18041935525406	1.73511805083126	0.130146469815535	0.718580239290178	-4.39077269284537
Q96CU9	FOXRED1	0.252467180344862	2.25108723407499	1.55047328544683	0.168775981478665	0.718580239290178	-4.3908760137861
Q86YZ3	HRNR	-2.12945397328807	2.42540049278968	-3.04232715362563	0.0208843019301272	0.718580239290178	-4.39140293352302
P48553	TRAPPC10	0.279175471146467	2.25253223522784	1.67168021556818	0.142356179869844	0.718580239290178	-4.39201606458509
P05067	APP	0.271797393686031	2.20656964110119	1.60448878526851	0.156476747318129	0.718580239290178	-4.39205937305749
Q9BUB7	TMEM70	0.15348474842426	2.29428073783536	1.61171940441085	0.1548958055098	0.718580239290178	-4.39230761616185
P23610	F8A1	0.441153611543611	2.23822411474998	1.92152516493464	0.0998596174945909	0.718580239290178	-4.39263002471243
Q9NZI7	UBP1	0.274550494997347	2.21391417858477	1.65015436581859	0.146742644848491	0.718580239290178	-4.39284968736951
Q8WUB8	PHF10	0.196637122977439	2.21238996001926	1.59861828855625	0.157771482361746	0.718580239290178	-4.39325905659986
Q01433	AMPD2	0.150784950020856	2.26378082071435	1.54901329962645	0.169120651063123	0.718580239290178	-4.39347085192756
Q9NZJ0	DTL	0.20780296475766	2.34257977506166	1.68566422025221	0.139573885187845	0.718580239290178	-4.39351693083938
Q96LI5	CNOT6L	0.146408691655281	2.37037783072455	1.55399438705667	0.167947424005249	0.718580239290178	-4.39367538280468
Q9NVR2	INTS10	0.248695836422082	2.25176853384912	1.65017774726855	0.146737811202297	0.718580239290178	-4.39371428385743
Q9UID3	VPS51	0.177296224425237	2.26258937827229	1.54909959227221	0.169100261080199	0.718580239290178	-4.39378779739808
P47985	UQCRFS1	-0.346987220633631	2.42021785141519	-1.55858139035759	0.166873743211537	0.718580239290178	-4.39384011910593
P42330	AKR1C3	0.716208645496387	1.99215809649289	1.5613441649787	0.16623015851459	0.718580239290178	-4.39419214239904
O75146	HIP1R	0.259296455861951	2.22876684614159	1.64166850694207	0.148506953083334	0.718580239290178	-4.39425584421176
Q86W56	PARG	0.170560996189048	2.25957050662202	1.59675892254954	0.158183664463849	0.718580239290178	-4.394270511574
O95571	ETHE1	0.281002295795362	2.20409649117467	1.59221475318456	0.159195280399011	0.718580239290178	-4.39455416377256
Q7L2J0	MEPCE	0.265986891734117	2.26668621512476	1.56462034687222	0.165469984409473	0.718580239290178	-4.39467476493434
P0CG22	DHRS4L1	-0.237667564699799	2.43207480401862	-1.5467933849815	0.169645980859321	0.718580239290178	-4.39486164156545
Q6ZSR9	NA	0.210586001330515	2.2484072418403	1.7864202864304	0.121016594254227	0.718580239290178	-4.39514873398809
Q96D53	COQ8B	0.373616988838927	2.20960375583637	1.7725097175772	0.12342893552531	0.718580239290178	-4.39559132544593
Q3LXA3	TKFC	0.184777199054059	2.2649640065775	1.63264188159111	0.150405784330599	0.718580239290178	-4.39567581850527
Q9H0R3	TMEM222	0.5520528431335	2.16314636351587	2.50012248356096	0.0439552882841274	0.718580239290178	-4.39570766807095
O43159	RRP8	0.246723008425027	2.32653431660582	1.82240282797135	0.114987377169504	0.718580239290178	-4.39579332186684
P22794	EVI2A	0.382838155257071	2.18767742376596	1.70823663222759	0.135192292495959	0.718580239290178	-4.39590286183164
Q8N138	ORMDL3	0.235376241383054	2.22524470808775	1.55087710082844	0.168680765577038	0.718580239290178	-4.3959470793002
Q96PE7	MCEE	0.365276762196881	2.09901592333847	1.54713257082803	0.169565616151204	0.718580239290178	-4.39605792835813
Q9BPY3	FAM118B	0.236366747850461	2.27556754911342	1.7042383425549	0.13595867869625	0.718580239290178	-4.3964654571263
Q9BY44	EIF2A	0.156287679138901	2.26351546474184	1.59803006688237	0.157901769170034	0.718580239290178	-4.39662913105438
Q96QR8	PURB	0.174017377773369	2.24947807605914	1.60970194145108	0.155335391982487	0.718580239290178	-4.39664499820027
Q5SWX8	ODR4	0.301073103615804	2.20663448090972	1.64275529273645	0.14827987810745	0.718580239290178	-4.39683310636167
Q96F63	CCDC97	0.183235699279611	2.22091895875302	1.54677369251711	0.169650647767065	0.718580239290178	-4.39708607853416
Q9UIG0	BAZ1B	0.250265337134954	2.16088530304073	1.55209092365253	0.168394859174468	0.718580239290178	-4.397371256986
P19256	CD58	0.261822690373572	2.22694392412538	1.55816858321827	0.166970105840635	0.718580239290178	-4.39760240748255
Q9BRX9	WDR83	0.411821967446217	2.25971148968844	1.80119232291939	0.118505029327703	0.718580239290178	-4.39781599232448
Q96C86	DCPS	0.212227433576816	2.23468846880651	1.72473327462597	0.132073899230922	0.718580239290178	-4.3978966677162
Q9C0J8	WDR33	0.155355619598504	2.23761245432573	1.53932741613655	0.171423938535067	0.718580239290178	-4.39836367012182
Q9BRU9	UTP23	0.303631058169502	2.26366412484106	1.82484044196881	0.11458970022829	0.718580239290178	-4.39841922292426
Q86YH6	PDSS2	0.252108519815597	2.24472863583213	1.75289916504359	0.126909095302889	0.718580239290178	-4.39860867209997
Q99490	AGAP2	0.27213479083739	2.25779279381461	1.77956175702391	0.12220020951742	0.718580239290178	-4.39919986821326
Q96M96	FGD4	0.229500241186083	2.21596188170245	1.53719453385721	0.171935044223192	0.718580239290178	-4.39993102361957
P00167	CYB5A	0.478530552875088	2.10160472974703	1.56945223024895	0.16435477474952	0.718580239290178	-4.39995139775362
Q13608	PEX6	0.326954055115379	2.29977088279573	2.04560969756995	0.0836738269576083	0.718580239290178	-4.40001250359505
Q75QN2	INTS8	0.361745607998206	2.28039082290893	1.83633752311653	0.112732097587616	0.718580239290178	-4.40013060730095
Q9H2V7	SPNS1	0.409958375285311	2.08742463515036	1.56841972488594	0.164592486522903	0.718580239290178	-4.40020445589731
Q96KG9	SCYL1	0.223790359141542	2.25595987520124	1.54120477976145	0.170975233887522	0.718580239290178	-4.4003452250329
Q9BT25	HAUS8	0.469541378830738	2.21773369229836	2.17307141335829	0.0697847941120777	0.718580239290178	-4.40058255013467
Q9NZN8	CNOT2	0.223986842016838	2.2015964495992	1.54658372436333	0.169695674376466	0.718580239290178	-4.40098471385233
O75165	DNAJC13	0.237491217539896	2.26117068246635	1.5344342945952	0.172598589370684	0.718580239290178	-4.40123149300924
Q9BT17	MTG1	0.446680603085131	2.24292510945678	1.98893742902541	0.0907131513193333	0.718580239290178	-4.40161338387708
Q96I99	SUCLG2	-0.109321370512328	2.3792929413501	-1.77967246758289	0.122181014602843	0.718580239290178	-4.40161538268403
P16885	PLCG2	0.204677295285832	2.23724713372287	1.57881466817624	0.162213913827252	0.718580239290178	-4.40161960599838
Q8N8A6	DDX51	0.272825779148685	2.24089300225175	1.67558702705664	0.141573583186023	0.718580239290178	-4.40197378639888
P84022	SMAD3	0.274250919067063	2.24798150146692	1.94437425822972	0.096661183027045	0.718580239290178	-4.40318135135008
Q8WWH5	TRUB1	-0.187842640489326	2.43205048134254	-1.60716061200831	0.155890799715949	0.718580239290178	-4.40358225807952
Q6N043	ZNF280D	0.308721970628984	2.2546256515939	1.69154632103745	0.138419166661887	0.718580239290178	-4.40365340156344
Q6PCB5	RSBN1L	0.292620486658418	2.25192399341993	1.8050428059188	0.117858745431366	0.718580239290178	-4.40368243467503
Q9BYV8	CEP41	0.225452893708457	2.17300948554153	1.58499469129686	0.160815122080495	0.718580239290178	-4.40377789875864
Q92918	MAP4K1	0.451101356431733	2.20083953262777	1.53882615905519	0.171543928218767	0.718580239290178	-4.40424788910041
Q15075	EEA1	0.136924015273215	2.2615801323508	1.54416119605848	0.17027084425859	0.718580239290178	-4.40429669953066
O95613	PCNT	0.234333319406443	2.19301651975596	1.58069457091267	0.161787210951431	0.718580239290178	-4.40432772526295
Q9HBM1	SPC25	0.246163466205736	2.26482305541621	1.53179182224798	0.173236054678809	0.718580239290178	-4.4044537797025
Q13371	PDCL	-0.767399049513522	2.32324237843731	-1.97004985962042	0.0931883149581968	0.718580239290178	-4.40501390149126
Q86U90	YRDC	0.271427601716848	2.24182735298541	1.84655440107787	0.11110609416168	0.718580239290178	-4.40533368901857
Q8TDN6	BRIX1	0.244303147267574	2.27647262161847	1.54926171075122	0.169061960505138	0.718580239290178	-4.4053380514124
Q8N6T3	ARFGAP1	0.30830183252685	2.17272568556201	1.53477839724715	0.172515739361193	0.718580239290178	-4.40563073891137
Q96LT9	RNPC3	0.353311679031087	2.24091429869529	1.8491488641069	0.110696860839061	0.718580239290178	-4.40567480509306
Q5RKV6	EXOSC6	0.197680950563278	2.26390790222014	1.52740212112982	0.174299857146554	0.718580239290178	-4.40573525070985
Q15906	VPS72	0.379644856836559	2.12331685342211	1.56755629706094	0.164791519020788	0.718580239290178	-4.4059719946916
Q99757	TXN2	0.237037058613374	2.23707987932472	1.5270612197228	0.17438272477855	0.718580239290178	-4.40599206932464
Q9UGJ1	TUBGCP4	0.386025772683672	2.20954388110181	1.6086815531318	0.155558173221432	0.718580239290178	-4.40608620788326
Q9Y232	CDYL	0.274065539048197	2.26809499232991	1.54748433362138	0.16948230903168	0.718580239290178	-4.40633299284126
Q9UPQ9	TNRC6B	0.221992523910643	2.23973900794843	1.63068912764858	0.150819580949984	0.718580239290178	-4.40657414256608
P51608	MECP2	0.500513860056328	2.15450117685027	2.45843393306347	0.0466035554407167	0.718580239290178	-4.40690394610912
Q14232	EIF2B1	0.225913693242487	2.22075315336016	1.5261799856376	0.174597108112743	0.718580239290178	-4.40694558535541
Q9BQ04	RBM4B	0.883399163214332	1.84442450212362	2.21206827238821	0.0660214059102636	0.718580239290178	-4.40705831184504
Q15366	PCBP2	-0.099787862080628	2.34482785705064	-2.14381550798953	0.0727509344541218	0.718580239290178	-4.40721666393338
Q5JPH6	EARS2	0.192089250624137	2.32379044359485	1.55037435960916	0.168799314914958	0.718580239290178	-4.40757753313695
Q07866	KLC1	0.240704512843207	2.20781399853355	1.5241427657528	0.175093652337572	0.718580239290178	-4.40784258138589
Q9NZJ6	COQ3	0.320150311119176	2.18014723327077	1.79360352681818	0.119788887641185	0.718580239290178	-4.40787186023171
Q7Z5L9	IRF2BP2	0.10312447882586	2.26002334203328	1.53039712503866	0.173573390682002	0.718580239290178	-4.40788993656186
Q9H553	ALG2	0.388896605351149	2.22750858520128	1.53447924480256	0.172587764554354	0.718580239290178	-4.40789852941641
C9JLW8	MCRIP1	0.204953836297649	2.29548343504081	1.53901278166242	0.171499245826875	0.718580239290178	-4.40813846599537
Q6PJG6	BRAT1	0.310113946210648	2.27182837811052	1.66975835357661	0.142742672743181	0.718580239290178	-4.40851046384588
Q9H0J9	PARP12	0.856731152669327	2.0629277600352	2.66454596051614	0.0349528997564886	0.718580239290178	-4.40853830835651
P05556	ITGB1	0.117753159902127	2.24933792140785	1.52503120132258	0.174876947479274	0.718580239290178	-4.40869138576814
Q15208	STK38	0.268629429454152	2.27610972094678	1.67375608341688	0.141939837730543	0.718580239290178	-4.40915744597068
P23258	TUBG1	0.167743586180586	2.28366283373194	1.56075257439724	0.166367773209355	0.718580239290178	-4.40926344589033
O75695	RP2	-0.113970565654594	2.32550133006102	-1.52376895131464	0.175184906637787	0.718580239290178	-4.40944455156244
Q9P215	POGK	0.369347010190441	2.15060114670556	1.83474168848652	0.112988167674736	0.718580239290178	-4.41011702941442
O60613	SELENOF	0.0979776479652443	2.27969321852112	1.52332379099091	0.17529363522272	0.718580239290178	-4.41013662384996
Q9Y6N1	COX11	0.245614760892173	2.19215158472975	1.57575458891568	0.162910753591855	0.718580239290178	-4.41053066636936
Q9HD47	RANGRF	0.43249324867958	2.05243397506463	1.83251470599981	0.113346464262405	0.718580239290178	-4.41059496037688
Q6I9Y2	THOC7	0.336568403975634	2.12671909103184	1.55398020543945	0.167950753481164	0.718580239290178	-4.41065872751472
P11277	SPTB	0.488577079513274	2.251420659248	1.95643538546226	0.095014062272267	0.718580239290178	-4.41065955162026
P20042	EIF2S2	0.148595798407618	2.3419628953762	1.70167079549068	0.136453018290603	0.718580239290178	-4.41073914597162
P46734	MAP2K3	0.325191870872035	2.18381535558571	1.51866566663082	0.176435123655619	0.718580239290178	-4.41130265813578
Q9BY43	CHMP4A	0.21775843584521	2.21924757943233	1.5484233096909	0.169260120507996	0.718580239290178	-4.41134555544468
Q9UPW0	FOXJ3	0.377550383435314	2.25492831942788	1.97542151820975	0.0924776030168589	0.718580239290178	-4.41164027387166
O94806	PRKD3	0.17444481695731	2.27799512378252	1.59073127950374	0.159526844692185	0.718580239290178	-4.41201025252888
Q9Y2G5	POFUT2	0.235452377027549	2.25453475244404	1.5834079963295	0.161173171431589	0.718580239290178	-4.41232372900007
Q99618	CDCA3	0.49526568178462	2.27918643325227	2.4261327365635	0.048769534952836	0.718580239290178	-4.41318857888697
Q9NPA0	EMC7	0.182676492620289	2.31513421548898	1.55797368506673	0.167015619484213	0.718580239290178	-4.41344944613209
Q16514	TAF12	0.443955757587106	2.26423884715215	1.71889258496248	0.133169984404555	0.718580239290178	-4.41347191046858
Q66K74	MAP1S	0.231070509695143	2.24098680805099	1.53703096371757	0.171974299267058	0.718580239290178	-4.4135493397352
Q9H9Q4	NHEJ1	0.246636955457392	2.25671059993741	1.51509615096486	0.177314504299034	0.718580239290178	-4.41357123737562
O43251	RBFOX2	0.286800727403323	2.3075361313207	1.74517354650502	0.128306015945533	0.718580239290178	-4.41384646640293
Q02083	NAAA	-0.535355398479994	2.56110540115556	-1.69314256251048	0.138107388451642	0.718580239290178	-4.41454606949381
Q9UM54	MYO6	0.169464674765439	2.2730512403097	1.5805805823941	0.161813054191878	0.718580239290178	-4.41541247021907
O00592	PODXL	-0.117254854197423	2.33647934864285	-1.54200872559217	0.170783419189803	0.718580239290178	-4.41565587599083
P78410	BTN3A2	0.322626820703008	2.29854278816393	1.95178304115772	0.0956460772255116	0.718580239290178	-4.41579771310763
Q9NUG6	PDRG1	0.368074013882383	2.13332388160597	1.65577353475173	0.145585338218289	0.718580239290178	-4.41609759585462
Q5VSL9	STRIP1	0.295040265875155	2.22848317264361	1.64532187619269	0.147744919425548	0.718580239290178	-4.41624211387749
Q5VIR6	VPS53	0.28411830884353	2.22768180425081	1.53762402440705	0.171832010876719	0.718580239290178	-4.41676663640528
Q93052	LPP	-0.271381548594244	2.25727435552391	-1.52987423717258	0.173700019045267	0.718580239290178	-4.41687862499413
O94913	PCF11	0.312175976536417	2.17393819464678	1.56070886150098	0.16637794584643	0.718580239290178	-4.41713490161879
Q86U70	LDB1	0.437636261864616	2.28799246359799	2.00092053110955	0.089176919898672	0.718580239290178	-4.41787846293049
Q8NFV4	ABHD11	0.122551214558125	2.32984637703886	1.50956585945146	0.17868495863737	0.718580239290178	-4.41813650978448
Q96RR4	CAMKK2	-0.413752980449097	2.34504979440554	-2.13616370920291	0.0735476289390009	0.718580239290178	-4.4181789255852
P31152	MAPK4	0.342575987831303	2.24997893893019	1.55419594904232	0.167900109140709	0.718580239290178	-4.41851528607571
Q6P3W7	SCYL2	0.135089313599871	2.30208465370864	1.50701706938862	0.179319864997518	0.718580239290178	-4.4188083608123
Q9HCE0	EPG5	0.217277359750063	2.33280001814598	1.6619819962565	0.144316763547017	0.718580239290178	-4.4188676439082
Q7L2E3	DHX30	0.19549727129595	2.27103645835164	1.50534792031305	0.17973678162219	0.718580239290178	-4.4196885961039
Q69YQ0	SPECC1L	0.253799646183082	2.26225186786786	1.53323230561628	0.172888284159857	0.718580239290178	-4.42064480456987
Q7L8J4	SH3BP5L	0.429353683012976	2.12224094910404	1.72317205121329	0.132366031067407	0.718580239290178	-4.42097352312757
Q92466	DDB2	0.248402827572765	2.2459161102945	1.57137606993105	0.16391271024096	0.718580239290178	-4.42117586206122
Q9UHV9	PFDN2	-0.0723401127390102	2.33572786379315	-1.82659070716921	0.114304987890582	0.718580239290178	-4.42150227569429
Q9NTX5	ECHDC1	0.183365847240473	2.2477402683829	1.50754157574262	0.179189039636964	0.718580239290178	-4.4220124696849
Q5D862	FLG2	-1.75678366355766	1.93930339778761	-3.96612660026151	0.0064495712195014	0.718580239290178	-4.4224788885936
Q96JH7	VCPIP1	0.198893466372666	2.2164329336692	1.54866943866269	0.169201924324731	0.718580239290178	-4.42254394804195
Q9UIC8	LCMT1	0.258931445667184	2.2002902900486	1.51847691641984	0.176481522483607	0.718580239290178	-4.42292706464156
Q6DN90	IQSEC1	0.373404872842214	2.20522501337833	1.73306507123048	0.130525343588203	0.718580239290178	-4.42330697560707
P61019	RAB2A	0.158118944846053	2.28176157918911	1.63111806393478	0.150728595242382	0.718580239290178	-4.42387536994519
Q8NFD5	ARID1B	0.202440656414552	2.23573563347774	1.50419802938594	0.180024520102647	0.718580239290178	-4.42449646100639
Q92484	SMPDL3A	-0.437843611349937	2.19425832590167	-2.11689304724379	0.075593468972872	0.718580239290178	-4.42488065143404
Q15057	ACAP2	0.279509198144377	2.19522488408879	1.57732488734597	0.16255281602378	0.718580239290178	-4.42497822897286
Q15642	TRIP10	0.141678595671987	2.3049526561358	1.52437281299391	0.175037515922391	0.718580239290178	-4.42501730658642
O75592	MYCBP2	0.271602547552631	2.2470166289082	1.49674418613123	0.181900046844548	0.718580239290178	-4.42507012523448
Q8N7H5	PAF1	0.167088960780231	2.27039337532836	1.5161857257712	0.177045648566844	0.718580239290178	-4.42577993951714
O75955	FLOT1	0.15069144594213	2.25050945942647	1.58003146311464	0.161937603671724	0.718580239290178	-4.42582533753046
Q9HBM6	TAF9B	-0.166398910368117	2.34192712850931	-1.50691960332773	0.179344185266707	0.718580239290178	-4.42593122920549
O00178	GTPBP1	0.286568348187654	2.26422999374658	1.50062494115042	0.180921336300116	0.718580239290178	-4.4263572087504
P35221	CTNNA1	0.194470833409438	2.27505032354433	1.56304319228022	0.165835525567537	0.718580239290178	-4.42643363503649
Q9H4L5	OSBPL3	0.246588366498059	2.20555170296582	1.56990360621702	0.164250956339926	0.718580239290178	-4.42687419748638
Q9ULE6	PALD1	0.127015167462374	2.30383668619214	1.49427454335343	0.1825254220216	0.718580239290178	-4.42719358750256
Q5SRE5	NUP188	0.218128026590054	2.28534247650278	1.49693571933846	0.181851628548978	0.718580239290178	-4.42777899338527
Q92576	PHF3	0.356397865690786	2.10055436634723	1.61866642683854	0.153391084230428	0.718580239290178	-4.4278487035576
Q96CP2	FLYWCH2	0.160219611111567	2.21263363195239	1.52579946106421	0.17468975633342	0.718580239290178	-4.42806702236249
Q9HAV4	XPO5	0.195898566234252	2.26785263495298	1.5081965918568	0.179025785738077	0.718580239290178	-4.42822587126725
Q9BWU0	SLC4A1AP	0.0997646448198057	2.2733904102995	1.54791717507579	0.169379852625428	0.718580239290178	-4.42828268794323
A2RRP1	NBAS	0.164708330283344	2.27675498531819	1.52664267609285	0.174484516014196	0.718580239290178	-4.428300781611
Q9UI26	IPO11	0.181800076895796	2.25675975034143	1.53052483545006	0.173542475939472	0.718580239290178	-4.42838439524246
Q08431	MFGE8	0.351678483958603	2.11602125268105	1.49374398104743	0.18266003214565	0.718580239290178	-4.42840088710191
Q9HCS7	XAB2	0.196328533973836	2.27053191084866	1.49162435674847	0.183198720428216	0.718580239290178	-4.42853575176966
Q9GZT4	SRR	0.504456312019573	2.12016812141355	1.6839983751732	0.139902579029907	0.718580239290178	-4.42902495010047
Q8NC60	NOA1	0.349914114295893	2.22584119426109	1.54218240968393	0.170742005966423	0.718580239290178	-4.42944103959015
Q96MG2	JSRP1	0.238164533909658	2.25062729045017	1.50808347308056	0.179053969230911	0.718580239290178	-4.4295629195101
Q96E39	RBMXL1	-0.253239704137087	2.28807449719159	-1.66026555914189	0.144666426409358	0.718580239290178	-4.42968942448237
Q96D96	HVCN1	0.472430220951453	2.31817289701165	1.74134526436957	0.129003724804771	0.718580239290178	-4.42970933719645
Q8TEQ6	GEMIN5	0.218755031238395	2.26463059293183	1.4893190051369	0.183786272061332	0.718580239290178	-4.42974187429649
P41226	UBA7	0.369891916474006	2.26847859925361	1.94459477967622	0.0966308146284074	0.718580239290178	-4.42987117147443
Q9P0M9	MRPL27	0.186876567599342	2.27946416386002	1.48848369213543	0.183999591590094	0.718580239290178	-4.43002020062003
Q9BV38	WDR18	0.0879743929049179	2.31323218590526	1.56947571953021	0.164349370598493	0.718580239290178	-4.43013963403267
Q12768	WASHC5	0.151839042911169	2.30758719210356	1.52032827574405	0.176026907142831	0.718580239290178	-4.43043468526863
Q5T4S7	UBR4	0.146179806548992	2.2890154660721	1.51025903537261	0.178512647815517	0.718580239290178	-4.43052898088709
Q9H267	VPS33B	0.30498901210525	2.20570514922618	1.61669955008365	0.153815701218811	0.718580239290178	-4.43061063594874
P31785	IL2RG	0.196691268510378	2.2599123918276	1.49083245914501	0.18340035134613	0.718580239290178	-4.43065516621579
Q6ZRI6	C15orf39	0.287573666063301	2.06062671006833	1.77514834168231	0.122967792664165	0.718580239290178	-4.43065815487126
Q9BYC9	MRPL20	0.24948654058025	2.339556189155	1.51592798203202	0.177109213455401	0.718580239290178	-4.43077180003738
A0A0B4J2A2	PPIAL4C	-0.48935762715228	2.4732416322046	-2.14604736247727	0.0725202102709574	0.718580239290178	-4.43089928665196
P30876	POLR2B	0.199976725504555	2.2663158227801	1.50955974788259	0.178686478545476	0.718580239290178	-4.4309384996234
Q9BZJ0	CRNKL1	0.151917159685245	2.31543182681955	1.48666806688555	0.184464046803198	0.718580239290178	-4.43111466092741
Q8N6R0	EEF1AKNMT	0.243698632221364	2.36955856903615	1.59611187793722	0.15832733820429	0.718580239290178	-4.43112475341441
Q6WKZ4	RAB11FIP1	0.206986568292973	2.17384220039724	1.5074553664434	0.179210536387785	0.718580239290178	-4.4312621502547
Q96CN5	LRRC45	0.63989317727871	2.32282165982585	2.68074601075899	0.0341775978910663	0.718580239290178	-4.43142166725695
P48059	LIMS1	0.361430298112153	2.13275419177864	1.49700767082698	0.181833442773732	0.718580239290178	-4.4316625208172
Q9BQC3	DPH2	0.285760638217786	2.24748446346879	1.55006614625393	0.168872031870345	0.718580239290178	-4.43217877155896
Q7Z3D6	DGLUCY	0.245127571340462	2.24385761381227	1.48649608058211	0.184508098555786	0.718580239290178	-4.43220368406017
Q9UGU0	TCF20	0.303283506526537	2.164217974132	1.77488351827432	0.123013999349224	0.718580239290178	-4.43224262077761
Q7Z3B4	NUP54	0.231444580689645	2.23194165068795	1.54414510331089	0.170274671154159	0.718580239290178	-4.43234971705299
Q9Y5T5	USP16	0.289703250483574	2.24044488846288	1.50421157773439	0.180021127407312	0.718580239290178	-4.43241044152507
A3KN83	SBNO1	0.249536624564113	2.31024028272838	1.74641478412656	0.128080582165332	0.718580239290178	-4.43297047766501
Q9NW82	WDR70	0.120853511260573	2.28183273422494	1.48531630343272	0.184810542222336	0.718580239290178	-4.43314506507779
P31937	HIBADH	0.175033186927888	2.25324626876093	1.49847331078862	0.181463366613975	0.718580239290178	-4.43340149352564
Q9H307	PNN	0.163979244459757	2.31049545751017	1.51563986362804	0.177180294386059	0.718580239290178	-4.43364385746488
Q8N5I9	C12orf45	0.317905079466851	2.26053285834038	1.58977361374135	0.159741232923663	0.718580239290178	-4.43376491621634
Q9Y2X7	GIT1	0.17241005367778	2.24605210082071	1.49701033099897	0.181832770446081	0.718580239290178	-4.43379493016131
Q6ZT21	TMPPE	-0.737872801071267	2.25258505445558	-2.31653301220719	0.0569301302892005	0.718580239290178	-4.43399098495635
Q9C000	NLRP1	0.400696890725427	2.20973260246504	1.7681397877833	0.124196343073131	0.718580239290178	-4.43410426282262
Q86U28	ISCA2	0.35988094033407	2.2230868739307	1.73875291978094	0.129478260486431	0.718580239290178	-4.43463615158552
Q9NPE2	NGRN	0.231056673180544	2.17832810183465	1.54166714717179	0.170864892420552	0.718580239290178	-4.43468709018285
Q04206	RELA	0.174801930678597	2.26997089549967	1.49843624353592	0.181472717573113	0.718580239290178	-4.43490662513926
Q9NS86	LANCL2	0.301079616283643	2.16520352108767	1.48427082586176	0.185078938582157	0.718580239290178	-4.43540800564834
P08962	CD63	0.29961748918019	2.17869451016772	1.47967837094071	0.186262172097301	0.718580239290178	-4.43549877944832
Q9UDY4	DNAJB4	0.117170882488588	2.2819897550959	1.65971259543674	0.144779244777578	0.718580239290178	-4.43573278676204
O75306	NDUFS2	0.0767016547292056	2.28681545608532	1.72180030693996	0.13262322120912	0.718580239290178	-4.43580472437297
Q32P44	EML3	0.13931514190714	2.25546848006198	1.4791878083946	0.186388974535877	0.718580239290178	-4.4359316637065
Q9ULU4	ZMYND8	0.227114136093792	2.21540128689064	1.48766956661643	0.184207719751405	0.718580239290178	-4.43610647601814
Q99575	POP1	0.270349645429839	2.31232705961758	1.6553206392129	0.145678292547572	0.718580239290178	-4.43640262719594
Q9Y2T2	AP3M1	0.164977923893452	2.27160410435317	1.47834965938393	0.186605806025357	0.718580239290178	-4.43660865940362
Q96L92	SNX27	0.167964345701207	2.28502304849783	1.48485613295761	0.184928633619738	0.718580239290178	-4.43672285134752
P05166	PCCB	0.221587429844569	2.26443242146651	1.52998712395033	0.173672673859708	0.718580239290178	-4.43682388253866
Q9H173	SIL1	0.218075024183321	2.33545372356598	1.6051160130883	0.156339006246257	0.718580239290178	-4.43703297789344
Q9UBN7	HDAC6	0.352959738968865	2.21423055310127	1.56548402843589	0.165270126308339	0.718580239290178	-4.43724560727439
Q9UNF0	PACSIN2	0.287551285840192	2.19914536752845	1.48035924339377	0.186086309056668	0.718580239290178	-4.43728088852638
P17181	IFNAR1	0.48629857174898	2.15284682399379	2.24568203964141	0.0629440537969428	0.718580239290178	-4.43735025135313
Q9UI08	EVL	0.347172292175522	2.15560764425155	1.73838757412488	0.129545273248568	0.718580239290178	-4.43768377864727
O60667	FCMR	0.410903825031339	2.15427789689242	1.67258181969812	0.142175208534901	0.718580239290178	-4.4377618091693
Q5SXM8	DNLZ	1.13323663384015	2.08835095078639	2.29208154306957	0.0589358578385525	0.718580239290178	-4.43777832729167
P78310	CXADR	0.426098271813344	2.1771567330056	1.83011631625611	0.113733581424167	0.718580239290178	-4.43793569902175
Q6DKI1	RPL7L1	0.47939348454117	2.4079967537929	1.70802431016799	0.135232885611283	0.718580239290178	-4.43801027852258
P07902	GALT	0.191514852926424	2.33135933296029	1.55815426624042	0.166973448822302	0.718580239290178	-4.43802142415675
Q8N392	ARHGAP18	0.189473727696029	2.27266071165809	1.49807107243143	0.181564863096663	0.718580239290178	-4.43811546524796
Q9Y6X5	ENPP4	0.255003426513988	2.15324132629487	1.4745291854329	0.187597112349942	0.718580239290178	-4.43852827086958
Q86U86	PBRM1	0.195256774580938	2.2504865102919	1.48210143434997	0.185637012181416	0.718580239290178	-4.43869865070764
Q9P275	USP36	0.195748714185495	2.24382480379268	1.54759192703608	0.169456835570023	0.718580239290178	-4.43909843517076
Q5VU43	PDE4DIP	0.17157395777135	2.25214710866484	1.52375894376828	0.175187350252204	0.718580239290178	-4.43923994013752
P46934	NEDD4	0.228300353197438	2.23038268204102	1.51252092120377	0.177951453466137	0.718580239290178	-4.43934243841075
P51636	CAV2	0.590022771376837	1.99591632517826	1.80309267163016	0.118185635221866	0.718580239290178	-4.43938556016485
Q8TB37	NUBPL	0.642498100366734	2.06961953967165	2.75742944468526	0.030746782622106	0.718580239290178	-4.43954251500497
O95822	MLYCD	0.315203713831728	2.24039747267391	1.79243032548172	0.119988571772872	0.718580239290178	-4.43959190208486
P21283	ATP6V1C1	0.158635117231165	2.3006453882158	1.47393870959845	0.187750755147428	0.718580239290178	-4.43986514487328
P22234	PAICS	-0.163814044637276	2.39938810528635	-1.95404626250451	0.0953381013555547	0.718580239290178	-4.43986547067719
Q9BZF1	OSBPL8	0.242513421208805	2.2349266108399	1.5098071355478	0.178624964371417	0.718580239290178	-4.4399279738269
Q9HC21	SLC25A19	0.165588796751994	2.30228497158598	1.48024685111693	0.186115328415967	0.718580239290178	-4.44010845348067
Q14676	MDC1	0.242514134238139	2.21383592218523	1.47410589057099	0.187707242658728	0.718580239290178	-4.44034240688625
Q9BZX2	UCK2	0.138095920314241	2.24958302992201	1.70068670645946	0.136642945282451	0.718580239290178	-4.4403479795096
Q9H871	RMND5A	0.345898241649949	2.20407031503886	1.63249725496968	0.15043639438376	0.718580239290178	-4.44049766551384
Q9P0J7	KCMF1	0.252421360399914	2.25206662810513	1.59299320259501	0.159021552216634	0.718580239290178	-4.44057990527813
Q7Z7K6	CENPV	0.661867561199291	2.14864959481241	2.25941646309423	0.0617292865850751	0.718580239290178	-4.44067757456492
Q969X1	TMBIM1	0.702784045310629	2.04176476565946	1.638355385526	0.14920124105048	0.718580239290178	-4.44085680327897
P38606	ATP6V1A	0.0930065907651188	2.29389056452409	1.71543986268935	0.133822043962573	0.718580239290178	-4.44165336990318
Q8ND04	SMG8	0.259398998181027	2.22175137537455	1.5062055660056	0.179522448836879	0.718580239290178	-4.4416568245489
Q9Y4P8	WIPI2	0.265817237160465	2.22883587760983	1.4834232877582	0.185296782862444	0.718580239290178	-4.44225547274306
P40425	PBX2	0.204154058061289	2.20511694397117	1.56980498051991	0.164273635428099	0.718580239290178	-4.44229898760619
P40337	VHL	0.374171652584779	2.20837684830998	1.53052105363748	0.173543391325866	0.718580239290178	-4.4423693554501
O43255	SIAH2	0.499471701208773	2.22520667383231	2.29800591707612	0.0584433057127159	0.718580239290178	-4.44261038915759
P11802	CDK4	0.370553015924895	2.22469348896952	1.58412201626793	0.161011955044434	0.718580239290178	-4.44272640195045
Q6ZW49	PAXIP1	0.259170290646556	2.29879834438078	1.72581373557791	0.131872089810027	0.718580239290178	-4.44289345463215
Q9NYM9	BET1L	0.545827084268928	2.14601426820913	1.69288200840203	0.13815823396963	0.718580239290178	-4.44300858321652
Q13619	CUL4A	0.145777699561612	2.28174285664788	1.46639854005465	0.18972289809279	0.718580239290178	-4.44322825702235
P28288	ABCD3	0.199634491678486	2.29957932141882	1.46801297778692	0.189299047903199	0.718580239290178	-4.4433430934289
Q99549	MPHOSPH8	0.396074821753051	2.19424966128526	1.85380863556296	0.109965567502143	0.718580239290178	-4.44362399391532
Q96FZ2	HMCES	0.141500695703098	2.25190049512581	1.46652871081479	0.189688691191444	0.718580239290178	-4.44365621745219
Q8N668	COMMD1	0.855048929998993	1.9784656077179	1.61356018732982	0.154495740854864	0.718580239290178	-4.44397016604863
O95235	KIF20A	0.331448426355674	2.20189809166866	1.50279563050837	0.180376020091924	0.718580239290178	-4.44402210904194
O14521	SDHD	0.373614280569166	2.21804321041483	1.46704732476103	0.189552463433252	0.718580239290178	-4.44408083000253
P20674	COX5A	0.503168504840048	2.00455483054951	1.5051344154142	0.179790175032179	0.718580239290178	-4.44427555990476
P40424	PBX1	0.35246178258228	2.21803563360797	1.76922152216581	0.124005949042463	0.718580239290178	-4.44434892619539
Q9NZC3	GDE1	0.285976596152882	2.1895097226997	1.50510656762311	0.179797140302224	0.718580239290178	-4.44460661472726
O60942	RNGTT	0.186928643742053	2.24441175059525	1.4705794504753	0.18862703992312	0.718580239290178	-4.44461626184969
P17844	DDX5	-0.122541342675678	2.36471849361516	-2.2088441844169	0.0663245421137065	0.718580239290178	-4.44468884315671
Q9BUP3	HTATIP2	0.278785476637007	2.3093406748656	1.61494682372628	0.154195022263059	0.718580239290178	-4.44475872347335
Q9H0A8	COMMD4	-0.17382770195058	2.356563342993	-1.46399878793913	0.190354530137147	0.718580239290178	-4.4454771151186
Q9BRQ8	AIFM2	0.252626066394496	2.29711719153083	1.55828578986545	0.166942740707643	0.718580239290178	-4.44591481725767
Q6IA86	ELP2	0.206717809386866	2.24733355755844	1.47921601034116	0.186381682642257	0.718580239290178	-4.4460499834199
Q5T2N8	ATAD3C	1.0100800339175	1.98570895518169	1.63293733243701	0.150343270853339	0.718580239290178	-4.4461339882543
Q9BYD6	MRPL1	0.220803160738621	2.25306655897965	1.46696864140969	0.189573125937438	0.718580239290178	-4.44642371650823
Q13227	GPS2	0.380143533502355	2.456311326659	1.62117346397089	0.15285146152382	0.718580239290178	-4.44669704508609
Q7Z4V5	HDGFL2	0.15297530789314	2.22677521672966	1.57395561615023	0.163321724003802	0.718580239290178	-4.44688033734706
Q13557	CAMK2D	0.152557128099376	2.3009401769665	1.48140886773518	0.185815499881647	0.718580239290178	-4.44705646349588
O94880	PHF14	0.190683696549534	2.24677892557582	1.51794931199985	0.176611278904565	0.718580239290178	-4.44733988862582
Q15027	ACAP1	0.387928474383046	2.14376817640951	1.54144753856281	0.170917292548364	0.718580239290178	-4.44765636818948
Q9BYD3	MRPL4	0.671677907512979	2.12668032831379	1.47748449390157	0.186829869872691	0.718580239290178	-4.4477072700341
O00287	RFXAP	0.491029662813654	2.14999465923813	1.98865434741042	0.0907497600217687	0.718580239290178	-4.44809243159081
P62308	SNRPG	-0.182378170186529	2.42445901218456	-2.11631306210513	0.0756559276332141	0.718580239290178	-4.44811886344276
O43805	SSNA1	-0.327452005237256	2.38767763462379	-1.53034556162882	0.173585874039629	0.718580239290178	-4.44836928052624
Q9HA64	FN3KRP	0.153366423333769	2.31605041199862	1.47182540259857	0.188301588190403	0.718580239290178	-4.44837935644111
Q9NVH1	DNAJC11	0.16258274215702	2.26085199105741	1.47746165676903	0.186835787667633	0.718580239290178	-4.44850352905405
Q5JSH3	WDR44	0.247620510082319	2.20830498626093	1.47563588936071	0.187309457079091	0.718580239290178	-4.44865136725608
Q4G0N4	NADK2	0.218005923219159	2.24799929756382	1.45790159043365	0.191968028843918	0.718580239290178	-4.44866751160275
Q969M7	UBE2F	0.439374781111944	2.16618476205488	1.57509034086731	0.163062386209124	0.718580239290178	-4.44883613851555
O60921	HUS1	0.294622279878821	2.3122855821168	1.61214506437783	0.154803208292512	0.718580239290178	-4.44887516659776
Q9Y4W2	LAS1L	0.196079013851022	2.26247025960081	1.47010677393443	0.188750641432657	0.718580239290178	-4.4488896994567
P0DMM9	SULT1A3	0.281366935501231	2.21121483463805	1.46779377155249	0.18935654674792	0.718580239290178	-4.44907571078757
Q6ZN18	AEBP2	0.494139227222453	2.22620065358273	1.81322935770621	0.116496069565035	0.718580239290178	-4.44940541444715
Q9Y223	GNE	0.231995250592394	2.29704565167671	1.53502717224705	0.172455864543912	0.718580239290178	-4.44966331096655
Q9Y312	AAR2	0.342362542312172	2.25193006660147	1.55535313309426	0.167628711353957	0.718580239290178	-4.44982652693549
Q9UPN6	SCAF8	0.31092190806419	2.10044598746709	1.60915531526445	0.155454699332192	0.718580239290178	-4.4504767899478
Q9BWW4	SSBP3	0.489958092407165	2.23217303480687	1.46571580097155	0.189902404177231	0.718580239290178	-4.45052148872413
Q9Y3A4	RRP7A	0.246759721129712	2.21583799709298	1.49766972266228	0.181666187582012	0.718580239290178	-4.45058487058299
Q15650	TRIP4	0.204524550548569	2.2416069339609	1.48596596101178	0.184643941797839	0.718580239290178	-4.45092209548623
Q5T5P2	KIAA1217	0.143039875392127	2.2534635272642	1.46439914247629	0.190249020212241	0.718580239290178	-4.45096926004914
Q15021	NCAPD2	0.141543581083143	2.30767574085169	1.46897676391374	0.189046432073672	0.718580239290178	-4.45131278008977
Q86UX6	STK32C	0.502061566547634	2.2144741627211	1.79903796852087	0.118868131170474	0.718580239290178	-4.45147014671231
Q8N4P3	HDDC3	0.2879982312477	2.11407911877642	1.56411577725402	0.165586847719201	0.718580239290178	-4.4521135967615
Q13342	SP140	0.328028456175367	2.16173860440736	1.56973058140392	0.16429074552782	0.718580239290178	-4.45220879803481
Q96FZ7	CHMP6	0.273900460502532	2.18646334839768	1.59226787216083	0.159183420052571	0.718580239290178	-4.45223985653163
P58511	SMIM11A	0.831912152828747	2.25796378881993	2.79801246960371	0.0290806588545875	0.718580239290178	-4.45278515496593
P35226	BMI1	0.399998434009621	2.18074613435891	1.64800843093125	0.147186918820324	0.718580239290178	-4.4529429825409
Q8N4C8	MINK1	0.483164347058821	2.1962478980997	2.0035640329846	0.0888415381833733	0.718580239290178	-4.4533045418533
P50053	KHK	0.269223947364412	2.31085320950028	1.60043339210429	0.157370088135581	0.718580239290178	-4.45331948630379
P56192	MARS1	0.200221158562563	2.26354498053005	1.78180961415463	0.12181105086665	0.718580239290178	-4.45356654641901
Q86UA1	PRPF39	0.174088047742698	2.25086664274867	1.51112051749384	0.178298713454782	0.718580239290178	-4.45365776907567
Q8IXK0	PHC2	0.187712512425951	2.33580378357037	1.55444149666984	0.167842485858869	0.718580239290178	-4.45379161715891
Q7L0Y3	TRMT10C	0.0674004602000488	2.31930552104881	1.57669538670774	0.162696217238103	0.718580239290178	-4.45401585868659
Q96GK7	FAHD2A	0.246188879541524	2.22133734328588	1.48167721422461	0.185746323123433	0.718580239290178	-4.45414677608648
O75153	CLUH	0.170424645534952	2.28301109586943	1.48769849997668	0.184200319331361	0.718580239290178	-4.45418361465235
Q15102	PAFAH1B3	0.256887500974861	2.23492214906254	1.74631244151529	0.128099155167347	0.718580239290178	-4.45436378355653
Q8NHP8	PLBD2	0.208343603722537	2.2067555506144	1.47712681040623	0.186922576312135	0.718580239290178	-4.45455639630087
Q7Z7F0	KHDC4	0.441131790739283	2.19657784410137	1.44628907758884	0.195075682350337	0.718580239290178	-4.45484735939442
Q8NCE2	MTMR14	0.292292164286945	2.21836286540633	1.4973676045392	0.181742494537677	0.718580239290178	-4.45489305134181
P50542	PEX5	0.378075957387943	2.18335877290139	1.52581570155564	0.174685801247533	0.718580239290178	-4.45490648936382
Q9BTT4	MED10	0.360961410765792	2.24855152540418	1.51832222307396	0.176519557840902	0.718580239290178	-4.45525857034329
Q9BRV8	SIKE1	0.448850205042584	2.34991924571283	1.99434361517773	0.090016834206586	0.718580239290178	-4.45540484773683
Q9H2P0	ADNP	0.183407430493751	2.26495109674026	1.44528245195017	0.195347219794075	0.718580239290178	-4.45551484783633
Q7LBC6	KDM3B	0.150074712633862	2.24426195176454	1.46512327253139	0.190058318177518	0.718580239290178	-4.455697501005
Q9H8W3	FAM204A	-0.346456705070475	2.17751048134466	-1.85515497070432	0.10975516078401	0.718580239290178	-4.45585976732727
Q9HCE5	METTL14	0.295605144853442	2.25883045603777	1.50762735123907	0.179167653423959	0.718580239290178	-4.45596207068868
P21399	ACO1	0.195346128116916	2.24854663164949	1.44962377399545	0.19417860598733	0.718580239290178	-4.4560288771085
Q15382	RHEB	0.15199612004763	2.29807316275321	1.46196409022591	0.190891585716812	0.718580239290178	-4.45628338795026
Q7Z4S6	KIF21A	0.24161924832853	2.26966349948719	1.56997850064046	0.164233736243418	0.718580239290178	-4.45632579224334
Q68D10	SPTY2D1	0.374579233219441	2.01948081246823	1.67990022879211	0.140714351577225	0.718580239290178	-4.45688033691617
Q9BZL4	PPP1R12C	0.200528807145869	2.19706928755054	1.4505097409709	0.193940903476719	0.718580239290178	-4.45715343138396
P16219	ACADS	0.280208461848527	2.18584306615582	1.44374302437688	0.195763147471019	0.718580239290178	-4.45739844059359
Q13885	TUBB2A	-0.194019680939276	2.36921393872925	-2.21130879146574	0.066092686444438	0.718580239290178	-4.45779245519971
Q8IXH7	NELFCD	0.134973001024784	2.29279466151191	1.45554721840648	0.192594407312924	0.718580239290178	-4.45782966726031
P10415	BCL2	0.536012420279344	2.13592184369818	1.47504790554935	0.187462235775535	0.718580239290178	-4.4579905371168
A3KMH1	VWA8	0.178351087803046	2.22623521461765	1.47573382018342	0.187284022348559	0.718580239290178	-4.45836429218534
Q9NQ55	PPAN	0.238841080486176	2.19529627039958	1.44543907966209	0.195304946802846	0.718580239290178	-4.45842531747677
Q8N5U6	RNF10	0.851259213769342	2.05386217616852	2.29552898004649	0.0586487209634618	0.718580239290178	-4.45843310804287
P83881	RPL36A	0.265365101640156	2.31642434133108	1.85918618549149	0.109127517976625	0.718580239290178	-4.45844800793971
Q9Y3L3	SH3BP1	0.227865521137262	2.1974930505904	1.4402287438646	0.196715674571258	0.718580239290178	-4.4585285650451
Q06124	PTPN11	0.218691155043974	2.21864166955262	1.43999994045111	0.196777836727541	0.718580239290178	-4.45853196566986
Q5F1R6	DNAJC21	0.288017075877371	2.15136989297513	1.48756809004793	0.184233677049152	0.718580239290178	-4.45856881235013
Q96KQ7	EHMT2	0.300762085306563	2.19067759728808	1.46359471843293	0.190461073458556	0.718580239290178	-4.45877308648184
Q4LE39	ARID4B	0.374113785702289	2.18193647550935	1.49199436894971	0.183104578928728	0.718580239290178	-4.45911942936699
Q96LD4	TRIM47	0.213811901074742	2.19835270341812	1.43878684317223	0.197107714527852	0.718580239290178	-4.45918059470773
P37802	TAGLN2	-0.174619126948981	2.36722030311727	-2.26288277382036	0.0614265182464674	0.718580239290178	-4.45942606839519
Q9BSY9	DESI2	0.425952988566036	2.11664689909612	1.47483428175625	0.187517771021466	0.718580239290178	-4.45942717404441
Q8N1I0	DOCK4	0.153156044861014	2.26998650963606	1.43817519540549	0.197274230970578	0.718580239290178	-4.45946308817737
Q9Y5L0	TNPO3	0.2171062412732	2.26677654077571	1.49329514223332	0.18277397949261	0.718580239290178	-4.45993154412789
Q3ZCW2	LGALSL	0.333941353685156	2.04917382096806	1.86883292359108	0.107639837299061	0.718580239290178	-4.45997795483456
Q9BPX3	NCAPG	0.172660901857394	2.27847910560485	1.44186815772752	0.196270795712375	0.718580239290178	-4.4602874050178
Q9H4L7	SMARCAD1	0.262806942024751	2.24745481891282	1.51986733989964	0.176139991815415	0.718580239290178	-4.46028799268709
Q9ULA0	DNPEP	0.161047349611624	2.21499938363525	1.61211986829982	0.154808687941367	0.718580239290178	-4.46031919580398
P19784	CSNK2A2	0.258959246981447	2.2750420151528	1.45057771741407	0.193922676564114	0.718580239290178	-4.46043759136094
Q9BYC8	MRPL32	0.280010726687427	2.15142081962216	1.46414068742752	0.190317127641072	0.718580239290178	-4.46044037357827
Q9NPJ8	NXT2	0.28748046341216	2.17260415650333	1.44341731040955	0.195851253401278	0.718580239290178	-4.46050587733235
Q9ULJ3	ZBTB21	0.307132911276058	2.17687745425124	1.69073406670687	0.138578074926389	0.718580239290178	-4.460814561185
O75691	UTP20	0.201377027818543	2.31077981627828	1.4520362767893	0.193531961452378	0.718580239290178	-4.46085205265857
Q14241	ELOA	0.442001624502063	2.06976648204847	1.94811266498642	0.096147639316842	0.718580239290178	-4.46114757186656
P33527	ABCC1	0.173197065991192	2.24837205141411	1.43943333731867	0.196931850595866	0.718580239290178	-4.46114807888459
Q9NVM6	DNAJC17	0.24851174599892	2.16231888363254	1.5417298469203	0.170849934574358	0.718580239290178	-4.46130986016024
O75127	PTCD1	0.223993524100059	2.30155608358967	1.51436813545565	0.177494354943711	0.718580239290178	-4.46131354760575
Q9BUL8	PDCD10	0.109518624091174	2.31540137383704	1.61728797702188	0.153688553012327	0.718580239290178	-4.46138841269874
P22830	FECH	0.233847746916246	2.22496423849275	1.43952888595244	0.196905870903972	0.718580239290178	-4.46148191552477
P51170	SCNN1G	0.351559965502336	2.20251662258018	1.62923140803597	0.151129180564775	0.718580239290178	-4.46212484975022
Q00978	IRF9	0.43479257861264	2.25217742406306	1.91962046948326	0.100130925129861	0.718580239290178	-4.46229025630638
Q96RS0	TGS1	0.254195479916074	2.20895860175839	1.65540188375927	0.145661613393768	0.718580239290178	-4.46238674840772
Q14807	KIF22	0.187219375040743	2.32107677025197	1.46018706596636	0.19136176336864	0.718580239290178	-4.46249120731765
Q9UHC7	MKRN1	0.254631774639824	2.19119738313348	1.55101658253796	0.168647888738543	0.718580239290178	-4.46267757972092
Q9HAV0	GNB4	0.456223478849865	2.10306722148333	1.54859617791356	0.169219244576593	0.718580239290178	-4.46273655366035
Q14671	PUM1	0.162958122226502	2.25155308842161	1.43505841704661	0.198124741069845	0.718580239290178	-4.46282895815337
Q8TAF3	WDR48	0.165905065646895	2.25144948969629	1.43360736597985	0.198521842921756	0.718580239290178	-4.46283904986464
Q8N442	GUF1	0.235223972132661	2.33128702140834	1.61976635591373	0.153154110575902	0.718580239290178	-4.46285613941329
Q96MG7	NSMCE3	0.262813867869097	2.19240721219678	1.60502432533933	0.156359134008452	0.718580239290178	-4.46318228228338
Q96LB3	IFT74	0.954485082526884	1.88691986228619	1.7019197025798	0.136405019904239	0.718580239290178	-4.46350071753159
P46777	RPL5	0.169419707759913	2.28917467140977	1.86731055447421	0.107873279479551	0.718580239290178	-4.46353140276443
Q86SZ2	TRAPPC6B	0.260644815491689	2.19072886693158	1.48248201250149	0.185538997040074	0.718580239290178	-4.46364131556214
Q96BD5	PHF21A	0.636920216956119	1.96629629663632	1.8955237380518	0.103626882330804	0.718580239290178	-4.46386905175559
Q99828	CIB1	0.389766935026161	2.22380526910123	1.54823865708242	0.169303793113656	0.718580239290178	-4.46388643855996
Q96EH3	MALSU1	0.337064194709282	2.10605326389537	1.52813828785128	0.174121031636515	0.718580239290178	-4.46419678855195
Q07352	ZFP36L1	-0.301345045042656	2.20517087231984	-1.49206030653726	0.183087807235768	0.718580239290178	-4.4645738487378
Q96RU3	FNBP1	0.268360041142419	2.19978177974184	1.46216504027161	0.190838483549423	0.718580239290178	-4.46467381147965
P17931	LGALS3	0.285267489622823	2.19069024225773	1.47895301116961	0.186449693872586	0.718580239290178	-4.46477284277814
P68400	CSNK2A1	0.170793958952717	2.12450551951138	1.43935485868645	0.196953191286537	0.718580239290178	-4.46489744772412
Q9H875	PRKRIP1	0.627904355932677	1.96098967589398	2.01086323433032	0.0879220209616348	0.718580239290178	-4.46504833511217
Q86YV0	RASAL3	0.117698621453572	2.26034065081017	1.5023087181019	0.180498208993037	0.718580239290178	-4.46528277726956
P0CF74	IGLC6	-0.843298659162742	2.50726778575826	-2.00780738248396	0.0883058180556331	0.718580239290178	-4.46530006892347
Q9Y580	RBM7	0.20636684992769	2.25165275189823	1.45857207157867	0.19178998916728	0.718580239290178	-4.46534872769132
Q92973	TNPO1	0.255276319231425	2.20838241578763	1.54163349142315	0.17087292194324	0.718580239290178	-4.46639487191452
Q8NI27	THOC2	0.25719581015961	2.22834719048161	1.4586517591941	0.191768838951896	0.718580239290178	-4.46641011117036
Q75N03	CBLL1	0.267145613416942	2.21537946813802	1.42672690195774	0.200414655182948	0.718580239290178	-4.4665444897658
Q9BV79	MECR	0.297151919897175	2.15846277974574	1.42897189440194	0.199795263794419	0.718580239290178	-4.46658014593418
P08631	HCK	-0.126291594375195	2.34516368818417	-1.70355059330205	0.136090924965877	0.718580239290178	-4.46690636603675
Q9UKE5	TNIK	0.314899716254801	2.21136592924895	1.5553110765748	0.167638567815092	0.718580239290178	-4.46698221517468
Q17RY0	CPEB4	0.316936960914039	2.19643305206577	1.47274340118784	0.188062130075089	0.718580239290178	-4.46701512990068
P50990	CCT8	-0.0535739844265662	2.34020563496584	-2.02855607708561	0.0857324982231596	0.718580239290178	-4.4671464595665
P42680	TEC	0.332718815852631	2.26094539428092	1.61292011548532	0.154634739431116	0.718580239290178	-4.46816736557619
Q86TN4	TRPT1	0.402229057364395	2.11348764529185	1.44018107892847	0.196728622881603	0.718580239290178	-4.46837027624778
Q7Z6J9	TSEN54	0.395815700658487	2.15928359306249	1.50813019014513	0.17904232919763	0.718580239290178	-4.46877384985807
Q9P000	COMMD9	0.290351298131764	2.19804495731952	1.42264685560417	0.201544802236045	0.718580239290178	-4.46895518576485
Q15050	RRS1	0.0830826174610449	2.36157953259816	1.51183976483886	0.178120282450548	0.718580239290178	-4.46927236305556
P20591	MX1	0.233975495876802	2.195568848652	1.43519161296797	0.198088326252815	0.718580239290178	-4.46974654402388
Q5T280	SPOUT1	0.288085262761194	2.19491223170459	1.42079766525072	0.202058918294851	0.718580239290178	-4.46974688990439
Q14966	ZNF638	0.239965309593138	2.19907912702081	1.5034997783007	0.180199451924594	0.718580239290178	-4.46978921667785
Q9H7Z6	KAT8	0.494578260757834	2.07200061075205	1.54945028505327	0.169017419908695	0.718580239290178	-4.46990614225333
P61244	MAX	-0.303242753871509	2.36079797547432	-1.5382476828715	0.171682499590731	0.718580239290178	-4.47038948616865
Q96QE5	TEFM	0.32142801538418	2.2082762681614	1.60750126831693	0.155816240666972	0.718580239290178	-4.47073523834544
Q9Y4R8	TELO2	0.221024419893084	2.26628184394421	1.43194853344587	0.198976694147636	0.718580239290178	-4.47094120516917
Q9Y5P4	CERT1	0.311805822654077	2.26045327635425	1.43602211063126	0.197861411459602	0.718580239290178	-4.47101811991242
Q7Z4I7	LIMS2	0.292445887109083	2.1954369973028	1.41730768935659	0.203032450652099	0.718580239290178	-4.47107697318025
Q6PJ69	TRIM65	0.195025243488038	2.20280097911601	1.4312445781978	0.199170004667787	0.718580239290178	-4.47141344135766
Q9H0Q0	FAM49A	-0.183663009329501	2.4374726775422	-1.66369680742133	0.143968235937774	0.718580239290178	-4.47157555093112
Q9ULM3	YEATS2	0.401726313792224	2.12078185008722	1.51387064748039	0.177617352688817	0.718580239290178	-4.47159037509369
Q9HCU9	BRMS1	0.301066639482334	2.35512115925359	1.56667526110885	0.164994842687509	0.718580239290178	-4.47164497226735
P62341	SELENOT	0.187755361014387	2.29984564633394	1.46291575961683	0.19064022142687	0.718580239290178	-4.4717962876421
Q9H3S4	TPK1	1.09214891449734	1.91821862629217	2.90764669985254	0.0250422199107544	0.718580239290178	-4.47208052124346
Q6NXR4	TTI2	0.348095319820972	2.13247187514664	1.54453271664659	0.170182518015491	0.718580239290178	-4.47211528127014
Q9NPB6	PARD6A	0.564349426719301	2.24842350485453	1.81027201706734	0.116986545945524	0.718580239290178	-4.47222412064028
B5ME19	EIF3CL	0.107955167321988	2.31564372455773	1.85744021191891	0.109398924864306	0.718580239290178	-4.47225699034875
Q92995	USP13	0.299799910627483	2.20163278522729	1.42329584461342	0.201364650389243	0.718580239290178	-4.47251616002962
P49770	EIF2B2	0.23962470282739	2.22615101354195	1.41546703288002	0.20354761409426	0.718580239290178	-4.47258746869705
Q96RQ3	MCCC1	0.112757305586464	2.26604140453835	1.53298896425909	0.172946987556815	0.718580239290178	-4.47265782346589
A6NM62	LRRC53	-0.352304412164173	2.1653982563212	-1.73316531057358	0.130506819930921	0.718580239290178	-4.47334725564744
Q6F5E8	CARMIL2	0.261133345038252	2.2339540823317	1.43041505320686	0.199398016567689	0.718580239290178	-4.47340097099087
Q16513	PKN2	-0.14636843526436	2.35237465687275	-1.4380976982113	0.197295338132773	0.718580239290178	-4.47347079525792
Q15329	E2F5	-0.326015562690052	2.22601468048168	-1.58054867103387	0.161820289763393	0.718580239290178	-4.47356606194784
Q8N6F7	GCSAM	0.34901388289061	2.16765422647124	1.55831733862237	0.166935375493814	0.718580239290178	-4.47394200819887
P35606	COPB2	0.0799735131517404	2.30023118564112	1.75651419793827	0.126260497155276	0.718580239290178	-4.47395611103898
Q4KMQ2	ANO6	0.2811016458189	2.20182071441061	1.49601152048624	0.182085369542888	0.718580239290178	-4.47399004199488
Q7L266	ASRGL1	0.410409571294351	2.12189850275097	1.41939757306	0.202448965962771	0.718580239290178	-4.47403431965888
Q9NSQ0	RRP7BP	0.783691019436814	1.97076654808671	1.78478450728174	0.121297874571655	0.718580239290178	-4.47415761054865
P49757	NUMB	0.270720919083554	2.26534155861671	1.65239188026538	0.146280768838518	0.718580239290178	-4.47422946465899
Q8N543	OGFOD1	0.187477651416063	2.21655141084523	1.42726693137526	0.20026550243469	0.718580239290178	-4.47469275503842
Q8N201	INTS1	0.231378330180599	2.28500661323531	1.4927542137007	0.182911392873452	0.718580239290178	-4.47479547315235
Q8IWZ3	ANKHD1	0.226891080079914	2.14406784126648	1.41043886717203	0.204960937438388	0.718580239290178	-4.47511502276744
Q92560	BAP1	0.564100413542159	2.22516458962194	1.87458849775698	0.106761750114312	0.718580239290178	-4.47511771265238
Q86X52	CHSY1	0.324128840192814	2.20327836995087	1.64759084597167	0.14727352009002	0.718580239290178	-4.475227147607
Q7Z3E2	CCDC186	0.25470806743919	2.25194655091024	1.47918608032864	0.186389421353034	0.718580239290178	-4.4754357339139
P41229	KDM5C	0.194829336951376	2.26517607227958	1.41181647840696	0.204572835940924	0.718580239290178	-4.47547681525892
P10914	IRF1	0.288433151582879	2.12607525103225	1.50216888609551	0.180533313457797	0.718580239290178	-4.47551619221473
Q9H3P2	NELFA	0.139220694410805	2.35904581488743	1.41064901748357	0.204901690734009	0.718580239290178	-4.47554378981953
Q6NYC1	JMJD6	0.201886773994972	2.23054924476567	1.48973383484309	0.183680418878309	0.718580239290178	-4.47578505102493
Q9BWE0	REPIN1	0.145235896056658	2.21292085556817	1.41206547489299	0.204502759497222	0.718580239290178	-4.47587811044517
Q9UPN3	MACF1	0.147133118230022	2.24729045068674	1.43548921146267	0.198006986948431	0.718580239290178	-4.4762173492646
Q9NW81	DMAC2	0.253997634383101	2.23467622214305	1.40962070817203	0.205191744859624	0.718580239290178	-4.47662572804911
Q9H0B6	KLC2	0.167016762355053	2.26220457668172	1.42205003068605	0.201710603000635	0.718580239290178	-4.47664660815897
Q15036	SNX17	0.259893069858449	2.20921501383709	1.43177588019635	0.199024090014927	0.718580239290178	-4.47666941873009
P62841	RPS15	-0.0850210134286623	2.42589747680068	-1.69523355308379	0.137699993120486	0.718580239290178	-4.47733883028462
Q8TF46	DIS3L	0.26515811035427	2.2358803542214	1.59396321808069	0.158805321430417	0.718580239290178	-4.47764385439668
Q9UEE5	STK17A	0.322096454496913	2.24047041725163	1.55760120950001	0.167102634191553	0.718580239290178	-4.47765495292896
Q8N3C7	CLIP4	1.2488919710974	1.73200465272978	1.93546910556546	0.0978954728379053	0.718580239290178	-4.47774684740171
Q99767	APBA2	0.583735369240474	2.17844934219666	1.95086421015454	0.0957713923589865	0.718580239290178	-4.47800599221318
Q8TEA8	DTD1	0.145677954698868	2.2582894156694	1.42648841125664	0.20048055693415	0.718580239290178	-4.47809068826972
Q14517	FAT1	0.221313813938602	2.21868735830145	1.48217317849194	0.18561853135627	0.718580239290178	-4.47822978391788
A2RU67	FAM234B	0.316808243407378	2.22940039498499	1.68352121448438	0.139996865600085	0.718580239290178	-4.47838025206016
Q02880	TOP2B	0.136094226493122	2.33106024740242	1.50311245712387	0.18029655464758	0.718580239290178	-4.47870552140645
Q09328	MGAT5	0.200943557550115	2.22952266064953	1.42826266909093	0.199990750237881	0.718580239290178	-4.47882857306175
Q9BW62	KATNAL1	-0.334752399230391	2.33507435234579	-1.71311587121406	0.134262665294578	0.718580239290178	-4.47885473114248
O43572	AKAP10	0.327407331814132	2.21285334652805	1.80002204580604	0.11870213740864	0.718580239290178	-4.47908907115455
P51948	MNAT1	0.246911650017373	2.3164725211661	1.45970979952624	0.191488222359434	0.718580239290178	-4.47934659206415
Q8NFP7	NUDT10	0.830504229790562	2.06385885326478	1.53401721513603	0.17269905970049	0.718580239290178	-4.47966223831666
Q96I24	FUBP3	0.162405597050517	2.22398586053494	1.57311384163656	0.16351435867595	0.718580239290178	-4.47966308417869
Q9UHA4	LAMTOR3	0.326621591642283	2.23432001158082	1.59359520674283	0.158887324008045	0.718580239290178	-4.4798904238371
Q9UK58	CCNL1	0.724331035915297	2.0997230925091	1.67273671469673	0.142144139885126	0.718580239290178	-4.47993451992359
Q15392	DHCR24	0.258976346911709	2.22266262552514	1.41692613100975	0.203139144146552	0.718580239290178	-4.48012050945067
Q9NZ09	UBAP1	0.256984969028825	2.24969331815157	1.42893179375037	0.199806312255299	0.718580239290178	-4.4801489316085
Q9Y5Z9	UBIAD1	0.230988201550415	2.16612470659491	1.40213683940995	0.207313918101632	0.718580239290178	-4.48018421071342
Q9BQF6	SENP7	0.36877639176383	2.26455297997234	1.74183227159079	0.12891476427549	0.718580239290178	-4.48022424163953
P42892	ECE1	0.202598985751719	2.25309714801285	1.41055669400598	0.204927717156126	0.718580239290178	-4.4803046672574
Q6ICB0	DESI1	0.500723508963397	2.21277878561442	1.83616502997481	0.112759748702516	0.718580239290178	-4.48071556586816
P47897	QARS1	0.11975438738785	2.29122194531317	1.64737437120106	0.147318432977493	0.718580239290178	-4.4814268558371
O43847	NRDC	0.150382145642042	2.27013095346843	1.51184384948326	0.178119269603419	0.718580239290178	-4.48178285367282
Q13042	CDC16	0.209814570907896	2.21833568041693	1.39888205229338	0.20824303552083	0.718580239290178	-4.48203902415675
P51659	HSD17B4	0.087754197722926	2.29480214339937	1.66856202512437	0.142983763638727	0.718580239290178	-4.48216787306479
Q5ST30	VARS2	0.189731031175193	2.31496192122033	1.47471510345538	0.187548760072729	0.718580239290178	-4.48224431602378
Q9Y3T9	NOC2L	0.175069128257971	2.287766602086	1.43955964019773	0.196897509482962	0.718580239290178	-4.48251821683865
Q9ULH7	MRTFB	0.305633528067712	2.23350656565689	1.70839101353454	0.135162784216626	0.718580239290178	-4.48252390714506
P51808	DYNLT3	0.544784072379289	2.01333554663896	1.40060462713365	0.207750839111771	0.718580239290178	-4.48264805234757
Q96HR3	MED30	0.263195386766029	2.28215300949705	1.40761926935523	0.205757353609928	0.718580239290178	-4.48288241702626
Q8IVG5	SAMD9L	0.219831851563265	2.26405026934048	1.43641565786689	0.197753966176292	0.718580239290178	-4.48309279886526
Q96BP3	PPWD1	0.146909348695286	2.25586649285219	1.40194941537401	0.20736731880724	0.718580239290178	-4.4831200053115
Q92665	MRPS31	0.253814078720015	2.23718415176062	1.41194979070967	0.204535314427636	0.718580239290178	-4.48323853453938
P11234	RALB	0.380092913869131	2.260550591532	1.39694730179657	0.208797111592804	0.718580239290178	-4.48333637279908
Q14126	DSG2	0.128284662131671	2.21877432077833	1.41948257295297	0.20242526663499	0.718580239290178	-4.48333930863937
Q6PML9	SLC30A9	0.21464603039375	2.24218049929421	1.53048933872438	0.173551068085934	0.718580239290178	-4.48351718630329
Q8N163	CCAR2	0.138663650121161	2.27945855508261	1.58707373467021	0.160347101569249	0.718580239290178	-4.4837754691149
Q16763	UBE2S	0.242191949458312	2.26484180544974	1.40157497607891	0.207474040938021	0.718580239290178	-4.4838330809677
Q8NDX1	PSD4	0.233344610995921	2.25248331610362	1.40121340052299	0.207577143718349	0.718580239290178	-4.48388032838448
Q96GD0	PDXP	0.209660141051853	2.24823773145474	1.39509169078144	0.209329772112575	0.718580239290178	-4.48390455869058
Q9H269	VPS16	0.162494808199759	2.26638034974261	1.39374079387323	0.209718322481029	0.718580239290178	-4.48418946049538
Q15007	WTAP	0.15704484873674	2.27618303159618	1.39870738744085	0.208293001727499	0.718580239290178	-4.48424069740123
Q8TC12	RDH11	0.396258721585002	2.13803563321996	1.39216846421101	0.210171380414911	0.718580239290178	-4.48436554586075
Q9UBX3	SLC25A10	0.183624744042096	2.25911975501999	1.41205526646814	0.204505632082963	0.718580239290178	-4.48447284757817
Q96B97	SH3KBP1	0.154862147646724	2.23260368631211	1.40454075217643	0.206630097385246	0.718580239290178	-4.4844747882768
P55265	ADAR	0.0834593204000994	2.31412793442913	1.77788102942829	0.122491972603433	0.718580239290178	-4.48465876171206
Q9BSY4	CHCHD5	0.292327962553038	2.04531820603095	1.45725951594062	0.192138667122181	0.718580239290178	-4.48502612674936
Q5T035	C9orf129	0.438744329142683	2.19075125407173	1.39598646662212	0.209072770412983	0.718580239290178	-4.48505991682702
Q9BZ29	DOCK9	0.225665434201187	2.25283355512663	1.48859747070598	0.183970521776781	0.718580239290178	-4.48508637423086
O75795	UGT2B17	-0.428377394733933	2.30276157400161	-1.89956488131985	0.103032291529341	0.718580239290178	-4.48512051421186
Q92575	UBXN4	0.240230012696717	2.25742961602393	1.39140740144771	0.21039099281707	0.718580239290178	-4.48514407599793
Q96ED9	HOOK2	0.293797399570306	2.19612321909042	1.68362760656194	0.139975837349091	0.718580239290178	-4.48526852507706
Q9UQ84	EXO1	-0.523613558115468	2.28670596521974	-1.43441465758759	0.19830082620719	0.718580239290178	-4.48528924011478
P07996	THBS1	0.468694373600549	2.21227603992248	1.73677324475778	0.129841778954454	0.718580239290178	-4.48535678768317
P52630	STAT2	0.164548145040818	2.27591648006134	1.41617405317865	0.203349593148703	0.718580239290178	-4.4856294169108
Q99504	EYA3	0.298840275710298	2.21043926170769	1.41141869593652	0.204684831127535	0.718580239290178	-4.48568806426991
Q9UL45	BLOC1S6	0.389785042230026	2.21414676814465	1.61206927383628	0.154819691790042	0.718580239290178	-4.48601620540918
P52948	NUP98	0.119366635040164	2.26651833059386	1.50161895373231	0.1806714337427	0.718580239290178	-4.48619245527797
Q12968	NFATC3	0.358614819814245	2.20982121998028	1.70709233573249	0.135411204995683	0.718580239290178	-4.48621006858833
O15417	TNRC18	-0.674375222727932	2.27234077381896	-1.84230064398772	0.111780264029746	0.718580239290178	-4.48622942231611
P16035	TIMP2	0.307024230973585	2.22079424965986	1.41331993848639	0.204150039297135	0.718580239290178	-4.4862459833962
Q12894	IFRD2	0.367767073340404	2.29913744620651	1.57356263030021	0.163411629795937	0.718580239290178	-4.48650596742987
O43504	LAMTOR5	0.629975917921083	2.09816456142477	1.59966911636686	0.157538983624667	0.718580239290178	-4.48662732815427
P61201	COPS2	0.0753643173329386	2.30221066272942	1.49547753523399	0.182220547134263	0.718580239290178	-4.48693783370952
Q6PD62	CTR9	0.209134992021083	2.24374642959645	1.40851769267594	0.205503284063839	0.718580239290178	-4.4870701693501
Q8IXQ4	GPALPP1	-0.344146914931445	2.41713925898296	-1.80226453520508	0.118324717988827	0.718580239290178	-4.48712450382173
Q9HBR0	SLC38A10	0.28397844090292	2.17453292444105	1.41792207546286	0.202860759259203	0.718580239290178	-4.48736763964961
P78324	SIRPA	0.38377705087444	2.17668121436891	1.60389130615517	0.15660806188399	0.718580239290178	-4.48737616911365
Q14161	GIT2	0.120687297746447	2.30250522655371	1.39776866253439	0.208561727152553	0.718580239290178	-4.48749081851683
Q8NFF5	FLAD1	0.306425399025266	2.19720725100114	1.42274477930275	0.201517610384134	0.718580239290178	-4.48756613224449
Q9UGR2	ZC3H7B	0.157197002640072	2.21948990017555	1.38655842239668	0.211795072437186	0.718580239290178	-4.48761916671807
O15084	ANKRD28	0.203175918978613	2.22372257595529	1.39691694590872	0.208805815530265	0.718580239290178	-4.48776948695725
Q15648	MED1	0.163548891470532	2.20586192142608	1.42074583038348	0.202073346665328	0.718580239290178	-4.48798515289694
Q9UDR5	AASS	0.204459886635857	2.29089440323312	1.39503391028355	0.20934637788067	0.718580239290178	-4.48823801478952
P48200	IREB2	0.241517005997088	2.24361293552007	1.46944162081674	0.188924700016661	0.718580239290178	-4.48827130325943
Q9GZY8	MFF	0.216263392734182	2.22262372990368	1.39350685959403	0.209785673565631	0.718580239290178	-4.48830014003055
Q9H4B0	OSGEPL1	0.273210804857305	2.21165762252197	1.48734014474333	0.184291996821595	0.718580239290178	-4.48830629078023
Q8NCN4	RNF169	0.269244598481282	2.22234600306551	1.52828581378441	0.174085215962175	0.718580239290178	-4.48855449610857
P02649	APOE	-0.196053692543245	2.29804932816648	-1.3877902881468	0.211437574425346	0.718580239290178	-4.48865650427844
O75379	VAMP4	0.809701874284107	1.97183064848525	1.84723902314784	0.110997962621861	0.718580239290178	-4.48922757390676
Q96FK6	WDR89	0.390808610922414	2.09771161487277	1.46334065839813	0.190528090889957	0.718580239290178	-4.4894582430699
Q9Y217	MTMR6	0.265580146693609	2.2360051453586	1.39574957029145	0.209140785187384	0.718580239290178	-4.48953742610452
Q86TG7	PEG10	0.260533188702686	2.31231843360478	1.4598598002752	0.191448469144006	0.718580239290178	-4.48984022794299
Q8IVV7	GID4	-0.34054098181026	2.32227311966311	-1.64377365241313	0.148067399395817	0.718580239290178	-4.48994926479455
P05091	ALDH2	0.378321178131801	2.13762483519917	1.54459397090558	0.170167959374124	0.718580239290178	-4.49016826342659
Q5R3I4	TTC38	0.197007869922003	2.22912605042201	1.40097566904067	0.207644957726511	0.718580239290178	-4.49022481530168
Q5T440	IBA57	0.304452558933731	2.2385682698181	1.3801291463508	0.213669737529949	0.718580239290178	-4.49055360732434
O14976	GAK	0.211787396671879	2.26663235884126	1.37972918721643	0.213786849647039	0.718580239290178	-4.49083238042405
Q8NG08	HELB	0.219219984892947	2.22492442451755	1.4770192274287	0.186950468545942	0.718580239290178	-4.49096016142494
O00116	AGPS	0.252308545700967	2.21136762639887	1.39599361964113	0.20907071703589	0.718580239290178	-4.49105255025357
Q93100	PHKB	0.219796328043705	2.23184566558578	1.38400575807095	0.212537608283054	0.718580239290178	-4.49110336981759
Q9NP97	DYNLRB1	0.331493325409955	2.14639362854709	1.44066668711242	0.196596742426536	0.718580239290178	-4.49112550648625
O95817	BAG3	0.189731567423467	2.24764439307256	1.42637037691991	0.200513180452137	0.718580239290178	-4.49118952478123
Q99439	CNN2	-0.119245421645084	2.34068968228869	-1.8763908384217	0.106488231323109	0.718580239290178	-4.49123536094048
Q8N8Q8	COX18	-0.382170885014208	2.39641375954914	-1.77914613834996	0.122272295300942	0.718580239290178	-4.49129999093072
P22612	PRKACG	0.449502171792308	2.24050081301589	1.5887423612518	0.159972397570786	0.718580239290178	-4.49149277065384
Q5BJH2	TMEM128	0.173627585922318	2.22664320157039	1.38198438318525	0.213127258295922	0.718580239290178	-4.49157222737622
P49840	GSK3A	0.228336224657683	2.24114970773819	1.37781219823519	0.214348963939315	0.718580239290178	-4.491619221778
O43708	GSTZ1	0.315936190328919	2.13081952363947	1.40905054526734	0.205352730113322	0.718580239290178	-4.49169049264475
Q5TZA2	CROCC	0.359649001464831	2.15708603465179	1.37784538614911	0.214339221050356	0.718580239290178	-4.49176621807834
Q9NWW6	NMRK1	0.254191374841834	2.22238092615181	1.38115043581443	0.21337095486218	0.718580239290178	-4.49188423175524
Q5JU85	IQSEC2	0.31736858022846	2.25240397424682	1.56838470210281	0.16460055539521	0.718580239290178	-4.49200634446642
P0DPD7	EEF1AKMT4	-0.481698223700864	2.3822125317557	-1.72731954197852	0.131591329137964	0.718580239290178	-4.49215074714548
Q9BTE6	AARSD1	0.314708120907594	2.17009548558023	1.41784393293005	0.202882589036268	0.718580239290178	-4.49227659172572
P78536	ADAM17	0.233674517977938	2.26642077631737	1.43601635497174	0.197862983249565	0.718580239290178	-4.49233944019308
O00519	FAAH	0.171374609925597	2.28201444750502	1.37803595783642	0.214283283111747	0.718580239290178	-4.49253489979969
Q9UBU6	FAM8A1	0.609621820964032	2.14094438451297	1.70214502690598	0.136361583100511	0.718580239290178	-4.49255577492317
P51798	CLCN7	0.153903005229546	2.26240128699885	1.37681106933784	0.214643049587737	0.718580239290178	-4.49258452845779
O95602	POLR1A	0.171492915567132	2.28718965621669	1.39650939486175	0.208922704242908	0.718580239290178	-4.49260483389074
Q99700	ATXN2	0.174462367812129	2.23010566455279	1.41728547529435	0.203038660880957	0.718580239290178	-4.49268307512624
Q15397	PUM3	0.195750888099317	2.33503168186814	1.37582995412143	0.214931607287673	0.718580239290178	-4.49291756393958
Q969X6	UTP4	0.301984337896228	2.19841247077058	1.40923668482094	0.205300161135043	0.718580239290178	-4.49292857919925
O15254	ACOX3	0.226802032745932	2.2282313388147	1.42060119437755	0.202113611416012	0.718580239290178	-4.49293515535248
P48739	PITPNB	0.166806930286819	2.26662846176994	1.56599076495951	0.165152971364117	0.718580239290178	-4.49321518570491
Q13547	HDAC1	0.199278961627427	2.25390168648858	1.43757690647494	0.197437234501118	0.718580239290178	-4.49340368335749
P39210	MPV17	0.388190949271477	2.05158458084291	1.59186096119871	0.159274295890521	0.718580239290178	-4.49348528025433
P61966	AP1S1	0.229420090936157	2.28095941649761	1.38777870357434	0.211440933837758	0.718580239290178	-4.49365879428323
Q96IZ0	PAWR	0.166312903593198	2.15543775769566	1.37394633201322	0.215486578392295	0.718580239290178	-4.49372130363425
Q99704	DOK1	0.22592833114254	2.27371151642592	1.44840878768802	0.194505016021346	0.718580239290178	-4.49388480288248
Q02127	DHODH	0.165664311725399	2.2641163163211	1.38902250468466	0.211080517809892	0.718580239290178	-4.49424604897222
O14657	TOR1B	0.238456083001955	2.30875144941186	1.41084368101935	0.204846823968661	0.718580239290178	-4.4942546541087
O14949	UQCRQ	-0.243516899614381	2.41641718214172	-1.39633807663254	0.208971857212156	0.718580239290178	-4.49446620515551
Q49AH0	CDNF	-0.467435416537516	2.07948222336626	-1.64568214390231	0.14766997489019	0.718580239290178	-4.49451909293378
Q96DU3	SLAMF6	-0.161957674919895	2.41921889849845	-1.39884863609459	0.20825259402421	0.718580239290178	-4.49459543184667
Q9UPR0	PLCL2	0.260988306751206	2.21890177713153	1.47524154642223	0.187411908490828	0.718580239290178	-4.49460975529134
Q96K83	ZNF521	-0.755598767585961	2.30629802565592	-2.56804570085047	0.0399721771773793	0.718580239290178	-4.49489517903304
Q9NRX1	PNO1	0.256390565526418	2.27651002377111	1.37059866223581	0.216476072380563	0.718580239290178	-4.49521996973871
O00291	HIP1	0.286826473745564	2.24647629686095	1.66959056351403	0.142776463356211	0.718580239290178	-4.49524094325379
Q9NVN8	GNL3L	0.217861867117802	2.28169666908399	1.50819783687012	0.179025475566393	0.718580239290178	-4.49537815518705
Q9NYR9	NKIRAS2	-0.33851267234679	2.28299795382315	-1.73068373243849	0.13096614722831	0.718580239290178	-4.49538134735641
Q9Y2L9	LRCH1	0.369254319913609	2.19855952745859	1.50909883799236	0.178801138360718	0.718580239290178	-4.49549681674871
O95169	NDUFB8	0.480951770314433	2.13508459695096	1.39511366597974	0.209323456884173	0.718580239290178	-4.49567177945444
Q9NXR8	ING3	0.196237899629985	2.23867166966022	1.4190894816915	0.202534887841813	0.718580239290178	-4.49568484095031
Q8NBJ9	SIDT2	0.676981924633832	1.90552470777404	1.99766072361196	0.0895922350726078	0.718580239290178	-4.49572692374499
Q96F07	CYFIP2	0.224250281522292	2.24419646572463	1.42915968757949	0.199743530736066	0.718580239290178	-4.49585110084228
Q9Y371	SH3GLB1	-0.0872298060836555	2.36178094883683	-1.43866109361798	0.197141938428502	0.718580239290178	-4.49598512928617
Q15696	ZRSR2	0.55133903333289	2.00224961764552	1.61297479584715	0.154622860382895	0.718580239290178	-4.49598659434411
O76074	PDE5A	0.164657524977681	2.2728747416133	1.38777268193525	0.211442680073014	0.718580239290178	-4.49609242417608
Q8IWE5	PLEKHM2	0.40181130204274	2.19569811589836	1.77217897053096	0.123486857157292	0.718580239290178	-4.49616578517591
Q7L576	CYFIP1	0.134567149385983	2.25542664537687	1.41116713649929	0.204755686026174	0.718580239290178	-4.49636759649597
O14646	CHD1	0.182766335108315	2.35847114102476	1.3911664351835	0.210460569142089	0.718580239290178	-4.49656840526621
Q96QD8	SLC38A2	0.721282428449599	1.92072060759612	1.50071538621282	0.18089858450745	0.718580239290178	-4.4965847254011
O60861	GAS7	0.493694979070879	1.95032301410856	1.86096679246784	0.108851408333494	0.718580239290178	-4.49689343964234
O75064	DENND4B	0.321136931296259	2.28373274437822	1.5566601317046	0.167322669855576	0.718580239290178	-4.49702274686141
O60870	KIN	0.202820321898257	2.23331499494016	1.42705216154964	0.200324808438253	0.718580239290178	-4.49705375671204
P36959	GMPR	0.336643926386373	2.32400374070838	1.4331735757985	0.198640696609917	0.718580239290178	-4.49711000995669
Q86VD7	SLC25A42	0.265396738298884	2.22893525885384	1.43294916128441	0.19870220909263	0.718580239290178	-4.49772926941482
Q9UI30	TRMT112	0.0650869922838528	2.31965189816275	1.60870858807059	0.155552266800872	0.718580239290178	-4.49789773232806
Q969Z0	TBRG4	0.190431566731623	2.24829002257377	1.41919986827012	0.202504098946317	0.718580239290178	-4.49798278954392
Q86UY8	NT5DC3	0.157559742770307	2.23249152183547	1.36477023541992	0.218208534163263	0.718580239290178	-4.4982773924255
P06493	CDK1	0.241332559585731	2.25410074815476	1.60648867835434	0.15603796371617	0.718580239290178	-4.49829187375884
O14757	CHEK1	0.269276847195256	2.26858361838638	1.41380435740881	0.204013981655553	0.718580239290178	-4.49849362970427
Q7Z3C6	ATG9A	0.234513203444328	2.22492679331335	1.42349982742537	0.201308057308147	0.718580239290178	-4.49851205064597
Q9Y4I1	MYO5A	0.138900339672415	2.27565136567657	1.38337876384403	0.212720350113581	0.718580239290178	-4.49856891227835
Q15345	LRRC41	0.316869050041152	2.27364243567852	1.54954994588387	0.168993884787479	0.718580239290178	-4.4985926672463
Q9BSJ2	TUBGCP2	0.190381985805052	2.27106602761829	1.36627241850544	0.21776083728017	0.718580239290178	-4.49902746852294
P01861	IGHG4	0.362531647286597	2.12053507049677	1.37143798841429	0.216227605259323	0.718580239290178	-4.49910116590943
Q14146	URB2	0.215898558017207	2.26975776270632	1.41272662853664	0.204316792828416	0.718580239290178	-4.49917919628312
O94906	PRPF6	0.0777728600991178	2.29048640182726	1.53796493711765	0.171750267966254	0.718580239290178	-4.49918990890562
P33981	TTK	0.288371571947351	2.20811390279435	1.45660275558622	0.192313351849322	0.718580239290178	-4.49920786922564
Q9NSU2	TREX1	0.261846860397405	2.16942835669607	1.36231600206012	0.218941742601464	0.718580239290178	-4.50008644884147
Q6P1X5	TAF2	0.238742081413102	2.279915440917	1.42481368954095	0.200943884626536	0.718580239290178	-4.50024411783747
Q9H6W3	RIOX1	0.730648415213087	2.1698663286743	1.90602445472872	0.102088853777594	0.718580239290178	-4.50038510036099
Q5JVS0	HABP4	0.635206263156389	2.12675268539025	2.32115828331397	0.056558701600881	0.718580239290178	-4.50081370633577
Q96Q05	TRAPPC9	0.18864030106951	2.26389868031286	1.35869863945078	0.220026453472407	0.718580239290178	-4.50104154854003
Q9BWJ5	SF3B5	0.83848796682831	1.67700645672567	1.39266599793817	0.210027923617519	0.718580239290178	-4.50112468210197
Q96AD5	PNPLA2	-0.199272796165735	2.23717173195766	-1.37402625297453	0.215463005223582	0.718580239290178	-4.5011346089693
O14519	CDK2AP1	0.438529489447524	2.27904349994304	1.42507576929953	0.200871313661696	0.718580239290178	-4.50135095025212
Q9BSC4	NOL10	0.116073297020554	2.29206431692134	1.36209934677967	0.219006574590869	0.718580239290178	-4.50150180203895
Q6ZVM7	TOM1L2	0.204778881271212	2.24618286765572	1.41078662743836	0.204862903391782	0.718580239290178	-4.50159503144282
Q8N488	RYBP	1.06439166746706	1.94215625541213	1.61015185469908	0.155237258162425	0.718580239290178	-4.50161551114067
Q9NVE7	PANK4	0.278884528258845	2.18801554329007	1.37751560587823	0.214436051427765	0.718580239290178	-4.50195643852029
O95684	FGFR1OP	0.336446060245387	2.20455382464994	1.38184716566239	0.213167338884824	0.718580239290178	-4.50224250643505
Q9UGN4	CD300A	0.858216658618751	1.95869676682961	1.83795084119493	0.112473799479093	0.718580239290178	-4.50238024704361
Q9UHB7	AFF4	0.293023265216557	2.29092375168663	1.53641970834033	0.172121067692323	0.718580239290178	-4.50239478730217
Q8IYB5	SMAP1	0.187431089145494	2.22175177187867	1.42966960188918	0.199603121497685	0.718580239290178	-4.50248130800693
Q14147	DHX34	0.260858751407702	2.23421780295556	1.51773056586354	0.176665102173103	0.718580239290178	-4.50251167490462
O75362	ZNF217	0.229879237692828	2.25814137322858	1.45832585928057	0.191855350863452	0.718580239290178	-4.50258208940089
Q9NZL4	HSPBP1	0.20203609334357	2.23507173560865	1.49127686231095	0.183287173394885	0.718580239290178	-4.50272278569282
Q00266	MAT1A	0.345660252260558	2.15180732972269	1.59139487930005	0.159378446389479	0.718580239290178	-4.50280182586794
Q9UKK9	NUDT5	-0.1147598719059	2.32878383975604	-1.61414412504568	0.154369035350803	0.718580239290178	-4.50309652788033
Q7Z5Y7	KCTD20	-0.626340041684645	2.33787016584619	-2.35737719013189	0.0537352505281041	0.718580239290178	-4.5032117175317
Q49B96	COX19	0.180629368606551	2.30149761011123	1.35850984185339	0.220083198339083	0.718580239290178	-4.50338822225936
Q9BT73	PSMG3	0.148127416960635	2.23331934773951	1.40701617276608	0.205928065522398	0.718580239290178	-4.50345492994284
Q9NV96	TMEM30A	0.259875294601033	2.21582900320829	1.41572053592123	0.203476593350504	0.718580239290178	-4.50383718764122
Q16626	MEA1	0.501069267059756	2.3896873453123	1.92197774911808	0.0997952577969813	0.718580239290178	-4.50420197547663
Q9BZL6	PRKD2	0.194597012492808	2.24549070054987	1.39995049873012	0.207937621397047	0.718580239290178	-4.50428166342803
Q5VW36	FOCAD	0.292785690126459	2.2306792796377	1.53877688767374	0.171555726899705	0.718580239290178	-4.50439505497708
O75694	NUP155	0.176811257961351	2.27738024371581	1.39922064148368	0.208146206432426	0.718580239290178	-4.50444224243961
O75448	MED24	0.255014665897674	2.28095529511532	1.45289554670012	0.193302119216583	0.718580239290178	-4.50464319646388
Q5BJD5	TMEM41B	-0.271930130340116	2.22999550449497	-1.45706092110521	0.192191473945052	0.718580239290178	-4.5046480674975
P06213	INSR	0.253333644546798	2.23811308324096	1.39705639780112	0.208765833218494	0.718580239290178	-4.50465944574537
Q13370	PDE3B	0.415563576995166	2.2648533477238	1.62566224617761	0.151889764256762	0.718580239290178	-4.50474872988017
Q9UHI6	DDX20	0.188484667347951	2.22269170193216	1.35379560589607	0.221504347576078	0.718580239290178	-4.50479391043412
Q9BWM7	SFXN3	0.460009247169342	2.04964794558196	1.3545825898144	0.221266536286707	0.718580239290178	-4.5048295388609
P49711	CTCF	0.406485955181279	2.20292162035234	1.41160820544887	0.204631468029091	0.718580239290178	-4.5049438056789
Q9NVH2	INTS7	0.236681787730637	2.22261215559306	1.38259075488105	0.212950221044295	0.718580239290178	-4.50503221758299
Q6QNY0	BLOC1S3	0.29198642144345	2.15284755927794	1.37098135618162	0.216362751151669	0.718580239290178	-4.50520128228283
Q6ZMI0	PPP1R21	0.355847968008104	2.20516342122803	1.5745902261484	0.163176638253697	0.718580239290178	-4.50521491990384
Q15035	TRAM2	0.502847471321222	2.32916529724563	1.50781666773671	0.179120459918791	0.718580239290178	-4.50530353526494
Q9UPT5	EXOC7	0.2201847896264	2.27785587686433	1.35491033281415	0.22116756589196	0.718580239290178	-4.50540831444807
Q9P2N5	RBM27	0.19221985681656	2.26175245135766	1.35130737875397	0.222257741779211	0.718580239290178	-4.50542296545768
Q5W0B1	OBI1	0.397312711161729	2.2840742912535	1.66782641493282	0.14313220073274	0.718580239290178	-4.50545299018988
Q9BRK5	SDF4	0.220777783056256	2.19201557485001	1.42889567277779	0.199816264717301	0.718580239290178	-4.50548287362436
O60759	CYTIP	0.297078402683241	2.19323781000016	1.34893649735997	0.222977729541779	0.718580239290178	-4.505711794088
Q15121	PEA15	0.605819856876456	1.97230380002478	1.43474707365297	0.198209883900502	0.718580239290178	-4.50595556153742
Q8N0X4	CLYBL	0.307656183020082	2.20415062808656	1.35057177580192	0.222480907255	0.718580239290178	-4.50597054055238
Q15018	ABRAXAS2	0.248943867963282	2.2569797597506	1.3713821778143	0.216244119031015	0.718580239290178	-4.50609926832715
P31040	SDHA	0.141218398511127	2.26291252834029	1.80870676964881	0.117246957394544	0.718580239290178	-4.50618780369528
Q15645	TRIP13	0.05978329749612	2.31559229392391	1.7402730481278	0.129199793023651	0.718580239290178	-4.50632908891095
Q8NBZ0	INO80E	0.266936633628648	2.1841537338143	1.45473704736578	0.192810384395729	0.718580239290178	-4.50636491349473
Q9NPH0	ACP6	0.202788456118561	2.2447467610582	1.35029354488565	0.222565368320158	0.718580239290178	-4.50638487982048
Q96C00	ZBTB9	1.03773492825919	1.9686318992975	1.98882262281766	0.0907279965197196	0.718580239290178	-4.5065314930028
Q12765	SCRN1	0.425846224322215	2.18125990939644	1.7383844609188	0.129545844425618	0.718580239290178	-4.50660291275026
O43390	HNRNPR	0.14452705461563	2.3916441880064	2.04725120717217	0.0834783051531996	0.718580239290178	-4.50669519194215
Q8NET8	TRPV3	0.699342479934552	2.00697120373585	2.38905325136997	0.0513854444577815	0.718580239290178	-4.50674914792389
O00461	GOLIM4	0.236611170457693	2.18123026954117	1.3492937689879	0.222869100728695	0.718580239290178	-4.50700321320176
Q9UJX6	ANAPC2	0.186152350775992	2.25570828837421	1.37651480260763	0.214730148522576	0.718580239290178	-4.5070710875912
Q9UP95	SLC12A4	0.292835189927692	2.26024810415911	1.52615783478351	0.174602500041229	0.718580239290178	-4.50714964006175
P24539	ATP5PB	0.266376329868985	2.24742126858848	1.70248283883759	0.136296486397148	0.718580239290178	-4.50718529476993
O14964	HGS	0.097457224827062	2.28154699923446	1.3811740520677	0.213364050265442	0.718580239290178	-4.50741742086837
P45984	MAPK9	0.31536815777455	2.16763811482562	1.34521854257652	0.224110978871446	0.718580239290178	-4.50755469001074
O43677	NDUFC1	0.418728014728184	2.3513445213712	1.7574002188453	0.126102019878518	0.718580239290178	-4.50767139963297
P17028	ZNF24	0.225491701327779	2.25249285128437	1.39537948851397	0.209247078454411	0.718580239290178	-4.5077169138587
A7E2V4	ZSWIM8	0.2883694527012	2.26866021642128	1.46948449141031	0.188913477117767	0.718580239290178	-4.50792255932135
Q8IYU8	MICU2	0.467928777053135	2.14074131417494	1.52229848529477	0.175544300165225	0.718580239290178	-4.50794434422242
O15027	SEC16A	0.170698338661354	2.22703402095888	1.44399165797643	0.195695916177216	0.718580239290178	-4.50798307877856
Q12979	ABR	0.203230225553126	2.24728254577794	1.41662661741607	0.203222931413295	0.718580239290178	-4.50805375285794
Q9NU19	TBC1D22B	0.318821588969123	2.20761534721193	1.52963772883274	0.173757322733199	0.718580239290178	-4.50831305239428
Q14669	TRIP12	0.262282469350168	2.2219149216357	1.36035069917199	0.219530468762156	0.718580239290178	-4.50831664960004
Q9H6H4	REEP4	-0.245085755476294	2.4006459444295	-1.47581652061402	0.187262545747377	0.718580239290178	-4.50837366389904
Q6PIJ6	FBXO38	0.288095220908914	2.1736050768699	1.40139682701977	0.207524834122529	0.718580239290178	-4.50845122440834
P82909	MRPS36	0.249350021321313	2.15653146082978	1.39811897492576	0.20846140792449	0.718580239290178	-4.50852111552721
Q9H7F0	ATP13A3	0.167865309796911	2.309687236627	1.34538281664363	0.224060799353515	0.718580239290178	-4.50856063214197
Q8WVV9	HNRNPLL	0.13315600896954	2.23654975905231	1.38127314331062	0.213335081512195	0.718580239290178	-4.50858261002615
Q9Y2H0	DLGAP4	0.450001044944059	2.17471774316899	1.3817182796979	0.213204992031558	0.718580239290178	-4.50861541280087
Q9Y5Y0	FLVCR1	0.637850747791702	2.09255274119879	1.83515764589933	0.112921367710835	0.718580239290178	-4.50884169721155
Q15544	TAF11	-0.733269396472524	2.38401684098213	-2.34877200003097	0.05439261149829	0.718580239290178	-4.50939671091059
Q92538	GBF1	0.215310473799943	2.23771587461694	1.38266219524699	0.212929371902981	0.718580239290178	-4.5095366213016
Q9UPN4	CEP131	0.253317551814532	2.19739214297445	1.41131750342999	0.204713330609691	0.718580239290178	-4.50967589364575
Q9H6S0	YTHDC2	0.227202329384521	2.29800020893756	1.36318312702675	0.218682435568437	0.718580239290178	-4.50981974146505
Q04941	PLP2	0.186011019309519	2.35322290233898	1.44004989699158	0.196764262823201	0.718580239290178	-4.50990711800279
Q86XZ4	SPATS2	0.208185267205723	2.25147496621298	1.39861574466094	0.208319222215184	0.718580239290178	-4.5101209199015
Q6UN15	FIP1L1	0.201878661499154	2.21801641404601	1.50092564422324	0.180845703531415	0.718580239290178	-4.51019448600663
Q6NXT1	ANKRD54	0.399736109940001	2.15868403384456	1.38610446661656	0.211926951324628	0.718580239290178	-4.51020352624324
Q8NDD1	C1orf131	0.382792960048517	2.19918645753533	1.70191640365968	0.136405655950751	0.718580239290178	-4.51026343226521
Q8TCG1	CIP2A	0.260606054633932	2.23858824345999	1.39744305465627	0.208655010770582	0.718580239290178	-4.51035591411797
P63146	UBE2B	0.475527736451963	1.97596743251296	1.36677473426577	0.217611315138786	0.718580239290178	-4.51044432904457
Q9Y2W6	TDRKH	0.18364520730233	2.19822000944017	1.33969831085971	0.225803022930376	0.718580239290178	-4.5105387529717
Q96NB1	FOPNL	-0.911446485061703	1.96746212987414	-2.30568330629465	0.0578113022220716	0.718580239290178	-4.51059461389608
Q92621	NUP205	0.146874973268495	2.30261435493032	1.38073321987015	0.21349296783893	0.718580239290178	-4.51061635676591
Q96DG6	CMBL	0.146168548466147	2.22051217252628	1.36662725259635	0.21765520583461	0.718580239290178	-4.51070567428793
Q9BRJ7	NUDT16L1	0.176719633522481	2.31867528520151	1.33807138254669	0.226303865393521	0.718580239290178	-4.51079828258574
Q8N5C8	TAB3	0.885561426867175	2.00304998251681	1.99161585920906	0.0903674998410675	0.718580239290178	-4.51083393919995
Q5T2E6	ARMH3	0.547850004831041	2.24265257361883	1.68254665037057	0.140189627478352	0.718580239290178	-4.5108358885245
Q969M1	TOMM40L	0.475705686581317	2.20961543739691	1.41211499272495	0.204488826012841	0.718580239290178	-4.51086432709273
Q9H3M7	TXNIP	0.375086813064538	2.2025725679526	1.38430611988759	0.212450115737261	0.718580239290178	-4.51095055952583
O75582	RPS6KA5	0.323917982646547	2.19827606519074	1.45495917081477	0.192751148243549	0.718580239290178	-4.51102921427519
Q96G04	EEF2KMT	0.459380505939968	2.22772107006989	1.51913953438747	0.176318686680789	0.718580239290178	-4.51112503462962
P26374	CHML	0.424826132447504	2.06047013185279	1.41891414301079	0.202583801825753	0.718580239290178	-4.51140918700056
Q8IZ40	RCOR2	0.704175187463796	2.42695828212006	1.37282229478767	0.215818364942341	0.718580239290178	-4.51157200411055
P69849	NOMO3	-0.303875470578549	2.40920000105259	-1.53007878989914	0.173650472055129	0.718580239290178	-4.51158800133709
Q8N0V3	RBFA	0.456471590654768	2.29070288403772	1.47142362608578	0.188406478801964	0.718580239290178	-4.51163580972059
O75886	STAM2	0.325493643604039	2.16247192128086	1.36634478965075	0.217739289210511	0.718580239290178	-4.51198414993603
Q9UPR3	SMG5	0.313802272914377	2.27360342250609	1.40942387355624	0.205247308124312	0.718580239290178	-4.51199684974804
Q9UKN8	GTF3C4	0.205132095364942	2.21017476064563	1.3369474639984	0.226650434568704	0.718580239290178	-4.5120458949484
O95758	PTBP3	0.291979317538944	2.22290697345769	1.35549731721661	0.220990409613488	0.718580239290178	-4.5121058548851
Q86SX3	TEDC1	0.126621091181958	2.36784951974736	1.34001438829785	0.22570583425151	0.718580239290178	-4.51230201500415
P49750	YLPM1	0.197285694781645	2.23666340862751	1.36032436469553	0.219538367112619	0.718580239290178	-4.51239716915066
Q9BZ67	FRMD8	0.300048707754014	2.20649799240976	1.36449740385215	0.218289934669765	0.718580239290178	-4.51245978932659
Q9ULL5	PRR12	0.40301090274136	2.30477289046068	1.69293810564132	0.138147285427359	0.718580239290178	-4.51259159327525
Q9UKZ1	CNOT11	0.329492406587692	2.24367226674623	1.458704951076	0.191754722265026	0.718580239290178	-4.51277799514145
Q2T9J0	TYSND1	0.368634296537825	2.14649225207856	1.48885878462511	0.183903773488475	0.718580239290178	-4.51280459128551
Q96HY7	DHTKD1	0.183392872457458	2.25190862115804	1.38865097506176	0.211188117939353	0.718580239290178	-4.51280814628673
Q9HAT2	SIAE	0.26862643024139	2.14574334002454	1.40798867633628	0.205652852834425	0.718580239290178	-4.51310173289961
P55081	MFAP1	0.206796378336419	2.192711062138	1.35684287204031	0.220584788818675	0.718580239290178	-4.51317374217278
Q63ZY6	NSUN5P2	0.570942304597834	2.28207503333534	1.73199608021264	0.130723044687368	0.718580239290178	-4.51319858635969
Q5T160	RARS2	0.259789899820411	2.22147006784275	1.35115993416932	0.222302457174659	0.718580239290178	-4.51362953909384
Q9H0U9	TSPYL1	0.685190238309856	2.20472504801263	1.68197108515483	0.140303589345435	0.718580239290178	-4.51377004597394
Q15800	MSMO1	0.273084221636368	2.2624536843049	1.34981866938288	0.222709589719471	0.718580239290178	-4.51424518876344
Q13530	SERINC3	0.35994705563825	2.21191859615856	1.46124480933677	0.19108177059334	0.718580239290178	-4.51431814154539
Q96E29	MTERF3	0.195567505594643	2.32851939836277	1.42885951169151	0.199826228683101	0.718580239290178	-4.51434324602429
Q96T51	RUFY1	0.110108473254016	2.27688695681051	1.36943952208233	0.216819635027435	0.718580239290178	-4.51447822454057
Q9BVG9	PTDSS2	0.330657637705504	2.35994341969178	1.54487826864743	0.170100403937879	0.718580239290178	-4.5145511571553
Q5JRA6	MIA3	0.205044895336169	2.22022145206258	1.32982536938267	0.228857558031857	0.718580239290178	-4.51457663037628
O43772	SLC25A20	-0.103640359090564	2.37470087141411	-1.52421539525242	0.175075927391764	0.718580239290178	-4.51499901031821
Q9BUE0	MED18	0.196090376499676	2.29143054612383	1.36380218283046	0.218497479715301	0.718580239290178	-4.51514931956402
O95873	C6orf47	0.723956363553382	2.19420458294831	1.71983379101641	0.132992764696654	0.718580239290178	-4.5152125769694
Q6PKC3	TXNDC11	0.193366192004661	2.26470593920292	1.33765591015194	0.226431924729496	0.718580239290178	-4.51544191149819
Q96SB8	SMC6	0.130788664479595	2.26860016803427	1.32819536378859	0.229365365073998	0.718580239290178	-4.51546681641431
P52701	MSH6	0.134902850905782	2.28367867611175	1.50130048295402	0.180751465064232	0.718580239290178	-4.51564346892581
Q9P2B7	CFAP97	0.463513633905648	2.25729140652175	1.6526454808091	0.146228506980966	0.718580239290178	-4.51569303592096
Q92597	NDRG1	0.194986568926348	2.21014531862928	1.4754116517231	0.187367708341912	0.718580239290178	-4.51571966839735
Q96S55	WRNIP1	0.200253891142831	2.1889235953921	1.32815263577515	0.229378689845325	0.718580239290178	-4.51632566974264
Q7Z3K3	POGZ	0.186002004226806	2.28038537679381	1.32625621674049	0.229970780756043	0.718580239290178	-4.51644044375142
P07948	LYN	0.206647076208154	2.22267489472441	1.32960483044791	0.228926205749381	0.718580239290178	-4.51648541909336
Q9Y512	SAMM50	0.083101265002215	2.29034385271753	1.52995750691945	0.173679847769055	0.718580239290178	-4.51650969857859
Q9H0R5	GBP3	0.293227275981788	2.25820515267001	1.38056410630771	0.213542442203802	0.718580239290178	-4.51659834005037
Q9UJX5	ANAPC4	0.275216683688433	2.15160999838764	1.32993570048012	0.228823221835248	0.718580239290178	-4.51664739564807
O43318	MAP3K7	0.252401688611575	2.16125011373809	1.44806353648702	0.194597860227754	0.718580239290178	-4.51666767740594
P56539	CAV3	0.180278434118546	2.352904993736	1.33190895624794	0.228209894477787	0.718580239290178	-4.51701287534174
Q9BV29	CCDC32	-0.330887660902951	2.59591985460449	-1.37326181663465	0.215688575046442	0.718580239290178	-4.51717160351419
P46939	UTRN	0.303821600992548	2.15270181209042	1.48033208181045	0.186093321717341	0.718580239290178	-4.5172718939193
Q9H5K3	POMK	0.388044015396477	2.15620875352809	1.49001939777824	0.183607583679845	0.718580239290178	-4.51771003901235
P27797	CALR	-0.0981748193921634	2.33254388545802	-2.0331310056482	0.0851752873960344	0.718580239290178	-4.5178367135356
Q96FJ0	STAMBPL1	0.32296286293032	2.2577815904806	1.51315130999511	0.177795339558714	0.718580239290178	-4.51792823478969
Q9NVJ2	ARL8B	0.172291186811019	2.25037995702632	1.56103317897102	0.166302486223819	0.718580239290178	-4.51797753249504
P34931	HSPA1L	-0.25157539322635	2.41956776583369	-2.13706575140469	0.0734532513600831	0.718580239290178	-4.51816949878651
Q9Y597	KCTD3	0.574386594616345	2.05786691641908	1.64926559361854	0.14692649295278	0.718580239290178	-4.51833332187063
Q9NSK0	KLC4	0.383893739901882	2.17437323151473	1.49015861388184	0.183572085105602	0.718580239290178	-4.51843310206128
P17812	CTPS1	0.0882301213351057	2.30238994100507	1.68741925725082	0.139228391611416	0.718580239290178	-4.51846121721816
O94822	LTN1	0.198203609295397	2.31583621973276	1.33582086555029	0.226998302931757	0.718580239290178	-4.51866174202161
Q96RT7	TUBGCP6	0.429486412374801	2.20603230219591	1.61056501843321	0.155147191584499	0.718580239290178	-4.5186878006003
Q99717	SMAD5	0.806835950558045	2.03067600411616	1.95338380640578	0.0954281452678752	0.718580239290178	-4.51881009357403
Q15022	SUZ12	0.251791437206467	2.24464944027668	1.32039079475104	0.231810624689398	0.718580239290178	-4.5188133562386
Q96A29	SLC35C1	-0.321326106097981	2.38525580554555	-1.58002856422976	0.161938261426199	0.718580239290178	-4.51907664367731
Q96A33	CCDC47	0.185177834198188	2.28378509762848	1.40497366027627	0.206507168387701	0.718580239290178	-4.51916934359637
P35813	PPM1A	0.221913212599802	2.31381290451684	1.3466958436165	0.223660078460593	0.718580239290178	-4.51921097495696
Q6NS38	ALKBH2	0.346397396047881	2.34051840442714	1.32300360497714	0.230989446159575	0.718580239290178	-4.51936724937475
Q9Y5U9	IER3IP1	0.389899372132668	2.26056558265472	1.3628256620747	0.218789299426691	0.718580239290178	-4.5193906220254
O14545	TRAFD1	0.3710654596241	2.19492307975407	1.67298420501747	0.142094512025266	0.718580239290178	-4.51944070841916
Q86WB0	ZC3HC1	0.216245127457516	2.2109181315674	1.33667229726314	0.226735356185552	0.718580239290178	-4.51947584638539
Q6ZNJ1	NBEAL2	0.227977262500253	2.25267759750269	1.3202072138555	0.231868419129881	0.718580239290178	-4.51950183800601
O95674	CDS2	0.531947306453907	2.18879604302252	1.52247287560733	0.175501642069501	0.718580239290178	-4.51950472462029
Q92503	SEC14L1	0.230498720193332	2.17825012574418	1.32341917462483	0.230859074414058	0.718580239290178	-4.5196459155607
Q14691	GINS1	0.264170319343879	2.25380102373198	1.36063082494551	0.219446467935548	0.718580239290178	-4.51968529991489
P17252	PRKCA	0.186761489043754	2.255735751619	1.31834005369067	0.23245695715038	0.718580239290178	-4.51977943368527
Q9Y530	OARD1	-0.141225899280221	2.33864714619721	-1.32248543636621	0.231152096277353	0.718580239290178	-4.51998235417237
Q9H1A3	METTL9	0.30796338558103	2.27443075548414	1.41769284315605	0.202924803279573	0.718580239290178	-4.52001150105943
Q96P11	NSUN5	0.29058013261318	2.2593060776182	1.40745078782424	0.205805030939991	0.718580239290178	-4.52017373094137
O43683	BUB1	0.220419858882954	2.30945157005036	1.36031966738118	0.219539775978203	0.718580239290178	-4.52024648612668
Q8NEL9	DDHD1	-0.6007635683641	2.2799019642562	-2.05355174781382	0.0827320944251158	0.718580239290178	-4.52031036106889
Q96NC0	ZMAT2	-0.155623595942555	2.4456074644454	-1.33468561041084	0.227349323564726	0.718580239290178	-4.52032772088795
Q09472	EP300	0.230973711365929	2.20407449597351	1.34261711809636	0.224906949537511	0.718580239290178	-4.52036751317258
Q9H1Y0	ATG5	0.234903875304554	2.25967229922001	1.32828510205967	0.229337382341429	0.718580239290178	-4.5203771407196
O75676	RPS6KA4	0.460081624800914	2.24117169084502	1.64934038546789	0.146911013356625	0.718580239290178	-4.52046363687582
P24928	POLR2A	0.133903127525534	2.27194352463013	1.39877463983151	0.208273761620379	0.718580239290178	-4.5206239813289
Q7Z6Z7	HUWE1	0.163831271453447	2.26335952885566	1.37220564604862	0.216000578036359	0.718580239290178	-4.52080397747629
Q8N111	CEND1	0.0988041412140378	2.26765015674127	1.39635700922206	0.208966424744321	0.718580239290178	-4.52098385680817
Q96JG6	VPS50	0.249228291404111	2.24507840961232	1.32279998052963	0.231053350614465	0.718580239290178	-4.52106190518775
Q8IXQ5	KLHL7	0.331371095191881	2.36228913935112	1.63786373924593	0.149304531035214	0.718580239290178	-4.5210770841856
O15111	CHUK	0.256014317945521	2.21399636182212	1.37538950806	0.215061260860612	0.718580239290178	-4.52124069223789
Q8IYB1	MB21D2	0.281669732636833	2.27617548550129	1.39012585522144	0.210761262964137	0.718580239290178	-4.52126076602937
Q99594	TEAD3	0.904432133680419	2.04397722227573	1.41795840476415	0.202850611086725	0.718580239290178	-4.5217211300465
Q9H081	MIS12	0.175167806392832	2.29369603084632	1.32776663063284	0.229499096990842	0.718580239290178	-4.52197796844965
Q9Y6X0	SETBP1	0.91154652135123	1.92294765371471	2.21100500290757	0.0661212203006241	0.718580239290178	-4.52200268764446
Q14657	LAGE3	0.373092751263628	2.06067489528016	1.56491173649589	0.165402530848089	0.718580239290178	-4.5221578697269
O94903	PLPBP	0.144385327870517	2.26627969142804	1.37441534593167	0.215348272937089	0.718580239290178	-4.52224825336836
P48449	LSS	0.0761169649916028	2.29829912450984	1.57447204939704	0.16320364689034	0.718580239290178	-4.52227899719361
Q9P2I0	CPSF2	0.0899214641746622	2.30050659483626	1.34415670945184	0.224435570015717	0.718580239290178	-4.52237818620665
O75157	TSC22D2	0.335172653563967	2.1657233939073	1.51172683340236	0.178148287558042	0.718580239290178	-4.52242250309111
Q9UGM6	WARS2	0.351386089734248	2.26630469006918	1.4753053105594	0.187395338900233	0.718580239290178	-4.52263205058589
Q13572	ITPK1	0.689430992555217	2.25895639917388	1.56666098212271	0.164998139895545	0.718580239290178	-4.52263702092365
Q9H583	HEATR1	0.152347712757672	2.26890182449345	1.47755733990807	0.186810994409833	0.718580239290178	-4.52278042412796
Q9Y3C0	WASHC3	0.506406507855677	2.12819213149406	1.32478449260599	0.23043120748947	0.718580239290178	-4.52304806383768
Q8NHQ9	DDX55	0.6984851371957	2.18871765250397	1.31108346858253	0.234756811455975	0.718580239290178	-4.5231072156223
Q13574	DGKZ	0.366603328853371	2.23193040027861	1.58385476113408	0.161072280024902	0.718580239290178	-4.52315417662011
Q86YB8	ERO1B	0.227383680456456	2.26531606292737	1.338202299409	0.226263526759872	0.718580239290178	-4.52346477096312
Q9H147	DNTTIP1	-0.247749572986152	2.37014423420082	-1.42095910426177	0.202013987311444	0.718580239290178	-4.52349705833228
Q6ZSS7	MFSD6	0.243123891490077	2.20662531725633	1.44125463586583	0.196437176348044	0.718580239290178	-4.52369178132777
Q9HD40	SEPSECS	0.213894687055463	2.25550448412678	1.32258144845025	0.231121950998834	0.718580239290178	-4.52375347580675
P30047	GCHFR	0.288239896335135	2.11835568681032	1.4149614959102	0.203689311036029	0.718580239290178	-4.52378469238151
P49356	FNTB	0.215228110889908	2.29995944181257	1.3530818582281	0.221720225375266	0.718580239290178	-4.52380938662993
P20339	RAB5A	-0.183073339111461	2.38361370792511	-1.33221721154798	0.228114214293762	0.718580239290178	-4.52385739673645
Q9Y3Y2	CHTOP	0.184050827051425	2.22424194511523	1.30972002613178	0.235191164473739	0.718580239290178	-4.52389208877652
Q9Y3D0	CIAO2B	0.522072968038945	1.87706190320666	1.33488389639983	0.227287978885552	0.718580239290178	-4.52389964458181
Q6KC79	NIPBL	0.175388189092746	2.29291059054093	1.31371188794714	0.23392146907876	0.718580239290178	-4.52403990484014
Q8TDD1	DDX54	0.151319069871488	2.31604665369303	1.30927131764672	0.235334264728584	0.718580239290178	-4.52404351392676
Q9NPG3	UBN1	0.321370017889729	2.23717656118562	1.58225032358929	0.161434880988209	0.718580239290178	-4.52431163760861
Q96LL9	DNAJC30	0.233201819998347	2.2484260610814	1.39017916238681	0.210745849530314	0.718580239290178	-4.52441530837141
Q9BR61	ACBD6	0.167041383611242	2.22460595284566	1.32302093036113	0.230984009571389	0.718580239290178	-4.52442670601295
Q8TDY2	RB1CC1	0.199911193710243	2.30457256738567	1.39484791329413	0.209399840360705	0.718580239290178	-4.52449206564679
P10244	MYBL2	0.378417200251741	2.11823394500434	1.62669800362294	0.151668673296288	0.718580239290178	-4.52451369866515
Q9HCI7	MSL2	0.689382419166496	2.0837308194012	1.44444948263015	0.195572174053641	0.718580239290178	-4.52458168984805
P61313	RPL15	0.185370122940457	2.35714349403973	1.93801937747034	0.0975404059374303	0.718580239290178	-4.52497153918429
Q6P4F2	FDX2	0.692728574470582	2.3053225904888	1.64677378071753	0.147443108039027	0.718580239290178	-4.52498629962476
Q9UK99	FBXO3	0.244956649892789	2.2175575107517	1.30597026675578	0.236389381942529	0.718580239290178	-4.5251206491996
Q86UK7	ZNF598	0.103341417923572	2.27913088789356	1.31866864317988	0.232353288540387	0.718580239290178	-4.52515010199484
P80217	IFI35	0.159850933263303	2.2779139417627	1.41965073036367	0.202378389073248	0.718580239290178	-4.52520563907144
Q1KMD3	HNRNPUL2	0.066419435545681	2.30192412832121	1.79640679556964	0.119313066960926	0.718580239290178	-4.52539530934492
Q9P2J9	PDP2	0.283984454718307	2.28454584995576	1.45880910091446	0.191727084510065	0.718580239290178	-4.52553034127442
Q9NNW5	WDR6	0.170038969392143	2.25432196050887	1.30466841580079	0.236806637263722	0.718580239290178	-4.52562258432517
Q9H488	POFUT1	0.203863397772487	2.16941862712301	1.40843264453358	0.205527323084741	0.718580239290178	-4.52569079206656
Q9H0V1	TMEM168	0.45990967275871	2.10646732463074	1.36085721196089	0.219378602639028	0.718580239290178	-4.52579344466938
P0C1Z6	TFPT	0.404370002902073	2.158746247985	1.41943524734161	0.202438461460945	0.718580239290178	-4.52583972855755
Q9H7H0	METTL17	0.26840792938145	2.2996938449777	1.47168121358891	0.188339225024566	0.718580239290178	-4.52594009632969
Q5VZ89	DENND4C	0.169555499454027	2.27186964715488	1.31053862712061	0.234930297173652	0.718580239290178	-4.52595140143273
Q4G176	ACSF3	0.187332886937595	2.25577250287013	1.30571947187679	0.236469713670843	0.718580239290178	-4.52602093386679
Q9BY67	CADM1	-0.116131749337394	2.33359184401158	-1.50120782287277	0.180774756579077	0.718580239290178	-4.52605686028413
P79522	PRR3	0.877345135676097	1.97011962276278	1.78484820494387	0.121286909567207	0.718580239290178	-4.52616474131435
Q8IZD4	DCP1B	0.254955165849015	2.12493294028401	1.32853553843485	0.229259305744547	0.718580239290178	-4.52628248808253
Q9NPJ6	MED4	0.180903392680536	2.2741144035252	1.30351127094848	0.237178056837811	0.718580239290178	-4.52629120619511
Q8WV22	NSMCE1	0.298859991342872	2.22981379278647	1.30998628244811	0.235106287363766	0.718580239290178	-4.52635578176793
O15031	PLXNB2	0.282661832066771	2.17381972242638	1.33323112648728	0.227799753411831	0.718580239290178	-4.52640088740277
Q9GZN8	C20orf27	0.211264930490735	2.23142279041326	1.40929028180741	0.205285026690702	0.718580239290178	-4.52645690453102
Q8IXS8	FAM126B	0.265084430683218	2.23763336427461	1.38752405328029	0.211514792055823	0.718580239290178	-4.5265401217894
A2RTX5	TARS3	0.226092013123697	2.19649359452129	1.30220109718875	0.237599214023221	0.718580239290178	-4.52673283835713
P51617	IRAK1	0.226304576525238	2.23291725832373	1.31381789101754	0.233887835132487	0.718580239290178	-4.5269270546308
A8CG34	POM121C	0.401551470169641	2.07640014517043	1.62595818845119	0.151826561830024	0.718580239290178	-4.52714887494254
Q9C037	TRIM4	0.250271110418721	2.17152214025197	1.32993377917616	0.228823819726166	0.718580239290178	-4.5271580005479
Q8N122	RPTOR	0.212241039293033	2.26997796497105	1.33307079580705	0.227849453603659	0.718580239290178	-4.52759041550249
Q6ZNW5	GDPGP1	1.08917226777355	1.71838012362795	2.04709656053457	0.083496705666321	0.718580239290178	-4.52765457949909
Q9H4I3	TRABD	0.113874767748367	2.32389993832683	1.34112255529288	0.225365384455374	0.718580239290178	-4.52771256376541
Q7Z422	SZRD1	0.449594420027458	1.99086034241378	1.30149327114879	0.237827019202165	0.718580239290178	-4.52775705506187
Q6UB28	METAP1D	0.35891979760501	2.17222743703421	1.46186258531731	0.190918414096385	0.718580239290178	-4.52781251326366
Q2TAZ0	ATG2A	0.272319020636269	2.25766551117657	1.46682122592381	0.189611843281685	0.718580239290178	-4.52786455856525
Q9UBT7	CTNNAL1	0.541023969259559	2.40406325212055	1.98319494600399	0.091458671658417	0.718580239290178	-4.52800892203754
Q9NWX5	ASB6	0.427817086467958	2.14904691539777	1.5996623022479	0.157540490228407	0.718580239290178	-4.52803872275495
Q5T6F2	UBAP2	0.0923859538027714	2.31735870335924	1.36117003722165	0.219284856127155	0.718580239290178	-4.52817267458017
Q4G148	GXYLT1	0.395912496801461	2.12110096201205	1.29961998969999	0.238430838719929	0.718580239290178	-4.52837722357619
Q9Y2Y1	POLR3K	0.316349627994727	2.20556008843079	1.31497259083034	0.233521734193132	0.718580239290178	-4.52842706268656
Q6PI47	KCTD18	0.520928940070404	2.16895834051178	1.47764627632936	0.186787952061314	0.718580239290178	-4.52853565441822
Q9UK59	DBR1	0.285511102220302	2.13440872923564	1.30895620473945	0.235434805083826	0.718580239290178	-4.52858472478323
Q9NUQ8	ABCF3	0.0925030669811736	2.30090191327533	1.41222385502003	0.204458197016188	0.718580239290178	-4.52869368118154
Q9UBZ4	APEX2	0.773715144664857	2.33978915048293	1.83713360073406	0.112604570172554	0.718580239290178	-4.52878644586105
Q9Y3D6	FIS1	0.187146261640559	2.29047489259036	1.43335400561622	0.198591252985374	0.718580239290178	-4.52881636403926
P78316	NOP14	0.24201305004065	2.25259545396529	1.30849812831634	0.23558102706336	0.718580239290178	-4.52890749831689
Q659C4	LARP1B	0.547615727641521	2.17902800948248	1.58915464886897	0.159879941836532	0.718580239290178	-4.5290773934123
Q13569	TDG	0.408092247876587	2.17336279424941	1.29951122091109	0.238465939784709	0.718580239290178	-4.52909738570643
P19105	MYL12A	-0.152155818627752	2.36948265439505	-1.97720744124386	0.0922425097859642	0.718580239290178	-4.52937520928352
Q8NCE0	TSEN2	0.316377416413827	2.33803548689378	1.53069983065213	0.1735001233199	0.718580239290178	-4.529451440417
Q13126	MTAP	0.170068564009971	2.24138945812736	1.3861332055524	0.211918600175058	0.718580239290178	-4.52945492384089
O60231	DHX16	0.215476271666649	2.25639299593103	1.29739351613129	0.239150255139584	0.718580239290178	-4.52959763934017
Q8TEU7	RAPGEF6	0.268037926154378	2.2213446234402	1.33392727296717	0.227584069569733	0.718580239290178	-4.52970214000599
Q9BVJ6	UTP14A	0.142749604870378	2.21286011025431	1.31188300570513	0.234502431279817	0.718580239290178	-4.52981242343938
P25786	PSMA1	0.114430309646112	2.30455571500841	1.81954903198766	0.115454664019298	0.718580239290178	-4.52982944773698
Q969K3	RNF34	0.344104094824814	2.14226658067083	1.5631341973168	0.165814412577462	0.718580239290178	-4.53011510281764
Q9Y5Z4	HEBP2	-0.292661382330934	2.39349942673208	-1.30894484800155	0.235438429286569	0.718580239290178	-4.53014651770256
P28676	GCA	0.122056277757266	2.31878984386179	1.36143926310832	0.219204204003264	0.718580239290178	-4.53039218147718
Q06210	GFPT1	0.158494146198867	2.27459704359791	1.54446046920053	0.170199690960864	0.718580239290178	-4.53040837195794
Q9NUQ6	SPATS2L	0.175547614413243	2.26501095732919	1.2933709005176	0.240454872984536	0.718580239290178	-4.53044758498641
P30038	ALDH4A1	0.160406968907418	2.1850011503185	1.30522364778675	0.236628601048773	0.718580239290178	-4.5306769971371
Q8NBW4	SLC38A9	0.425406188154732	2.11282938749182	1.31915909610625	0.232198628670107	0.718580239290178	-4.53075898250323
Q9NZK5	ADA2	0.232189273518245	2.18107011096616	1.31418429132116	0.233771612036091	0.718580239290178	-4.5309659743465
Q86T03	PIP4P1	0.435924440485932	2.24186652369082	1.32765451373977	0.229534080265361	0.718580239290178	-4.5310274359308
Q5T013	HYI	0.43494132598724	2.1968357277144	1.50754395297839	0.17918844689427	0.718580239290178	-4.53105670109145
Q9H4B7	TUBB1	-0.155264755347096	2.33631746491978	-2.15009746508696	0.0721034145119514	0.718580239290178	-4.53107640126813
O95562	SFT2D2	0.640891437381527	2.20448108220207	1.58709004416439	0.160343435148064	0.718580239290178	-4.53116059426938
Q9UN86	G3BP2	0.083531156080685	2.30534374201468	1.41085931905805	0.204842416896205	0.718580239290178	-4.53118648776445
O14907	TAX1BP3	0.368185035498992	2.31251928353351	1.36765486489805	0.217349551993879	0.718580239290178	-4.5313646031325
Q9Y3D2	MSRB2	0.324206617571308	2.17330316975605	1.29085718102541	0.241273290453064	0.718580239290178	-4.53138579868595
Q8N697	SLC15A4	-0.4312301256523	2.30068286028621	-1.49697057279986	0.181842819109345	0.718580239290178	-4.53142114232792
Q9H3R5	CENPH	0.269749217980881	2.30898216781005	1.43669225391781	0.197678482398014	0.718580239290178	-4.53142882151117
Q96ER3	SAAL1	0.245966387819545	2.27401631817641	1.31307331198801	0.234124174528425	0.718580239290178	-4.53158414093856
Q9H0W8	SMG9	0.308002917872082	2.21617115107261	1.32456528748944	0.230499855246331	0.718580239290178	-4.53159052317417
Q96DM3	RMC1	0.173557424486216	2.33728462899396	1.29070134846993	0.24132410674897	0.718580239290178	-4.53173783030836
Q86UY6	NAA40	1.0070210438371	1.97621691635165	1.57361404603525	0.163399864464702	0.718580239290178	-4.53182989598028
O94952	FBXO21	0.617655593068881	2.25747027727217	2.09119084814785	0.0784120205748925	0.718580239290178	-4.53187961652367
Q8IX01	SUGP2	0.236588724847967	2.16709931532318	1.28955563281595	0.241698007550504	0.718580239290178	-4.53193233074513
Q9UGP5	POLL	0.350239988875931	2.16812020192974	1.57723572473748	0.162573120194287	0.718580239290178	-4.53197752333008
Q6VN20	RANBP10	0.164552696154117	2.22858298743894	1.29009705353769	0.241521253335819	0.718580239290178	-4.53200552423762
Q969W3	FAM104A	0.765867901020372	2.31775645571071	1.72193509700023	0.132597927955987	0.718580239290178	-4.53215261242166
P98175	RBM10	0.167453141565191	2.2370596494349	1.39947166800048	0.208074444572918	0.718580239290178	-4.53221435400287
Q9H3L0	MMADHC	0.341195473482867	2.25606023036993	1.39703231826435	0.208772736579658	0.718580239290178	-4.5322703898524
O15162	PLSCR1	-0.148914423248803	2.30694161336405	-1.2949155536063	0.239953173078342	0.718580239290178	-4.53232182445319
Q1RMZ1	BMT2	-0.933613802128955	2.14072944275181	-2.39717820956525	0.0508000427707401	0.718580239290178	-4.53238078023383
P28062	PSMB8	0.108512946590152	2.30462622665534	1.50847659378553	0.178956041029757	0.718580239290178	-4.53249992361484
Q04864	REL	-0.749968341462597	2.13902821146913	-2.29964255590966	0.0583079836508534	0.718580239290178	-4.53259222070657
Q8TC07	TBC1D15	0.18118679171016	2.24242310143929	1.32750894683489	0.229579507826196	0.718580239290178	-4.53259537366193
O95980	RECK	1.07398652059374	1.75318790308616	2.68636435219871	0.033912975829591	0.718580239290178	-4.53261572724128
Q9Y6B7	AP4B1	0.294526411275395	2.22353278201742	1.4651563311098	0.190049616273966	0.718580239290178	-4.53272252258119
P35251	RFC1	0.244238048459775	2.18813570377718	1.32622151789403	0.229981626858961	0.718580239290178	-4.5328384746496
Q15723	ELF2	0.63903772879827	2.14830181807935	1.67723489308728	0.141244722415796	0.718580239290178	-4.53287605242256
Q9BWH6	RPAP1	0.199264536628052	2.23534645423301	1.28870245236165	0.241976770015501	0.718580239290178	-4.5329076879754
Q13415	ORC1	0.534101790572976	2.14677563684532	1.77217734154429	0.12348714249661	0.718580239290178	-4.53294480617802
Q9P0R6	GSKIP	-0.306990451480573	2.24416279896684	-1.47973890990625	0.18624652925747	0.718580239290178	-4.53295420751119
Q9UBI9	HECA	0.539740054481048	2.07846130929679	1.31598331945141	0.233201694899521	0.718580239290178	-4.53313858198348
Q86YN1	DOLPP1	0.391004871483103	2.30461856935994	1.43885998196254	0.19708781162071	0.718580239290178	-4.53320205408452
Q8IZM8	ZNF654	0.727981553264436	2.05906044152512	1.98124582577982	0.0917131037281775	0.718580239290178	-4.5332159074841
Q6IN84	MRM1	0.193434939791224	2.2751214016504	1.28682348315747	0.242591685007769	0.718580239290178	-4.53331764929012
Q6PCB8	EMB	0.331485056343276	2.10187123688355	1.32266666804349	0.231095197192157	0.718580239290178	-4.53376634938374
Q9GZM5	YIPF3	0.224345690058648	2.29575280952659	1.28478537148156	0.243260227574783	0.718580239290178	-4.5338613399039
P61009	SPCS3	-0.131332534366982	2.40322331057671	-1.76012544677974	0.125615780116203	0.718580239290178	-4.53396741663115
Q6IPR3	TYW3	0.377677521262243	2.1231123812963	1.30326352898689	0.237257643460177	0.718580239290178	-4.53407177967488
O96028	NSD2	0.279231039663373	2.19359935070246	1.33199851527811	0.228182092345153	0.718580239290178	-4.53407378128537
Q13084	MRPL28	0.196714178419229	2.2674936277126	1.31592316699027	0.233220730864325	0.718580239290178	-4.53422965714995
Q99708	RBBP8	0.423153126680328	2.14971125304728	1.58648833396743	0.160478753503523	0.718580239290178	-4.53448318075324
O75487	GPC4	0.166702005061854	2.28197952203462	1.28314466010417	0.24379958532093	0.718580239290178	-4.53494307401792
Q01804	OTUD4	0.200597055448564	2.25019465319584	1.29620877678568	0.239533843727772	0.718580239290178	-4.53530770874377
O60306	AQR	0.159442554345471	2.25445908055845	1.3162117011018	0.233129433287407	0.718580239290178	-4.53543169506654
Q63HN8	RNF213	0.167219941426135	2.30324318700666	1.31637126400836	0.23307895815606	0.718580239290178	-4.53572091714497
P51790	CLCN3	0.276804831817942	2.22099306920893	1.31179711513725	0.234529746506928	0.718580239290178	-4.53576143747402
Q7Z2E3	APTX	0.236625819498857	2.28324266404076	1.28432767207525	0.243410583888913	0.718580239290178	-4.53582348991852
Q9UGN5	PARP2	0.684111757801861	2.17594866900173	1.66287700682722	0.144134756532867	0.718580239290178	-4.53584216234947
P20618	PSMB1	0.148939912443821	2.28364863011202	1.71404934062373	0.134085515220364	0.718580239290178	-4.53608107826988
Q9BVP2	GNL3	0.0739888895045228	2.38105069417337	1.48332695622815	0.185321558058356	0.718580239290178	-4.53610076007415
Q15276	RABEP1	0.158520629159053	2.20476251567721	1.30469368041396	0.236798533557308	0.718580239290178	-4.53614317227722
P36639	NUDT1	0.139790686468849	2.28549513638657	1.29123920935106	0.241148752412022	0.718580239290178	-4.53627188189432
P49137	MAPKAPK2	0.201898936741563	2.25127244955224	1.29816492304578	0.238900783166508	0.718580239290178	-4.53646096885012
Q8NF64	ZMIZ2	0.299948076826784	2.24554874849192	1.31821307954534	0.232497027905676	0.718580239290178	-4.53647379419982
P82933	MRPS9	0.146350846446447	2.26986250738031	1.36428252062854	0.218354065147252	0.718580239290178	-4.53665904270805
P42694	HELZ	0.220086422792594	2.21793023042916	1.30092551034591	0.238009884857203	0.718580239290178	-4.53676192318321
Q92611	EDEM1	0.472079624634388	2.10399061028628	1.37205906906153	0.216043910239404	0.718580239290178	-4.53684050420366
Q8TAP6	CEP76	0.284680657339571	2.39826348987267	1.36039086235845	0.219518423333785	0.718580239290178	-4.53702471165343
P50225	SULT1A1	0.277194162828056	2.24610660012367	1.33920828142189	0.2259537725324	0.718580239290178	-4.53706122015361
P49459	UBE2A	0.447473407143656	2.04492529644067	1.44392881380384	0.195712907447135	0.718580239290178	-4.53710558261343
Q9BT40	INPP5K	0.362377177645461	2.16026950678544	1.28641922147762	0.242724163154096	0.718580239290178	-4.53718910098638
Q8NHP6	MOSPD2	-0.207870909863522	2.34147624967685	-1.34412482842731	0.224445322171145	0.718580239290178	-4.5373539280026
Q14738	PPP2R5D	0.121513139759177	2.31332219722255	1.2769018519027	0.24586137711586	0.718580239290178	-4.53751532586828
Q9NYA4	MTMR4	-0.409382627665477	2.31734793953059	-1.59085698669447	0.159498723298076	0.718580239290178	-4.53756179508677
Q9H078	CLPB	0.319214847764305	2.15066577462475	1.3764493719522	0.214749388639771	0.718580239290178	-4.53762397716809
Q12980	NPRL3	0.241083933176302	2.21566268110396	1.40482680072684	0.206548863358555	0.718580239290178	-4.53762399427442
Q9ULG1	INO80	0.386121432464043	2.24845935841632	1.52219567087147	0.175569454392073	0.718580239290178	-4.53762404914455
Q6UB35	MTHFD1L	0.109998140603034	2.29601870117348	1.35005232024764	0.222638618709046	0.718580239290178	-4.53776936836682
Q12912	LRMP	0.237120390115272	2.29109071292356	1.35175970092176	0.222120616427663	0.718580239290178	-4.53790019552375
Q9HBU6	ETNK1	0.213835044361005	2.18029803805335	1.29078642941817	0.241296361071627	0.718580239290178	-4.53798674055946
Q5TAQ9	DCAF8	0.142267182936807	2.30716018788502	1.48216391312555	0.185620917959331	0.718580239290178	-4.53807082516502
Q6ZRQ5	MMS22L	0.326155043262563	2.18199740410839	1.32425253337819	0.230597830766465	0.718580239290178	-4.53810517545485
Q9NWS9	ZNF446	0.430920084530429	2.26527754081866	1.70611911753787	0.135597656640812	0.718580239290178	-4.53820331317911
Q96GZ6	SLC41A3	0.36128376584702	2.22617579333606	1.34635999039309	0.223762516285478	0.718580239290178	-4.53833602256237
Q9Y291	MRPS33	0.555751904227166	2.46215921611599	1.86936202842506	0.107558819986304	0.718580239290178	-4.53834996098249
Q8N0Z6	TTC5	0.318228957259088	2.22337478714275	1.44225492871178	0.1961659735332	0.718580239290178	-4.53845337193823
Q53GG5	PDLIM3	0.255766428166346	2.19655081712687	1.50773220562196	0.179141513521378	0.718580239290178	-4.53851150685904
Q0JRZ9	FCHO2	0.459964478005929	2.21439667518964	1.57925006535745	0.162114992918732	0.718580239290178	-4.53857062256051
Q8WXI9	GATAD2B	0.213292644655607	2.23430129067669	1.37312245633804	0.215729720278496	0.718580239290178	-4.53858166794022
A6NJ78	METTL15	0.30311120477764	2.18493680641614	1.40825004971065	0.20557894245227	0.718580239290178	-4.5387114352492
Q14186	TFDP1	0.202865509585509	2.19993938330498	1.27304748699216	0.247141932865921	0.718580239290178	-4.53874189328975
O95251	KAT7	0.318926180598817	2.21075177706588	1.30219144822296	0.237602318134824	0.718580239290178	-4.53875692081146
P50148	GNAQ	0.14800398487348	2.27971988589896	1.27751696179813	0.245657552637416	0.718580239290178	-4.53882245059966
Q3T8J9	GON4L	0.608776578909711	2.22414079245634	1.76435071234898	0.124865487430682	0.718580239290178	-4.53893623884531
Q9P0I2	EMC3	0.166108200918027	2.36066634366343	1.28478756398202	0.24325950752412	0.718580239290178	-4.53899558745941
P42338	PIK3CB	0.456488942462696	2.15276705770547	1.53289423123138	0.172969845857677	0.718580239290178	-4.53913056607539
P51825	AFF1	0.495734361438324	2.27674870383472	1.73484217639067	0.130197320226777	0.718580239290178	-4.53913984040177
Q9H8K7	PAAT	-0.584813093972162	2.35652089125897	-1.79444304122089	0.119646196983959	0.718580239290178	-4.53925357489798
Q8NE62	CHDH	0.301680490056048	2.18732753399557	1.27846676267447	0.245343113837052	0.718580239290178	-4.53925867491457
Q96QT4	TRPM7	0.439918798542278	2.18550363285674	1.57172558825885	0.163832516740111	0.718580239290178	-4.53934296493797
P43378	PTPN9	0.447681912162365	2.19391560034077	1.50247679091255	0.180456023091898	0.718580239290178	-4.53935684185591
Q9NTW7	ZFP64	0.643989066566942	2.14734440609572	1.56171929989312	0.166142950484932	0.718580239290178	-4.53939772529928
Q9Y2Z9	COQ6	0.360501389193211	2.13628020688563	1.31453577089257	0.233660169722298	0.718580239290178	-4.5397038323849
Q9Y2Z2	MTO1	0.166337583481334	2.26496770824167	1.27471911365239	0.24658584686766	0.718580239290178	-4.53977825227767
O60287	URB1	0.15097532258894	2.28941460417368	1.28661384324863	0.242660376928923	0.718580239290178	-4.5397916172498
O60264	SMARCA5	0.17458708911811	2.30151470683682	1.32102117045491	0.23161226842902	0.718580239290178	-4.5399305144257
Q86US8	SMG6	0.309980230904199	2.29456858913903	1.46729805887628	0.189486633609147	0.718580239290178	-4.54006634604869
Q9NVR0	KLHL11	0.382921983930016	2.1464721152655	1.5212802455295	0.175793566699646	0.718580239290178	-4.54012286904194
Q9Y6G3	MRPL42	0.448340068865036	2.08975455538691	1.34516711926385	0.22412668880457	0.718580239290178	-4.54029547537595
P17010	ZFX	0.432422780333541	2.47816768360041	1.3840388515482	0.212527966880019	0.718580239290178	-4.54030743472569
Q9NXD2	MTMR10	0.260556108625025	2.24159568131838	1.29805665309061	0.238935783732311	0.718580239290178	-4.54039402771957
O15498	YKT6	0.338356647316021	2.21169760270397	1.33246153604508	0.228038403033039	0.718580239290178	-4.54061517116709
Q9NVV5	AIG1	-1.54788728621565	2.00952314491798	-2.67167554166299	0.0346094283647554	0.718580239290178	-4.54063325480608
Q6IPU0	CENPP	0.550210185114134	2.28700100780106	1.77602024456822	0.122815781020905	0.718580239290178	-4.5406506729545
Q8N5A5	ZGPAT	0.216523607181259	2.21758071454563	1.26918674519248	0.248430433363498	0.718580239290178	-4.540651292378
O75116	ROCK2	0.138798140574747	2.28698824268941	1.29052417448425	0.241381893784523	0.718580239290178	-4.54065636957748
Q9Y6X2	PIAS3	1.2250481717349	1.88706622298385	1.74997593927522	0.127435926136331	0.718580239290178	-4.54070193077535
Q5T0D9	TPRG1L	0.383550207397076	2.1651473296253	1.27565369714459	0.246275422772963	0.718580239290178	-4.5407525696268
Q02809	PLOD1	0.300582243588048	2.13228220666332	1.33055120606743	0.22863175379086	0.718580239290178	-4.5408340043213
Q9H8T0	AKTIP	0.715438933030798	2.048453378409	1.52967230415572	0.173748944370128	0.718580239290178	-4.54099707392703
Q6P3S1	DENND1B	0.298620339604337	2.22075714582256	1.35536525442703	0.221030256108834	0.718580239290178	-4.54116164540816
Q96II8	LRCH3	0.177867212046953	2.23320201575414	1.2658080729397	0.249562842644232	0.718580239290178	-4.54134465127996
O76039	CDKL5	0.685425049421769	2.26163049335143	1.55681646903634	0.167286097509034	0.718580239290178	-4.54142482602217
P48382	RFX5	0.268117328869404	2.18161752057197	1.27798963459544	0.245501026756497	0.718580239290178	-4.54153929546994
Q8N5X7	EIF4E3	0.322921458177982	2.2635348005063	1.28627081653534	0.242772811927962	0.718580239290178	-4.54155261550094
P13196	ALAS1	0.37813606037977	2.22422405245662	1.61385386043628	0.154432006034876	0.718580239290178	-4.54160927208946
Q9Y5A9	YTHDF2	0.195972259418528	2.24838128260011	1.33187460741272	0.228220558307372	0.718580239290178	-4.54167752108605
Q7Z4G4	TRMT11	0.402078924357299	2.13502423233232	1.29323398349551	0.240499387695637	0.718580239290178	-4.54170706558851
Q9UBC1	NFKBIL1	0.951998293279368	2.00971341445932	1.70598749756428	0.135622891640533	0.718580239290178	-4.54208097689628
Q12797	ASPH	0.214789305498036	2.23517583248262	1.26449598756539	0.250003815808836	0.718580239290178	-4.54225047323773
Q9NYJ8	TAB2	0.598694972594603	2.22342577542026	1.91611249078421	0.10063251697461	0.718580239290178	-4.54229447175846
[truncated: 5,594 more rows]
