# Supplementary material for: Heterobifunctional Ligase Recruiters Enable pan-Degradation of Inhibitor of Apoptosis Proteins
Source: J Med Chem. 2023 Mar 30;66(7):4703–33. doi: 10.1021/acs.jmedchem.2c01817 (PMC10108347; doi:10.1021/acs.jmedchem.2c01817)
Supplement: Supplementary file 8 — jm2c01817_si_008.xlsx [file jm2c01817_si_008.xlsx]

## Sheet:  wp-esf_365_esf4_2191-2210_dian
Protein.Group	Genes	Q.Value	PG.Q.Value	PrecursorForQuantTotal	DMSO_rep1	DMSO_rep2	DMSO_rep3	DMSO_rep4	SAB142_rep1	SAB142_rep2	Pomalidomide_Rep1	Pomalidomide_rep2
Q96JP5	ZFP91	1.80404e-07	0.000117481	358	92139.4	76693.3	83944.7	86072.5	100772	96100.5	22815.8	35121.2
Q8N697	SLC15A4	9.15392e-05	0.000127049	113	16821.8	12138	16051.3	23184.4	12617	12016.5	13538.9	17373.3
P36578	RPL4	0.000221969	0.000117481	771	3.10902e+06	3.3726e+06	3.25517e+06	3.45134e+06	3.28452e+06	3.25597e+06	3.09206e+06	3.16733e+06
Q6SPF0	SAMD1	1e-09	0.000117481	173	73078.9	60323.6	67603	56242.7	65792.1	73306.1	67558.9	69119.7
O76031	CLPX	3.72836e-06	0.000117481	723	298766	248939	277193	263607	276669	291371	307040	283579
O00410	IPO5	5.95336e-06	0.000117481	1721	914642	769658	921706	831134	931428	922240	882221	757982
O15265	ATXN7	0.0053879	0.0362778	28	3668.96	NA	NA	NA	5393.66	3171.69	1700.6	5054.69
Q8WUQ7	CACTIN	1.32296e-06	0.000117481	488	54145.8	41816.7	45423.1	42744.8	52622.9	47391.6	52120.8	66459.1
A6NIH7	UNC119B	1e-09	0.000117481	183	69733.8	54558.4	78432.9	82170.3	77376.3	76053.5	84989.1	77243.9
Q9BTD8	RBM42	1e-09	0.000117481	193	133223	100725	125841	101063	122952	111880	117958	52300.9
Q9P258	RCC2	1e-09	0.000117481	775	1.06171e+06	940007	1.0583e+06	904588	1.04017e+06	1.05184e+06	1.07244e+06	1.28156e+06
O60518	RANBP6	0.000739543	0.000117481	362	627388	462343	627059	567838	634433	576590	554292	484624
P57775	FBXW4	6.10176e-05	0.000124456	55	9678.82	NA	7507.09	7107.75	9528.11	6387.46	9504.35	7760.99
Q8NFZ5	TNIP2	3.70703e-05	0.000117481	105	4513.05	4905.7	4203.46	4738.44	4842.43	4390.11	5451.72	5926.6
Q15596	NCOA2	4.20944e-06	0.000117481	783	39338.7	29268.7	40618.6	30777.5	38870	39739.5	39959.1	50815.8
Q68DK7	MSL1	7.13241e-05	0.000117481	189	20426.3	14921.6	17380.8	16641.6	16145.9	19099.6	21077.3	28404.9
Q96L91	EP400	0.000419724	0.000117481	940	38894.3	29847.1	35156.7	27975.5	34211	35725.7	29982.7	30874.1
P52701	MSH6	1.13527e-05	0.000117481	1401	330353	282778	334677	281547	338612	334055	338788	282587
Q6XQN6	NAPRT	0.000102088	0.000117481	474	136797	112299	145678	132569	139093	143363	138096	145672
P55036	PSMD4	1.5635e-06	0.000117481	386	721576	621672	761689	722780	739334	742093	783055	811023
Q9BQE4	SELENOS	1.20269e-07	0.000117481	175	54531.2	28612.2	48128.5	35896.5	49551.6	48350.1	42476.3	37227.1
Q96K37	SLC35E1	0.000102088	0.000117481	221	82899.2	71700.6	82337.7	74872.4	98446.7	79760.3	95220.7	80137.5
Q8WWH5	TRUB1	1e-09	0.000117481	333	60398.8	66569	58387.2	69289.5	54102.6	57455.6	58952	34825.8
Q9H254	SPTBN4	0.000483354	0.000656743	73	1.18503e+06	1.06871e+06	1.24785e+06	1.21738e+06	976894	1.18443e+06	1.12431e+06	1.1834e+06
O95625	ZBTB11	0.000518024	0.000117481	132	8272.85	8397.26	9123.25	13560	8521.97	7735.65	8807.21	9759.93
Q8TDZ2	MICAL1	3.70703e-05	0.000117481	893	172187	144731	176919	120927	172772	170911	167679	151463
Q96GQ5	RUSF1	1e-09	0.000117481	202	65356.8	64377.9	68268.7	54722	62389.8	60434.8	59422.2	38495.2
Q8N8D1	PDCD7	0.00030637	0.000117481	92	12671.9	14240.2	13409.7	10489.2	14132.6	14742.9	12122.2	8566.18
P59768	GNG2	0.00510138	0.000127049	58	8371.13	4137.8	7123.35	9202.06	9216.73	11397.2	9746.58	10862.8
O95159	ZFPL1	1e-09	0.000117481	203	79046.3	71683.1	75377.5	54600.5	81391.8	89423.7	80719.4	75222.6
Q6P2E9	EDC4	1e-09	0.000117481	1349	283402	217610	281660	234180	282125	286315	283457	260772
Q9NZQ3	NCKIPSD	2.02766e-05	0.000117481	319	42559.8	41357.3	43895.8	34886.6	46253.7	42912.4	44837.3	42543.3
Q6ZVF9	GPRIN3	1e-09	0.000117481	648	104244	102801	112777	103125	113781	102718	115531	136345
Q9NQP4	PFDN4	1e-09	0.000117481	65	400214	320591	438062	344631	408160	381500	355562	388322
O95551	TDP2	0.00019154	0.000117481	209	48144.2	32942.9	45519.7	30681.1	44431.5	44942.7	47132.5	38447.5
O15357	INPPL1	4.81077e-07	0.000117481	919	73802.8	65039.5	72227.9	65025.7	74336.1	67817.9	77312.9	75701.1
P30260	CDC27	3.70703e-05	0.000117481	444	50250.8	39578.2	58466.4	38653.7	51620.8	56440.1	52413.4	44358.2
O15042	U2SURP	1e-09	0.000117481	913	448358	414238	450883	366381	437206	451410	446670	425094
A7E2V4	ZSWIM8	3.84863e-06	0.000117481	496	27558.7	19612.1	24335.9	20662.1	26174.1	29706.2	26266.9	24596.2
Q01780	EXOSC10	1.80404e-07	0.000117481	932	85375.7	55713.5	81955.5	69421.3	81568.8	84111.9	82165.4	54148.3
P02786	TFRC	3.70703e-05	0.000117481	967	1.43843e+06	1.2759e+06	1.39631e+06	1.37004e+06	1.35312e+06	1.39124e+06	1.39777e+06	1.37838e+06
P07954	FH	1.14256e-06	0.000117481	780	2.3243e+06	2.22641e+06	2.37261e+06	2.74494e+06	2.2449e+06	2.21427e+06	2.40352e+06	2.29207e+06
Q9Y490	TLN1	1.20269e-07	0.000117481	2967	630203	551817	643491	621236	651597	654089	648293	555523
O94826	TOMM70	8.41885e-07	0.000117481	855	505691	448205	521387	439488	504947	512240	506681	383075
Q9BQG0	MYBBP1A	1e-09	0.000117481	1474	189170	152561	200987	161239	202871	212569	171932	177687
Q96S52	PIGS	1e-09	0.000117481	489	230034	198669	235484	211273	231265	233392	224393	167346
Q8N4T8	CBR4	3.60808e-07	0.000117481	204	68376.3	69636.1	72341.1	60185.9	83764.8	83115.8	74282.7	38125.2
P35221	CTNNA1	1e-09	0.000117481	787	51915	43698.1	53602.1	47772.4	57669.5	54726	53752	45438.7
Q96C19	EFHD2	1e-09	0.000117481	220	183221	177554	181659	176417	187489	175071	177974	167865
Q9H3U1	UNC45A	1e-09	0.000117481	1093	206346	181001	209854	192995	214844	205216	208651	189480
Q9GZT9	EGLN1	1.13527e-05	0.000117481	432	62771	54594.2	68395.2	45910.7	65131.3	67639.2	70213.7	74772.3
Q8WVQ1	CANT1	7.85498e-05	0.000117481	257	34149.2	29637.5	29218.6	23596.6	30530.6	24449.2	29496.3	32936.8
Q96T51	RUFY1	1e-09	0.000117481	705	135213	119400	136129	133414	144354	138181	138898	145526
Q5VSL9	STRIP1	2.02766e-05	0.000117481	428	43727.8	36087.9	41733	30201.7	44335.5	47884.6	37971	40467
O14497	ARID1A	1e-09	0.000117481	1675	167517	137050	169361	130492	166906	168498	169613	173202
Q8NFD5	ARID1B	1.14256e-06	0.000117481	740	86985.7	70214.3	87504.5	71373.9	96384.5	84839	91432.8	92655.1
Q9BQS8	FYCO1	0.00317197	0.000127049	161	38510.5	47874.3	28492	28718.9	41005.3	35562.9	39306.8	37078.9
P13807	GYS1	1e-09	0.000117481	659	140943	149192	146744	137570	143053	144584	140928	120392
Q9BR61	ACBD6	6.37431e-06	0.000117481	318	98001.1	86143.7	96859	75261.2	99848.3	99040	110366	107415
Q53GG5	PDLIM3	1.20269e-07	0.000117481	647	369830	270098	396205	279561	382618	391906	401747	477847
Q96NB2	SFXN2	1e-09	0.000117481	320	221987	191616	220980	209172	231109	234696	215463	179593
Q8IZT6	ASPM	5.38977e-05	0.000117481	817	15202.9	13281.9	14201.1	13616.4	14125.6	14709.1	15820	14951.9
Q8IYS1	PM20D2	4.81077e-07	0.000117481	530	751981	760968	789041	700684	767583	766830	848581	909450
Q14008	CKAP5	1e-09	0.000117481	2198	203921	198475	213633	191509	211145	214247	190560	163325
Q7Z392	TRAPPC11	2.02766e-05	0.000117481	617	24391.2	20451.5	24999.3	23004.2	28462.1	23724.5	25487	22361.5
Q9NRF2	SH2B1	0.000850064	0.000117481	134	10571.4	7110.03	7764.22	8742.7	8143.83	8408.12	9903.68	9857.61
Q9H0G5	NSRP1	3.70703e-05	0.000117481	265	35184.1	34155.7	31017.6	22704.1	31895.5	31200.9	34580	39217.2
P31948	STIP1	9.62155e-07	0.000117481	1315	3.47943e+06	3.89254e+06	3.44388e+06	3.67696e+06	3.2531e+06	3.21416e+06	3.40842e+06	3.38313e+06
Q13423	NNT	1e-09	0.000117481	1300	650040	612129	683987	591771	643031	645790	644773	455954
O95273	CCNDBP1	3.70703e-05	0.000117481	148	42042	23817.7	38469.9	34057.9	38007.7	39286.3	41249.9	31563.7
Q9BWH6	RPAP1	0.00010812	0.000117481	772	49725.4	37701.6	51586.6	47226.8	54025.1	52144.2	50071.4	46672.3
P29597	TYK2	2.02766e-05	0.000117481	440	22241.8	17038.4	21322.1	16536.1	20421.4	18967.8	22719.6	19681.6
Q14498	RBM39	1.13527e-05	0.000117481	503	573165	528914	592024	598853	603641	578121	577568	573789
Q15042	RAB3GAP1	1.13527e-05	0.000117481	1078	123145	102309	123758	91519.1	125330	122168	123947	102379
Q9NX63	CHCHD3	1.80404e-07	0.000117481	346	698167	561935	652687	574567	625596	650258	697644	748265
Q969S8	HDAC10	0.00325287	0.000117481	76	6105.15	4980.11	8867.78	3860.15	10734.9	6319.15	10125.3	9207.63
P26641	EEF1G	1e-09	0.000117481	814	2.97051e+06	2.48108e+06	2.96007e+06	3.05328e+06	2.96089e+06	2.98903e+06	3.00438e+06	2.90698e+06
Q9C086	INO80B	3.70703e-05	0.000117481	187	17662.5	13904.9	17442	14542.8	16529.6	15530.2	14065	17085
P20810	CAST	1.20269e-07	0.000117481	822	256884	191517	249357	189510	251916	243116	242787	336173
Q96D96	HVCN1	1.13527e-05	0.000117481	75	35774.8	24003.8	29451.7	19555.2	32360.3	41834.4	27734.8	32142.7
P31350	RRM2	7.8175e-07	0.000117481	773	1.12961e+06	1.0784e+06	1.14455e+06	1.14288e+06	1.13335e+06	1.09437e+06	1.11948e+06	1.06172e+06
Q8NDA8	MROH1	1.13527e-05	0.000117481	665	23537.2	17383.8	24716.5	19515	23104.4	23509.6	22755.9	20529.7
P49848	TAF6	0.00686007	0.000127049	646	26811.8	22209.5	24585.5	21058.3	27245.6	26449.1	25299	27363.5
Q8N9M5	TMEM102	0.000870178	0.000117481	343	22060.5	19356.6	23736.5	20103.1	22414.2	22203.6	24784.6	21922.6
P53618	COPB1	7.13241e-05	0.000117481	1492	559644	488202	580239	512018	580070	567070	550684	472889
Q9NVA2	SEPTIN11	1e-09	0.000117481	254	141781	123500	134837	145765	147261	143899	146810	163583
O14981	BTAF1	4.81077e-07	0.000117481	1306	83907.5	69558.3	91293.6	71981.4	90950.9	91344.2	87085.1	66402.4
Q9Y546	LRRC42	3.70703e-05	0.000117481	110	7455.14	5466.92	8952.12	4212.73	8484.17	8317.45	8659.49	5997.08
O95801	TTC4	1e-09	0.000117481	433	110591	99114.3	100815	82789.1	109902	103662	108534	77076.9
Q96CD0	FBXL8	0.000102088	0.000117481	206	22168.6	16859.5	23553.3	20497.5	23333.1	21655.1	20951.4	21192
Q9H2M9	RAB3GAP2	1e-09	0.000117481	1064	166561	147681	172523	145265	169094	172953	176432	155396
Q96BN8	OTULIN	2.02766e-05	0.000117481	431	120609	97669.4	122796	94630	133366	123025	117467	111790
Q01831	XPC	0.00129365	0.000117481	164	17659.9	11336	15917.1	16024.3	15157	20482.4	13153.5	14274.5
Q7Z5L9	IRF2BP2	1e-09	0.000117481	788	144409	140850	148774	134365	151369	153686	157386	198768
O75354	ENTPD6	2.02766e-05	0.000117481	139	10637.7	9257.63	12007.2	9566.22	9610.54	11905.4	10861.6	12314.9
Q9UNS1	TIMELESS	0.00227618	0.000117481	491	24661.3	27036.1	29065.1	28492	31079	25518.2	27109.8	21548.1
P08559	PDHA1	2.88647e-06	0.000117481	563	1.23656e+06	1.25924e+06	1.21388e+06	1.23497e+06	1.17463e+06	1.17204e+06	1.23896e+06	1.2453e+06
Q10570	CPSF1	1.13527e-05	0.000117481	1338	132677	107444	132211	110547	138828	138101	131555	126406
Q5JUR7	TEX30	1e-09	0.000117481	134	28008.6	19410.3	30647.3	20348.7	32237	40483.1	27125.2	26496.4
Q99733	NAP1L4	1e-09	0.000117481	469	1.84121e+06	1.66402e+06	1.92906e+06	1.80752e+06	1.83526e+06	1.8964e+06	1.96232e+06	1.90197e+06
Q9NVC6	MED17	2.02766e-05	0.000117481	433	57357	49398.4	60865.2	54851.6	61516.3	57475.3	55435.3	46989.8
Q03252	LMNB2	1e-09	0.000117481	1112	929174	887100	940532	923388	931251	918697	917222	574346
P49006	MARCKSL1	6.61481e-07	0.000117481	40	57425.4	59597.9	45838.9	69614.4	58240	55774.8	56258.4	60352.8
P11274	BCR	6.73512e-06	0.000117481	895	89357	76588.8	91087.3	77988.2	87668.2	91649.9	94906.5	87271
Q6UWP2	DHRS11	0.00019154	0.000117481	286	56320	35297.8	56594.9	51993.9	64980.5	62079.7	59283	64812.4
Q9NXC5	MIOS	1.13527e-05	0.000117481	883	34336	30665	36253.8	32516.7	36374	34731.2	37664.7	33867.5
P19404	NDUFV2	3.36755e-06	0.000117481	328	1.10576e+06	821899	1.04263e+06	1.12126e+06	1.05494e+06	1.06824e+06	1.10659e+06	1.18527e+06
O43837	IDH3B	1.20269e-07	0.000117481	651	306521	282782	307362	287156	306030	310060	291151	191292
Q8N201	INTS1	7.81756e-06	0.000117481	1152	36935.1	30713.1	41396.3	34221	42213.8	41386.4	38628.1	29744.2
P54802	NAGLU	1e-09	0.000117481	634	94759.6	70039.2	93181	76272.6	90808.3	89717.3	92326	110247
Q96PY5	FMNL2	0.00481599	0.000124456	250	216949	200906	208768	191097	231758	228091	247985	196784
P13995	MTHFD2	0.00645425	0.000117481	419	426332	416063	430352	474960	437343	430341	444033	523139
Q70CQ2	USP34	0.000334703	0.000117481	1059	17662.6	15942.1	16578.1	14242.4	16178	17490.4	15717.1	12298.4
Q96F24	NRBF2	1e-09	0.000117481	268	82110.8	75864.8	82224.9	69687.8	77845.7	79593.9	74443.1	90002.5
P17858	PFKL	1e-09	0.000117481	938	839453	776264	832780	773092	811542	824601	798056	751857
Q9H7E9	C8orf33	3.00673e-07	0.000117481	185	70121.3	64057.4	71458.7	63465.7	65917.5	62723.1	67565.1	31734.6
Q68D06	SLFN13	3.60808e-07	0.000117481	707	108477	72221.2	106209	90625.9	110646	107034	100935	88401.8
Q7Z7L1	SLFN11	1.20269e-07	0.000117481	510	48138.7	41887.4	53703.6	43633.9	49935.3	50711.6	51063.4	44153.5
O95336	PGLS	1e-09	0.000117481	325	275280	266587	268255	269068	276253	272708	290423	234422
P55060	CSE1L	1.13527e-05	0.000117481	1315	655576	604761	693811	654538	686799	683449	637931	544682
P38398	BRCA1	7.33648e-06	0.000117481	443	21473.4	19119.3	17774.9	18365.9	17932.3	21258.1	20265.1	17501.9
Q9BUH6	PAXX	1.80404e-07	0.000117481	199	119442	112481	122423	106070	123173	134454	132479	144555
O15269	SPTLC1	7.85498e-05	0.000117481	325	101800	80714.6	92956	71300.6	92879.1	93690	94975.5	55222.9
Q9BSK4	FEM1A	6.3829e-05	0.000114561	175	13235.3	15348.7	16941.6	16532.1	13559.5	13371.6	15374.8	12516.1
Q9P265	DIP2B	1.13527e-05	0.000117481	1162	56315.4	44122	51505.6	42471.9	56409.5	53584.4	54232.7	48631.2
A0A024RBG1	NUDT11;NUDT3;NUDT4	1.80404e-07	0.000226168	138	208916	177015	168379	153057	187424	177207	188891	166475
P10276	RARA	0.000228541	0.000117481	181	15617.3	12536.5	16734.8	14364.6	16775	13547.4	15564.9	12224.5
Q8TDX7	NEK7	1e-09	0.000117481	419	196015	189516	190643	165612	189577	193385	204444	167198
P13796	LCP1	1.13527e-05	0.000117481	1652	4.64892e+06	4.90975e+06	4.70717e+06	5.26144e+06	4.6157e+06	4.5409e+06	4.79779e+06	4.59861e+06
Q9HC38	GLOD4	0.000102088	0.000117481	411	344666	368668	353051	403640	331766	335361	345738	403010
Q99575	POP1	3.70703e-05	0.000117481	624	33594.8	26898.3	36770.9	31758.1	39232.4	38089	28153.3	39759.2
Q05086	UBE3A	1e-09	0.000117481	896	147882	124812	151208	121945	153381	156133	155079	147822
Q9H019	MTFR1L	3.60808e-07	0.000117481	208	69025.8	64805.8	59776.5	55689.3	76872	77453.1	65157.1	83679.2
Q8NCG7	DAGLB	1e-09	0.000117481	475	59757.9	53963.9	62544.7	47248	59842.2	59602.2	58439.9	60345.6
Q9UGR2	ZC3H7B	1.13527e-05	0.000117481	620	74983.6	60409.5	69898.7	65194.2	73665.1	76692.9	79486.9	64944.3
P06753	TPM3	2.8837e-06	0.00011892	594	3.76502e+06	4.13418e+06	3.95521e+06	3.93079e+06	3.51379e+06	3.29053e+06	3.60441e+06	4.06441e+06
Q14980	NUMA1	1.20269e-07	0.000117481	3201	497705	440489	500319	464769	492339	498942	501805	429437
Q9H6L2	TMEM231	1.06794e-05	0.00561447	18	NA	NA	1519.07	3496.53	1100.97	2110.81	1251.86	2636.22
Q9UNF0	PACSIN2	1.13527e-05	0.000117481	419	137444	98233	127674	87010.8	137189	132994	130753	147235
Q7Z6E9	RBBP6	1e-09	0.000117481	718	49331.3	29343.5	47763.8	39540.2	48959.4	48322.1	48062.8	46269.6
Q9UBQ7	GRHPR	1e-09	0.000117481	452	290163	223819	295916	245533	304987	303894	312619	261345
Q13586	STIM1	1.13527e-05	0.000117481	700	260073	261432	269145	215552	269267	258806	283379	262861
Q9NXH9	TRMT1	1.13527e-05	0.000117481	582	132585	117930	135254	116319	134128	135632	140693	132544
P29374	ARID4A	0.000405308	0.000117481	184	40652.3	21981.3	32886.1	40750.4	44106.5	30167.7	37195.9	40678.1
P49916	LIG3	2.02766e-05	0.000117481	1045	182389	159153	195004	151090	197384	198074	199780	162957
Q6P1J9	CDC73	2.10472e-06	0.000117481	705	106644	96971.7	109429	112913	112930	111822	110875	66691.4
P51452	DUSP3	1.80404e-07	0.000117481	154	18909.9	14951.3	21527.1	17732.5	20523.3	22390.8	22049.1	16546.8
Q63HN8	RNF213	1.20269e-07	0.000117481	4067	118661	93910.2	122995	102465	119089	125472	107264	81052
Q9Y277	VDAC3	1e-09	0.000117481	363	1.58077e+06	1.66716e+06	1.57051e+06	1.62056e+06	1.58421e+06	1.64017e+06	1.61382e+06	1.36182e+06
O95785	WIZ	0.00828305	0.000117481	557	37960.3	27225	34579.2	33013.7	37061.9	35998.4	30503.8	37987.2
Q7Z3D6	DGLUCY	3.00673e-07	0.000117481	580	96342	76236.5	102173	71564	103015	99927.1	104526	107058
P15923	TCF3	3.70703e-05	0.000117481	373	36740	25133	30856.8	27269.7	38824.7	37316.8	36297.6	40229.3
Q13144	EIF2B5	4.20944e-06	0.000117481	569	233218	173141	224050	191055	233400	223523	223973	181103
O43395	PRPF3	0.00030637	0.000117481	574	104106	78531.5	103356	91729.6	102558	102604	112102	67253.8
Q9UPP1	PHF8	2.96918e-05	0.000117481	292	34487	25183.8	31801.7	22290.2	29437.5	29411.6	31422	26987
Q86VP6	CAND1	1.20269e-07	0.000117481	1645	1.08895e+06	1.06444e+06	1.13627e+06	1.10334e+06	1.11583e+06	1.11302e+06	1.06861e+06	893665
P12259	F5	3.70703e-05	0.000117481	345	311438	308784	295832	306115	268985	315743	373201	350262
P98194	ATP2C1	1.13527e-05	0.000117481	480	78204.1	56738.2	78065.6	58692.9	72002.9	70807.3	75116.6	67549.1
Q96ST3	SIN3A	1.80404e-07	0.000117481	987	68600.2	47664.2	73686.3	65533	71368.2	69040.6	68358.3	59333.9
Q12888	TP53BP1	7.8175e-07	0.000117481	1262	163449	141921	159005	144978	157863	165987	161355	175478
Q9H0R6	QRSL1	1.80404e-07	0.000117481	403	46116.1	41305.9	41961.6	43214.8	52767.4	53600.3	53813.9	50469.5
Q8NFC6	BOD1L1	2.02766e-05	0.000117481	1738	74118.2	61639.4	71353.3	60681.2	69192.6	76211.2	78948	97230.9
P78362	SRPK2	1.13527e-05	0.000117481	495	108564	86198.5	115172	100197	110564	110030	93593.2	99166.7
O95782	AP2A1	1.13527e-05	0.000117481	916	280623	255328	285442	260291	285062	284922	275928	218043
Q15293	RCN1	1e-09	0.000117481	411	320146	332257	272642	251204	311441	271740	278740	431165
O15382	BCAT2	1.13527e-05	0.000117481	640	316697	317326	312320	290348	308929	300485	343936	373810
Q9UBV2	SEL1L	1.20269e-07	0.000117481	721	378926	255347	379021	280495	360786	356681	348974	285731
P30038	ALDH4A1	1e-09	0.000117481	368	92124.1	71154.8	77987.2	74063.1	90033.2	85363.7	91258.4	95196.2
Q9BZL4	PPP1R12C	1e-09	0.000117481	688	71279.9	65451.7	69028.4	53248.8	73096.1	74808.1	81939.6	91460.6
P67809	YBX1	1e-09	0.000117481	526	1.30162e+06	1.52504e+06	1.33271e+06	1.38271e+06	1.42923e+06	1.38105e+06	1.45714e+06	1.74861e+06
Q03001	DST	3.00673e-07	0.000117481	3395	44407.6	37044.2	48709.9	37159.6	45556.1	46198.8	44990.2	40617
Q5R3I4	TTC38	6.07363e-06	0.000117481	319	47992.7	39648.5	52129.3	48454.2	55664.1	51753.9	56428.4	53607.2
Q7Z6I8	C5orf24	2.96918e-05	0.000117481	70	13857.6	4689.19	15710.3	17783.2	21744.9	16542	15351.8	11940
Q92805	GOLGA1	0.00129365	0.000117481	171	9323.07	6851.51	8135.3	8508.88	8148.52	7919.94	8329.53	10246.1
Q6PK04	CCDC137	0.00132022	0.000117481	125	32957	18462.6	22104.7	11187.2	29051.7	22037.9	27101.9	23837.5
Q96GM8	TOE1	1e-09	0.000117481	367	92592.2	80827.6	103639	91087.9	106624	104915	88839.7	92012.1
P35251	RFC1	1e-09	0.000117481	442	33414.4	23220.6	24834.5	26049.3	31324.5	31731.5	33454.4	24820.5
Q1ED39	KNOP1	3.60808e-07	0.000117481	520	41832.7	40564	45578.7	36428.6	47387.7	41473.4	33090.9	37332.9
P12270	TPR	1e-09	0.000117481	2784	644921	593742	620694	566287	610358	603269	646167	763146
P31327	CPS1	0.00403469	0.000117481	310	8938.13	8396.63	8666.78	7048.95	8550.7	8049.7	9182.07	8852.08
Q92616	GCN1	0.000161956	0.000117481	3626	235810	196614	250373	225046	241141	241644	228600	180637
Q9Y2T2	AP3M1	2.96918e-05	0.000117481	406	118712	98977.9	117146	97808.1	123835	117774	115157	106319
Q9NU22	MDN1	0.000385086	0.000117481	3311	54999.1	44812.7	55749.1	42418.5	52724.7	56852.3	51096.5	40429.2
P80723	BASP1	1e-09	0.000117481	279	41311.4	54883.2	42264.4	44110.5	50337.5	48492.7	38066	33207.5
O75569	PRKRA	1e-09	0.000117481	389	150139	127786	148145	148797	156718	152282	158837	142230
Q3KQV9	UAP1L1	0.000649777	0.000117481	486	137752	87522	130468	105328	126339	133774	129316	134194
P35240	NF2	2.02766e-05	0.000117481	381	36122.7	28005	35821.9	28971.2	44950.4	37190	41748.9	39369.3
Q8IZ83	ALDH16A1	2.28512e-06	0.000117481	542	165914	162945	170668	164052	178440	179082	182438	160406
Q16576	RBBP7	0.00129365	0.00994924	572	3.51479e+06	3.10973e+06	3.52122e+06	3.17723e+06	3.45423e+06	3.55059e+06	3.58113e+06	3.61402e+06
P55263	ADK	0.00010812	0.000117481	539	279327	192006	262737	243239	275116	280900	295764	340518
Q14554	PDIA5	7.85498e-05	0.000117481	706	253627	201073	238700	194539	242478	250962	243904	200854
Q2NKX8	ERCC6L	7.81756e-06	0.000117481	900	61034.8	44216.2	60810.2	48381.2	61255.8	67966.9	60455.6	63305.1
Q08211	DHX9	6.01346e-07	0.000117481	1924	1.63723e+06	1.52201e+06	1.63962e+06	1.54441e+06	1.67134e+06	1.64315e+06	1.65375e+06	1.46901e+06
Q9Y303	AMDHD2	0.00562363	0.000127049	367	159583	129913	150011	118992	167025	153870	164438	170086
P06454	PTMA	6.13377e-06	0.000117481	185	1.85151e+06	1.96348e+06	1.98464e+06	1.58918e+06	1.94082e+06	1.31471e+06	1.49608e+06	2.40844e+06
Q9UQ90	SPG7	7.13241e-05	0.000117481	292	15684.8	14831.2	15587.4	14609.6	13786.7	16304.2	14502	13690.9
Q9Y2A7	NCKAP1	7.99797e-06	0.000117481	250	10236.1	7382.37	10376.5	7983.54	11567.9	11782.6	10505	9888.54
Q9NW82	WDR70	1e-09	0.000117481	705	121342	116812	123007	107377	128047	126346	126465	133827
Q7Z460	CLASP1	1e-09	0.000117481	1340	103727	86462.8	105339	86819.6	103005	103085	100214	89697.6
P09496	CLTA	0.00019154	0.000117481	137	556259	653358	537218	619292	531294	491189	394021	270989
Q13356	PPIL2	1e-09	0.000117481	475	57436.2	49214.6	54704.8	38693	58218.8	63101	58033.5	50519.2
Q9NPJ8	NXT2	1e-09	0.000117481	80	65625.1	50196.8	81410.8	55654.2	78743.4	73085.2	72581.2	62433.4
Q9UKK6	NXT1	1e-09	0.000117481	40	40086.3	14845	34735.6	26770.4	24628.6	33633.1	37518.3	32779.4
P11586	MTHFD1	6.01346e-07	0.000117481	1409	1.23677e+06	1.15211e+06	1.22155e+06	1.21708e+06	1.22207e+06	1.20543e+06	1.24924e+06	1.18932e+06
O60337	MARCHF6	0.003757	0.000117481	113	11934.3	7747.6	11932.3	5842.76	10004.2	10851.3	11231	9855.48
Q05655	PRKCD	0.00113329	0.000117481	412	61226.6	46359.9	63526.6	58013.7	71869.6	67185.2	65989.1	54449.9
P78314	SH3BP2	0.000649777	0.000117481	108	11918	13753.9	16496.1	8232.54	15348.1	15653.1	9925.43	11273.9
Q99707	MTR	1.20269e-07	0.000117481	1057	54799.9	40282.2	49694.6	44477.1	50874	51125.9	51990.9	56999
P43243	MATR3	2.02766e-05	0.000449792	1464	1.66321e+06	1.54205e+06	1.61777e+06	1.54866e+06	1.60769e+06	1.58288e+06	1.65562e+06	1.51567e+06
O95425	SVIL	0.000610218	0.000117481	194	3111.4	4777.75	3132.93	3057.15	4754.3	4619.51	3960.85	3819.34
P52739	ZNF131	3.70703e-05	0.000117481	256	12943.8	13605.5	13069.2	12618.2	14262.8	13531.6	15075.4	15730.8
Q8WUB8	PHF10	6.01346e-07	0.000117481	337	64943.3	59822.7	58050.6	52687.8	62664.6	72247.6	67094.3	77960
Q9NVR2	INTS10	8.41885e-07	0.000117481	498	49586.2	44946.3	54914.8	39924	56003.7	55718.9	49688.3	49938.2
Q9P253	VPS18	2.02766e-05	0.000117481	761	114689	88770.1	124588	88414.6	116526	111864	118427	129964
Q52LJ0	FAM98B	1.20269e-07	0.000117481	446	296705	192757	304346	245732	282643	288965	294403	311735
Q9H171	ZBP1	0.0012468	0.000117481	400	496684	520302	471717	443604	495039	501174	507263	612370
Q9NW13	RBM28	5.38977e-05	0.000117481	312	15803.7	18593.9	17262.9	17405.7	18230.1	16574.2	16681.6	14119.6
Q9P260	RELCH	0.0011939	0.00011892	233	8845.17	21998.7	11903.2	11621.4	10082.3	10730.1	8556.15	11831.5
P42338	PIK3CB	0.000249856	0.000117481	227	11178.4	7125.84	12375.7	8314.21	12637.2	13489.2	11726.9	12183.3
Q16706	MAN2A1	6.01346e-07	0.000117481	1402	832044	788853	829340	767041	840292	826008	845217	910761
Q92614	MYO18A	1e-09	0.000117481	2172	196064	166168	207324	158191	205024	210630	191052	183297
P49917	LIG4	8.41885e-07	0.000117481	238	23385.4	19028.7	17830	23922	19369.8	21205.2	20900.9	19678.6
Q9HCS7	XAB2	1e-09	0.000117481	968	104312	80571.7	104127	86479.3	106871	106865	97836.6	91328.9
Q9NVM6	DNAJC17	6.01346e-07	0.000117481	169	33326.2	28930.1	36813.1	29092.3	34815.9	41190.6	37717.5	25157.2
Q9UHV9	PFDN2	0.000649777	0.000117481	201	909632	996762	940018	946344	898489	904181	939353	989811
Q6PGP7	TTC37	1.06794e-05	0.00011892	1404	116629	79257	112718	87489.2	122273	119843	109588	91421.7
O94906	PRPF6	1e-09	0.000117481	1160	345925	331246	362353	334980	365565	359336	351812	352902
Q86Y79	PTRH1	0.000249856	0.000117481	218	33938.4	28150.8	39369.6	26288.2	40041.6	44015.5	38498.9	25787.9
Q6P179	ERAP2	1e-09	0.000117481	969	208522	192376	212805	201124	210291	210764	198787	177169
Q9NR33	POLE4	1e-09	0.000117481	96	101638	86003.2	100494	135580	105626	88048.8	98285.5	112504
P35232	PHB	2.02766e-05	0.000117481	551	2.03154e+06	2.19507e+06	2.00113e+06	2.29961e+06	2.01399e+06	1.97589e+06	1.95408e+06	1.5071e+06
Q96T49	PPP1R16B	1.14256e-06	0.000117481	410	64174.1	45832.8	65077.2	49569.5	72466.1	64412.9	64108.2	66733.3
Q5JVF3	PCID2	1e-09	0.000117481	532	121272	113585	120717	118840	136217	123343	111452	100293
Q9BUK6	MSTO1	1e-09	0.000117481	350	119497	97884.5	118475	116336	125029	114625	129540	121850
P53674	CRYBB1	0.00222331	0.000117481	486	2.3173e+06	2.19192e+06	2.37476e+06	2.46008e+06	2.32563e+06	2.39023e+06	2.48108e+06	2.78309e+06
Q86XR8	CEP57	2.02766e-05	0.000117481	58	11996	NA	7732.53	6075.87	9024.18	11313.8	8457.73	6357.31
O75717	WDHD1	2.02766e-05	0.000117481	856	80988.7	60538	74370.2	61490.4	75772.4	76190.7	79640	87817.8
Q96I15	SCLY	4.5419e-05	0.000117481	492	89326	69264	83266.2	62053.2	88736	81344.2	90308.3	102712
Q08379	GOLGA2	4.02903e-06	0.000117481	788	72575.5	53755	65525.6	53895.5	66680.4	60002.1	70186.1	83641.7
Q86TM6	SYVN1	1e-09	0.000117481	247	210984	130887	213032	150928	195348	205281	191578	130490
P78318	IGBP1	1e-09	0.000117481	425	143004	169210	143585	115056	136096	149951	142478	162613
P33176	KIF5B	2.02766e-05	0.000117481	1194	229120	184030	219861	190501	218899	216036	227469	223364
Q96CW6	SLC7A6OS	1.14256e-06	0.000117481	100	57133.3	47337.9	54351.3	63609	51734.4	52257.9	60512.3	52195.2
Q6ICG6	KIAA0930	0.00057523	0.000117481	306	90574	75541.7	97231.1	80418.3	94851.6	90059.6	114268	111941
O60524	NEMF	3.70703e-05	0.000117481	225	17896.3	15521.3	14043.3	11755.7	17248.7	16422.8	16774.5	16048.7
Q9C0C2	TNKS1BP1	0.000168953	0.000117481	825	23529	15825.6	19949.5	14268.5	22980.3	20054.6	24611.7	26053.7
Q6ZNC8	MBOAT1	1.80404e-07	0.000117481	106	17752.5	13950.5	18799.6	16662	17522.4	19144.2	13744	13566.5
Q2T9J0	TYSND1	0.00138042	0.000117481	336	21002.4	12896.9	20961.2	17458.3	23900.4	21959.5	18514.3	24277
P53675	CLTC;CLTCL1	1e-09	0.000117481	720	843796	834489	847502	744248	822566	844237	795505	694705
P51957	NEK4	6.26987e-05	0.000117481	168	6910.33	6988.19	5009.5	4924.23	5970.05	6032.36	5406.74	7154.17
Q12769	NUP160	0.00658326	0.00011892	1095	123006	92725.8	119320	95113.8	119563	119398	115182	99297.5
Q9NS91	RAD18	9.62155e-07	0.000117481	388	155914	139403	140168	128397	141193	153723	156754	143929
P35606	COPB2	1.13527e-05	0.000117481	1244	838582	770307	834673	779392	859444	842698	850457	698976
Q709C8	VPS13C	3.36755e-06	0.000117481	3271	96426.2	81992	101857	80072.5	104798	104534	100709	79684.1
Q9BY42	RTF2	2.70606e-06	0.000117481	319	131239	121875	131504	127155	133512	144074	138503	143138
Q5HYK3	COQ5	3.00673e-07	0.000117481	404	55428.1	44193.2	55972.9	47093.4	60490.8	62325.6	61863.2	48727.7
Q9GZS1	POLR1E	0.000370454	0.000117481	359	57791.3	48734	56726	57733.6	56943.2	61392.8	58276.2	73258.2
Q5TC82	RC3H1	1e-09	0.000117481	545	15082.5	10770.2	16480.5	14647.3	15032.9	16617.6	16649.4	18452
Q8N4A0	GALNT2;GALNT4	1.20269e-07	0.000117481	194	90890.4	116600	90119.7	86957.9	84738.5	85561.9	102261	91910.5
Q6SZW1	SARM1	0.000638115	0.000117481	342	18194	17590	20311.8	15078.1	20347.2	19675.1	18589.5	15322.6
Q9NVZ3	NECAP2	1e-09	0.000117481	171	391398	327918	362726	376105	390587	370792	409876	414305
Q13045	FLII	1e-09	0.000117481	1399	210496	201829	213567	200985	210581	213022	206594	181584
Q9NUQ6	SPATS2L	1.80404e-07	0.000117481	706	64363.9	51448.1	65367.3	54620.5	64105.3	68416.3	64863.8	45659.4
O60306	AQR	1e-09	0.000117481	1567	115159	95997.1	117054	93048.3	117833	116158	111112	111007
P27708	CAD	1e-09	0.000117481	2250	942757	782940	966469	848538	952363	941074	936664	787555
Q9Y4A5	TRRAP	1.13527e-05	0.000117481	2589	52610.4	46710.1	54289.6	46142.2	54156.8	53087.6	47935.9	37624.9
P31483	TIA1	1e-09	0.000117481	428	642880	398276	623380	431562	612227	588106	643423	690245
P62258	YWHAE	7.13241e-05	0.000117481	866	2.7219e+06	2.84688e+06	2.6357e+06	3.02529e+06	2.55147e+06	2.51767e+06	2.72113e+06	2.71161e+06
Q6UWE0	LRSAM1	0.000671175	0.000117481	632	25479.3	24446.4	26562.9	21821.7	29221.4	26240.1	26529.8	24166.6
Q13439	GOLGA4	2.02766e-05	0.000117481	1507	31725.6	28945.4	29389.8	25645.4	29176.8	29662	31158.1	36292.9
P49257	LMAN1	1e-09	0.000117481	763	1.38266e+06	995405	1.33499e+06	1.00552e+06	1.29695e+06	1.28751e+06	1.32032e+06	1.14911e+06
P50851	LRBA	1.13527e-05	0.000117481	2086	132773	114577	129416	120128	131852	128690	129975	102853
P50416	CPT1A	1e-09	0.000117481	867	170466	129930	172883	130271	162532	172842	164686	126043
Q8IWA0	WDR75	1e-09	0.000117481	797	205236	183228	215809	203878	212997	206771	193772	150400
O00273	DFFA	1.08242e-06	0.000117481	353	150631	141872	146412	137681	142158	137551	142213	174767
Q9UQ35	SRRM2	1e-09	0.000117481	1536	761737	647305	702710	681408	708208	715633	784542	845007
P31040	SDHA	4.81077e-07	0.000117481	1072	1.12271e+06	918104	1.08463e+06	1.0536e+06	1.14856e+06	1.14929e+06	1.15318e+06	1.28472e+06
Q8IVG5	SAMD9L	0.00167074	0.000117481	1196	46609.6	36811.2	46678.5	38132.7	51091.8	46391.2	41961.4	38858.9
Q12882	DPYD	1.20269e-07	0.000117481	520	23575.6	25664.3	30113.3	27249.5	28770.2	30352.3	31430.1	30532.7
Q96T58	SPEN	5.77296e-06	0.000117481	1660	34413.9	31852.9	34521.8	35081	35515.1	37576.7	38583	31089
Q9UID3	VPS51	2.10472e-06	0.000117481	627	100850	87510.5	111063	90610	109019	110530	104426	90426.7
Q5JTZ9	AARS2	6.25404e-06	0.000117481	761	89425.5	78911.4	89361.1	87763.3	91337.1	88223.8	97052.6	82547.9
Q8WUM0	NUP133	1.5635e-06	0.000117481	1068	112828	101247	117760	105678	118118	115434	125360	111904
O94953	KDM4B	1.92431e-06	0.000117481	498	55591.4	33674.7	48609.9	42926.1	54639.3	51032.7	52475.3	47330.3
Q4KMQ2	ANO6	2.02766e-05	0.000117481	420	39407.7	27505.6	37592.8	29553.2	39870.7	40638.9	40193.2	38263.1
Q9UHN6	CEMIP2	0.000264207	0.000117481	204	7212.97	7574.4	8231.23	5993.64	7637.51	6268.01	6691.94	7502.08
Q92667	AKAP1	2.02766e-05	0.000117481	533	68540.1	48712.7	71350.8	61920.1	68981.5	74020.2	74169.8	64677.2
Q9HCE0	EPG5	8.31682e-05	0.000127049	843	36644.3	39356.9	42029.5	34756.4	44567.8	44015	36085.4	24009.3
Q9UBI1	COMMD3	0.00060338	0.000117481	236	100726	100357	100436	96915.2	97333.1	100844	96848.4	99772
Q86XP3	DDX42	8.0581e-06	0.000117481	894	284286	253706	286170	275300	294508	287058	295647	265832
Q13123	IK	0.000904685	0.000117481	518	244168	234776	241238	262375	254943	246947	254504	247247
Q96CT7	CCDC124	1e-09	0.000117481	380	420136	346910	397871	300046	391895	380780	382871	495188
Q7Z6Z7	HUWE1	0.00173207	0.000117481	3295	155473	124143	159692	131940	161179	157017	155604	123285
Q9UKD2	MRTO4	3.00674e-06	0.000117481	407	318747	317375	333392	330857	336326	341758	290180	189786
P19623	SRM	1.44323e-06	0.000117481	488	3.13857e+06	2.70921e+06	3.04236e+06	2.80682e+06	3.00223e+06	3.00206e+06	3.07e+06	3.02337e+06
Q92925	SMARCD2	1e-09	0.000117481	670	122268	103676	134808	106825	136330	139399	120915	64574.1
Q9P2R3	ANKFY1	2.10472e-06	0.000117481	1026	115493	97746.7	113038	98791.8	116577	114708	120526	107961
Q15554	TERF2	5.11147e-06	0.000117481	417	30842.5	29145	34763.1	31316.5	33010	34069.8	26505.8	21919.6
O75175	CNOT3	1e-09	0.000117481	329	111082	104125	120060	109192	102501	96080.2	106751	109774
P46379	BAG6	1e-09	0.000117481	937	278472	231639	274055	241658	296039	301239	297683	291557
Q9NSD9	FARSB	2.28512e-06	0.000117481	790	1.16386e+06	1.07586e+06	1.14064e+06	1.08009e+06	1.13672e+06	1.15227e+06	1.13107e+06	1.0248e+06
P52758	RIDA	1e-09	0.000117481	76	10335	5751.83	9392.14	6864.33	9812.7	6641.18	9105.32	5149.95
Q9Y315	DERA	1e-09	0.000117481	388	146882	110208	151254	138259	163709	155406	151156	135542
Q8N5H7	SH2D3C	0.00170853	0.00574776	131	10242	10020.7	10641.1	11214.9	11505.7	9992.73	8327.61	8641.1
Q5VTR2	RNF20	0.0041583	0.000117481	1139	228252	174828	220167	195694	221620	224259	230307	252547
Q9Y5K8	ATP6V1D	1e-09	0.000117481	250	58503.9	51472.5	61475.9	43814.6	60713	69578	48181.9	33163
Q9UHI6	DDX20	0.000168953	0.000117481	745	89115.6	78288.1	85686.7	65645.2	87385.4	93094.3	94645.6	92026.2
P22102	GART	0.00019154	0.000117481	1563	842396	765143	818980	813051	828043	827755	855005	852107
Q0VDF9	HSPA14	1.13527e-05	0.000117481	551	265637	245633	244489	238408	246730	261502	239522	266088
Q7Z478	DHX29	1e-09	0.000117481	817	32708.1	26402.6	34017.2	30077.5	33583.2	32849.2	30550	23125.1
P56182	RRP1	1e-09	0.000117481	508	278429	231521	292991	260122	303265	277408	254995	267622
P46926	GNPDA1	1e-09	0.000117481	260	815240	660273	783948	764881	771996	802208	840418	641097
Q8IYS2	KIAA2013	1.13527e-05	0.000117481	296	53565	26909.5	54168.5	38012.2	52785.6	50024.3	56323.2	48959.6
Q7Z624	CAMKMT	0.00039154	0.000117481	49	9422.25	10430.5	7784.22	4130.27	7948.77	4396.6	5270.61	10929.6
P28838	LAP3	1.20269e-07	0.000117481	989	1.09605e+06	1.10883e+06	1.07591e+06	1.14595e+06	1.07213e+06	1.09086e+06	1.09014e+06	995779
Q7Z449	CYP2U1	2.96918e-05	0.000117481	194	31763.7	15596.6	36446.2	38452.3	26346.5	24719.8	38157.5	26368.6
Q99459	CDC5L	1.13527e-05	0.000117481	975	212720	176913	222845	177928	229443	228401	207332	135303
P30566	ADSL	1e-09	0.000117481	727	472325	348585	460455	433350	472369	475609	477370	487035
O75533	SF3B1	3.00673e-07	0.000117481	1907	614579	559943	646580	584328	634936	640719	605878	537170
P11474	ESRRA	0.000102088	0.000117481	139	6289.53	6863.8	5111.11	5881.75	5828.67	6195.3	4892.42	5500.44
Q8IUD2	ERC1	2.10472e-06	0.000117481	736	67178.9	53476.3	58530	54689.3	65659.4	59601.3	69332.9	71994.7
Q9BW92	TARS2	1e-09	0.000117481	669	252217	232208	259239	249666	259126	258019	274657	192953
Q13459	MYO9B	1.44323e-06	0.000117481	480	12842.6	13684.4	12207.2	14475.1	13007.3	13430.2	11239.7	10247.6
Q9NPG3	UBN1	2.02766e-05	0.000117481	319	11881.7	13282.6	13134.7	10917.4	15968.1	14709	13434.6	12784.5
Q460N5	PARP14	0.00155514	0.000117481	150	6888.03	6097.15	7479.39	6333.99	7949.46	9874.07	9863.23	7240.67
Q9BQ69	MACROD1	4.81077e-07	0.000117481	210	107584	77145.3	112697	101696	104189	107361	103649	92874.2
P20618	PSMB1	5.38977e-05	0.000117481	510	885357	746388	884009	752577	880614	925616	914532	697737
P27694	RPA1	1e-09	0.000117481	1084	521644	495834	500939	525144	492783	509727	541143	493037
Q86YH6	PDSS2	0.000206814	0.000117481	346	35492.4	30663.8	36372.4	30966	42243.3	37173.7	40106.9	39767
O60313	OPA1	2.96918e-05	0.000117481	1377	297830	240263	286293	264238	286697	295841	297696	261751
Q7L1T6	CYB5R4	0.000249856	0.000117481	570	74322.9	56547	75350.3	58196.8	72444.2	77012.3	69583.2	79416.2
Q9BZE9	ASPSCR1	1.92431e-06	0.000117481	530	50208	40813.5	51934.1	39410.9	55242.1	54116.4	58305.7	56980.8
Q5T653	MRPL2	1.08242e-06	0.000117481	214	188873	164363	188345	158599	183191	162860	169835	149197
Q8N5M9	JAGN1	1e-09	0.000117481	60	166971	108468	151964	52060.2	169643	158604	165982	45030.8
Q9NVU0	POLR3E	1.80404e-07	0.000117481	670	46451.9	35336.2	46011.8	35416.7	50996.1	49254.1	53141.1	55466
Q9UBN7	HDAC6	4.02903e-06	0.000117481	358	46887.9	32630.9	49511.4	31647.4	50848.3	49669.8	49014.3	49566.4
Q14974	KPNB1	1e-09	0.000117481	1517	949016	908233	963942	975463	936050	909702	910906	779456
P23508	MCC	1e-09	0.000117481	691	85195.6	81246.9	79949.6	81740.7	82386.2	83120.3	94474.9	103720
Q8IUC4	RHPN2	0.000249856	0.000117481	268	10097.1	8855.99	8594.65	8671.88	9904.3	9524.42	11004.7	8199.44
P05386	RPLP1	0.000568748	0.000117481	58	235022	417820	282048	313963	253423	313250	257725	221806
Q9Y230	RUVBL2	3.48782e-06	0.000117481	992	1.52547e+06	1.47302e+06	1.44071e+06	1.51864e+06	1.45194e+06	1.45965e+06	1.48438e+06	1.35027e+06
Q9H0N5	PCBD2	2.70606e-06	0.000117481	150	77402.3	75295.7	79726.8	74795.2	67494	86155.4	78652.7	104749
P33316	DUT	1e-09	0.000117481	392	1.47011e+06	1.45068e+06	1.40513e+06	1.39617e+06	1.44301e+06	1.43325e+06	1.51265e+06	1.67503e+06
Q9H9Y6	POLR1B	1.20269e-07	0.000117481	802	63902.7	57390.8	62191.2	53206.3	65026.6	63161.4	55227.8	45917.8
Q7Z591	AKNA	6.61481e-07	0.000117481	543	17330.9	17962.7	18896.1	14938.9	19820	19461.7	19668.6	22906.5
Q5JSZ5	PRRC2B	5.89323e-06	0.000117481	1293	53822.9	42192.2	55442.5	45805.2	55767.1	55310.2	59935.1	75052.5
P59074	CHMP4B	1e-09	0.000117481	40	178657	45598.2	157879	83517.2	173734	158783	112198	27748.8
Q8TEX9	IPO4	0.000249856	0.000117481	993	157855	150507	168228	147788	164833	163307	156422	124360
Q8TF46	DIS3L	0.00217553	0.000117481	649	24476.6	20137.3	26030.6	22425	27189.6	28492	28597.1	24870.9
Q96JQ2	CLMN	0.000269908	0.000118078	199	11942.5	12986.6	11413.6	8762.59	12094.5	10360.5	14338.3	9444.09
Q53H12	AGK	0.000132001	0.000117481	513	323595	274863	347036	297054	337436	373179	322300	180490
Q15021	NCAPD2	1.13527e-05	0.000117481	1545	153461	132435	158264	134880	155929	162539	141885	115597
Q8WZA9	IRGQ	6.61481e-07	0.000117481	494	179361	146539	177405	182857	181853	180975	193037	194907
Q9NUK0	MBNL3	0.00360972	0.00056262	36	8478.8	7340.76	9809.52	5620.9	7536.02	6952.17	6883.16	7420.75
Q15833	STXBP2	1e-09	0.000117481	912	207994	159459	184660	148623	199309	205342	206722	213756
Q9UQ80	PA2G4	1.44323e-06	0.000117481	903	2.58184e+06	2.56408e+06	2.55464e+06	2.73165e+06	2.52049e+06	2.54826e+06	2.54209e+06	2.31263e+06
Q8NHJ6	LILRB4	2.02766e-05	0.000117481	325	44776.6	56811.1	48317.2	45900.9	48105.6	49123.7	55889.2	62374.5
O95613	PCNT	0.00010812	0.000117481	2415	63068.6	49407.4	61732.3	48673.9	66660.5	63521.6	66795.7	74533.5
P78371	CCT2	1e-09	0.000117481	1275	1.32163e+06	1.21599e+06	1.29434e+06	1.35972e+06	1.29708e+06	1.27941e+06	1.33938e+06	1.37611e+06
Q9Y2U9	KLHDC2	3.70703e-05	0.000117481	96	20425.6	17608	25906.2	24855.5	23796.1	24618.5	20451.8	24572.4
P04049	RAF1	4.1493e-06	0.000117481	540	170511	134323	180688	161618	181225	169432	175782	145135
P61764	STXBP1	1e-09	0.000117481	372	43812.3	45161.8	39713	40126	44415.3	43760	51140.6	34174
P49902	NT5C2	1.44323e-06	0.000117481	558	169658	141924	163394	155137	181681	186236	172160	179015
O95926	SYF2	0.00442325	0.000117481	306	159159	87496.8	140837	109198	139348	149808	130200	192622
P0CAP2	POLR2M	2.02766e-05	0.000117481	264	41580.3	38606.5	41992.6	30948.3	45772.4	41585.5	44072.1	51315
Q5SRE5	NUP188	1.20269e-07	0.000117481	1101	95592.5	74830.4	92571.9	71477.3	97819.4	95164.6	87700.2	72870
Q2TAY7	SMU1	1e-09	0.000117481	563	345980	330607	327863	312061	345501	337748	352778	329579
Q96PK6	RBM14	7.57702e-06	0.000117481	719	737196	669099	746002	642509	737520	746994	773096	785625
Q96RK0	CIC	1.13527e-05	0.000117481	270	44335.3	30247.7	39732.6	35661.5	44846.7	38078.3	44044	47183.7
Q96HA7	TONSL	1e-09	0.000117481	851	60159	45502.7	59485.4	40874.5	66666.2	62569.5	65218.7	68988.8
Q8IYB8	SUPV3L1	0.000269908	0.000118078	741	115766	108614	106497	96800.1	113066	112809	109272	97650.6
Q92804	FUS;TAF15	3.70703e-05	0.000117481	318	2.41238e+06	2.78419e+06	2.39737e+06	2.73923e+06	2.51318e+06	2.47835e+06	2.34679e+06	3.51796e+06
Q9UHB9	SRP68	1e-09	0.000117481	823	174990	150736	194880	175087	190237	191852	170707	142064
Q8NB49	ATP11C	1.44323e-06	0.000117481	423	39021.8	30181.9	42211	34222.2	40133.7	38926.3	37356.7	44472
Q6ZMI0	PPP1R21	3.70703e-05	0.000117481	514	19303.4	14280.7	19047	13465.7	21221.7	20520.2	20015.2	21914.3
Q9UHW9	SLC12A6	0.00228306	0.000117481	587	83552.9	67507.6	87286.4	66410.3	76526.6	81442.5	78153.5	73012.7
P11388	TOP2A	0.00547986	0.000117481	1102	138056	121754	144939	128062	136125	135043	114174	138602
Q8N8Z6	DCBLD1	1e-09	0.000117481	249	33166.6	25395.5	33937.7	26675.4	32848	33084.9	35003.6	34746.9
Q9Y2W6	TDRKH	1e-09	0.000117481	350	57180.7	53359	65132.4	49783.5	67564.5	60050.6	65306	51514.3
O43432	EIF4G3	3.70703e-05	0.000117481	569	43480	34279.3	37914.2	39397.7	39248.9	42607.5	43617.1	46636.3
Q15075	EEA1	3.70703e-05	0.000117481	1509	175396	149989	174253	153035	181405	176528	181574	221393
Q9P2E9	RRBP1	2.02766e-05	0.000117481	1555	1.67738e+06	1.43337e+06	1.56024e+06	1.53708e+06	1.63616e+06	1.65378e+06	1.7929e+06	1.7942e+06
Q6YHU6	THADA	3.70703e-05	0.000117481	913	26870.2	22592.5	26293	24063.8	26939	28750.6	25202.7	18484.8
O14744	PRMT5	9.62155e-07	0.000117481	586	273235	257619	251207	222634	251608	254148	262720	240901
Q01664	TFAP4	0.000102088	0.000117481	271	31873.1	31386	30454.2	23027.5	35166.7	29749.2	27798.6	36835.9
O15083	ERC1	1e-09	0.000117481	123	99033.6	76686.2	106444	120475	97830.6	112633	101208	140392
Q12980	NPRL3	1.20269e-07	0.000117481	271	16436.6	14459	16433.9	16290.7	18989.4	18554.6	17874.6	17569.6
Q9UPN4	CEP131	0.000766805	0.000117481	811	31739.8	23226.5	30304.9	25197.3	31193.6	34172.3	34888.1	38021
O60645	EXOC3	3.00673e-07	0.000117481	654	81104.9	71876.5	84387	70161.3	83423.8	76621.5	84121.4	77926.6
Q3T8J9	GON4L	0.00553829	0.000117481	192	7756.62	6589.3	7110.02	4302.3	10835.4	8486.27	8883.5	8277.78
Q7Z3J2	VPS35L	1.13527e-05	0.000117481	652	21304.1	15620.7	21114	18015.8	21582.8	21330.6	20392.6	17292.5
Q12866	MERTK	1.13527e-05	0.000117481	133	10516.4	12669.5	12785.2	11990.6	9485.15	13339.9	12728.6	17528.6
Q969Q5	RAB24	1.20269e-07	0.000117481	315	170116	152960	167307	156565	162244	165606	163603	135366
Q5SVS4	SLC25A14;SLC25A30	1e-09	0.000552303	38	6486.42	NA	7545.64	5821.09	5018.51	6023.85	5566.86	5014.11
Q9UK73	FEM1B	1.13527e-05	0.000117481	566	23069.6	20203	24272.1	21537.2	29115.2	27821.6	26390.1	26414.6
Q9HA77	CARS2	4.5419e-05	0.000117481	476	146553	144882	154484	148167	156812	147818	159209	155420
Q69YQ0	SPECC1L	4.81077e-07	0.000117481	836	72670.4	52874.3	71629.1	55333.1	74840.2	74132	70272.2	76049.3
Q9HC35	EML4	2.96918e-05	0.000117481	1277	549320	471369	566404	441762	553449	557804	574290	597085
Q32P44	EML3	0.000264207	0.000117481	677	92860.4	85466.6	101210	88301.5	102423	99744.2	104581	92654.7
Q9Y4F1	FARP1	3.70703e-05	0.000117481	297	8810.53	7476.87	8346.23	9147.94	9061.22	9329.77	7381.22	10552.8
Q96SY0	INTS14	1.13527e-05	0.000117481	391	51201.3	39830.6	54375.8	43195.4	56480.1	48507.8	51837.9	46834.6
Q16555	DPYSL2	3.70703e-05	0.000117481	943	1.71953e+06	1.4595e+06	1.68938e+06	1.48507e+06	1.72847e+06	1.70871e+06	1.73048e+06	1.9345e+06
P24941	CDK2	1.20269e-07	0.000117481	470	140432	96944.9	138792	102966	153191	139129	146389	116880
Q15149	PLEC	1.80404e-07	0.000117481	6567	541060	525849	535865	517626	534946	528774	540161	546384
P54098	POLG	1e-09	0.000117481	553	40531.5	32376.6	37598.8	31490.5	39176	40427.4	38007.6	33529.2
Q9NWZ5	UCKL1	0.000161956	0.000117481	379	46599	43198.9	49950.9	41259.7	52102.5	45198.5	50655.1	50542.4
Q6ZMZ3	SYNE3	0.00202734	0.000117481	931	51000.5	38178.2	48223.6	37633.2	48017.5	49923.7	47286.6	32791.9
P20248	CCNA2	0.00142053	0.000117481	281	133564	94307.7	134969	98117.3	126507	124457	148477	120057
O43747	AP1G1	4.63039e-06	0.000117481	779	925068	740012	932740	756924	939359	937947	896385	728769
P54920	NAPA	1e-09	0.000117481	603	741001	745735	732321	775022	746779	770510	762608	588219
Q9H115	NAPB	2.02766e-05	0.000117481	196	25632.4	15709.1	26093.4	26167	24498.6	29211.4	27659.3	23720.2
Q68EM7	ARHGAP17	1.20269e-07	0.000117481	478	117164	86751.2	116252	94560.6	120165	111454	126554	135624
P09417	QDPR	2.40539e-06	0.000117481	377	367896	266613	360238	246502	365606	359439	352771	405922
Q8NFW8	CMAS	1e-09	0.000117481	500	90123.3	63763.4	101392	71548.3	100125	105637	102981	55428
Q9NRD1	FBXO6	0.00296244	0.000117481	132	18515.6	18191.4	20443.9	8825.02	18718.1	22439.5	20909.3	19921.4
Q86UK7	ZNF598	1.20269e-07	0.000117481	715	88636.9	90394.6	92602.6	85149.2	94235.1	97338.7	99396.2	76494.3
P46019	PHKA2	0.00122011	0.000117481	373	24153	20863.8	22597.7	22867.9	23090.3	24119	21827.1	19359.8
P46020	PHKA1	1.20269e-07	0.000117481	558	24422.1	16996.6	26947.7	19851.9	24008.9	23351.5	22485.8	19906
P34897	SHMT2	2.96918e-05	0.000117481	1024	1.64886e+06	1.78693e+06	1.6284e+06	1.59231e+06	1.59518e+06	1.64203e+06	1.70082e+06	1.51992e+06
Q12788	TBL3	1e-09	0.000117481	979	224761	164784	230096	165919	241616	237151	235626	207182
O95319	CELF2	6.01346e-07	0.000117481	522	1.1078e+06	1.16475e+06	1.12131e+06	1.10003e+06	1.11115e+06	1.08831e+06	1.14812e+06	1.12731e+06
Q92879	CELF1	7.8175e-07	0.000117481	425	694665	707198	697026	622967	758157	735679	785912	723671
Q8NB16	MLKL	0.00180636	0.000117481	248	88584.8	69894.8	95243.6	73625.9	86291.7	96412.5	93303.9	48351.4
Q96FS4	SIPA1	8.46965e-06	0.000112397	397	30489.6	20478.8	26719.6	21006.2	26765.5	30075	28420.6	31091.9
Q92922	SMARCC1	2.52566e-06	0.000117481	972	447576	390404	443868	380331	438756	437653	476143	450791
Q96RT7	TUBGCP6	5.38977e-05	0.000117481	377	11530.1	9316.72	15861.3	12410.8	15059.2	17514.2	13560.8	12173.4
Q96CW5	TUBGCP3	1.13527e-05	0.000117481	780	76447.7	49911.8	72955.1	58654.9	67665.7	75304.5	69986.8	58587.1
Q15057	ACAP2	6.01346e-07	0.000117481	718	280006	196994	303326	220275	301466	296682	304644	290639
Q9H0D6	XRN2	1.20269e-07	0.000117481	1261	446236	383359	424959	376876	441854	430743	426010	446039
P78549	NTHL1	1e-09	0.000117481	169	39642.4	48981.2	51334.2	41497	36516	46471.4	41607.5	21473.1
Q9NRV9	HEBP1	7.81756e-06	0.000117481	275	185560	132158	182644	157176	187303	177732	193393	113970
Q9BV73	CEP250	5.38977e-05	0.000117481	591	17542	11555.7	16502.1	15494.4	18046.2	14745.1	19294.2	19311.4
Q5PRF9	SAMD4B	7.85498e-05	0.000117481	227	11933.6	11257.7	12761.8	14269.3	14266.9	13195.2	14145.2	12430.8
Q92797	SYMPK	3.72836e-06	0.000117481	1396	135585	112587	138218	122225	134685	138243	124291	97920.4
O75643	SNRNP200	3.00673e-07	0.000117481	3548	442443	359217	444562	391479	441699	445608	430790	368886
Q53GL7	PARP10	5.38977e-05	0.000117481	581	33372.9	27431.4	29903.8	22038.8	33485.1	32481.3	32087.4	36249.6
Q9BRX8	PRXL2A	1.13527e-05	0.000117481	136	48242.5	47230.5	56398.8	41219.7	53874.7	47337.2	45299.7	42280.2
Q12872	SFSWAP	1.20269e-07	0.000117481	529	43441.7	33013	39343	33297.8	35105.8	37242	35968.6	40006.9
Q9BZH6	WDR11	3.70703e-05	0.000117481	1061	87129.5	75887.3	86237.4	71207.5	87907.7	85612.4	80939.7	69827.5
Q96GD0	PDXP	0.00030637	0.000117481	373	102937	73312.2	97549.1	84618.9	106870	98761.8	97692.8	84899.8
P42684	ABL2	3.70703e-05	0.000117481	397	14093.5	11808.1	16575.5	11609.3	15650	14489.6	15138.4	13562.8
P11172	UMPS	1e-09	0.000117481	630	309545	272231	328955	285976	321032	320765	318048	235099
P14317	HCLS1	2.10472e-06	0.000117481	730	2.94565e+06	2.83132e+06	2.99971e+06	2.64325e+06	2.75839e+06	2.80554e+06	3.03076e+06	3.60635e+06
Q9UIF9	BAZ2A	0.00426948	0.000126871	709	24019.6	20943.8	24911.5	19999.5	26198.6	22873	25502.5	28761.1
P41227	NAA10	9.62155e-07	0.000117481	408	428883	236230	368169	254603	391796	396059	392135	407348
Q8NDH3	NPEPL1	0.000539945	0.000117481	145	10574.6	10222.9	8649.13	12138.1	11622.2	12749.4	11684.6	12169.5
Q9H0L4	CSTF2;CSTF2T	1.20269e-07	0.000117481	533	296702	280684	320937	275669	295178	302542	316524	356541
Q86UW7	CADPS2	1.13527e-05	0.000117481	854	56573.9	41761.5	49248.8	50403.3	54170.6	52005.3	46140.4	44827
Q9Y5V0	ZNF706	1e-09	0.000226168	20	211836	174753	232764	189323	162022	167968	157134	219432
Q96MW1	CCDC43	0.000102088	0.000117481	253	80232.6	101135	98348.7	85709.8	99963.9	99738.5	96306.3	65025.4
Q9UPN3	MACF1	1.20269e-07	0.000117481	7232	148332	129907	158292	129305	154441	157685	158423	140210
O00401	WASL	0.000677828	0.000117481	115	14509.7	19252.3	16091.3	17592.6	15854	15583.2	18717.4	10217.3
Q9C0C9	UBE2O	1e-09	0.000117481	1109	155397	135178	157718	140569	165055	162672	167475	161208
Q96EV2	RBM33	1.80404e-07	0.000117481	609	176960	132061	165354	148704	184825	191059	193599	173489
Q13813	SPTAN1	1.80404e-07	0.000117481	5133	1.14546e+06	1.09057e+06	1.12485e+06	1.07193e+06	1.12203e+06	1.11568e+06	1.17359e+06	1.306e+06
P78346	RPP30	2.02766e-05	0.000117481	397	174156	122577	168583	138029	177655	163380	173247	151186
Q9H8H0	NOL11	1e-09	0.000117481	686	116715	96433.9	120098	108190	113933	112253	106431	87532.3
Q9Y613	FHOD1	1.20269e-07	0.000117481	816	103650	89249.9	110912	91537.9	110046	117873	104672	80459.3
P07814	EPRS1	1e-09	0.000117481	2949	1.12241e+06	963437	1.13858e+06	1.05115e+06	1.10297e+06	1.11874e+06	1.15045e+06	996693
Q14004	CDK13	0.000992666	0.000117481	576	435156	375542	397284	368061	465000	433925	466592	411602
P0C7T5	ATXN1L	1.13527e-05	0.000117481	291	26481.7	23166.7	24271.4	26398.2	25618.5	26580.3	26781.2	38887.1
Q8TBK2	SETD6	0.000249856	0.000117481	65	11086.4	6476.78	5470.54	13015.3	9823.03	12183.2	9911.21	10251.8
Q8ND30	PPFIBP2	3.60808e-07	0.000117481	480	19500	18630.7	22439	18498.4	22498.9	21352.3	22473.5	22938.4
Q99959	PKP2	0.000102088	0.000117481	964	186388	159253	188689	176482	189076	192578	186716	194946
Q9BRR8	GPATCH1	1.20269e-07	0.000117481	437	40709.9	27462.2	41889.1	27881.8	35748.6	35198.7	40682.9	39298.6
Q969F9	HPS3	3.18714e-06	0.000117481	515	20111.9	16108.8	19279.3	17023.4	19300.1	21467.9	20265.8	17040.1
Q9P287	BCCIP	1e-09	0.000117481	412	220480	178999	218395	194876	223758	228111	221436	213863
Q3ZAQ7	VMA21	1.80404e-06	0.000552303	60	95637.6	70376.4	88753.3	47624.7	77515.1	93518.9	57898.9	51247
Q15173	PPP2R5B	4.5419e-05	0.000552303	54	5444.28	NA	5316.38	7970.66	6699.86	4890.97	4186.15	2997.23
Q8WVV9	HNRNPLL	1e-09	0.000117481	607	137945	122674	143073	118861	141041	144661	143042	153277
O95602	POLR1A	1e-09	0.000117481	1456	50355.1	44240.9	53000.6	45465	52554.2	55918.4	48161.3	42745.6
Q13217	DNAJC3	1e-09	0.000117481	646	467570	463935	468531	454838	457966	457841	480637	387357
P78316	NOP14	7.85498e-05	0.000117481	569	44235.7	36362.5	43444.8	31393.7	41647.1	49742.2	38021.7	42285.3
Q14147	DHX34	2.02766e-05	0.000117481	626	22127.3	18200.8	23298.1	19733.9	24998.2	24712.7	22883.3	22507.9
P42345	MTOR	0.000794726	0.000127049	1866	45704.5	35013.2	51778.4	36606.9	47594.3	48307.4	44015.4	36515.8
Q9H3S7	PTPN23	9.62155e-07	0.000117481	1289	93062.4	77832.3	85175.2	71368.9	94445.8	97939.1	96475.5	92533.5
O00459	PIK3R2	1e-09	0.000117481	207	19047.3	22641.5	19793.9	14397.4	21654	21999.7	18876	18476.1
O00139	KIF2A	3.70703e-05	0.000117481	628	234304	201182	225932	215397	226528	230481	234995	184515
P49327	FASN	1.20269e-07	0.000117481	3634	1.04831e+06	1.0123e+06	1.07023e+06	1.02663e+06	1.07909e+06	1.0737e+06	1.06859e+06	915580
Q9H773	DCTPP1	0.000235871	0.000117481	323	197820	156581	203401	169458	185023	190902	167974	221176
P50583	NUDT2	1e-09	0.000117481	239	368677	397912	394736	400416	388687	403671	376175	257946
P62851	RPS25	0.00219601	0.000117481	114	1.74769e+06	2.4201e+06	1.82456e+06	2.15231e+06	2.09531e+06	1.98979e+06	1.42798e+06	492873
A6NC98	CCDC88B	1e-09	0.000117481	1225	353720	284266	356218	270202	364956	364560	382432	412729
O96013	PAK4	0.000264207	0.000117481	175	10235.7	13027.2	12243.3	12211.2	10907.1	12057.3	13926.4	11240.7
Q96MT8	CEP63	0.000327519	0.000117481	206	7914.71	8229.64	8104.08	10000.9	9211.13	8905.02	7379.92	10973.7
O43524	FOXO3	1e-09	0.000117481	309	321426	328000	337865	301399	329925	321293	317882	328243
Q9H2Y7	ZNF106	1.80404e-07	0.000117481	682	14032.2	11602.8	13540.7	11087.2	15300.7	14675.3	13294.2	12217.4
P62910	RPL32	1.13527e-05	0.000117481	279	1.91199e+06	1.9791e+06	1.98823e+06	1.91146e+06	1.98327e+06	1.95226e+06	1.60221e+06	935285
Q9UNQ2	DIMT1	1e-09	0.000117481	385	78266.7	54342.8	83820.8	59339.8	90244.3	93234.7	57110.4	73349.6
P78527	PRKDC	1e-09	0.000117481	5647	818207	752905	895024	804037	841763	874430	759323	600328
O95831	AIFM1	3.70703e-05	0.000117481	693	422554	401465	402920	406667	417872	419180	433678	456268
Q04637	EIF4G1	2.02766e-05	0.000117481	1904	859564	774800	905605	778027	895721	856788	854206	761194
Q13362	PPP2R5C	1e-09	0.000117481	312	139028	100049	131139	89953.7	132509	116932	119982	97137.6
O95714	HERC2	0.00123338	0.000117481	735	10032.1	11917	9767.58	8516.91	9810.72	10390.2	8996.11	8595.41
Q9UIA9	XPO7	1e-09	0.000117481	1068	157451	126626	158648	137823	157478	151879	148281	120508
P61201	COPS2	1.13527e-05	0.000117481	690	262769	247750	264191	253216	273319	268042	275279	259175
Q6Y7W6	GIGYF2	1e-09	0.000117481	735	215606	172115	216796	174218	211168	220096	230917	260274
Q9P2G1	ANKIB1	0.00122011	0.000117481	256	15640.3	12788.3	16182.5	12213.9	13709.5	16924.2	16407.8	10303.5
P55084	HADHB	1.80404e-07	0.000117481	820	1.10914e+06	1.12561e+06	1.15449e+06	1.1366e+06	1.10717e+06	1.12176e+06	1.14181e+06	762096
P52757	CHN2	0.00236908	0.000117481	220	15701.7	9064.53	16598.2	12138.5	15181	16864	15272.6	14954.3
Q9BUE6	ISCA1	1.13527e-05	0.000117481	139	35911.7	37502.2	37168.3	41260.1	37123.9	36384.6	40174.5	38734.7
P15336	ATF2	4.5419e-05	0.000117481	274	34082.2	33719.2	33119.2	29373	33232.6	26488.3	39367.5	42060.6
Q9H6S0	YTHDC2	7.85498e-05	0.000117481	1252	45785.7	38424.8	47582.3	34449.8	49253.8	47242.9	42348.4	37808
Q9BS40	LXN	1e-09	0.000117481	120	279256	166629	270476	218885	273779	274593	266630	259427
Q96L73	NSD1	0.000147508	0.000117481	129	18009.8	11693.4	18373.1	19432.7	20935.8	15634.9	21832.3	26356.6
O76024	WFS1	2.40539e-06	0.000117481	385	67269.9	55033.1	67718.2	47495.8	54646.8	60964.2	61644	36923.9
Q86YD7	FAM90A1	4.5419e-05	0.0103323	17	NA	NA	NA	NA	NA	NA	NA	NA
P54886	ALDH18A1	0.00010812	0.000117481	1207	662074	603643	653199	620450	669331	665450	668649	532787
Q9NS69	TOMM22	0.000228541	0.000117481	218	446702	494541	493700	463321	480559	508737	477764	424136
Q9UJX2	CDC23	4.20944e-06	0.000117481	511	66216	56244.8	73424.6	59451.7	70122.9	65437.3	58298.2	56792.8
O43303	CCP110	0.000483354	0.000117481	319	15809.7	13751.7	15325.7	12162.2	14995.3	14279.5	13300.5	13462.7
O95248	SBF1	1e-09	0.000117481	1244	65718.8	50778.6	64506.6	53542.3	60848.1	62692.3	60946.6	57349.9
Q9HAU5	UPF2	1e-09	0.000117481	906	95832	87309.9	86366.1	73041.2	90833	89481.8	96598.4	84533.9
Q9ULV0	MYO5B	1e-09	0.000117481	1302	126310	99634.7	129101	104873	134726	146076	124921	117175
Q16891	IMMT	1.20269e-07	0.000117481	1303	930961	903044	914143	891578	896894	883794	929347	822422
Q9UPR0	PLCL2	6.01346e-07	0.000117481	548	26333.8	26116.5	32910.8	23279.8	33247.9	31350.2	30488.3	28589.1
O60725	ICMT	1e-09	0.000117481	114	22933.6	13699.9	21097.1	17536.5	16045.5	21047.3	10081.7	12582.6
Q8IZ69	TRMT2A	1e-09	0.000117481	733	119924	87605.2	120729	93868.5	128783	136061	125758	112519
Q96G03	PGM2	1.13527e-05	0.000117481	881	321366	295658	324717	268048	328580	316978	332709	346084
P14923	JUP	2.02766e-05	0.000117481	729	49364.6	45004.5	47112	38649.6	45641.7	45540.1	51874.8	53476.3
Q10567	AP1B1;AP2B1	1.13527e-05	0.000117481	1210	438746	439993	439034	428532	441843	425401	427906	383118
Q14191	WRN	1.62364e-06	0.000117481	392	16215.4	14656.8	16975.6	16044.2	18388.5	18390	19385.4	17871.9
O15111	CHUK	3.70703e-05	0.000117481	440	28832.4	26647.8	30000.3	20982	31800.5	31185.9	29852.6	33228.2
O14920	IKBKB	2.02766e-05	0.000117481	618	77793	58020.5	79632.4	63264.2	84815.4	84589.1	80679.4	73440.9
Q9P0K7	RAI14	0.00010812	0.000117481	724	37794.4	25917.4	33784	28368.1	35985.9	35762.3	37420.7	44407.3
Q9BTW9	TBCD	0.00110702	0.000124456	734	54463.3	49257.1	60989	49937.3	61500.2	62774.4	54852.8	50234.6
Q9Y2V7	COG6	2.96918e-05	0.000117481	425	24377.2	23510	21940.3	20824.6	22397.5	24925.5	24557.4	25286
Q9NX74	DUS2	0.000147508	0.000117481	404	27657.8	26527.4	31579.8	23690.9	27377.6	27493.3	29200.8	22545.3
Q6KC79	NIPBL	0.00010812	0.000117481	1445	48668.1	40767.1	52323.2	47420	52075.9	54332.8	49412.5	43261.3
Q8NE71	ABCF1	1.20269e-07	0.000117481	662	180192	157012	180824	155918	171682	179381	167714	127236
Q8TEQ0	SNX29	5.38977e-05	0.000117481	541	38643.5	40093.6	45506.3	38778	42056	44079.4	38317	35313.6
P42765	ACAA2	6.01346e-07	0.000117481	753	701285	543570	723998	673493	697600	704970	697835	602500
O60449	LY75	4.81077e-07	0.000117481	1047	78942.3	64641	82326.5	62498.7	75553.4	81010.2	75423.4	76455.2
Q86V48	LUZP1	0.00446275	0.000117481	586	32632.2	25925.9	35869	28798.5	38688.5	38890.5	41383.5	52059.3
P25787	PSMA2	1e-09	0.000117481	355	749698	618592	695754	558348	703699	668864	704514	621482
Q8NEZ5	FBXO22	1e-09	0.000117481	304	83087.1	82155.3	83601.8	87795.6	87302.6	83057	89294.3	84007.7
Q92581	SLC9A6	7.8175e-07	0.000117481	257	26236.4	19950.9	27361.2	24842.8	27203.2	27078.7	29201	28823.2
Q8WXI9	GATAD2B	1.08242e-06	0.000117481	597	196905	135134	182168	152349	195996	186352	186591	228490
Q86Y07	VRK2	7.85498e-05	0.000117481	248	17594.1	16836.7	20531.3	14037.2	17276.8	17060.6	16948.1	10238.5
Q9Y4P8	WIPI2	1e-09	0.000117481	333	76212.1	52708.1	72193.8	55087.4	76269.9	75755.1	74838.4	67630.2
P46063	RECQL	1e-09	0.000117481	1005	445156	362386	433880	360883	436187	436705	449673	387904
P08574	CYC1	1.32296e-06	0.000117481	418	588815	449356	623191	517505	584803	567230	608400	405130
Q9BV44	THUMPD3	1e-09	0.000117481	522	93088.5	80213.4	94967.7	78567.8	101804	89209.9	87847	65196.2
Q8IY81	FTSJ3	1.20269e-07	0.000117481	682	143378	143216	153520	146752	171984	162086	134450	150548
Q9Y4L1	HYOU1	3.70703e-05	0.000117481	1712	2.21995e+06	2.11341e+06	2.13234e+06	2.21565e+06	2.10431e+06	2.13236e+06	2.20269e+06	2.21799e+06
P50750	CDK9	2.02766e-05	0.000117481	284	138715	93036.1	159801	129064	146914	153412	143910	138279
Q9Y6E0	STK24	2.40539e-06	0.000117481	476	687336	675295	666114	608703	688192	664689	706876	716830
O00506	STK25;STK26	0.00010812	0.000117481	144	198539	259698	242577	257961	230938	216681	235804	231566
P07948	LYN	1e-09	0.000117481	474	81148.3	69997.2	89267.6	62363.4	88086	85015.6	91261.3	95389.7
O75489	NDUFS3	1e-09	0.000117481	489	900456	882381	891929	896675	868024	868563	895258	863742
Q8ND04	SMG8	3.70703e-05	0.000117481	663	58790.1	52095.5	59022.3	41032.4	64287.4	60697.6	60795	60136
Q6F5E8	CARMIL2	1.62364e-06	0.000117481	777	56421	50900.1	65019.8	41768.2	63650.4	63014.7	56996.5	53968.2
Q8NCN4	RNF169	1.80404e-07	0.000117481	393	27377.3	21201.6	27037.9	22070.8	30379.8	28138	26695.6	35034
Q9UBP6	METTL1	1e-09	0.000117481	279	225536	167976	224711	208428	239880	233312	232958	253273
Q86Y37	CACUL1	2.22499e-06	0.000117481	176	23226.7	13800.2	19519.2	18618.7	22173	22231	24266.5	22396.1
Q14244	MAP7	0.000398601	0.000117481	268	45903.6	53574.5	52842.9	41263.3	54144.2	52181.5	51875.1	73792
Q8NF37	LPCAT1	1e-09	0.000117481	468	221697	188370	232350	204394	217694	222092	197576	153293
Q9UKV3	ACIN1	1e-09	0.000117481	1050	384995	289529	378529	321241	372229	372998	382177	426080
Q9UHJ6	SHPK	1.20269e-07	0.000117481	430	85465.7	68797.9	83601.3	64518.1	84328.1	81033.9	78931.9	85705.6
Q99856	ARID3A	2.02766e-05	0.000117481	307	132259	96085.7	125610	114110	139295	124400	135045	135399
Q96GQ7	DDX27	0.000102088	0.000117481	785	217189	225748	256382	255149	244678	252221	224142	113912
Q8TF72	SHROOM3	0.00535388	0.000117481	628	16284.6	15811.4	15496.6	12769	15795.3	13808.2	18548.2	25608.4
P31146	CORO1A	3.70703e-05	0.000117481	713	3.52518e+06	3.67081e+06	3.4206e+06	3.63645e+06	3.25784e+06	3.30829e+06	3.36912e+06	3.29875e+06
Q92947	GCDH	7.8175e-07	0.000117481	488	545566	551994	563193	455182	530659	551980	533586	569043
A0FGR8	ESYT2	1.13527e-05	0.000117481	826	103873	86341.2	99216.7	81447.7	93715.2	95542.5	96600.7	74520.4
Q96BH1	RNF25	1.80404e-07	0.000117481	229	57964.5	56075.9	65846.7	56290.5	64356.2	62023.4	61379.8	71507.7
P53420	COL4A4	0.00459248	0.00692363	30	3946.65	2676.43	2792.69	NA	2313.45	2820.21	NA	2222.41
Q15181	PPA1	1.74391e-06	0.000117481	611	2.20643e+06	1.86874e+06	2.10496e+06	2.07655e+06	2.15657e+06	2.12617e+06	2.27908e+06	2.38394e+06
Q15233	NONO	1e-09	0.000117481	1150	2.15435e+06	2.0727e+06	2.24671e+06	1.97358e+06	2.23985e+06	2.23726e+06	2.28346e+06	2.32778e+06
Q5K4L6	SLC27A3	0.000676618	0.000365097	36	NA	5532.13	8508.61	4984.95	10633.8	NA	13142.4	7346.91
Q8N612	FHIP1B	0.00129365	0.000117481	264	14300.9	14681.3	13964.3	13181.2	14294.2	14824.4	14078.9	10553.4
Q3KP66	INAVA	1e-09	0.000117481	267	22852.9	24032	23639.7	21895.8	24927.9	26590.2	24973.7	30176.7
P35658	NUP214	1e-09	0.000117481	1517	163002	141563	165114	135455	166152	164013	171496	178241
Q15120	PDK3	1e-09	0.000117481	404	281229	261227	283896	255336	307380	303953	312102	270310
Q92610	ZNF592	3.70703e-05	0.000117481	600	56574.3	44145.5	45708.4	46727.8	50189.9	47320.4	49290.3	54739.4
Q9H490	PIGU	0.00030637	0.000117481	162	88157.2	46762.3	84353.2	86141.7	82532.8	80761.4	81678.2	64749.1
Q5T6F2	UBAP2	0.000426759	0.000117481	574	150412	140135	151808	155388	160457	157955	143608	169328
Q7L2J0	MEPCE	1.26283e-06	0.000117481	491	79578.9	58159.4	87961.8	77523.3	88859.7	91412.9	76968.4	76515.2
Q5T4S7	UBR4	1e-09	0.000117481	4290	176305	152623	184431	154655	187395	181047	168351	135343
P16298	PPP3CB	0.000154439	0.000117481	219	85172.3	70942.8	88737.1	68079.3	83231.8	80817.7	89870	88367.9
Q5M775	SPECC1	0.00030637	0.000117481	763	134851	128603	128054	107330	128046	130931	135697	146391
Q9HAF1	MEAF6	1e-09	0.000117481	134	80390	81894.6	87180.2	74374.6	86536.7	70502.4	77335.7	99964.3
Q08623	PUDP	1.13527e-05	0.000117481	289	212439	178134	193659	165273	194615	184021	211926	234601
O75691	UTP20	2.02766e-05	0.000117481	1711	68285	52181.9	67291.7	59046.4	68967.1	72127.1	59767.7	60997
Q9H334	FOXP1	1e-09	0.000117481	194	15936.6	9789.07	14122.3	14595.1	14107.4	13780.1	13045.2	19590
O75694	NUP155	3.70703e-05	0.000117481	1315	166247	131885	164921	131102	167764	165833	157515	137225
Q9Y6H1	CHCHD2	1e-09	0.000117481	79	383025	231586	330994	216841	362179	337947	347126	462885
Q96CF2	CHMP4C	0.000405308	0.000552303	51	27671.4	15832.8	22627	32578	32959.7	24378.4	24701	19107.3
O95817	BAG3	1.92431e-06	0.000117481	542	41038.7	34157.3	40723.2	36339.7	42117.5	44485.4	47628.2	57337.6
Q9BRP8	PYM1	1e-09	0.000117481	140	197572	143648	177122	147677	204463	195732	197949	295840
O60331	PIP5K1C	1.20269e-07	0.000117481	255	14571.4	12265.9	17827	12616.4	16025.2	15555.5	16541.6	16864.8
P27987	ITPKB	6.01346e-07	0.000117481	448	18352.3	13324.7	18378.5	15470.2	20819.6	17965.8	17912.3	17385.5
P18583	SON	1e-09	0.000117481	1788	352205	348343	336698	330892	338766	334948	364203	336288
O75808	CAPN15	6.26987e-05	0.000117481	168	11947.3	12745.3	12482.9	5453.01	14031.6	13134	10260.6	14331.6
Q9UGP5	POLL	0.000348715	0.000117481	303	11546.2	10311.7	10661.8	8689.86	13232.9	12897.8	12979.8	11125.1
Q9BUL5	PHF23	1.14256e-06	0.000117481	118	55432.7	63985.4	53241.1	66260.5	50074	51135.6	61080.9	75065
P41440	SLC19A1	0.000405308	0.000117481	172	164269	97822.6	142356	88832.2	128965	130235	132231	124936
P37837	TALDO1	1e-09	0.000117481	545	2.87427e+06	2.76482e+06	2.75429e+06	2.95411e+06	2.65016e+06	2.60859e+06	2.64594e+06	2.53387e+06
P06132	UROD	1.26283e-06	0.000117481	401	358210	318019	379951	348398	400131	384109	391022	457192
Q9BTC0	DIDO1	1.13527e-05	0.000117481	1289	50146.2	43405.6	48065.7	48667.2	49105.6	51541.8	52179.8	43668.1
Q9NV66	TYW1	0.000102088	0.000117481	257	16100.6	14038.2	16960.2	17690.5	17732	20039.1	20609.7	13545.8
P62995	TRA2B	1.80404e-07	0.000117481	334	992931	1.02508e+06	1.0324e+06	891704	993847	979985	1.09922e+06	1.43026e+06
Q8WY91	THAP4	1.20269e-07	0.000117481	183	10565.6	5435.52	10527.7	8820.67	9671.09	9262.85	11285.5	11586.3
P04075	ALDOA	3.72836e-06	0.000117481	1252	5.05603e+06	5.02858e+06	5.31936e+06	5.55812e+06	5.07509e+06	5.06533e+06	5.2801e+06	5.63979e+06
Q5T160	RARS2	3.36755e-06	0.000117481	644	47568.4	34083.9	43842.5	32876.4	49737.6	44060.4	47228.2	42331.8
Q99543	DNAJC2	3.60808e-07	0.000117481	581	111339	95704.1	103138	97596.7	108339	106924	113351	104944
O43826	SLC37A4	0.000102088	0.000117481	166	71520	57490.9	62908	49808.2	69839.4	65812.7	67467.1	51551.1
O75449	KATNA1	1e-09	0.000117481	161	31584	24262.1	33366.7	33245.4	27983.7	35528.9	29000.6	22131.7
Q5JTH9	RRP12	0.000168953	0.000117481	1177	116730	99659	128397	97821.7	122374	123035	102909	101462
B5ME19	EIF3C;EIF3CL	1.80404e-07	0.000117481	1041	1.23487e+06	1.12137e+06	1.25404e+06	1.10873e+06	1.2641e+06	1.27487e+06	1.20797e+06	1.05054e+06
Q13952	NFYC	2.02766e-05	0.000117481	166	132783	119606	133815	195366	149276	146562	133089	139067
Q16134	ETFDH	4.63039e-06	0.000117481	682	119655	87931.3	115078	100591	120570	114486	124611	107173
P19367	HK1	1.20269e-07	0.000117481	513	44841.7	43805.5	47855.2	45462.3	48920.8	45968.6	48135.7	37980.5
Q9UPY3	DICER1	1.13527e-05	0.000117481	880	29136.7	21915.7	29665.5	21882.6	28009.6	28303.7	30209.1	27098.7
Q9NZL4	HSPBP1	4.81077e-07	0.000117481	555	296768	224202	288822	227391	301227	290385	299805	291222
Q96D71	REPS1	6.01346e-07	0.000117481	508	57662.6	37679.4	55066.2	36368.5	56191.5	54341.9	57670.6	52870.7
P23610	F8A1	7.85498e-05	0.000117481	174	23944	21872.6	31532.6	20222.5	28621	37218.7	26431.9	29380.9
O75071	EFCAB14	0.000154439	0.000117481	50	10616.6	NA	7876.65	NA	8510.4	8459.14	7676.74	9808.13
O14492	SH2B2	1.80404e-07	0.000117481	360	69243.9	49657.5	72443.1	49467.3	62249.1	65108	67225.7	66988.9
Q13488	TCIRG1	7.85498e-05	0.000117481	582	157375	145534	147294	112821	146777	144187	149796	152648
Q96B54	ZNF428	1.32296e-06	0.000117481	80	77100.9	100198	84613.1	73829.3	107859	106270	105172	190862
P48729	CSNK1A1	0.00010812	0.000117481	212	83952.3	74879.2	82648	83585.5	83506.4	84366.4	74726.2	78747.4
Q13233	MAP3K1	2.02766e-05	0.000117481	316	16380.6	16331.4	17842.5	16240.5	21727.3	15859.3	18591.7	18315.8
Q96K83	ZNF521	1.06794e-05	0.00011892	68	8009.81	NA	8327.73	8239.7	4007.33	5838.77	6866.2	8735.66
P35914	HMGCL	1.20269e-07	0.000117481	255	110467	101506	106526	108109	109406	107032	109141	99727.3
Q8TDY2	RB1CC1	0.000363116	0.000117481	773	24256	23486.9	25004.6	22746.7	28174.7	26655.7	24722.6	24673
Q9UMR2	DDX19A;DDX19B	1.13527e-05	0.000117481	742	371833	314301	371233	295750	363165	361436	379119	350189
P49750	YLPM1	0.004659	0.000117481	1462	119481	110305	125290	88650.7	126720	125510	125820	171352
P30622	CLIP1	2.58579e-06	0.000117481	824	29328.5	26141.7	32878.6	21820.3	28114.1	31742.9	33211.1	41300.6
Q5VIR6	VPS53	2.10472e-06	0.000117481	640	78218.9	58134.4	66980.2	49948.2	78580	73595.3	70221.1	65823.2
O94915	FRYL	0.00154831	0.000117481	1262	35230.3	29527.9	38721.4	33101.5	38138.8	35886.4	37536	29326.4
Q8IVM0	CCDC50	1e-09	0.000117481	348	161667	120908	148058	121605	169515	156388	183714	189525
O43592	XPOT	6.37431e-06	0.000117481	942	207139	162459	200874	168862	205008	195902	189289	158822
Q6NXR4	TTI2	1.80404e-07	0.000117481	252	30013.1	23742.8	33188.9	20347.9	34075.6	32984.4	36062.4	31570.4
Q5VT06	CEP350	3.70703e-05	0.000117481	949	34102.5	27795.4	30492.7	28067.7	32471.1	34365.6	35848.8	36002.7
Q9NSI6	BRWD1	0.000677828	0.000117481	275	17041.4	18236	17849.2	13829.9	17149.1	18129	18750.5	14547
Q96I24	FUBP3	1e-09	0.000117481	667	390407	313702	372941	316266	380003	396145	399038	473903
O96011	PEX11B	8.29864e-06	0.000117481	334	213217	189728	233450	188149	228136	240505	222394	234018
Q9UKY7	CDV3	1.74391e-06	0.000117481	488	2.11574e+06	2.21417e+06	2.05765e+06	2.04849e+06	1.9554e+06	1.80858e+06	2.18215e+06	2.93007e+06
O00116	AGPS	1e-09	0.000117481	749	127108	92908.6	132461	91348.3	131890	128588	121207	118271
O75367	MACROH2A1	9.62155e-07	0.000117481	529	961635	940778	1.16383e+06	1.03035e+06	1.14592e+06	1.10965e+06	882921	936765
Q9NRA8	EIF4ENIF1	0.00879526	0.000127049	744	74019.6	61047.9	71219	71609.5	70624.2	71413.2	76284.1	91306.9
O00154	ACOT7	1e-09	0.000117481	393	615151	586517	599265	577687	618887	634515	642312	611695
Q86SQ7	SDCCAG8	4.5419e-05	0.000117481	141	5068.16	2483.66	4568.98	3536.53	6098.37	5496.42	5023.09	6063.38
Q96HY6	DDRGK1	4.69052e-06	0.000117481	231	106373	112496	107189	103653	98494.3	98313.7	92512.9	74728.9
P31323	PRKAR2B	0.00413986	0.00011892	230	24859.3	17069.7	23223.3	17224.7	19978.9	23016.4	22265.1	21578.6
Q9UKM9	RALY	1e-09	0.000117481	417	2.34314e+06	2.16509e+06	2.38292e+06	2.237e+06	2.30903e+06	2.30512e+06	2.15682e+06	1.52408e+06
O75170	PPP6R2	0.00010812	0.000117481	747	57355.7	43465.5	53114.8	44725.6	57613.4	54225.3	55424.1	52697.4
Q9BSJ2	TUBGCP2	1e-09	0.000117481	1019	64834.6	50601.4	65932.9	55527.5	68204.3	66160.6	63498.9	55975
Q96NL6	SCLT1	0.00224925	0.000117481	154	3755.3	2952.08	5614.62	4005.34	5862.65	4047.02	4514.6	6009.02
P10109	FDX1	2.02766e-05	0.000117481	123	58825.2	51291.6	59848.8	56887	60246.5	49808.1	56756.3	50942.5
P13861	PRKAR2A	4.81077e-07	0.000117481	542	180859	163751	177211	151551	186787	178123	182718	181174
Q96JM3	CHAMP1	1.13527e-05	0.000117481	1092	128572	117580	132968	110380	135806	128786	123987	136055
O60262	GNG7	1.80404e-07	0.000117481	79	104979	109916	107738	131759	119976	124661	127705	119896
Q2M3G4	SHROOM1	2.10472e-06	0.000117481	144	9088.04	5190.07	7979.73	8117.91	9699.93	8212.24	6743.57	8702.89
Q93086	P2RX5	0.00142669	0.000117481	164	14868.4	15357.8	18604.2	14610.7	16702	13152	16950.3	12094.1
Q13422	IKZF1	3.06687e-06	0.000117481	463	114809	90771.6	110802	92308.8	103992	103480	16579.3	20626.7
Q9NZM3	ITSN2	0.00734176	0.000127049	991	84839.2	70858.7	80998.5	68695.3	83282.6	82183.6	87880.6	91726.4
Q7Z3B3	KANSL1	2.88647e-06	0.000117481	333	23362.1	18192.4	21852.9	16983.1	20746.7	19797.3	19518.1	21258.8
P09525	ANXA4	3.00673e-07	0.000117481	404	142164	127434	135597	136149	144090	141031	140104	106359
Q96CM8	ACSF2	0.000100869	0.00011892	323	20854.9	14640.9	22693.9	19783.9	23393.9	22408.9	24148.6	23932.5
Q12959	DLG1	0.00141418	0.000117481	549	105797	95419	107829	88760	116705	112086	115712	119917
Q8TEQ6	GEMIN5	1.13527e-05	0.000117481	1533	119977	92628.3	122106	92745.1	121584	124957	110793	87664.2
O60291	MGRN1	3.60808e-07	0.000117481	173	10923.7	7514.35	9677.19	9835.03	11038.8	9840.54	10206.7	7968.62
P23588	EIF4B	1e-09	0.000117481	635	1.22234e+06	1.2352e+06	1.18358e+06	1.21312e+06	1.10832e+06	1.06532e+06	1.16501e+06	1.36823e+06
Q9Y5B9	SUPT16H	4.5419e-05	0.000117481	1312	627147	644676	633361	630501	609487	622716	640751	545574
Q92538	GBF1	3.70703e-05	0.000117481	1725	147116	109773	155870	117769	151813	152861	143734	112330
Q9H8E8	KAT14	9.90467e-05	0.000127049	81	10972.3	10186.4	9980.09	16252.9	10571.7	11307.3	12318.7	9137.71
O96007	MOCS2	2.58579e-06	0.000117481	138	60513.2	49806.5	60817	57236.5	58730	59146.2	67599.7	63258.1
Q08378	GOLGA3	0.000235871	0.000117481	1509	56160.2	45683.6	50694.3	41912	54077.1	50346.2	56214	67465.9
Q96N66	MBOAT7	0.000102088	0.000117481	137	97776.3	77435.6	104517	47905	91067.9	102823	100308	70238.9
Q8IYB1	MB21D2	2.02766e-05	0.000117481	292	28699.5	19607.6	28649.2	25075.7	31522	29805.7	27933.1	30232.1
P11182	DBT	3.00673e-07	0.000117481	515	63665.2	51916.4	67622.7	54262.9	64053.1	67835.8	65330.5	45967.5
O14521	SDHD	1e-09	0.000226168	40	95201.2	65356.4	98113.2	55270.8	94113.2	103601	95727.8	70908.1
A2RRP1	NBAS	2.96918e-05	0.000117481	1868	65906.6	57715.3	60108.6	55385.5	65870.9	67880.8	65275.9	52745.5
Q02880	TOP2B	1.20269e-07	0.000117481	1685	263090	233370	287841	242194	279280	282897	231451	212308
Q9UHL4	DPP7	1e-09	0.000117481	471	277327	222446	290499	238686	302982	302968	310918	322887
P53041	PPP5C	1.5635e-06	0.000117481	834	325654	282716	329283	264792	337037	341834	337970	387904
P51948	MNAT1	2.02766e-05	0.000117481	230	39158.4	37435.5	49562.6	34901	48816.8	45934.3	49324.3	49218.6
Q5TCZ1	SH3PXD2A	0.000787299	0.000117481	85	4661.48	NA	4755.97	8703.38	2680.2	6177	5599.37	6162.93
O15439	ABCC4	0.000426759	0.000117481	347	20616.5	17950.7	19960.7	13782.8	21033.4	17465.3	19639.8	20939.4
Q14678	KANK1	2.02766e-05	0.000117481	591	45589.5	30938.2	43150.7	31564.8	41651.1	42600.3	46152.3	47303.3
O75592	MYCBP2	2.02766e-05	0.000117481	2269	113751	84527	111488	76988.9	112307	117875	109157	83951.7
Q9UI08	EVL	0.000483354	0.000117481	380	26122.6	18541.3	26573	21388.1	27776	30565.7	29969.2	34798.1
Q5T5U3	ARHGAP21	0.000483354	0.000117481	187	6247.16	6187.68	5321.02	7187.77	5229.97	5340.52	5701.71	6760.7
O15127	SCAMP2	1.13527e-05	0.000117481	159	185080	141847	179203	135664	185307	179192	185742	196997
Q9NZM4	BICRA	0.00167157	0.00011892	226	54575	50104.1	54683.6	36484.5	45948	54035	53486.3	69751.2
O95819	MAP4K4	0.000184453	0.000117481	230	11243	10711	9468.28	10612.8	13378.2	9634.81	10430.7	13522.7
Q16633	POU2AF1	1.20269e-07	0.000117481	97	132906	102280	146362	118263	116993	113954	119870	92368.4
Q02156	PRKCE	0.000897821	0.000117481	75	5393.65	3253.23	4366.26	2269.91	5527.67	3673.69	4278.75	6576.41
Q7Z5J4	RAI1	0.000870178	0.000117481	261	5821.56	6773.56	8300.26	4164.7	7421.23	10015.1	9314.59	10402.5
Q9BYI3	FAM126A	2.96918e-05	0.000117481	418	60429.5	55079.4	61323.9	56302.4	57696	60483.7	59353.3	61579.7
Q15032	R3HDM1	0.00030637	0.000117481	363	39074.2	36404.1	39512.6	34451.1	44367.6	42485.2	40719.1	37046.6
O43242	PSMD3	0.00116713	0.000117481	959	556149	515829	545905	534146	559475	564212	519798	478746
Q9Y2D9	ZNF652	0.000168953	0.000117481	82	10316.7	12623.4	10744.6	8743.74	8211.46	9001.18	6432.66	8820.49
Q9NRF9	POLE3	1.20269e-07	0.000117481	170	227101	199565	232446	241478	221833	194072	243529	182146
Q15058	KIF14	0.00179997	0.000117481	812	45702	38673.3	48255.1	35461.5	48563.9	53852.9	49797.6	42955.8
Q9BQF6	SENP7	0.000242615	0.000127049	213	19684.2	15853.6	15387.7	14313.5	18892.4	23137.7	20691.6	16687.1
Q9H269	VPS16	1e-09	0.000117481	808	94888.1	84315.6	97309.5	77125.7	97688.4	99363.2	94027.9	91649.5
O60885	BRD4	1.20269e-07	0.000117481	703	92073.2	84683.4	92885.4	76560.1	99425.6	94822.7	99834.5	80244.9
Q14126	DSG2	0.000123826	0.000117481	608	142116	121662	137454	121682	141266	143810	149304	159728
Q9Y3F4	STRAP	6.43444e-06	0.000117481	631	608129	511976	606830	520362	581213	580627	600777	676892
Q9UJA5	TRMT6	4.02903e-06	0.000117481	442	52827.8	52024.5	50381.8	45683.8	51995.6	51608	51093.5	40860.1
Q8WUK0	PTPMT1	0.000503629	0.000117481	131	27364.7	23107.6	25213.4	33146.8	29321.6	30252.2	27207.2	28546.8
Q8N1F8	STK11IP	3.70703e-05	0.000117481	603	31005.7	31070.6	34990	29111.6	35152.6	32455.3	33488.2	28114.9
Q96BD5	PHF21A	0.000490677	0.000117481	217	14301.7	7309.37	15274.4	10655.9	16611.7	18987.2	18926.3	20240.6
O95210	STBD1	2.96918e-05	0.000117481	407	125250	95356.3	135668	102658	133983	135177	130559	114736
Q8WUF5	PPP1R13L	2.02766e-05	0.000117481	251	17024.1	15105.2	12761.2	12046.4	16793	15447.9	14768.1	12744.9
P82094	TMF1	0.00889571	0.000117481	943	75127.6	65736.2	75530.9	70448.9	75139.8	79139.6	84805.5	96939.2
Q8N9M1	C19orf47	1.13527e-05	0.000117481	155	12014	10646.6	15206	5158.07	13184.8	12117.9	8214.31	6350.46
Q9HCL2	GPAM	4.81079e-06	0.000117481	30	3839.26	7068.29	2286.34	NA	4680.55	1205.6	3540.82	4937.25
O15294	OGT	2.96918e-05	0.000117481	1115	239003	184098	243798	194805	251146	254793	257053	250456
Q9HCC0	MCCC2	3.00673e-07	0.000117481	841	321399	270876	309978	295824	302687	307752	317898	312572
Q53GS7	GLE1	1e-09	0.000117481	468	67643.8	54191.1	59298.1	56718.4	75511.1	72423.8	68707.2	63932.4
Q9Y4I1	MYO5A	1.20269e-07	0.000117481	1652	121117	103219	127957	113617	127605	128084	124736	107578
Q14683	SMC1A	1.32296e-06	0.000117481	1853	470606	393110	485017	452302	490099	513046	459869	181635
Q9H8G2	CAAP1	0.000363116	0.000117481	133	44775.8	24297.7	39535.9	29400	33186.2	41995.7	37818.7	52581.8
P57740	NUP107	9.62155e-07	0.000117481	851	196344	165342	204287	178693	215340	205004	191083	175629
Q99615	DNAJC7	1e-09	0.000117481	801	291444	259884	303260	291024	290584	284487	296501	247790
P53365	ARFIP2	0.00942245	0.000127049	228	39736	36747.7	45131.1	38135.2	55023.2	44985.6	45774.4	46993.3
Q53H96	PYCR3	1.74391e-06	0.000117481	326	192019	147375	169123	143889	185634	194463	196620	193010
Q13895	BYSL	1e-09	0.000117481	566	250797	205456	250328	226104	252126	264463	241063	225943
Q9Y3Q8	TSC22D4	0.00010812	0.000117481	216	76390.6	64801.2	80284.9	68805.3	69754.4	72687.4	78031.8	84894.1
O95900	TRUB2	1.20269e-07	0.000117481	273	44786.1	27458.4	48111.4	35622.8	55435.1	52800.7	37161.4	28897.7
Q8N9Z2	CCDC71L	1e-09	0.000117481	107	12868.4	10829.7	18452.2	14963.8	17330.2	15981.1	14464	9213.57
Q96GG9	DCUN1D1	3.48782e-06	0.000117481	286	241316	239887	246605	233920	254262	256555	244417	227428
P13667	PDIA4	1.20269e-07	0.000117481	1606	2.27226e+06	2.43843e+06	2.28674e+06	2.4138e+06	2.16429e+06	2.18706e+06	2.30418e+06	2.26204e+06
P80303	NUCB2	1.13527e-05	0.000117481	383	34633.3	30061.3	50218.1	26197.8	44049.3	36809.2	37086.2	53653.8
Q86X29	LSR	1e-09	0.000117481	364	82531	75580.9	82505.6	78911.4	80309.5	79239.9	90566.9	109209
Q01415	GALK2	0.000293813	0.000117481	351	136545	110166	146619	102693	141573	152780	147056	123085
Q14204	DYNC1H1	1e-09	0.000117481	5917	242207	199062	251864	205946	247107	248528	231841	182614
Q8IXZ2	ZC3H3	0.000951972	0.00328634	30	1488.42	NA	1570.31	NA	2448.34	1265.48	2403.68	1623.23
Q6IE81	JADE1	0.000539945	0.000117481	197	11233.5	9025.4	10394.8	9691.04	11251	10937.2	10535.9	11299.4
Q8N128	FAM177A1	1.13527e-05	0.000117481	58	15804.6	6387.54	12725.9	5328.75	10162.1	14342	13229.4	15821.9
P35612	ADD2	0.00056152	0.000117481	335	98965.5	88179.2	111370	101431	110965	126937	104162	130040
Q9BXK5	BCL2L13	1.99852e-06	0.000127049	430	134902	107348	144906	123827	139075	140013	136438	112899
Q15436	SEC23A	1.13527e-05	0.000117481	452	81231.3	56269.9	79383.1	58568.9	77033.8	75075.2	81064.7	71714.9
Q49A88	CCDC14	0.000483354	0.000117481	88	6532.27	6797.1	6011.81	5394.45	6625.48	6024.58	6705.16	4604.45
Q9BQ39	DDX50	0.00019154	0.000117481	519	79847.7	60214.7	90838.4	72615.7	89864.8	92537.9	84100.6	65426.7
Q9NUL3	STAU2	1.14256e-06	0.000117481	555	112949	99479.6	121095	97840.2	122062	121417	110183	82966.9
Q7L266	ASRGL1	2.02766e-05	0.000117481	169	60815.5	33290.2	64394.7	63719.6	76162.4	66846.4	68316.6	75944.6
Q86U90	YRDC	7.8175e-07	0.000117481	153	26707.6	22932.4	27571.3	27049	31445.8	31311.2	32399.3	32292.1
Q6Y1H2	HACD2	4.81077e-07	0.000117481	79	71791.2	38386.3	72774	61455.7	72670.4	48638.9	74949.6	36439.6
P48539	PCP4	1.80404e-07	0.000117481	133	596914	484055	614784	511047	587238	564966	540547	516627
P22314	UBA1	7.85498e-05	0.000117481	1659	1.86638e+06	1.72941e+06	1.92309e+06	1.83593e+06	1.86706e+06	1.8933e+06	1.86878e+06	1.91743e+06
O75152	ZC3H11A	1e-09	0.000117481	435	188638	180378	195154	168958	196169	207007	192097	235851
Q96F86	EDC3	1.80404e-07	0.000117481	657	131975	81973.5	124860	111895	130684	123077	130022	121883
P11766	ADH5	2.02766e-05	0.000117481	332	129285	102497	133592	112030	125404	133584	131852	144499
Q9UKK3	PARP4	1.20269e-07	0.000117481	1011	52059.8	43217.9	51760.4	41495.5	50220.1	48392.1	52497.8	46105.3
P13804	ETFA	2.02766e-05	0.000117481	342	56163.7	40142	50909.6	44080.8	52048.4	51807.5	51927.6	54121.5
Q8WVT3	TRAPPC12	0.00010812	0.000117481	366	23574.7	23254	23110.6	22078.5	26023.5	24743.8	24899.1	23772
P14921	ETS1	1.20269e-07	0.000117481	241	12857.4	12692.9	12902.1	8966	12805.1	12304	11283.6	13485.5
P01911	HLA-DRB1;HLA-DRB5	0.000168953	0.000117481	152	101839	110397	105735	76352.2	92607.2	98935.3	104744	108849
Q92599	SEPTIN8	1.80404e-07	0.000117481	267	627934	583439	615204	639637	578806	587125	554052	641627
Q05823	RNASEL	1.44323e-06	0.000117481	371	55558.1	36544.7	46537	50596	54798.1	47058	53081.5	45230.8
P10809	HSPD1	0.00442325	0.000117481	1988	4.47988e+06	4.14711e+06	4.45128e+06	4.95575e+06	4.10484e+06	4.19105e+06	4.38578e+06	4.47603e+06
Q15814	TBCC	3.60808e-07	0.000117481	249	121630	111400	119065	116854	121198	121567	127835	121040
Q99460	PSMD1	4.02903e-06	0.000117481	1430	637722	488863	638689	594066	641900	629746	616298	541973
A1L0T0	ILVBL	1.62364e-06	0.000117481	593	100770	74328.4	103022	93627.2	95841.1	98212.9	89847.2	58677.1
Q01844	EWSR1	1.74391e-06	0.000117481	259	1.90541e+06	1.73789e+06	1.6766e+06	1.19752e+06	2.31913e+06	2.04946e+06	1.43463e+06	2.21254e+06
P34913	EPHX2	4.02903e-06	0.000117481	458	73276.6	69723.1	75508.8	69377.4	73452.5	69936.7	64992.1	67688.1
O95684	CEP43	1.20269e-07	0.000117481	271	46788.4	31575.1	50534.9	30793.6	49168	49163.8	46683.2	48816.5
Q29RF7	PDS5A	3.60808e-07	0.000117481	1341	110187	91636.2	110150	98551	118302	118510	110517	94053.1
Q8WUM4	PDCD6IP	1.62364e-06	0.000117481	1210	656619	621281	654468	601965	640293	614739	651551	637894
Q8N2Z9	CENPS	2.96918e-05	0.000117481	100	100624	86727.6	111438	73429	86156.3	96782.2	96945.7	117576
Q9NR30	DDX21	3.18714e-06	0.000117481	898	286120	242805	280621	249280	282337	298713	296558	250620
O95071	UBR5	0.000341917	0.000117481	1886	138225	102541	139589	115570	143408	134768	133924	111085
P40926	MDH2	1.20269e-07	0.000117481	609	5.02977e+06	6.41904e+06	4.98353e+06	6.43581e+06	4.83795e+06	4.82795e+06	5.03541e+06	5.09571e+06
Q6P9B9	INTS5	3.60808e-07	0.000117481	504	27032	16912.9	24841.3	17974.3	29675.9	30601.7	24064.3	19218.3
P13716	ALAD	1e-09	0.000117481	334	109015	96512.7	98779.4	95403.6	96555.1	109863	113558	131101
Q13206	DDX10	3.70703e-05	0.000117481	746	37187.7	37417.3	43489.8	27843.5	43661.9	40554.5	37781.3	40887.8
Q86YT6	MIB1	0.00010812	0.000117481	579	21381.2	17951.4	20878.7	19769.9	21415.4	20345.8	24628.2	29085.3
Q9Y4E6	WDR7	4.5419e-05	0.000117481	467	22573.1	22194.4	23804.8	19482.6	22712.4	24808.1	24471.7	20604.7
Q96KC2	ARL5B	0.000483354	0.000552303	51	7282.65	10994.1	7914.16	3987	7651.73	10830.6	10039.3	9415.97
Q9Y6Y1	CAMTA1	0.00848472	0.00440899	40	5768.75	NA	7248.57	NA	4945.14	4543.6	3059.65	2877.51
Q13435	SF3B2	1.80404e-07	0.000117481	1508	665203	582434	635749	641159	655552	648670	667924	744490
Q6V1X1	DPP8	0.000843505	0.000117481	354	23013.8	20673.5	22800.3	20187	26181.2	21475.9	22803.9	18931.5
Q9BZE4	GTPBP4	1.13527e-05	0.000117481	681	106416	81552.4	112162	94372.2	101759	106492	78842.4	79679.6
Q96GX9	APIP	4.81077e-07	0.000117481	357	338134	274845	362334	227508	341721	363737	354630	416683
Q6P2Q9	PRPF8	2.40539e-06	0.000117481	3123	345913	270326	356067	285752	346464	336714	290531	302477
P35222	CTNNB1	0.000161956	0.000117481	196	8548.57	8963.37	6685.17	8249.99	9604.01	9407.89	7395.6	8546.76
Q8N8S7	ENAH	0.000168953	0.000117481	88	6444.26	5742.73	8711.86	6690.92	7461.38	11860.1	8413.59	9195.4
Q9Y297	FBXW11	2.02766e-05	0.000117481	169	31755.6	20243.2	28438.8	26874.1	27806.5	32046.2	30288.9	24697.5
P05023	ATP1A1;ATP1A2	1e-09	0.000117481	1398	1.07074e+06	993961	1.10542e+06	1.07409e+06	1.07705e+06	1.07948e+06	1.09506e+06	1.18708e+06
Q7L8L6	FASTKD5	1e-09	0.000117481	460	61378.9	40491.4	61989.8	40969.9	58501	61067.6	59774.9	42516.2
P06733	ENO1;ENO2;ENO3	0.000102088	0.000117481	948	3.58269e+06	3.73755e+06	3.67336e+06	4.52892e+06	3.40539e+06	3.46225e+06	3.62414e+06	3.23081e+06
P49768	PSEN1	2.02766e-05	0.000117481	74	9271.37	8599.65	8654.66	11248.4	10715.9	8450.26	11767.7	14649.3
Q9UMY1	NOL7	1e-09	0.000117481	161	118082	104812	113490	87404.1	113763	112212	111953	142751
P22033	MMUT	1e-09	0.000117481	772	288464	255591	274629	261635	298287	283786	286396	283417
Q9H9L3	ISG20L2	0.00060338	0.000117481	189	24822.3	19617.2	22399.1	18269.3	20106.6	24948.8	22804.1	12414
Q6P6B7	ANKRD16	0.00030637	0.000117481	245	14512.7	13775.4	12767.5	10692.5	13854.4	13559.6	11938.8	18287.7
Q96QT4	TRPM7	0.00129365	0.000117481	207	9885.52	9364.57	10442.4	6487.3	12351.3	11798.4	9233.31	13556.5
Q8NFQ8	TOR1AIP2	1e-09	0.000117481	517	66613.8	51912.9	69643.9	50826.1	74123.7	70457.9	73897	66459
Q15125	EBP	3.9689e-06	0.000117481	126	554433	379489	632444	378976	435485	529995	493605	340498
P35611	ADD1	1e-09	0.000117481	552	207646	171471	210712	169094	201423	212438	208186	222307
O60294	LCMT2	0.000348715	0.000117481	129	10416.2	12111.8	11701.2	8380.43	9948.12	8983.92	10542.7	9731.57
P46100	ATRX	1.62364e-06	0.000117481	1083	32255.4	28595	34634	32111.8	35696.6	36021	35509.7	35599.4
Q9Y4B5	MTCL1	0.000503629	0.000117481	676	64533.5	57397.7	61089.5	42456.4	58413.1	57077.1	58249.5	67184.4
Q8NEY1	NAV1	0.00010812	0.000117481	663	21201.9	16698	19463.7	12729.3	18650.4	18780.7	19942	17620.6
P51659	HSD17B4	2.96918e-05	0.000117481	1085	613020	546348	590145	560465	608922	617301	624344	513700
P11310	ACADM	1e-09	0.000117481	589	1.39493e+06	1.37592e+06	1.34047e+06	1.22493e+06	1.34656e+06	1.28778e+06	1.37896e+06	1.63041e+06
Q9H6K4	OPA3	0.000161956	0.000117481	76	36394.6	48348.6	51798.7	43987.5	54427.4	47781	49804.9	33719.9
P35568	IRS1	1.62364e-06	0.000117481	312	20261.3	16228.7	16803	14516.7	15178.8	17558.2	19568.7	21828.2
Q9H3K2	GHITM	1.13527e-05	0.000117481	252	218290	232351	232540	229804	216692	221942	217118	154413
O94967	WDR47	0.000398601	0.000117481	85	14515.2	10586.7	16697.4	21299.3	10761.1	11767	17292.9	12151.3
P09884	POLA1	2.02766e-05	0.000117481	937	69625	59324.1	70858.9	62515.1	69198.3	69670.7	63662.1	57841.8
O75955	FLOT1	1e-09	0.000117481	675	286900	259412	297928	239417	292160	307325	302472	295926
Q15311	RALBP1	1e-09	0.000117481	284	44695.1	33250.2	43486.1	39843.6	50498.6	50269.2	36279	43821.9
O15498	YKT6	1e-09	0.000117481	290	155397	90605.6	154290	98387.1	159081	146903	142672	127203
P02545	LMNA	1e-09	0.000117481	943	163446	160977	168583	160730	172390	164672	180778	204645
P51649	ALDH5A1	1e-09	0.000117481	574	656252	588537	689776	622409	660193	670765	677021	532845
Q15262	PTPRK	2.02766e-05	0.000117481	175	4861.02	7132.67	5552.81	7829.15	7140.44	6917.55	5983.93	6648.01
P05141	SLC25A5	2.02766e-05	0.000117481	290	3.39325e+06	3.23478e+06	3.22798e+06	3.16453e+06	3.0507e+06	3.23068e+06	3.45117e+06	3.35975e+06
P12235	SLC25A4;SLC25A6	4.81077e-07	0.000117481	650	2.52539e+06	2.4878e+06	2.57872e+06	2.45663e+06	2.43255e+06	2.52491e+06	2.36478e+06	1.99905e+06
O00186	STXBP3	2.02766e-05	0.000117481	505	69714.8	70732.6	68857.1	62364.4	78392.7	75989.8	71638.3	68640
P49821	NDUFV1	6.01346e-07	0.000117481	541	385503	355183	365895	358300	384539	397278	413620	402528
Q14839	CHD4	2.02766e-05	0.000117481	2348	362631	315157	365583	320428	382601	367847	351445	275819
Q14019	COTL1	0.00010812	0.000117481	149	31650.8	20975.5	26613.8	26975.4	26370.5	25869.9	26390	21787.8
Q8N163	CCAR2	0.000293813	0.000117481	1088	431596	384526	419718	350292	433427	436781	433994	399987
Q9C0B1	FTO	1e-09	0.000117481	717	148740	114124	156889	114398	160541	154978	144503	154059
Q96N16	JAKMIP1	1.13527e-05	0.000117481	491	55822	44382.4	54386.1	46260.1	50361.3	52843.6	51539.6	60105.4
P30419	NMT1	1e-09	0.000117481	538	445604	401545	494330	431973	505752	490927	446389	497845
Q8NBJ5	COLGALT1	1e-09	0.000117481	498	124479	93043.6	118906	91271.6	119153	115977	126509	107720
O15318	POLR3G	2.22499e-06	0.000117481	132	14227.8	9780.95	11298.3	16024.9	17258.9	13685	12675.9	15563.7
P51784	USP11;USP15;USP4	1e-09	0.000868904	528	127727	112664	133397	125300	138682	141462	140134	140173
Q9Y6Y8	SEC23IP	1e-09	0.000117481	788	172262	165914	174600	159202	168788	174405	179638	184348
P11940	PABPC1	1.13527e-05	0.000117481	673	944754	1.07494e+06	931769	881183	946746	914630	979455	968219
O43861	ATP9B	2.02766e-05	0.000117481	379	26986	22707.9	27071.7	19917.9	25389.7	24252	26034.4	26981.2
P51610	HCFC1	1e-09	0.000117481	1611	596566	551892	597765	548813	580958	581323	600063	634150
O95155	UBE4B	1e-09	0.000117481	848	45585.7	37220.8	49504.4	42029.7	46673.8	49740.3	46457.9	40322.2
Q8TF05	PPP4R1	4.5419e-05	0.000117481	570	77348.9	65056.3	78062.2	70910.8	82516.1	82387.7	89010	81298.1
Q96QK1	VPS35	1e-09	0.000117481	1023	417680	396041	426027	417900	427885	419906	408002	364952
Q8NEC7	GSTCD	1.13527e-05	0.000117481	293	14942.5	11344.7	14673.1	12633.9	13892.1	17128.1	12469.7	12530.8
Q6AI08	HEATR6	0.00030637	0.000117481	193	5261.82	6014.65	6764.2	6341.39	5704.64	7799.64	7715.89	6052.58
O95825	CRYZL1	6.37431e-06	0.000117481	208	37891.5	31750.8	35845.5	39571.8	38768.4	40423.7	40257	47530.1
Q99683	MAP3K5	0.000154439	0.000117481	174	52067.1	43826.6	55998.6	54678.6	47011	59878.3	50759.3	41922.4
P00558	PGK1	1e-09	0.000117481	1304	4.24312e+06	4.64112e+06	4.19286e+06	4.92499e+06	4.10132e+06	4.18185e+06	4.47966e+06	4.95014e+06
Q8N653	LZTR1	0.00019154	0.000117481	235	11418.1	9266.87	9131.08	11625.3	11039.8	10121.9	12717.1	9211.75
Q9UPV9	TRAK1	0.00307745	0.000127049	109	19312.8	14934	24925.5	4863.42	21007.1	18985	19894.5	16558.3
Q69YH5	CDCA2	0.000327519	0.000117481	434	24294.1	19499.7	22016.7	16329.9	25093.4	22689.4	24971	29777.2
Q53EP0	FNDC3B	1e-09	0.000117481	689	49935	33356.1	46413.4	39698.5	46291.5	47584.6	45829.4	36194.4
Q96JA1	LRIG1	0.00608356	0.000127049	182	12046.4	11544.3	10737	13188	10875.5	13293.5	13713.2	13457.6
Q15326	ZMYND11	6.61481e-07	0.000117481	249	20275.5	15119.2	22006.9	20385.3	22775.8	18632.3	21505.3	11736.4
O00469	PLOD2	7.51688e-06	0.000117481	371	22345.6	21908.8	26516.3	30561.7	24352.8	24469.3	30386.4	26254.5
Q9UJV9	DDX41	1e-09	0.000117481	754	87250.7	83494.9	84051.2	79922.8	85859.3	89414.9	87884	90826.8
P48449	LSS	1e-09	0.000117481	877	468543	450725	468327	432277	468661	490292	477487	400492
Q96BR5	COA7	1e-09	0.000117481	298	244582	215173	232577	202860	230647	233845	233173	286690
Q9Y5A7	NUB1	2.02766e-05	0.000117481	331	38110.6	26740.2	37972.8	36259.4	36879.2	34498.5	39663.4	40762.1
P42575	CASP2	1.13527e-05	0.000117481	584	157407	113337	148822	135491	153255	142733	157468	157457
Q96T76	MMS19	5.38977e-05	0.000117481	1002	173863	125650	184438	130621	187039	188788	174874	161449
Q14573	ITPR3	6.01346e-07	0.000117481	1429	54972.7	42784	57871.3	41511.7	54188.9	55788.2	51235.4	32358.2
P22415	USF1	1e-09	0.000117481	94	62180.4	76607.7	58176.9	80778.2	63876.8	63395.4	69438	68913.4
Q9H939	PSTPIP2	1e-09	0.000117481	216	28790.8	17743.4	23632.1	22819.1	27072.4	28603.7	32481.5	14877
P36915	GNL1	6.61481e-07	0.000117481	535	92690.6	95268.8	100517	90849.4	97461.1	99544.2	86654.2	80836.1
P26010	ITGB7	0.00010812	0.000117481	1111	1.55589e+06	1.55336e+06	1.61546e+06	1.63106e+06	1.60136e+06	1.60746e+06	1.6708e+06	1.58441e+06
Q6IPU0	CENPP	0.000161956	0.000117481	80	6563.02	5569.88	7838.38	5594.75	7930.74	10824.9	6900.83	7414.32
O95834	EML2	0.00377704	0.000117481	330	34631.3	20357.5	32381.2	27252.4	31134.8	33933.7	39233.6	29692.9
Q5W0V3	FHIP2A	7.85498e-05	0.000117481	600	46482	35493.1	46369.9	43152.4	47234.4	49237.2	48699.1	40756
Q9Y2K7	KDM2A	6.01346e-07	0.000117481	1074	119982	101250	125957	104336	139970	131430	118211	111789
Q8IYI6	EXOC8	2.02766e-05	0.000117481	504	67019.5	60140.9	77509	59956.1	66781.3	66669.7	64441	59114.5
Q14201	BTG3	0.00153491	0.00161273	34	3172.9	NA	4050.52	NA	3526.58	4127.16	2734.65	1027.73
Q8WWI1	LMO7	0.000123826	0.000117481	942	40957	36329.9	41539.8	38546.5	43180.9	43257.1	47651.1	47811.1
Q9Y2G5	POFUT2	3.70703e-05	0.000117481	384	55903.3	45593	59888.7	46188.7	61259.5	60074.6	56760.9	64707
Q9Y6D6	ARFGEF1	0.000214094	0.000117481	1372	94371.7	69783.3	91946.6	70414.5	90781.9	82726.1	82367	70169
Q9Y3S2	ZNF330	1e-09	0.000117481	170	90326.7	73452.9	88088.4	55468.8	90050.9	85083	83915.7	74769.5
Q6PD62	CTR9	1e-09	0.000117481	886	137969	107213	142751	106262	144002	139007	139063	123352
Q8N6H7	ARFGAP2	5.95336e-06	0.000117481	582	269889	228199	269664	217155	263516	263998	263651	240619
Q9NVN8	GNL3L	0.000102088	0.000117481	268	25855.7	24051.9	26289.4	23259.9	27931.4	29862.1	25736.8	17602.5
Q9NR09	BIRC6	1.20269e-07	0.000117481	2415	79558.9	62110.8	80591.8	66727.9	77349.6	78526.3	76347.3	60914.8
Q14847	LASP1	0.000782388	0.000112397	441	1.95278e+06	2.23427e+06	1.98234e+06	2.13994e+06	1.91153e+06	1.8574e+06	2.08067e+06	2.20123e+06
P35573	AGL	1.13527e-05	0.000117481	770	20561.1	13237.2	16775.5	16863.3	17101	17714.2	16681.3	15907.8
Q9Y5J1	UTP18	0.00504004	0.000117481	477	145867	134619	210739	152038	212499	227715	161337	71364.7
P26640	VARS1	1e-09	0.000117481	1908	1.16672e+06	1.09507e+06	1.2268e+06	1.06161e+06	1.22616e+06	1.25695e+06	1.18019e+06	1.08892e+06
P55789	GFER	1.20269e-07	0.000117481	148	82639.6	57833.7	68890.5	54172.7	76205.6	89081.2	76877.1	108485
O75448	MED24	2.02766e-05	0.000117481	673	26756.7	25255.6	31146.4	22368.8	30543.5	31991.6	26964.2	27466
Q9Y2L5	TRAPPC8	1e-09	0.000117481	1095	87660.1	66508	89098.5	66419.4	94856.7	92737.4	90328.3	82995.8
Q96I25	RBM17	2.02766e-05	0.000117481	414	268688	246596	254815	245389	241441	246135	249029	255254
O14686	KMT2D	0.00281786	0.000117481	766	20010.7	22131.4	21087.2	17692.1	21527.4	21730.5	23169.3	24068
Q9HBF4	ZFYVE1	0.000184453	0.000117481	270	10021.1	12048.8	13586	13086.2	12594.8	13898.1	12281.8	17022
Q8NEL9	DDHD1	2.02766e-05	0.000117481	136	7721.13	NA	8231.43	9450.04	6572.1	4588.71	8105.22	7973.95
Q9HCG7	GBA2	1.32296e-06	0.000117481	417	17322.3	14853.5	19938.9	13136	16068.2	16081.2	16675.1	15697.7
Q96N21	TEPSIN	3.84863e-06	0.000117481	59	6368.47	5805.12	6301.65	2143.12	6100.13	5375.52	8372.54	8576.76
Q99536	VAT1	1.20269e-07	0.000117481	426	203108	183862	206560	166987	200055	200596	214663	201907
Q969K3	RNF34	0.00183312	0.000117481	194	9727.07	10726.2	11972	10782	15409	12135.1	16814.6	16329.1
P22234	PAICS	1e-09	0.000117481	601	1.6089e+06	1.85652e+06	1.5598e+06	1.8769e+06	1.52036e+06	1.54988e+06	1.63044e+06	1.22445e+06
P49903	SEPHS1	1.20269e-07	0.000117481	377	233392	258948	236181	231105	239788	245587	267744	273974
O14964	HGS	4.5419e-05	0.000117481	470	137745	138590	131129	125592	142344	142584	149230	153612
P32121	ARRB2	2.70606e-06	0.000117481	333	49951.9	39522.6	39524.9	31007.2	49444.4	44455	40918.2	38533
Q9NQX4	MYO5A;MYO5B;MYO5C	9.62155e-07	0.000117481	285	114229	99565.9	122743	113975	134159	126036	129010	103738
P55769	SNU13	2.70606e-06	0.000117481	213	1.26597e+06	1.31373e+06	1.25436e+06	1.36214e+06	1.18396e+06	1.25198e+06	1.32393e+06	1.15473e+06
Q96M96	FGD4	7.09593e-06	0.000117481	864	116807	88819.7	108978	84759	119399	112700	117260	128063
Q15283	RASA2	1e-09	0.000117481	747	58065.9	42640.9	55355.5	42349	55962.6	57851.8	55597.1	51616.6
P29353	SHC1	1e-09	0.000117481	495	181321	143131	168333	155005	176167	174842	184776	162357
Q9C0C7	AMBRA1	0.00100108	0.000127049	360	15968.8	11851.6	16220.6	14114.8	12776.1	16952.2	14747.3	15544.1
Q6R327	RICTOR	0.00999761	0.000118078	549	17601.1	15879.7	16121.2	14260.4	16875.8	17391	18873.8	16134.1
P29144	TPP2	1.80404e-06	0.000117481	1753	910885	830568	918296	838487	893703	913171	917451	836358
Q8NBX0	SCCPDH	1e-09	0.000117481	380	202514	172890	211499	166783	199947	207957	199322	183568
A0AVT1	UBA6	7.85498e-05	0.000117481	1606	347943	330429	344884	308851	348694	342324	361333	342236
Q14690	PDCD11	3.00674e-06	0.000117481	1271	52091.8	35134.7	50793.7	39165.6	54555.5	55864.9	46386	58826.7
Q8WVB6	CHTF18	1.08242e-06	0.000117481	541	30834	28676.2	29513.9	28559.5	34486.9	39308.1	32679	30755
Q86TJ2	TADA2B	0.000228541	0.000117481	79	4820.48	6352.45	9675.26	9501.78	5246.27	11001.8	7241.34	11613.3
Q6YN16	HSDL2	0.00370707	0.00011892	712	275560	239456	283483	218106	291823	285444	277349	222627
P26572	MGAT1	1e-09	0.000117481	382	287483	234178	297172	227527	277557	278858	293788	286987
P52564	MAP2K6	1e-09	0.000117481	184	40481	37387.9	35790.3	35825.6	44144.7	32854.4	34556.1	39930.7
Q9HCI7	MSL2	0.000398601	0.000117481	123	25771.5	7425.85	18458.2	13831	22843.5	25162.4	18474.5	15137.2
Q6DN90	IQSEC1	3.70703e-05	0.000117481	448	31249.8	22926.7	33090.5	22330	33492.5	36454.8	34454	31266.6
P53801	PTTG1IP	0.00010812	0.0010846	20	12373	14129.5	27326.9	5209.16	16158.8	32216.9	28347.1	13460.5
Q86UA6	RPAIN	0.000255854	0.00011892	74	31536.8	30557.9	33891.8	37939.6	36134.7	22208.3	43619.8	42678.1
Q93063	EXT2	2.02766e-05	0.000117481	114	10332	6624.25	11421.2	3409.01	9000.58	9787.2	11432.2	9043.63
Q96HD1	CRELD1	1.20269e-07	0.000117481	139	19075.3	11833.6	15358.1	9958.07	14267.9	17062.6	11438.3	12759.7
P35998	PSMC2	4.5419e-05	0.000117481	888	908161	820441	881743	933988	890952	876881	905280	888398
P12814	ACTN1	0.00875957	0.000117481	373	15154.1	12948.5	12551.2	10766.5	14646.5	14036.7	12870.9	16816.3
O43707	ACTN4	1.20269e-07	0.000117481	1651	1.577e+06	1.41838e+06	1.54178e+06	1.49615e+06	1.56832e+06	1.57334e+06	1.59225e+06	1.78606e+06
P63272	SUPT4H1	1e-09	0.000117481	80	315108	219846	268360	312323	287056	287085	326231	401281
Q8IV61	RASGRP3	0.00456159	0.00011892	240	38016	37021.2	46725.8	40009	43618.7	42088.3	45811.2	40271.1
Q8WUA2	PPIL4	0.00122011	0.000117481	340	51276.8	50347.6	52520.7	37223.9	56920.6	52388.3	58724.1	68841.7
O14795	UNC13B	6.73512e-06	0.000117481	629	26566.9	22506.4	28684.8	20396	27801.2	28309.6	25409.4	23330.4
O43379	WDR62	1.20269e-07	0.000117481	584	14035.6	13484.9	14807.9	9358.09	13724.9	15383.7	14431.5	14971.9
Q9NS87	KIF15	0.00049704	0.000117481	891	41009.9	29562.2	40136.8	32167.5	41055.7	37728.2	41229.9	46965.5
Q9P2S5	WRAP73	6.73512e-06	0.000117481	102	18623.8	15547.7	20022.1	16006.8	19599.8	19314.8	15245.1	19718
Q86Y56	DNAAF5	2.96918e-05	0.000117481	698	67414.4	50593.9	65933.8	49911.4	65634.5	65242.5	61769.8	57696
P42356	PI4KA	7.8175e-07	0.000117481	1900	234577	191969	238011	217951	253176	251704	234187	207950
O60287	URB1	0.00111382	0.000117481	1319	87282.8	74037.2	93657.8	78607.4	90084	94393.3	81055.8	75744.5
P15104	GLUL	2.02766e-05	0.000117481	191	51221.3	33693.6	49829.5	40896.1	43636.4	47851	38670.5	47337.5
Q9BW27	NUP85	2.96918e-05	0.000117481	742	111293	92876.5	125525	88595.4	117951	117512	110756	99341.3
Q99996	AKAP9	0.00300263	0.000117481	3477	53926.1	45187.7	50421.6	42300.3	52341	50123.6	53807.7	61916.2
Q9BYW2	SETD2	3.9689e-06	0.000117481	877	35164.7	34324.1	36267.7	26351.9	34725.3	37253.1	36779.2	43571.6
Q9BQ67	GRWD1	0.000214094	0.000117481	604	473208	418596	487065	400636	445972	467092	484609	477867
Q8IZL8	PELP1	7.51688e-06	0.000117481	752	226037	188227	225000	216408	221085	229191	217835	207914
P13929	ENO2;ENO3	1.80404e-07	0.000226168	71	757984	819063	760827	613917	732699	723171	669666	781700
Q13772	NCOA4	0.000168953	0.000117481	119	8778.99	7089.49	10137.5	6552.03	8656.65	10883.2	8724.19	7791.88
Q8NHP8	PLBD2	0.000249856	0.000117481	195	55824.2	54093.7	54824.6	42946.3	61788.7	57605.2	64273.2	75481
O94973	AP2A1;AP2A2	1e-09	0.000117481	1118	385927	332967	400505	309975	398475	387749	379930	325346
Q96RL7	VPS13A	0.00010812	0.000117481	1332	31409.2	27256.7	33787.4	28033	34147	33974.4	30161.5	27668.4
Q9ULE6	PALD1	1.20269e-07	0.000117481	1030	121335	112367	126825	109921	126615	129850	127485	93750.9
Q8NC06	ACBD4	0.000102088	0.00621955	73	37287.8	36563	39297	21916.9	29756	33562.1	40294.6	30739.7
Q9UPW5	AGTPBP1	0.000154439	0.000117481	694	23389.9	20713	23710.7	17463.3	24035.4	24774.4	24775.7	22309.4
Q53EU6	GPAT3;GPAT4	0.00122011	0.0261805	45	7484.36	NA	6263.71	7705.84	7294.65	7274.05	7769.98	6015.55
Q15004	PCLAF	0.000264207	0.000117481	195	139139	132961	131820	137756	139612	130927	154368	192787
Q9UBV7	B4GALT7	0.00187973	0.000117481	67	13301.9	16087.4	14550.5	14539	14678.5	16715.8	14110.1	10375.3
P11717	IGF2R	1e-09	0.000117481	2415	230204	180115	227722	179712	230610	227299	230741	233313
Q14146	URB2	1e-09	0.000117481	953	38668.2	31943.1	39635.7	32790.2	44106.1	38749.5	37579.3	30183.6
P15927	RPA2	1e-09	0.000117481	296	439107	372619	440323	445341	420652	433625	481151	471915
Q8IXH7	NELFCD	1e-09	0.000117481	523	146529	124645	140580	130823	156924	140823	135234	136124
P30279	CCND2	5.38977e-05	0.000117481	165	33583.4	39556.7	34018.1	30887.5	36713.4	31971.5	46302.4	32287.9
Q9BXI6	TBC1D10A	1e-09	0.000117481	220	32932.8	29356.5	36291.6	25595.3	36765.1	32795.1	35435.4	32729.2
P52272	HNRNPM	0.00010812	0.000117481	1793	3.64043e+06	3.60183e+06	3.65883e+06	3.44747e+06	3.53459e+06	3.59699e+06	3.7499e+06	3.75816e+06
O14802	POLR3A	2.02766e-05	0.000117481	948	26423.5	24026.8	27083.8	23147.7	27076.3	28861	24307.3	19865.4
P26358	DNMT1	3.70703e-05	0.000117481	1189	59166.1	47522.1	57452.2	46636.2	55750.5	58960.8	55842.4	58279.8
P15498	VAV1	1.13527e-05	0.000117481	1164	445051	420451	466809	434407	470566	472217	461660	396852
Q6ZRI6	C15orf39	1.13527e-05	0.000117481	316	21656.3	20284.1	24196.5	19867	28322.1	24172.6	30127.4	27779.2
Q8N954	GPATCH11	0.00030637	0.000117481	190	130137	116826	153980	122591	139822	148419	153266	152600
P61247	RPS3A	2.02766e-05	0.000117481	668	2.14266e+06	2.24535e+06	2.2087e+06	2.04761e+06	2.14172e+06	2.06838e+06	2.03573e+06	1.09035e+06
Q9Y6D5	ARFGEF2	3.18714e-06	0.000117481	1176	109413	73468.2	103441	84981.1	110922	101432	101470	92349.7
Q9P2D3	HEATR5B	0.00154831	0.000117481	1433	56126.1	48397.4	58853.6	46303.7	60499.2	61971.7	56394.4	46538.6
Q6ZRQ5	MMS22L	1.13527e-05	0.000117481	535	28126.6	17919.8	27266.6	18669.7	29220.9	27244.6	29100.4	18172.2
Q8N5J2	MINDY1	0.000168953	0.000117481	55	6507.09	2326.64	6304.9	2133.65	8913.08	5118.45	7251.67	4254.6
Q6N075	MFSD5	3.36755e-06	0.000117481	55	13644.7	22314.9	19915.7	11224.2	14383.9	19444.5	19419.9	15462.6
Q9NSU2	TREX1	1e-09	0.000117481	192	82829.9	71699.2	89085.3	56435.9	83246.5	94365.4	90777.6	77287.3
Q99797	MIPEP	0.000161956	0.000117481	471	42012.9	43944.2	43991.9	39719.3	44170.4	44100.2	49545.3	40807
Q6ZUM4	ARHGAP27	1e-09	0.000117481	524	60235.7	51628.2	61626.5	45730.6	69661.7	64876.9	61559.1	51497.3
Q16854	DGUOK	2.02766e-05	0.000117481	153	74725.1	65031.1	78962.9	57561.5	77488.6	84185.5	74837.9	97328.3
O60293	ZFC3H1	1.13527e-05	0.000117481	189	13054	7478.22	11060.6	5147.3	9538.49	11365.3	10339.8	11252.3
P42898	MTHFR	3.70703e-05	0.000117481	321	27903.9	24441	28969.8	28131.4	28995.6	30900	29933.7	27091.5
P49368	CCT3	2.22499e-06	0.000117481	1239	1.93165e+06	1.71831e+06	1.9759e+06	1.84746e+06	1.92653e+06	1.98187e+06	1.93867e+06	1.80455e+06
O14976	GAK	1.80404e-07	0.000117481	903	88377.5	71324.4	91976.2	67241.8	94406.4	88706.3	87126.8	81416.4
Q9Y2X0	MED16	0.00262876	0.000117481	419	46624.9	41658	48381.5	48793.1	48959.5	48890.1	49749.8	37716
A6NHR9	SMCHD1	3.00673e-07	0.000117481	2133	133815	116885	130415	117276	132922	131572	137384	121579
Q9BW19	KIFC1	0.00010812	0.000117481	666	68611.2	56118.1	68603.1	54442.3	62834.6	65939	67841.9	56486.1
O95544	NADK	1e-09	0.000117481	310	32523.3	30899	33268	30414.9	33281.9	32815.2	36416.9	31465.6
O43933	PEX1	0.00336426	0.000114561	659	42232.7	44039.4	42114.3	38710.6	44976.9	41137.7	43369.9	45418
P00491	PNP	1.80404e-07	0.000117481	601	812848	631908	759785	599635	759697	762689	777005	939827
Q9BWS9	CHID1	6.01346e-07	0.000117481	447	310198	228880	319104	262309	335966	335933	320925	331633
Q96KQ7	EHMT2	0.000214094	0.000117481	667	59452.6	45951.8	63905.7	40344.2	65119.1	61839.5	68119.4	68403.9
Q6PIJ6	FBXO38	0.000168953	0.000117481	476	34032.2	26065.6	33924	23384	37746.3	33133.6	38301	33048.8
O95373	IPO7	1e-09	0.000117481	1148	560812	547250	567604	534048	560143	574162	548660	477555
Q03989	ARID5A	0.00134029	0.000117481	477	54826.9	43523.1	54825.5	36685.7	50815.5	50663.9	56077.5	45761.9
P23396	RPS3	2.96918e-05	0.000117481	558	2.48534e+06	2.54921e+06	2.69322e+06	2.50395e+06	2.60798e+06	2.65483e+06	2.38501e+06	1.59894e+06
P61163	ACTR1A;ACTR1B	4.81077e-07	0.000117481	500	231152	172817	229466	222883	232954	230659	232335	184516
P42025	ACTR1B	0.0020338	0.000117481	164	100967	78754.4	99419.3	83813.9	121351	117800	123016	102755
Q9Y6D9	MAD1L1	2.02766e-05	0.000117481	699	84106.9	58553.9	82599.9	60033.4	84298.9	78564.4	91458.7	99779.7
P22681	CBL;CBLB	1.20269e-07	0.000552303	736	94576.6	74797.3	93674.7	78145.4	89930.9	93289.3	92209.7	100255
Q9H8Y8	GORASP2	1e-09	0.000117481	275	263538	228269	284162	293369	299085	313143	269349	113438
Q96ES7	SGF29	1e-09	0.000117481	172	45341.4	31714	42964	44205.5	47197.7	43255.1	43328.8	36022.7
O94905	ERLIN2	1.5635e-06	0.000117481	462	141628	143669	135776	145066	140468	146152	152703	126851
Q13409	DYNC1I2	1e-09	0.000117481	421	170612	95581.8	170450	160328	164204	171090	180202	179601
Q68DH5	LMBRD2	1e-09	0.000117481	183	40421.7	33116.6	46865.2	29469.5	43031.8	43323.1	47204.5	39574.1
Q9H8V3	ECT2	1.13527e-05	0.000117481	187	7784.24	6375.5	8177.7	7066.71	7262.56	7631.79	7262.38	4998.37
O75477	ERLIN1	2.02766e-05	0.000117481	232	67672.2	52483.8	74748.4	43283.2	70580.4	63717.7	74608.3	56018.4
O14936	CASK	1e-09	0.000117481	402	18230.4	14280.5	20098.5	15368.2	15974.5	17711.8	18408	21513.6
Q9Y657	SPIN1	2.7662e-06	0.000117481	307	43281.3	38236.2	44075.8	35109.8	50948.6	29901.4	44383.3	40091.8
Q7Z2K8	GPRIN1	0.00049704	0.000117481	207	7133.78	7500.9	7629.28	7175.74	7857.34	7763.81	7528.79	13294
Q567U6	CCDC93	3.70703e-05	0.000117481	591	43472.6	43010.4	45782.1	42327.4	45337.2	47084.9	47849.8	39906.3
O60566	BUB1B	2.02766e-05	0.000117481	616	34679.7	28364.1	36108.5	27758.9	33758.1	37725.9	36270.9	29984.8
P42892	ECE1	4.63039e-06	0.000117481	575	63361.5	52021	63943.7	49445.8	64509.7	66270.1	63911	66631.3
Q8WYJ6	SEPTIN1	1.20269e-07	0.000117481	667	480339	420737	471123	431628	463398	454859	481575	482331
Q15836	VAMP2;VAMP3	3.60808e-07	0.000117481	118	201407	158862	237471	234185	217817	157633	208085	222146
Q6NYC1	JMJD6	4.63039e-06	0.000117481	439	231208	191141	248238	182067	248409	238018	240169	293096
O75792	RNASEH2A	7.8175e-07	0.000117481	420	146846	104364	145971	120721	141430	148250	146223	162335
P19878	NCF2	4.5419e-05	0.000117481	304	31283.1	32874.3	31728.9	25170.2	33277.1	30740.1	34406.6	34859.3
Q15223	NECTIN1	1.5635e-06	0.000117481	412	244480	227527	263325	200897	244471	244261	249707	280423
P03915	MT-ND5	1e-09	0.000117481	148	55109.6	56734.9	51019.4	50091.1	52786.9	48971.3	56370.6	45592.2
P07237	P4HB	2.28512e-06	0.000117481	1145	3.82017e+06	3.73298e+06	3.71385e+06	3.88223e+06	3.57693e+06	3.52466e+06	3.77218e+06	3.56729e+06
Q9BQ52	ELAC2	2.02766e-05	0.000117481	1015	269619	230061	264007	239291	272830	285974	271284	236226
Q68CZ2	TNS3	1e-09	0.000117481	1338	348388	297546	341706	295114	343518	349523	360206	360030
O95433	AHSA1	1e-09	0.000117481	625	780217	875782	789591	796978	777732	762081	799341	691056
Q99504	EYA3	3.70703e-05	0.000117481	306	51690.4	43468.2	56821.4	34351.8	57293.7	55313.9	51603.4	46441.9
P49411	TUFM	3.48782e-06	0.000117481	1210	2.76343e+06	2.56994e+06	2.65634e+06	2.63221e+06	2.61185e+06	2.65378e+06	2.78931e+06	2.60881e+06
P42704	LRPPRC	3.18714e-06	0.000117481	2748	1.0615e+06	1.09138e+06	1.10871e+06	1.08995e+06	1.09962e+06	1.07853e+06	1.07957e+06	842080
Q9NX00	TMEM160	6.01346e-07	0.000117481	77	58524.7	14180.3	45456.6	28888	47480.8	51064	47746.2	25520.1
Q8WXH0	SYNE2	1.80404e-06	0.000117481	3088	30171.3	27919.8	30933.1	26644.3	30615.5	30430.5	32131.2	27152.2
O75843	AP1G2	7.85498e-05	0.000117481	321	24669.9	20876.8	29886.9	15895.5	27554.2	24575.6	24442.8	21455
Q12986	NFX1	0.000412331	0.000117481	704	24206.4	23543.7	26647.7	20842.3	25234.9	28306	26843.7	35037.9
Q8IY37	DHX37	0.000249856	0.000117481	467	28220.3	26634.9	29670.7	27906.4	32663.2	29985.4	26719.8	24749.5
P22307	SCP2	1.20269e-07	0.000117481	550	377784	332110	372744	345396	376055	382306	393980	341449
Q7KZF4	SND1	3.60808e-07	0.000117481	1527	1.89591e+06	1.81785e+06	1.85129e+06	1.90467e+06	1.82711e+06	1.83325e+06	1.86713e+06	1.74757e+06
Q14152	EIF3A	0.000313142	0.000117481	2459	1.05317e+06	920609	1.04835e+06	934841	1.05276e+06	1.04198e+06	1.06389e+06	1.02577e+06
Q9NS00	C1GALT1	1e-09	0.000117481	277	58799	52535.6	66612.3	47150.1	58143.4	66168	67949.4	56676.3
Q9H6R4	NOL6	1e-09	0.000117481	831	155996	126891	165915	126949	165856	169210	155724	146459
Q9H9E3	COG4	0.000249856	0.000117481	605	35430	26782.7	35036.3	35885.7	35689.3	31081.9	35135.6	33106.7
P06213	INSR	2.02766e-05	0.000117481	826	37290.4	28634.2	40708.3	30879.2	42427.3	38796.5	40385	39015.4
O43290	SART1	1e-09	0.000117481	1021	130722	122228	128282	121121	127656	130976	126047	163474
Q13111	CHAF1A	7.85498e-05	0.000117481	815	74249.1	66237.6	66878.3	56714.6	69586.8	71495.1	75958.9	86007
Q00610	CLTC	7.23977e-05	0.000127049	2748	2.08514e+06	1.90229e+06	2.14105e+06	2.06751e+06	2.09389e+06	2.1471e+06	2.11537e+06	1.78341e+06
Q15370	ELOB	6.19124e-05	0.00011892	246	904596	747597	937493	837989	860520	945626	946085	513028
Q9Y2W2	WBP11	0.00552527	0.000117481	614	300947	274350	278967	273023	283387	272590	288387	309303
P61421	ATP6V0D1	1.13527e-05	0.000117481	255	380934	378166	385703	356516	357715	389817	385193	323284
Q9Y3Z3	SAMHD1	1.32296e-06	0.000117481	1300	473482	405516	444818	420405	465756	462119	484773	471610
O75140	DEPDC5	0.00191997	0.000117481	493	19786.7	11699.1	18039.9	17958.5	20977	17138.9	19018.7	17013.1
P48739	PITPNB	1e-09	0.000117481	601	394439	317817	413957	353890	411528	414972	409537	380359
P61970	NUTF2	3.70703e-05	0.000117481	241	1.00175e+06	979843	1.13137e+06	968430	1.10189e+06	1.15841e+06	1.14967e+06	1.25683e+06
Q9H4E7	DEF6	0.000483354	0.000117481	700	102472	91621.8	108028	95717.7	104756	102768	102067	97882.4
Q9NPD8	UBE2T	1e-09	0.000117481	346	164382	140280	172331	133004	176372	175231	179205	182915
Q96AT1	KIAA1143	1e-09	0.000117481	135	62234.1	46244.9	56784	47668.1	64911.7	49646.7	55936.4	74191
Q96BI3	APH1A	2.02766e-05	0.000117481	66	17731.6	19253.2	19316.9	8163.7	18393.2	17354.2	19238.1	13541.2
Q08999	RBL2	0.00010812	0.000117481	375	10423.1	7554.49	11252.8	8812.27	12682.2	9627.45	12701.8	10015.3
Q13948	CUX1	1.13527e-05	0.000117481	616	39868.1	31141.4	38806.4	29440	39914.6	39201.7	40750.9	40076.5
Q13232	NME3	0.00685247	0.00011892	228	94137.6	70910.9	95734.3	77355.4	97488.5	89628.1	81450.4	73420.1
P46939	UTRN	7.85498e-05	0.000117481	1305	19343.7	14753	20118.1	15377	22253.7	20344.9	22338	24115.4
Q86UV5	USP48	1e-09	0.000117481	842	88677.2	70364.1	89735.1	73859	88696.7	84996	91344.3	88309
Q8IZP2	ST13	0.000264207	0.000117481	194	1.32481e+06	1.27854e+06	1.27499e+06	1.18684e+06	1.24481e+06	1.21787e+06	1.24559e+06	1.31437e+06
Q92547	TOPBP1	2.96918e-05	0.000117481	829	30020.7	25834.5	26530	21671.3	29281	28870.9	29930.8	26086.4
Q5THK1	PRR14L	0.00173207	0.000117481	155	9924.57	11195.2	10079	7461.15	9799.1	9649.82	10294.9	11630.3
P14868	DARS1	1.80404e-07	0.000117481	1051	1.2893e+06	1.25256e+06	1.25913e+06	1.25335e+06	1.24181e+06	1.27371e+06	1.34425e+06	1.22951e+06
P35579	MYH10;MYH9	1.20269e-07	0.000117481	4699	2.93628e+06	2.81767e+06	2.91909e+06	2.79207e+06	2.84761e+06	2.85051e+06	2.89723e+06	2.80624e+06
Q12802	AKAP13	0.000412331	0.000117481	1046	23966.3	20889.4	24805	22173.9	22910.2	24641.1	25690.2	22310.1
P00390	GSR	1.80404e-07	0.000117481	681	1.26994e+06	999228	1.24462e+06	1.05632e+06	1.24086e+06	1.21276e+06	1.23924e+06	1.50179e+06
O95573	ACSL3	2.02766e-05	0.000117481	544	111662	106150	116453	101937	108672	116134	112334	82828.3
Q8IZA0	KIAA0319L	2.02766e-05	0.000117481	291	20842.9	22865	22009.8	16254.2	17071.2	18217.1	19235.3	21735.5
Q8TEU8	WFIKKN2	5.80993e-06	0.00707449	4	NA	NA	NA	NA	NA	NA	110324	NA
Q14151	SAFB2	0.000857077	0.000117481	906	463729	405419	444555	368923	453408	446640	477325	551278
P61803	DAD1	4.81077e-07	0.000117481	76	510406	410840	485120	437178	472690	483237	453626	316914
Q5HYJ3	FAM76B	1e-09	0.000117481	169	30027.2	25605.2	27408.6	20990.9	29197.2	25878.6	22361.2	30207.8
Q8TAV0	FAM76A	0.000115776	0.000117481	80	34725.1	27093.1	30764.4	29265.1	32647.8	31975.5	31563.5	48886.8
Q96GS6	ABHD17A	0.00706414	0.000118078	63	15331.5	NA	13591.4	NA	12476.3	16021.3	11272.4	14065
Q9NX40	OCIAD1	8.70777e-05	0.000117481	412	314492	272353	333821	311957	301033	324244	325108	265064
P35237	SERPINB6	1e-09	0.000117481	438	294820	279815	291157	313824	289170	294519	298366	365188
P50452	SERPINB8	0.000249856	0.000117481	193	21937	17987.5	19759.5	19725.8	23922	19563.8	24036.9	26850.2
Q01201	RELB	0.00329256	0.000117481	488	47371.2	54448.7	46358.2	42684.6	47874.3	48099.9	52629.9	54741.7
Q14318	FKBP8	9.62155e-07	0.000117481	349	92987	79595.4	107205	78061.2	106347	110344	103089	63199.3
O94832	MYO1D	1.13527e-05	0.000117481	1294	110176	91651.1	112881	90637.4	115928	120021	112201	110929
Q96F63	CCDC97	3.60808e-07	0.000117481	344	165284	126142	141187	129208	160182	156961	159657	210629
Q96QE5	TEFM	0.00444982	0.000117481	244	26983.2	20095.7	27418	20294.4	30527.2	28095.6	26068.7	19233.6
Q8N3D4	EHBP1L1	0.000214094	0.000117481	987	65690.6	47616.3	60877.2	55852	66478.2	71517.3	67197.4	35676.6
Q9NRA0	SPHK2	0.00106292	0.000127049	74	14490	5627.13	13316.2	9144.8	12810.8	12607.5	9746.21	13539.9
P17535	JUND	0.00423737	0.000117481	90	20734.7	14739.4	15573.5	11615.1	19092.7	12048.8	14491.3	22009.5
Q07157	TJP1	0.00028698	0.000117481	893	25384.8	20463.7	26163.3	22992	25242.6	25125.7	25822.4	31611.4
Q96SD1	DCLRE1C	2.22499e-06	0.000117481	158	16179.4	11193.3	16668.1	11131.7	15674.3	16689.9	17062.5	14523
P29692	EEF1D	0.00574797	0.000117481	825	2.62807e+06	2.38156e+06	2.56072e+06	2.38044e+06	2.5238e+06	2.56448e+06	2.7032e+06	2.91541e+06
P52788	SMS	0.00371094	0.000117481	407	229637	177419	234675	223696	209342	206338	194482	219191
Q96F10	SAT2	4.81079e-06	0.000117481	58	27475.5	10712.3	25509.1	22825.4	24753.9	30037.1	24530.2	23393.1
P15529	CD46	4.81077e-07	0.000226168	273	229304	217321	248548	241171	231483	218099	237165	199605
Q8NDF8	TENT4B	0.00130672	0.000117481	289	15516.1	15238.6	14306.1	18020.7	15555.4	14457.9	16415	15459.5
P09622	DLD	1.20269e-07	0.000117481	599	1.35633e+06	1.30954e+06	1.25585e+06	1.30279e+06	1.21475e+06	1.22005e+06	1.25697e+06	1.43297e+06
P83436	COG7	2.02766e-05	0.000117481	668	52950.4	43623.6	51322.8	53002.8	54161.1	51828.7	54436.9	41110.8
Q9NRF8	CTPS2	1e-09	0.000117481	357	255386	258954	239780	196883	229992	252384	242759	184301
P13612	ITGA4	4.9912e-06	0.000117481	711	163061	142120	165940	146846	161044	156868	167947	186935
Q96H78	SLC25A44	0.00180636	0.000117481	127	13675.6	11603.2	13017.1	11906.8	13126.7	12990.1	13305.5	10367.4
Q96A35	MRPL24	1e-09	0.000117481	344	354403	335546	341262	327150	338345	345260	358005	395479
Q8N766	EMC1	1.80404e-06	0.000117481	996	135506	124317	138991	127022	138960	136756	132319	100364
Q4KMP7	TBC1D10B	3.70703e-05	0.000117481	407	58447.4	47890.3	60544.2	50713.9	61658.3	65478.2	63674.3	63547.1
B9A064	IGLL5	0.000154439	0.000117481	192	2.73634e+06	3.23076e+06	2.77192e+06	4.19365e+06	2.50403e+06	2.65118e+06	2.82635e+06	2.57512e+06
Q8NG31	KNL1	3.70703e-05	0.000117481	1141	45158.5	40904.9	41880.8	34560.8	46053.9	41956.3	48097.1	48744.4
Q9BPZ7	MAPKAP1	1.13527e-05	0.000117481	155	9198.27	6859.66	9368.65	9137.16	12071.3	10204.3	10279	8818.33
Q13445	TMED1	2.40539e-06	0.000117481	139	172024	150696	179076	121682	176015	149938	148592	141582
O14548	COX7A2L	0.00806167	0.000117481	99	66871	60473.4	71829.3	82160.7	68492	72510.2	65768.1	40911.7
O94888	UBXN7	7.8175e-07	0.000117481	502	156726	154091	159619	149065	162898	154310	154478	180071
Q9NYB0	TERF2IP	2.02766e-05	0.000117481	709	166216	157295	173705	155669	169588	163660	167903	200271
Q9H008	LHPP	0.00056152	0.000117481	89	26978	18364.8	24101.3	17210.1	34348.5	32179.3	24114.3	19323.3
P62241	RPS8	0.00119376	0.000117481	420	2.59593e+06	3.16146e+06	2.69432e+06	2.98986e+06	2.66573e+06	2.6604e+06	2.05787e+06	1.55302e+06
P62333	PSMC6	1e-09	0.000117481	733	465733	396588	459165	429766	444937	451776	451445	463258
P08238	HSP90AB1	8.41885e-07	0.000117481	1429	5.73622e+06	6.33924e+06	5.89586e+06	6.33731e+06	5.59914e+06	5.71825e+06	5.97248e+06	5.55328e+06
Q9UHB6	LIMA1	0.00525024	0.000117481	484	43370.2	34591.3	45889.4	34264.5	44213.4	40782.9	49379.2	52567.7
P08865	RPSA	0.000363116	0.000117481	491	2.06581e+06	1.5907e+06	2.04021e+06	2.03832e+06	1.91003e+06	2.01812e+06	2.1373e+06	1.86328e+06
O94887	FARP2	3.70703e-05	0.000117481	393	16232	17376.6	19550.5	12285.6	18956.1	19864	18129.7	18456.1
Q5VW32	BROX	1.13527e-05	0.000117481	249	374213	297283	364770	358515	417020	381830	365002	440271
O14734	ACOT8	0.0023492	0.000117481	323	141713	94759	127078	94943	130808	130173	116318	110552
Q9ULC5	ACSL5	1.13527e-05	0.000117481	524	48351.1	40685.8	47583	35178.9	45737.6	49460.5	48905.8	38683
Q09666	AHNAK	3.56316e-05	0.000127049	4318	433884	375227	433736	339713	427199	412542	441974	533392
O75369	FLNB	2.02766e-05	0.000117481	1013	40980.4	31341.8	39541.7	29411.9	39195.1	35940.2	41996.1	48930.9
P05198	EIF2S1	1e-09	0.000117481	741	624177	632596	645457	677274	669388	656975	691684	608383
P30291	WEE1	6.07363e-06	0.000117481	315	39306.9	26086	39350.1	31205.3	39322.7	40797.1	31772.5	37836.3
P61221	ABCE1	1e-09	0.000117481	1002	327089	274378	319911	325504	329582	336394	315970	274340
Q92896	GLG1	0.00010812	0.000117481	989	80440.9	65699	80836.8	62523.1	81321.8	79438	83812.9	73324.5
P42768	WAS	1.80404e-07	0.000117481	501	380137	391608	367084	376655	367727	363953	394326	447147
Q53H82	LACTB2	2.02766e-05	0.000117481	419	245354	219076	244075	196052	244502	237705	253076	260903
Q96QT6	PHF12	4.81077e-07	0.000117481	177	9295.24	9254.76	6456.45	5585.12	6791.01	5928.05	6217.25	7365.91
Q9H074	PAIP1	1.80404e-07	0.000117481	290	107341	104918	114163	96161.1	114758	117598	116158	111528
Q9NUJ1	ABHD10	4.63039e-06	0.000117481	415	326502	289470	310476	297964	319006	329135	349252	385603
Q13740	ALCAM	0.00130672	0.000117481	331	40912.2	35709.3	46649.8	33455.6	41311.1	38232.9	43501.5	47482.2
Q9NZD2	GLTP	3.70703e-05	0.000117481	177	39103.2	47535.2	39190.3	36347.9	42536.3	36706.6	35922.9	29368.9
P51157	RAB28	1.20269e-07	0.000117481	144	25574.9	16036.4	27398.2	14359.8	25233	28535.4	6776.23	6088.4
Q9NSY1	AAK1;BMP2K	6.61481e-07	0.000117481	252	50466.7	41632.3	55465.7	40545.8	52299.3	51009.7	59974.1	58326.1
O95747	OXSR1	1.13527e-05	0.000117481	509	379276	370761	385127	422609	378024	379783	379753	333630
P56192	MARS1	0.00125289	0.000117675	1122	842655	688636	911208	729820	904305	906706	866946	734839
P51688	SGSH	0.000102088	0.000117481	171	64279.6	78638.7	46089.6	39210.7	60398.4	46347.9	70542.6	80200.1
P68036	UBE2L3	1.13527e-05	0.000117481	100	846550	884719	860819	845563	789706	818919	835916	862894
Q8N1G4	LRRC47	1e-09	0.000117481	743	555226	609169	566272	506193	569262	584576	560410	423160
Q9BZE2	PUS3	4.81077e-07	0.000117481	369	46698.9	52688	51852	45014.8	50917.1	49756.2	54940.5	54053.5
Q15031	LARS2	0.000102088	0.000117481	722	133951	121312	130662	125340	125356	126918	133744	110850
Q14997	PSME4	1.80404e-07	0.000117481	1207	460322	370211	481341	392685	448583	473278	445469	362647
Q8N573	OXR1	1.62364e-06	0.000117481	801	73788.3	76747.7	70580	75159.2	68493.9	75113.7	75782.2	83842.4
Q86XI2	NCAPG2	2.02766e-05	0.000117481	986	60912.6	48563.7	60902.4	51262.7	61966.9	60962.4	58973.5	51487.1
Q99523	SORT1	6.91553e-06	0.000117481	183	12739.8	16006.7	22659.6	18384.1	19072.2	21692.2	17958.7	20585.5
Q14669	TRIP12	3.70703e-05	0.000117481	877	49402.9	32415.1	47707.1	40311.9	49682.2	50812.1	50544.5	46624.4
Q9NP58	ABCB6	8.41885e-07	0.000117481	403	193624	152363	204831	168882	196773	197155	181547	167028
Q9H2W6	MRPL46	1e-09	0.000117481	329	285810	256479	284392	216363	272531	278632	291797	239218
P99999	CYCS	3.70703e-05	0.000117481	323	1.37366e+06	1.30271e+06	1.34009e+06	1.07864e+06	1.35398e+06	1.35419e+06	1.4761e+06	1.9799e+06
Q9Y4D8	HECTD4	0.00264545	0.0017301	135	6969.21	39554.3	10797.1	14966.3	7091.96	9290.18	6549.72	8600.29
Q9GZT8	NIF3L1	0.000264207	0.000117481	370	234071	210008	230173	221002	242799	247271	252213	212746
Q14568	HSP90AA1;HSP90AA2P;HSP90AB1;HSP90AB2P	0.00010812	0.000117481	213	3.27626e+06	2.64447e+06	3.1367e+06	2.63768e+06	3.11009e+06	3.17571e+06	3.09538e+06	2.81939e+06
Q96NW4	ANKRD27	0.00060338	0.000117481	175	8405.02	6316.49	9270.47	8523.08	9942.38	10985.4	10421	9492.14
Q8WUA4	GTF3C2	6.61481e-07	0.000117481	667	78136.9	54927.1	88386.1	67388	92139.6	86983.3	86581	62737.3
Q92888	ARHGEF1	2.02766e-05	0.000117481	1091	191961	159112	191549	168462	199437	199392	204751	172095
Q8N3C0	ASCC3	4.5419e-05	0.000117481	2180	106548	86368.6	111386	91537	116707	112568	103367	94066
Q96CV9	OPTN	4.81077e-07	0.000117481	657	107697	87384.7	103475	89554.3	101537	104758	108339	118262
P08195	SLC3A2	1.80404e-07	0.000117481	623	481851	494726	473135	453572	468841	465167	472786	514123
Q15269	PWP2	0.000503629	0.000117481	765	158941	140851	163220	125021	163454	160719	159624	133007
Q9H089	LSG1	3.00674e-06	0.000117481	834	157545	105339	156661	133228	158289	151231	163371	121266
Q9Y6N5	SQOR	1e-09	0.000117481	831	716411	693004	776482	694113	753857	802851	733426	522226
Q8IXI1	RHOT2	1e-09	0.000117481	509	130654	108205	130859	91209.8	132229	129909	124271	113511
P41214	EIF2D	2.88647e-06	0.000117481	637	120506	97499.1	118599	95758.6	122640	124736	127546	96212.4
Q9BTY7	HGH1	1e-09	0.000117481	529	184101	182030	186463	159514	181798	184406	201202	197383
Q92831	KAT2B	0.000405308	0.000117481	95	6251.22	8593.15	6306.39	5391.12	5916.9	4983.11	5112.58	6848.18
P50453	SERPINB9	3.70703e-05	0.000117481	173	19598.1	11429.9	19170.3	22375.4	20081	22764.7	21351.9	18647.2
Q17RN3	FAM98C	4.93106e-06	0.000117481	185	13980.4	20611.8	14118.2	17247.9	13375	16136.9	14509.9	7442.27
Q7L273	KCTD9	2.02766e-05	0.000117481	165	17528.3	8645.24	12545.1	10271.3	16830.2	13511.1	15244.7	16065.6
Q86X10	RALGAPB	2.58579e-06	0.000117481	373	17647.3	11349.4	15553.8	16392.2	16509.5	15514.6	15114.7	13616.1
Q9P2X3	IMPACT	0.00986055	0.000117481	299	21121.9	16723.8	18023	14243.6	21422.3	19740.8	21308	17707.1
P31930	UQCRC1	1.80404e-07	0.000117481	783	855067	739746	884461	812245	842850	819835	909041	717524
Q9C0E2	XPO4	0.000483354	0.000117481	790	148492	121284	138091	130278	165058	152721	139719	118309
Q9NP73	ALG13	1.20269e-07	0.000117481	177	59820.7	41857.5	58068.7	39978.1	60703.3	48510.4	64057.4	52299.1
Q14232	EIF2B1	3.00673e-07	0.000117481	380	111454	80162.7	109240	92418	115191	112771	116147	121066
O75165	DNAJC13	2.04458e-06	0.000117481	2301	121459	92320.5	128463	96104.2	127673	128088	115496	92627.1
Q6PJG2	MIDEAS	0.000115776	0.000117481	215	13620.6	8060.05	9005.11	10830.1	11230.6	14479	11774.7	13250.1
Q9NX62	BPNT2	6.01346e-07	0.000117481	149	65228.6	60614.2	67496.5	61416.4	59548.5	53350.7	54798.8	57654.3
Q9NSE4	IARS2	1.80404e-06	0.000117481	1224	432056	410628	426764	400268	435086	452979	464041	441628
P78325	ADAM8	2.02766e-05	0.000117481	521	60859.9	49174.6	67780.3	49150.9	67490.6	68883.4	67255.5	52565.1
Q06481	APLP2	2.02766e-05	0.000117481	126	10627.7	9442.46	13459.9	7480.51	12289.6	8636.57	8581.3	8851.87
P35580	MYH10	7.8175e-07	0.000117481	2180	752731	682551	748047	637044	742537	746671	748346	697313
P26639	TARS1	5.47228e-06	0.000117481	1089	876368	813747	878859	828550	854327	851010	883448	960349
Q9NUQ3	TXLNG	1e-09	0.000117481	592	114191	98624.1	115864	84106.6	107516	116758	114125	131445
Q9NQ89	C12orf4	5.38977e-05	0.000117481	132	5798	2727.77	5171.85	3997.75	4897.58	2776.44	4268.99	4173.91
Q76I76	SSH2	6.19124e-05	0.00011892	274	7000.72	5771.82	6947.31	6370.61	8509.15	8646.67	9820.51	11241.6
Q86X52	CHSY1	2.88647e-06	0.000117481	178	23347.7	19922.9	21473.2	16243.3	26118.4	24170.2	20687.4	24729.8
Q01543	FLI1	2.02766e-05	0.000117481	612	117591	105492	110319	89688.9	113624	115404	114105	124629
P40939	HADHA	3.66822e-06	0.000117481	1374	1.00697e+06	998623	1.0083e+06	1.07478e+06	971360	971416	1.00637e+06	915168
Q9NYU2	UGGT1	0.000972331	0.000117481	1741	506211	438463	521063	448038	509701	510290	506037	493845
Q9UEW8	STK39	1.92431e-06	0.000117481	285	140672	137242	134945	121400	141268	136390	146328	128175
Q9BX70	BTBD1;BTBD2	1e-09	0.000117481	202	36306.3	42551.5	42990	30828.7	37329.5	40092	40918.4	51389.6
O75027	ABCB7	1.80404e-07	0.000117481	311	41186.6	32426.2	43977	39031.7	47811.6	49579	40929.9	41815.4
P36871	PGM1	1e-09	0.000117481	906	490789	507824	505261	513384	505413	499506	511479	471040
Q17RY0	CPEB4	7.8175e-07	0.000117481	340	40904.4	30987.4	47731.2	47861.5	46001.7	57400.2	52972.1	69840.5
Q7Z333	SETX	0.003757	0.000117481	466	56729.3	49562.4	53255.4	37647.8	46696.1	51249.8	49341.9	47272.6
P20023	CR2	0.00364535	0.000117481	151	8918.45	6485.86	7681.7	5099.88	7320.2	6232	7914.91	7958.89
Q8WU10	PYROXD1	1e-09	0.000117481	254	42510.5	35380.8	44471.8	34801.4	41428.3	41021.3	37404.6	39326.9
Q92621	NUP205	3.70703e-05	0.000117481	1872	151075	128806	153144	125262	154750	153046	140471	108566
P20591	MX1	2.02766e-05	0.000117481	573	66177.3	46895.4	57086.6	48166.7	64310.5	62826.9	62434.3	63495.2
Q8TD26	CHD8	1.13527e-05	0.000117481	92	9707.66	12464.4	7997.11	8552.12	11411.6	10709.5	7534.85	7202.7
Q9P2D1	CHD7;CHD9	2.7662e-06	0.00692363	173	14826.3	11248.5	15068.1	8319.08	12050.2	11893.1	12026	7659.27
Q8N111	CEND1	1e-09	0.000117481	191	167932	179976	171116	173721	174536	196945	184160	146486
Q96PV6	LENG8	7.8175e-07	0.000117481	595	40844.3	34336	39633.2	31437.5	44966	46632.4	39491.4	27943.3
Q9BW85	YJU2	1.80404e-07	0.000117481	469	61922.7	56252.2	66360.6	60466	61639.1	59666.4	63926.4	72026.2
Q9NX24	NHP2	1e-09	0.000117481	233	244694	230161	220122	214683	224017	225559	250979	171839
Q9UBT2	UBA2	1e-09	0.000117481	875	644703	701724	635859	636130	642443	627873	669990	640544
Q9NVM9	INTS13	0.00102498	0.00011892	935	110012	96675.6	107536	89042.6	109040	110410	109266	112942
Q9Y4B6	DCAF1	1e-09	0.000117481	1103	93075.5	72874.5	93545.6	84850.6	98845.8	101752	97094.3	84100.7
O14773	TPP1	2.7662e-06	0.000117481	487	426082	329572	428786	302231	438016	450424	466222	506489
Q96KP1	EXOC2	0.00868126	0.000117481	719	83158.8	76666.9	82683.3	66874.4	80763.5	85539.9	83008.7	71953.1
Q9NX47	MARCHF5	0.00723389	0.000127049	277	56634	36328.4	61486.2	54748.4	61415	59970	58847.2	52882.9
P46199	MTIF2	1e-09	0.000117481	417	76029	66861	77191.9	72245.2	84010.2	75712.4	74157.5	74689
Q92696	RABGGTA	0.000176717	0.000117481	574	50661.2	47074.9	54696.3	41602.5	50339.3	49433.9	52254.6	46082.6
Q86SR1	GALNT10	1.5635e-06	0.000117481	333	21484	13890.1	19140.9	18688.9	19631.6	18852.7	16672.6	18569.6
Q15418	RPS6KA1	6.01346e-07	0.000117481	814	155602	148779	160092	140033	158484	176140	159787	159302
P51812	RPS6KA3	1.08242e-06	0.000117481	491	471220	375065	498889	386726	495437	507732	463864	441310
Q16254	E2F4	2.02766e-05	0.000117481	178	39733.8	41821.5	44440.6	38852.2	38483.1	43242.6	35508.5	46009.3
Q15014	MORF4L2	1e-09	0.000117481	144	19850.6	15002	17553	11428.7	19938.4	18213.3	15146	14180.2
Q9HAV0	GNB4	2.02766e-05	0.000117481	98	39836.5	27041.2	29896.9	18848.6	41881.4	35015.4	42228.6	30546.7
P62879	GNB2	1.20269e-07	0.000117481	297	1.47451e+06	1.37428e+06	1.39634e+06	1.43578e+06	1.47435e+06	1.41302e+06	1.4597e+06	1.30263e+06
P62873	GNB1	3.9689e-06	0.000117481	128	1.05778e+06	716596	1.02373e+06	738669	1.06153e+06	1.03613e+06	1.08632e+06	1.13756e+06
P52434	POLR2H	1e-09	0.000117481	187	348686	329796	326182	327997	330514	321804	343850	258669
Q9H4M9	EHD1;EHD3	4.02903e-06	0.000117481	812	280949	244622	283283	264123	291653	288757	283015	274973
Q8NI27	THOC2	1.20269e-07	0.000117481	1178	181102	126511	172894	125662	180698	176364	165536	147196
Q00534	CDK6	1.14256e-06	0.000117481	414	186090	182989	181040	176918	181924	179466	180132	174752
Q9HBM6	TAF9;TAF9B	2.02766e-05	0.000117481	255	79906.1	97386.6	81108.5	82144.2	75562.2	75661.4	70325.9	76307.2
Q9H223	EHD4	3.00673e-07	0.000117481	618	215981	221693	221407	216961	218402	225082	218235	206281
P62263	RPS14	2.22499e-06	0.000117481	215	1.66407e+06	1.75548e+06	1.6591e+06	1.44236e+06	1.67524e+06	1.72143e+06	1.58999e+06	843385
O60841	EIF5B	1.13527e-05	0.000117481	1238	456407	386164	477777	420079	478573	484088	462892	378797
Q8NE62	CHDH	0.000154439	0.000117481	522	45237.7	25401.9	38312.4	33822.9	44819.8	41363.6	47390.2	44892.6
Q7Z4V5	HDGFL2	0.000385086	0.000117481	498	329356	278051	307799	260476	327570	323376	341399	341943
Q5T1V6	DDX59	1e-09	0.000117481	704	95192.1	75149.8	106313	106082	104945	107628	103979	96989.5
O15027	SEC16A	1e-09	0.000117481	1640	226485	173301	220789	195339	237638	219361	237363	257388
Q5SNT2	TMEM201	0.0010869	0.000117481	156	28650.1	25837.3	27350.7	15410.4	24643.6	31073.3	28600.5	25113.2
Q86UU0	BCL9L	0.000168953	0.000117481	283	23384.6	20815.9	23862.4	20398.1	21650.4	24218.9	21542.3	29517.7
Q9NXE4	SMPD4	1e-09	0.000117481	544	39966.3	36540.2	41573.2	37147.7	41297.3	42655.9	43180.5	33334.1
Q9BQL6	FERMT1	2.58579e-06	0.000117481	417	59526	47067.8	58004.4	50788.1	62770.4	63644.3	57789.2	50928.2
Q8N1G2	CMTR1	7.81756e-06	0.000117481	738	98929.9	82164.4	96886	74373.4	93111.5	94127.3	97287.2	86519
Q6MZP7	LIN54	6.04459e-05	0.000118301	480	38885.7	31532.6	32382	27729.7	35833.9	34991.2	37100.4	42580.4
Q08AM6	VAC14	1e-09	0.000117481	748	114801	98116.6	118553	96222.2	121470	120254	114392	95144.3
Q66K14	TBC1D9B	1e-09	0.000117481	606	32919.9	27730.5	39024.5	31430.5	34901.6	34737.5	34039.9	23358.4
Q92900	UPF1	1e-09	0.000117481	1595	402426	307423	410047	352926	408881	408921	423552	406288
O95376	ARIH2	8.41885e-07	0.000117481	600	65738.2	41949.4	64316.8	51898.5	69566.7	75535.4	77026.5	75400.3
Q9UKM7	MAN1B1	1e-09	0.000117481	428	35798.1	26002.9	42436.8	28384.5	40777.7	38253.2	41163.2	42565.3
O00522	KRIT1	2.02766e-05	0.000117481	426	36503.7	27975.3	39238	25649	32728.3	36925.2	34648.4	33312.9
Q9UNY4	TTF2	4.5419e-05	0.000117481	503	22939.5	25544.4	28119.1	26287.9	27362.8	24830.7	27687.9	26865.1
P08582	MELTF	1e-09	0.000117481	525	44171.3	39551.6	41946.4	36418.1	43762.5	44865.1	46826.7	48274.2
P46013	MKI67	1.20269e-07	0.000117481	2452	150165	102271	100044	112134	116783	130258	158414	134605
Q8IV48	ERI1	1.20269e-07	0.000117481	248	91829.1	77953.7	93175.9	76179.1	87522.2	93454.5	89057.1	73270.1
P49959	MRE11	1e-09	0.000117481	781	335712	290038	320786	265410	321450	319048	339803	341289
Q13107	USP4	0.00010812	0.000117481	785	58747.1	55987.6	62525.7	46172	64182.8	60688.9	66990.4	60225.5
Q9Y4E8	USP15	9.62155e-07	0.000117481	1066	110258	89982.7	101817	79345	102058	106542	105610	116378
Q9NRC8	SIRT7	9.90467e-05	0.00980287	29	NA	4478.98	5996.26	NA	8690.34	9687.14	NA	4062.23
Q9UJC3	HOOK1	0.00944385	0.000117481	680	203687	160725	204124	139638	221065	212238	214548	243061
P43686	PSMC4	3.00673e-07	0.000117481	954	630714	556395	601397	565669	593376	587983	643499	642910
Q9UHD8	SEPTIN9	1.20269e-07	0.000117481	982	434118	347994	428479	349719	428969	428920	417413	428989
Q16181	SEPTIN7	1.13527e-05	0.000117481	780	624444	500714	617518	569909	638000	632043	636057	562738
Q9NUU7	DDX19A	3.70703e-05	0.000117481	97	199014	220689	176277	206010	199404	199408	162043	178541
Q9UKX7	NUP50	1.80404e-07	0.000117481	680	447475	386050	425798	383688	418662	413095	443767	473489
P84090	ERH	1.80404e-07	0.000117481	94	400660	156223	506821	266904	395413	411291	403212	643885
O76080	ZFAND5	1e-09	0.000117481	158	24707.2	33465.9	34070.5	27236.9	31757.3	38490.4	42275.2	45179.5
P52948	NUP98	1e-09	0.000117481	1508	280426	237025	265308	243128	273144	282861	284844	275420
Q96Q89	KIF20B	0.00122011	0.000117481	447	16150.7	13977.7	19382.5	14233.7	16027.7	18168.1	17548	13801.9
P55160	NCKAP1L	0.00189277	0.000117481	1111	160344	116366	167384	118950	176169	167480	148462	140175
Q7Z417	NUFIP2	1e-09	0.000117481	481	82726.3	73272.2	85472.1	67428.2	84073.7	77156.6	76041.8	111548
Q9H9B1	EHMT1	1.20269e-07	0.000117481	619	40391.4	34956	40793.7	35321.2	42312.6	41873.7	42929.4	43793
Q15059	BRD3	7.8175e-07	0.000117481	206	20175.4	18144.4	20819.8	15420.3	20382.4	21528.7	21403	12397.6
Q8IZ52	CHPF	0.000904685	0.000117481	175	26726	47574.2	24628.7	33629	26998.6	27048.7	26410.1	25462.6
O00214	LGALS8	7.85498e-05	0.000117481	227	24372.4	24000	23234.4	20778	23933.4	26982.5	28490.3	28361.1
Q96E29	MTERF3	2.02766e-05	0.000117481	232	26192.2	24710.7	26094	25185.9	29734.9	28764.4	29525.2	19548.6
Q9NW97	TMEM51	2.52566e-06	0.000117481	36	16316.5	22290.1	13389.9	NA	29612.4	25760.7	11236.1	30643
Q9P2E5	CHPF2	5.95336e-06	0.000117481	515	32784.9	27716.8	32348.1	27990.2	31556.6	34233.2	31609.1	37727.6
Q01814	ATP2B1;ATP2B4	1e-09	0.000117481	225	48749.7	28929.3	47298.9	37567.4	52764.1	54666.3	53742.2	56337.2
Q9NQX3	GPHN	1.20269e-07	0.000117481	570	106941	112285	103032	96038.6	105301	106143	108455	117096
Q9UI43	MRM2	1e-09	0.000117481	155	23896.5	35359.3	26011.3	23904.9	28650.4	29204	31613.9	19347.8
Q08945	SSRP1	2.52566e-06	0.000117481	695	989024	870758	959512	879281	965062	958579	969918	907867
Q92542	NCSTN	0.000161956	0.000117481	302	270789	268835	268651	268069	254731	258037	259873	264579
Q9Y6E2	BZW2	0.000766805	0.000117481	580	286327	240208	295797	267476	307140	295492	262745	255261
Q9P275	USP36	6.13377e-06	0.000117481	944	46362.9	38621.7	46046.2	45842	52065.9	48981.1	48719.4	49822.1
Q9H0K6	PUS7L	1.80404e-07	0.000117481	455	30200.8	28237	26393.5	25438	29325.1	30778.1	30025.6	29765.8
P04040	CAT	1e-09	0.000117481	697	302427	265217	299543	253614	297157	297854	317770	390584
O75179	ANKRD17	3.06687e-06	0.000117481	1365	142579	120031	135217	131380	138381	135871	140897	134892
Q53EZ4	CEP55	7.51688e-06	0.000117481	348	153451	126044	140973	107893	139470	134187	163375	159317
P51636	CAV2	1e-09	0.000117481	117	22446.9	11693.9	22813.2	13520.8	26431.5	24392.6	30157	27515.9
Q13263	TRIM28	1e-09	0.000117481	793	1.37606e+06	1.21368e+06	1.33617e+06	1.23342e+06	1.29964e+06	1.35299e+06	1.38098e+06	1.25258e+06
Q9Y6Q9	NCOA3	1.13527e-05	0.000117481	863	164286	135478	171936	116881	169402	166885	188531	230759
O75362	ZNF217	0.00232329	0.000117481	639	27963.5	25159.1	29113	23204.7	29750	31870.4	31111.1	37297.1
O60906	SMPD2	0.000293813	0.000117481	75	5603.71	6862.67	3168.27	3593.95	3658.56	4602.17	4338.99	2655.43
Q96RQ9	IL4I1	1.14256e-06	0.000117481	152	13109.6	9101.95	11553.9	10791.4	11820.5	14285.6	15631.3	8664.5
Q6UW63	POGLUT2	4.5419e-05	0.000117481	615	194442	141021	190501	139358	197154	201393	196099	195913
Q5T5Y3	CAMSAP1	1.13527e-05	0.000117481	408	10033.5	13143.4	9872.21	9042.86	10002.4	10805	11311.2	10532.2
Q9HAW4	CLSPN	0.000645128	0.000117481	352	17695.4	15473.3	19072.1	11724.8	18427.2	19414.9	15749.8	22927.4
O14733	MAP2K7	0.000108359	0.000126871	505	100257	77212.9	93441.8	84054.7	98045.6	85617.4	92305.8	86983.1
Q9H300	PARL	1e-09	0.000117481	180	34111.2	29596.3	40381	22032.9	34463.5	37197.8	38296	24456.5
Q5VST6	ABHD17B	2.02766e-05	0.000117481	209	31284.2	39194.9	31372.4	24637.4	31600.5	34964.9	27814.3	29565.9
Q9H496	TOR1AIP2	1.26283e-06	0.000117481	40	21966.2	26014	28521.6	17936.2	29998.5	17941.2	19315.7	21763.6
Q02224	CENPE	4.81077e-07	0.000117481	598	22012.9	14396.1	21022.1	17615.1	20922.2	19442.8	21251.5	22610.1
Q96HJ9	LUC7L;LUC7L2	3.00673e-07	0.000117481	654	915920	762957	875728	797514	867393	883676	867923	953354
Q9UGP4	LIMD1	7.8175e-07	0.000117481	730	204231	175621	218907	192802	210975	206315	212154	259110
P41229	KDM5C	1.74391e-06	0.000117481	1095	74797.4	57595	76946.4	66831.5	78706.2	78344.9	79416.4	72696.4
Q96RU3	FNBP1	5.89323e-06	0.000117481	445	54483.3	39585.8	55434.4	40504.8	58140.1	54908.1	59284.9	51058.4
Q9P2W1	PSMC3IP	1e-09	0.000117481	98	28232.1	15397.7	25407.6	19435.7	22863	23204.8	25515.6	30186.5
O43633	CHMP2A	1e-09	0.000117481	249	260135	246412	266831	235227	246781	256515	192892	69869.4
Q99490	AGAP2	1e-09	0.000117481	443	33816.8	27981.6	35188.9	28968.4	36839.5	38877.3	35540	29499.6
Q969G3	SMARCE1	0.00817872	0.000117481	585	432978	404738	413261	346343	414845	420119	427150	474084
Q9NRC1	ST7	0.0077617	0.000117481	107	14055.2	6101.42	12092.3	9168.24	13096.6	12075.5	13460.5	9211.05
Q8IZQ5	SELENOH	1.20269e-07	0.000117481	152	184564	178481	175410	173587	164980	182594	175004	184907
O60220	TIMM8A	0.000168953	0.000117481	39	7766.11	9177.55	11505.8	13943.8	6576.28	9124.2	7407.48	20161.7
Q6NS38	ALKBH2	1.80404e-06	0.000117481	108	57074.9	44720.8	68303.4	37182.7	56661.2	72633.3	34501.2	60966.8
Q8IVF2	AHNAK2	0.00757854	0.0101338	53	NA	17115.4	49994.6	NA	35553.5	50292.7	42906.9	42521.1
Q5T8P6	RBM26	1e-09	0.000117481	627	113462	105629	113583	93541.6	108549	109556	94965.1	78043.4
O95081	AGFG2	7.8175e-07	0.000117481	94	14493	14046.7	11595.2	15154	16832.1	10045	17403.6	22640.7
Q7Z7A1	CNTRL	0.000649777	0.000117481	196	4551.45	2744.01	4795.56	4180.96	4747.94	5453.95	3220.54	7031.81
Q9NUP1	BLOC1S4	1.20269e-07	0.000117481	153	394880	295499	350938	332512	344523	308420	406865	345661
Q16512	PKN1	1.20269e-07	0.000117481	485	176829	165426	189824	170315	194219	185953	188799	179943
O43149	ZZEF1	2.70606e-06	0.000117481	1595	30014.5	27598.6	33589.4	27685.2	32376.3	32845.5	27621.8	20763.3
O95340	PAPSS2	3.60808e-07	0.000117481	249	116614	126760	103437	101741	100747	116652	114584	98488
Q9Y6G5	COMMD10	1e-09	0.000117481	180	95085.4	77788	107265	94905.7	99992.2	102711	89031.7	88622.1
P46783	RPS10	2.10472e-06	0.000117481	253	1.55407e+06	925248	1.57425e+06	1.23272e+06	1.59554e+06	1.57126e+06	1.56705e+06	518707
O95671	ASMTL	2.88647e-06	0.000117481	526	129999	113444	137117	116092	144794	161268	145762	91493.3
Q969T9	WBP2	1.20269e-07	0.000117481	150	343640	362873	345239	360847	304968	332813	351330	407144
Q9NR77	PXMP2	1e-09	0.000117481	54	15397.9	16535.5	18280.9	20572.3	20336.1	19258.3	17009.4	14773.1
Q8N5A5	ZGPAT	0.00406045	0.000117481	400	61246.5	46012.9	67004.8	51112.8	66493.8	63077.9	66009	66459.8
P25686	DNAJB2	3.60808e-07	0.000117481	185	145319	158661	149477	153524	142048	139490	143258	122360
Q6L8Q7	PDE12	4.81079e-06	0.000117481	518	222851	148444	216468	171387	215736	216772	213257	186285
P21333	FLNA	3.00673e-07	0.000117481	2870	463223	403736	450107	423676	449254	463066	454170	533256
Q8TC07	TBC1D15	1.5635e-06	0.000117481	607	123687	97292.8	125812	97895.3	125301	124904	123349	114944
Q9NVT9	ARMC1	1e-09	0.000117481	293	164416	139487	184199	158505	185382	181224	182182	164724
O43502	RAD51C	5.38977e-05	0.000117481	117	12311.1	4760.48	11530.8	15260.5	12813	14597.6	13908.8	11877.5
Q15080	NCF4	0.00019154	0.000117481	127	26104.4	18712.3	27430	24080.6	29392.2	23924.1	20309.9	23679.6
Q00536	CDK16	0.000191008	0.00011892	53	9798.68	7624.24	8699.64	9056.92	10307.8	10898.4	10609.1	8284.23
Q9Y6W3	CAPN7	6.61481e-07	0.000117481	826	56489.9	49056.2	54982.8	49308.2	57332.9	50994.8	60039.3	55551.5
Q86XZ4	SPATS2	1e-09	0.000117481	611	178968	144327	167866	125038	182144	170604	173470	148056
O75962	TRIO	4.44998e-06	0.000117481	463	32738.9	25687.5	32908.4	30732.5	28065.1	31085.5	30789.8	28190.2
Q8IVS2	MCAT	7.99797e-06	0.000117481	430	128731	87293.4	114596	97273.7	136002	136906	137867	121059
Q9H6Q4	CIAO3	0.00010812	0.000117481	352	27143.6	18727.6	24202.3	21758.6	26754.6	26616.4	32302.4	30504.3
Q9BWG6	SCNM1	4.81077e-07	0.000117481	159	20498.1	21004.9	29708.1	18103.5	29967.3	31056.2	33751	29464.1
Q9P1Y6	PHRF1	1e-09	0.000117481	445	71733.3	58483	79568.5	72259	82940.7	80788.3	76046.2	81835.9
Q8TEM1	NUP210	1e-09	0.000117481	1486	379793	329692	381929	331695	337473	359895	334758	252648
Q66PJ3	ARL6IP4	6.37431e-06	0.000117481	131	101590	89230	95056.2	79695.8	98298.7	109762	119119	116182
P41226	UBA7	2.04458e-06	0.000117481	397	19456.8	18270	21430.4	15564.1	24432.6	23534.8	21046.2	19232.2
Q02790	FKBP4	1e-09	0.000117481	1208	1.55355e+06	1.47235e+06	1.48021e+06	1.28279e+06	1.4568e+06	1.50243e+06	1.50292e+06	1.56863e+06
Q9NQT8	KIF13B	1e-09	0.000117481	1010	65314.6	54251.2	58131.3	42821.4	58995.9	60582	65517.8	65266.6
O95620	DUS4L	0.000243137	0.000117481	54	3701.76	1403.4	3694.95	3531.57	2646.86	4172.28	3778.02	5339.76
Q9H5N1	RABEP2	1e-09	0.000117481	533	215748	200790	218345	186382	216290	203794	207598	244427
Q14566	MCM6	1e-09	0.000117481	1325	979523	859420	917742	874911	930810	943084	957594	911260
Q8NE01	CNNM3	0.000999201	0.000117481	457	36205.5	38264.4	42365.2	32920.5	40416.9	34800.9	39009.4	36364.9
Q9BUJ2	HNRNPUL1	4.81077e-07	0.000117481	911	929078	766487	915306	892249	929296	908514	949921	861507
Q5H9R7	PPP6R3	1.92431e-06	0.000117481	965	103440	84062.9	103937	83266.1	114877	112151	105433	95467
P13984	GTF2F2	0.00317354	0.000117481	418	202467	195529	208966	189814	212543	218316	211967	198624
P48163	ME1	1.20269e-07	0.000117481	439	87407.7	73324.2	89130.6	73588.8	85935.8	85335	89232.2	91829.1
Q5VST9	OBSCN	0.00836681	0.00762179	28	33352.2	27497.8	26168.9	34142.8	NA	NA	20897.5	19519.9
Q13615	MTMR3	0.000102088	0.000117481	551	19549.9	17854.3	21969.3	18080.6	21456.7	21790.6	20906.6	20783.1
Q9BWF3	RBM4;RBM4B	4.5419e-05	0.000117481	475	653511	625993	649955	526019	647910	652248	671732	671963
Q9Y2L9	LRCH1	0.00287024	0.000127049	257	29138.5	20650.8	25362.8	16874.7	28388.5	29825.6	29885.6	28744.8
Q14807	KIF22	1e-09	0.000117481	711	60543.9	48247.8	59120.6	53668.5	61258.4	64425	56790	38078.7
Q96RE7	NACC1	1e-09	0.000117481	385	128429	119668	139764	110011	132597	131841	126779	117473
Q15155	NOMO1;NOMO2	1e-09	0.000117481	1408	339333	300786	340557	276567	335237	322040	335730	326992
Q15526	SURF1	0.00335399	0.00011892	149	90119.6	109784	84107.3	92695.4	88810.5	92149.9	86985	64288.8
Q04721	NOTCH2	0.00103997	0.000117481	476	17795.5	12881.1	15969.9	12768.3	17452	16518.3	17240.1	20090.4
Q8TEW0	PARD3	1.26283e-06	0.000117481	724	36941.8	29187.6	36110.3	30309.3	40870.9	39370.1	38593.6	42475.5
P04818	TYMS	1e-09	0.000117481	302	175130	133285	168500	142780	159761	157537	166556	149075
P29966	MARCKS	1.20269e-07	0.000117481	250	308399	474973	329267	382824	358050	333989	348026	454058
O75347	TBCA	6.61485e-06	0.000117481	321	834335	873448	885203	816862	804267	769197	825691	645360
P07355	ANXA2	1e-09	0.000117481	260	1.32005e+06	1.45092e+06	1.37871e+06	1.47678e+06	1.2808e+06	1.33126e+06	1.37813e+06	1.48793e+06
P49792	RANBP2	1.20269e-07	0.000117481	2520	284361	233859	285316	234436	282074	282825	286104	296251
Q9ULI0	ATAD2B	0.00019154	0.000117481	363	57141.1	38202.4	59359.7	57608.2	51393.2	51818.7	65060	52251.8
A0JNW5	UHRF1BP1L	2.02766e-05	0.000117481	565	23631	20382	20323.7	16873.6	19096.1	21718.1	22538.2	19291.2
Q96SZ5	ADO	1e-09	0.000117481	323	74595.7	68765.9	78162	80045.6	70781.9	78259.9	76745	96836.6
Q9BSJ8	ESYT1	2.02766e-05	0.000117481	1012	197712	157415	199613	152627	178295	192582	182690	143471
Q15048	LRRC14	0.00222508	0.00011892	229	19044.9	21347.8	15592.2	10961.1	19083.7	20476.3	17899.2	15497.7
P12004	PCNA	1.5635e-06	0.000117481	548	1.84021e+06	1.96963e+06	1.83478e+06	1.95223e+06	1.75369e+06	1.7406e+06	1.74356e+06	1.5077e+06
Q9Y6G9	DYNC1LI1	7.85498e-05	0.000117481	808	185968	178796	188243	159906	187604	190430	188268	184047
Q86U86	PBRM1	7.85498e-05	0.000117481	1475	138431	105164	142328	125774	141967	149060	137182	109635
Q68CP9	ARID2	1e-09	0.000117481	1288	97776.2	83187.6	103841	83077.7	99715.7	98360.5	106589	94769.1
Q9H869	GON4L;YY1AP1	1e-09	0.000117481	302	18664	14346.2	19839.3	15450.9	16797.3	20890.5	16979	15028.3
Q53RE8	ANKRD39	2.02766e-05	0.000117481	277	188557	147493	207631	188477	190080	208039	200421	205691
Q9Y639	NPTN	1e-09	0.000117481	210	62526	60518.5	58629.6	55582.8	65605.3	50862.4	65045.9	76975.5
Q7Z5K2	WAPL	0.000313142	0.000117481	1155	75451	64914.9	72370.7	69007.4	75577.7	69799.1	77253.9	78478.1
Q86VS8	HOOK3	0.00401462	0.000117481	336	32695.5	23828.7	28134	23315.3	31662.2	28173.3	33396.4	41596.8
Q8WUH1	CHURC1	3.70703e-05	0.000117481	79	14855.5	14001.8	18209.3	21231.5	16338.2	19972	13688.2	13488.7
Q02241	KIF23	1.5635e-06	0.000117481	701	35107.9	31498.6	34898.1	26966	35164.2	34746	38943.7	36851.7
Q14789	GOLGB1	0.00748015	0.000117481	3383	119722	93583.4	116328	95127	115380	112762	114683	129168
Q13033	STRN3	1.32296e-06	0.00792018	402	41762.5	35127.8	44752	32688.3	41972.6	43531.8	48400.9	50133.8
Q92619	ARHGAP45	1.13527e-05	0.000117481	1174	587445	523299	609103	513196	606313	604334	601827	632626
Q15651	HMGN3	0.00785238	0.000114561	38	47402.4	38908.1	33480.8	41180.7	46757.8	54560.8	76714	107688
O15031	PLXNB2	0.000168953	0.000117481	888	36497	24725.8	35312.6	25476.7	36954.9	36078.4	35879.2	41234.5
Q13428	TCOF1	0.00010812	0.000117481	1159	579404	514969	584664	551951	588134	587822	597630	468105
Q9C0B5	ZDHHC5	0.00118529	0.000118078	370	45102.9	29448.6	47072.2	35735.9	49307.6	49837.7	51623.7	60272.7
O75688	PPM1B	0.000139095	0.000126871	412	62488	49516.9	61959.8	48855.6	72220.4	72468.7	57309.7	26079.6
P27824	CANX	5.1716e-06	0.000117481	1249	2.90822e+06	2.99747e+06	2.90824e+06	2.71064e+06	2.716e+06	2.81928e+06	2.9189e+06	2.30184e+06
P11234	RALB	4.80326e-05	0.000118301	105	72980.9	69001.1	75851.7	40098.1	76246.6	86935.1	65161.1	58588.7
P13674	P4HA1	0.000850064	0.000117481	483	106496	73596.8	119697	91977.2	108650	109697	121512	102501
Q9UJU6	DBNL	3.60808e-07	0.000117481	715	739210	635430	742956	632365	748498	742766	784411	932011
O15417	TNRC18	0.000783705	0.00011892	76	22416.5	NA	17072.5	14346.3	14862.8	7201.25	21152.5	12866.4
Q9BZ29	DOCK9	1.13527e-05	0.000117481	807	31914.2	26422.7	34105.5	29951.9	35048.7	36207.4	35228.1	32853.9
Q96A05	ATP6V1E1	1.08242e-06	0.000117481	80	177688	212984	169072	213783	157181	156652	173636	143437
Q7L3B6	CDC37L1	0.000502234	0.000126871	175	31392.8	27267.9	27498.4	28112	33289.2	27895.3	32949.2	35449.6
Q9UQE7	SMC3	2.96918e-05	0.000117481	1802	904797	852450	915319	880601	877903	892994	890096	839602
Q6PI47	KCTD18	0.000139746	0.000117481	168	16801.6	7952.84	17056.6	15049.1	20099.5	18970.8	19016.1	14544.6
Q9UBB9	TFIP11	0.000168953	0.000117481	785	360543	316469	364136	313536	365318	345615	341585	307068
P49588	AARS1	1.80404e-07	0.000117481	1694	812738	703705	811319	722164	801323	791245	827821	788669
P62913	RPL11	6.61481e-07	0.000117481	287	2.23967e+06	1.871e+06	2.17949e+06	2.30542e+06	2.2997e+06	2.30713e+06	2.1946e+06	1.07745e+06
Q8IXI2	RHOT1	6.61481e-07	0.000117481	431	70381.2	66319.5	74129.4	45285.6	76913.4	69645.3	68218.8	62610
P17480	UBTF	0.000102088	0.000117481	558	104641	78129.5	88770.1	99886	111243	113250	105388	75875.3
Q86TU7	SETD3	1e-09	0.000117481	339	40034.8	40241	45617.2	41370.3	40149.8	39782.6	34813.8	32263.9
P09110	ACAA1	2.04458e-06	0.000117481	470	210131	177679	213312	177955	208910	211112	202387	206182
Q14257	RCN2	1.80404e-07	0.000117481	371	177278	166356	182353	143155	171379	165742	162332	219584
Q04844	CHRNE	5.41335e-05	0.0042092	16	NA	NA	10333	2152.98	5358.26	10532.7	5790.11	6242.93
O00429	DNM1L	6.61481e-07	0.000117481	1367	565849	430489	607720	486898	595346	590300	602514	525381
P55212	CASP6	2.28512e-06	0.000117481	326	1.40404e+06	1.14432e+06	1.42485e+06	1.0354e+06	1.36502e+06	1.3264e+06	1.37408e+06	1.31936e+06
Q96TC7	RMDN3	4.81077e-07	0.000117481	455	194520	158893	181477	162714	196972	204621	194928	128091
Q9H8W3	FAM204A	1.5635e-06	0.000117481	97	16181.2	19914.9	18705.3	21236.8	14590.5	15169.3	18359	25029.5
P17544	ATF7	0.000649777	0.000117481	191	19612.3	17584.7	21433.8	15137.4	17167.4	19282	19332.7	21334.6
Q9NPE2	NGRN	0.000589458	0.000117481	245	54525	42886.8	43004.7	43020.4	57980.4	49417.8	60553	65388.5
Q587I9	SFT2D3	1e-09	0.000117481	79	44637.5	44907.4	43925.1	39234.8	45289.8	40802.6	41210.4	48377.2
Q8N5F7	NKAP	1.80404e-07	0.000117481	196	42013.2	43063.4	41441.8	34709.1	44988.7	39113.8	49300.2	53609.7
O15397	IPO8	2.70606e-06	0.000117481	626	103462	80381.1	101861	84850.9	105154	110271	106428	90144.4
O43182	ARHGAP6	6.01346e-07	0.000117481	547	56549.4	43470.6	53521.1	44831	54393.2	53718.3	53838.7	54779.9
Q86XL3	ANKLE2	3.70703e-05	0.000117481	564	20032.6	14505.3	21740.6	17541.2	22018.5	21617.7	19426.9	16031.4
P11387	TOP1	1.20269e-07	0.000117481	634	120614	103866	109477	111133	120936	127553	109721	73601.5
Q8NA72	POC5	0.000979257	0.000117481	231	20765	23041.5	23043.4	23682.1	21914.6	22300.5	24370.7	18246.1
Q8NBN3	TMEM87A	1.13527e-05	0.000117481	213	24878.3	19851.5	23766.2	13248.1	21109.7	21241.2	21134	19738.9
Q9H0B6	KLC2	2.02766e-05	0.000117481	464	56481.8	49256.6	60948.1	55924.9	61258.8	63365.8	62980.2	67912.1
Q8TDW7	FAT3	0.000313142	0.00370135	56	8257.44	3872.57	7616.24	5633.28	8500.65	NA	9848.92	8621.15
Q8IYR2	SMYD4	0.000363116	0.000117481	96	4902.2	2926.61	3772.72	2329.56	4333.48	3971.98	3614.74	3180.36
Q9BYN8	MRPS26	2.02766e-05	0.000117481	300	180028	160288	182675	174802	186219	186555	181175	191422
Q9BWH2	FUNDC2	7.8175e-07	0.000117481	118	96775	90725.2	98109.3	80335.8	84217.3	88300.7	80393.1	61523.4
Q5T0F9	CC2D1B	3.48782e-06	0.000117481	623	55412.4	51943.7	56335.5	47661.1	55168.1	57363.8	57040.5	55613.4
Q9H1B7	IRF2BPL	0.00252947	0.000117481	466	169529	149443	160290	138026	163722	156950	173418	202817
P52565	ARHGDIA	3.60808e-07	0.000117481	317	2.79389e+06	2.34205e+06	2.45926e+06	1.92209e+06	2.54938e+06	2.35315e+06	2.59205e+06	3.07835e+06
Q14517	FAT1	1.62364e-06	0.000117481	1774	35288.4	31289.8	39208.5	30873.4	38255.3	41072.5	40158.5	38993.3
Q9Y2W1	THRAP3	0.00122011	0.000117481	955	626649	628465	619642	611256	626084	602127	632814	720464
Q96B26	EXOSC8	0.000154439	0.000117481	190	86484.8	69689.7	86907.9	74896.4	81578	81730.1	84900.1	82750.3
Q9Y4X5	ARIH1	8.41885e-07	0.000117481	522	128295	97471.8	118117	94439.7	132815	126793	136253	135574
Q14692	BMS1	2.02766e-05	0.000117481	758	67400.2	58395.3	71320.1	58561	78174.6	70504.1	66741.7	84949.6
Q9UFW8	CGGBP1	2.02766e-05	0.000117481	291	198408	199901	205778	173757	202441	193018	196409	223241
Q16831	UPP1	3.70703e-05	0.000117481	208	24414.4	14876.5	24828	23253.4	24593.7	20471.2	22375.1	20974.7
Q9UHY7	ENOPH1	1e-09	0.000117481	222	456980	497860	463106	523705	475737	485515	487121	477803
O95487	SEC24B	1.80404e-07	0.000117481	748	145393	105681	144242	125090	150507	149971	151105	136512
Q96EU7	C1GALT1C1	1.20269e-07	0.000117481	243	21043.1	21754.9	23452.3	11998.1	23527.1	22291	25350.9	19920.2
Q8IWS0	PHF6	1.32296e-06	0.000117481	562	161985	150852	160654	128955	162148	158624	163796	202172
Q9H4A4	RNPEP	1e-09	0.000117481	948	429504	365910	420892	413196	434014	428565	440591	401563
Q7Z5R6	APBB1IP	1e-09	0.000552303	215	19883.6	12791.3	21221	12662.5	19096	20405.4	19243.6	18771
Q8N6S5	ARL6IP6	1e-09	0.000226168	20	23331.2	18582.1	24973.2	15496.7	20077.4	26554.9	21665	18158.9
Q8N5U6	RNF10	0.00053697	0.000127049	160	11990.2	7904.99	8553.68	4963.14	14635.6	14106.4	11910.8	14307.9
Q6UN15	FIP1L1	1e-09	0.000117481	297	317600	261729	314037	232833	315786	326609	335320	424421
Q96GM5	SMARCD1	1e-09	0.000117481	548	61616	47265.2	63295.7	56658.2	62783.8	65273.3	65095.6	66590.2
Q8N3P4	VPS8	0.000102088	0.000117481	594	27201	24818.2	29041.7	26181.3	29299.1	25626	27585.7	24618.4
Q9BUA3	SPINDOC	0.00030637	0.000117481	217	29546.9	23773.7	25204.8	25441.4	26825.6	28867	29285.3	31441.2
Q9H6E5	TUT1	1.20269e-07	0.000117481	197	16943.2	10082.4	24474.4	17856.4	21029.9	23548.8	16964.4	17116.1
O60381	HBP1	5.38977e-05	0.000117481	78	4739.58	4780.45	6664.59	4456.57	6486.67	4378.59	7339.25	7186.81
Q9UBB4	ATXN10	1.80404e-07	0.000117481	689	238698	233784	236490	222283	244630	239393	238789	216876
P67936	TPM4	1e-09	0.000117481	327	2.75659e+06	3.12976e+06	2.5889e+06	2.82372e+06	2.64431e+06	2.54319e+06	2.66511e+06	2.99909e+06
Q9NYF8	BCLAF1	3.54795e-06	0.000117481	839	704037	610854	669399	545186	743065	702616	679801	759093
P51608	MECP2	7.85498e-05	0.000117481	174	12064.1	9991.5	12513.8	12748	16523	16796.8	12412.9	12742.7
Q00839	HNRNPU	2.02766e-05	0.000117481	1068	3.34687e+06	3.59317e+06	3.52638e+06	3.92004e+06	3.57522e+06	3.53107e+06	2.72798e+06	2.32547e+06
Q8IV53	DENND1C	0.000306054	0.00011892	332	134234	121171	125711	120380	156158	138926	132614	138546
Q9UDR5	AASS	6.43444e-06	0.000117481	711	61824.9	47070.9	62528.5	52903.9	63772.8	64595.6	60749	51409.1
P18433	PTPRA	6.61481e-07	0.000117481	553	59433.9	46679.6	67556.9	50896.8	61136.1	64735.1	65793.5	78016.8
Q3LXA3	TKFC	3.70703e-05	0.000117481	807	332089	269016	350828	285961	354393	345127	329581	338928
Q0PNE2	ELP6	1.08242e-06	0.000117481	170	17885.1	20819.2	19207.4	13328.4	21321.9	18968.1	19928.6	16484.1
Q9BX68	HINT2	2.02766e-05	0.000117481	188	360421	259855	376134	247271	312732	367204	357187	388613
Q562E7	WDR81	0.000214094	0.000117481	816	29104.2	23996.3	32147.2	27766.9	31144.9	34145.2	30542.4	25319.9
Q969H4	CNKSR1	0.000649777	0.000117481	134	9561.92	7364.9	8478.49	6152.81	9131.93	7874.73	9186.74	10529
P23469	PTPRE	3.56316e-05	0.000127049	398	28878.6	29294.3	27744.8	28879.6	30000.3	32211.8	29230.9	27137.2
Q8WWM7	ATXN2L	3.00673e-07	0.000117481	1055	386547	384710	372018	375326	366195	378914	401322	444302
P07311	ACYP1	3.70703e-05	0.000117481	159	290923	278421	292985	259154	297412	288135	311468	407017
Q9NVI7	ATAD3A	1.20269e-07	0.000117481	744	879885	785442	925835	892029	902453	917935	861784	567340
P14735	IDE	1e-09	0.000117481	1161	510035	492110	513656	510687	494846	512029	517276	451900
Q86YV9	HPS6	3.60808e-07	0.000117481	333	32430.2	25046.5	31750.2	23638.5	31842.1	29183.9	30902.4	27387.8
P46531	NOTCH1	7.39661e-06	0.000117481	381	13148.4	12198.1	11783.4	9547.86	14059.8	12864.3	12222.1	16866.8
P56181	NDUFV3	0.000249856	0.000117481	540	188020	137657	177066	152071	199384	185451	211338	261466
Q99569	PKP4	0.00436413	0.000117481	134	8540.23	5340.02	9906.99	6116.48	9199.73	8374.74	7656.09	10498.2
P14618	PKM	2.02766e-05	0.000117481	1545	3.91205e+06	4.06763e+06	3.92444e+06	3.99054e+06	3.80922e+06	3.88217e+06	4.00993e+06	3.53791e+06
Q9NUQ8	ABCF3	1.13527e-05	0.000117481	581	212576	208178	221216	195211	219934	225962	223222	208589
Q9NYV4	CDK12	1.13527e-05	0.000117481	563	39978.1	33878.2	34197.5	30167.6	37692.2	38669.2	32916.5	38297.1
Q9NZB2	FAM120A	1e-09	0.000117481	1161	181363	151158	190900	164349	189588	195226	177961	165558
P14854	COX6B1	4.02903e-06	0.000117481	160	418505	353124	512419	387417	387142	397332	421862	270549
Q8TD16	BICD2	1e-09	0.000117481	851	140966	118580	137689	117529	129679	132457	138434	145978
O14617	AP3D1	1.74391e-06	0.000117481	1071	185610	153268	198017	170514	198846	188321	184931	155530
Q86WX3	RPS19BP1	1e-09	0.000117481	100	47780.8	52443.9	52612.5	22621.3	42526	41184.9	31076.6	19829.3
Q96EH3	MALSU1	1e-09	0.000117481	100	29529.8	23239.1	39753.4	31892.9	39675.2	37513.6	37920.5	49886.7
P29590	PML	0.00010812	0.000117481	751	181469	143602	175460	146009	168554	178279	192191	199441
P20700	LMNB1	6.61481e-07	0.000117481	1368	1.96651e+06	1.74807e+06	2.05143e+06	2.0137e+06	2.01754e+06	2.06141e+06	2.00756e+06	1.10444e+06
Q9Y520	PRRC2C	1.20269e-07	0.000117481	1827	322102	269876	309488	264541	311525	316876	327863	369341
O95394	PGM3	1e-09	0.000117481	480	363509	365705	374059	352344	407879	407423	365709	379862
Q6WCQ1	MPRIP	9.55384e-05	0.000117481	1024	39881.8	32807.1	38288.9	29746.1	39684.7	39241.2	42082.5	42532.6
Q9UH99	SUN2	6.61481e-07	0.000117481	746	208014	135149	198548	126461	202480	215172	206148	181547
P51692	STAT5B	0.00263514	0.000117481	548	54000.9	41025.5	48331	44123.8	55992.9	54441.2	56101.2	49245.8
Q9Y2X7	GIT1	1e-09	0.000117481	653	73543.9	64735.3	74164.5	61957.5	80440.2	73844.4	78499.7	76212.8
Q14149	MORC3	1e-09	0.000117481	812	37262.3	25047.4	36387.4	31173	35829.2	36492.1	37274.9	39689.9
Q6P4R8	NFRKB	0.000228541	0.000117481	605	19303.5	17857.2	18384.9	17984.2	19104.7	20753.6	20197.5	22534.1
Q6UB35	MTHFD1L	1e-09	0.000117481	745	158668	143600	158403	138261	160411	162198	161470	149694
O95677	EYA4	7.85498e-05	0.000117481	65	3537.19	NA	5452.96	4258.1	5564.32	5792.83	3406.29	4156.21
Q99805	TM9SF2	1.80404e-07	0.000117481	451	446750	332186	426738	339301	424220	422800	442721	445279
O75044	SRGAP2	2.02766e-05	0.000117481	894	72804.6	60959.8	70068.1	58827.2	77895.3	74232.8	79221.3	76428.7
Q6PKC3	TXNDC11	0.000249856	0.000117481	744	99036.2	72708.3	98906.5	85168	102253	99582.3	91014.9	89689.4
O14983	ATP2A2;ATP2A3	0.00103997	0.000117481	424	481209	411784	495620	498805	438477	440435	439276	295113
Q9BVG8	KIFC3	3.70703e-05	0.000117481	219	10991.9	11747.5	11349.1	10732.7	11217.5	10452.7	11036.1	12252.9
O15066	KIF3B	3.70703e-05	0.000117481	327	17394.2	13020.4	20723.2	14675.8	21632	17642.3	23885.8	20973.2
Q8TDB4	MGARP	6.91553e-06	0.000117481	39	14365.6	8675.43	10987.3	8546.83	12005.8	13291.6	13073	2500.6
Q9BXP5	SRRT	6.01346e-07	0.000117481	1233	608689	556082	597129	508256	605288	599477	646912	655693
Q9BRG1	VPS25	7.39661e-06	0.000117481	279	167462	92324.3	173657	136290	185490	181274	160697	105961
O14578	CIT	3.70703e-05	0.000117481	250	16293	16254.3	13623	13425.3	14275.7	15254.3	15005.9	15408.8
Q15276	RABEP1	4.5419e-05	0.000117481	874	95973.8	78908.3	102958	86094.7	100789	101270	109781	124732
O94768	STK17B	1e-09	0.000117481	208	113898	113797	145612	103987	139310	142295	136263	136699
Q8ND24	RNF214	9.62155e-07	0.000117481	522	54877.8	46037.3	60853.6	53518	56739.2	60877.3	54810.5	63230.8
Q8NBP0	TTC13	0.0005466	0.000127049	526	36480.1	34881.8	39738.9	30621.8	34440.6	35656.4	36334	27768.8
P33991	MCM4	2.02766e-05	0.000117481	1654	1.01888e+06	923587	994401	957875	1.00425e+06	1.00561e+06	1.0202e+06	992377
Q96SB4	SRPK1	2.22499e-06	0.000117481	526	82039.4	71422.7	90029.1	83511.6	88341.8	96548.7	86633.3	59279.8
Q76L83	ASXL2	1.32296e-06	0.000117481	239	18134.9	16184.7	13232.7	15295.1	13437.1	15091.8	15645.6	13726
Q9Y5K1	SPO11	0.00181965	0.00255782	38	14545.6	23119.5	23318.2	22743.6	17282.7	16820.5	20148.9	13224.4
P24928	POLR2A	1e-09	0.000117481	2086	189478	154679	187114	169252	191499	191542	193798	169192
O94927	HAUS5	0.00183877	0.000117481	390	22440.8	21144.3	20513.8	18921.6	22176	22488.1	24825.2	18632.5
Q9BVA0	KATNB1	0.000441131	0.000117481	327	13376.8	5423.02	13510.2	11609.9	13589.6	13183.3	14564.9	12225
Q7Z3E2	CCDC186	9.15392e-05	0.000127049	464	43150.2	29778.8	38839	35905.7	43850.9	43454.3	44175.9	52758.9
Q9H993	ARMT1	0.00114007	0.000117481	356	101256	69467.1	105056	80231.6	103759	91766.4	106199	89375.7
P41250	GARS1	6.25404e-06	0.000117481	960	653127	517228	622850	556364	612897	635272	668297	756010
Q8N9N8	EIF1AD	1.80404e-07	0.000117481	194	90817	70454.5	83972.7	61837.4	85806.1	74605.4	87176.9	108452
Q14203	DCTN1	2.02766e-05	0.000117481	1682	248512	186972	247082	213955	247554	252545	255693	272059
Q6ZT21	TMPPE	1.20269e-07	0.000117481	96	13626	21558.4	11343	17884.8	8262.21	10623.3	15726.5	12358.4
Q9UBF2	COPG2	1e-09	0.000117481	835	85345	69760.1	83693.4	64316.7	89855.1	89879.7	83050.7	71696.7
P20226	TBP	0.00125388	0.000127049	83	21563.7	18274.4	19484.8	13582.5	23122	16352.5	23126	16453.2
P48553	TRAPPC10	2.02766e-05	0.000117481	738	49018.5	38281.9	51495.4	38738.9	55367.9	51458.5	49857.6	48210.3
Q14697	GANAB	4.77886e-06	0.000118301	1664	1.93717e+06	1.91566e+06	1.94805e+06	1.78559e+06	1.98243e+06	2.09782e+06	2.15084e+06	2.21548e+06
Q8TDR0	TRAF3IP1	4.5419e-05	0.00161273	39	3780.57	NA	2436.01	3522.31	4115.18	4122.95	2700.03	4213.16
Q96EP0	RNF31	1.13527e-05	0.000117481	407	21321	18638.8	25477.8	18986.8	22222.1	22629.6	25397.5	30550.3
Q9H2G2	SLK	0.00010812	0.000117481	942	120803	102205	121082	103080	122029	114393	113433	113456
Q13200	PSMD2	1e-09	0.000117481	1791	735755	681258	745241	702266	735456	738220	729535	707788
Q9NTJ4	MAN2C1	0.00103383	0.000117481	260	17307.3	9963.8	19573.3	10073.1	15959.8	14914.4	15875	20609.1
Q9H4I2	ZHX3	1.80404e-07	0.000117481	254	7474.64	4630.6	6710.39	6432.46	8176.52	7105.53	9165.99	8197.96
P23246	SFPQ	3.36755e-06	0.000117481	1490	1.74966e+06	1.72532e+06	1.70486e+06	1.67873e+06	1.68567e+06	1.7045e+06	1.80752e+06	1.94043e+06
Q8WXF1	PSPC1	1.13527e-05	0.000117481	641	437957	380228	421074	361319	439022	431347	461568	510703
Q13523	PRPF4B	1.13527e-05	0.000117481	609	92888.3	67736.7	94126.1	78805.6	104777	95954.8	84646.2	71656.6
P23378	GLDC	0.00471666	0.000117481	1272	314451	239664	293501	252609	306728	303428	339095	365059
Q9BW71	HIRIP3	3.70703e-05	0.000117481	350	120917	99351.1	114278	81812.6	120709	107179	121575	158170
Q9Y3X0	CCDC9	8.41885e-07	0.000117481	409	161700	171015	156731	144869	170192	164515	169104	205025
Q9Y4C1	KDM3A	3.70703e-05	0.000117481	759	23232.1	21013.9	23950.6	21466.7	25571.2	24002.5	27488.8	17654.1
P07741	APRT	2.02766e-05	0.000117481	295	1.16739e+06	875315	1.13953e+06	984905	1.06995e+06	1.09082e+06	1.11121e+06	735468
Q16204	CCDC6	0.000348715	0.000117481	473	140887	112458	131519	113838	128898	134389	128081	158576
Q96QU8	XPO6	3.70703e-05	0.000117481	572	31739.9	23348.9	34698.6	25262.3	34377.6	33183.3	32674.3	25748.4
Q01082	SPTBN1	2.02766e-05	0.000117481	4572	976121	852069	982235	861288	984362	994003	1.0065e+06	1.03105e+06
Q3KQU3	MAP7D1	1.80404e-07	0.000117481	347	40412.8	31307	38009.6	38130.6	43505.8	43960.1	43206.7	55822.5
Q9BYT8	NLN	7.09593e-06	0.000117481	793	188455	156579	173899	153824	172794	175551	183411	206579
P98198	ATP8B2	1e-09	0.000117481	451	21331.7	16252.3	23429.6	17930.7	21842.4	23378.9	22287.7	22366.9
Q96GZ6	SLC41A3	0.00138042	0.000117481	98	27420.3	20888.2	19303.5	14393.8	25321.3	25996.9	21297.1	17413.4
Q13907	IDI1	6.61481e-07	0.000117481	251	282203	182016	290328	192788	314223	315504	282198	259351
Q9ULQ0	STRIP2	0.000518024	0.000656743	30	4559.79	NA	NA	6361.62	6159.79	4375.62	3982.37	NA
Q9NR19	ACSS2	1.20269e-07	0.000117481	287	33478.7	29450.1	32086.8	23119.7	31418.7	33232.4	32736.7	29373
P48634	PRRC2A	2.02766e-05	0.000117481	1259	97524.6	82468.1	100447	79876.2	105398	100555	99010.2	115070
Q8IWJ2	GCC2	3.70703e-05	0.000117481	1418	89501	71402.2	84399.6	70851	92167.2	83837.9	101418	103740
Q8N1B4	VPS52	1.13527e-05	0.000117481	457	57632.6	55887.5	63052.4	54237.1	54445.1	58547.8	54045.8	42359.2
P15924	DSP	0.000228541	0.000117481	1635	46456.3	37128.4	53926.9	47347.8	43622.1	44069.3	44987.7	46567.9
Q9HB71	CACYBP	7.39661e-06	0.000117481	691	2.46125e+06	2.54166e+06	2.37604e+06	2.28285e+06	2.34408e+06	2.37756e+06	2.62119e+06	3.11799e+06
O75113	N4BP1	7.85498e-05	0.000117481	644	39807.8	33244.6	42407.4	28958.3	42835.7	40289.5	42470.4	36784.1
Q8WX92	NELFB	2.02766e-05	0.000117481	607	111619	98088.1	119308	94790	116380	109845	114567	101980
Q12981	BNIP1	1.20269e-07	0.000117481	269	114532	87182.1	119614	96280.2	109858	104446	103530	77610.8
Q86US8	SMG6	0.000405308	0.000117481	336	11854.1	14379.9	11283.2	13391	16466.3	14978.4	14587.2	10753.2
P14373	TRIM27	1.80404e-07	0.000117481	390	68437	46289	65409.4	52400.6	70032.1	71152.9	75983.8	78434.2
P05455	SSB	6.01346e-07	0.000117481	860	1.23023e+06	1.26249e+06	1.16775e+06	1.17766e+06	1.21796e+06	1.17769e+06	1.23329e+06	1.31651e+06
Q9HCK8	CHD8	0.000161956	0.000117481	478	12685.1	12533.1	10477	9546.75	11203.1	12619.2	11929.6	12587.1
P04424	ASL	0.00835429	0.000117481	438	64471.2	49829.8	64452.1	52332.9	55647.6	69105	62880.8	55139.3
O95235	KIF20A	0.00282384	0.000117481	632	57555.2	49035.2	60150.3	36353.1	58329.6	67429.2	58896.1	58539.9
O43815	STRN	3.00673e-07	0.000117481	795	151106	128646	151316	128283	145821	144757	163449	177231
Q9NRL3	STRN4	1e-09	0.000117481	405	42900.6	37335.7	44520.5	47729.5	44755.3	42112.7	47676.3	56066.2
O15525	MAFG	6.26987e-05	0.000117481	59	14840.6	12382.8	13329.4	13231.6	15296.3	10084.1	13763.2	11390.7
Q8WTW3	COG1	3.18714e-06	0.000117481	616	36146.3	34550.1	38992.5	35239.3	40146.3	39638.4	37302.1	32504.3
O00231	PSMD11	1e-09	0.000117481	844	842329	770871	839849	811539	814001	820279	880554	828260
P09493	TPM1	1.13527e-05	0.000117481	271	3.8218e+06	3.81034e+06	4.0425e+06	3.05559e+06	3.88011e+06	4.01275e+06	3.76498e+06	5.51074e+06
Q32P41	TRMT5	2.02766e-05	0.000117481	187	25552.7	18304.5	17872.2	17855.8	26007.1	17087.8	23476.4	15120
Q9NWK9	ZNHIT6	2.02766e-05	0.000117481	359	46102.8	36403.9	46388.6	32931.3	44382.7	46174.6	46203.6	34818.6
Q7Z3U7	MON2	6.61481e-07	0.000117481	929	67253	62130.7	62649.7	61115.7	62521.1	64204.6	57114.7	44403.2
P42566	EPS15	1e-09	0.000117481	874	190167	163204	175784	164934	180892	185955	187036	204531
Q8WZ82	OVCA2	1e-09	0.000117481	180	86193.3	85683.9	98579.8	77590.5	91088.7	83353.5	79249.8	76415.3
Q9BVI4	NOC4L	0.000154439	0.000117481	594	104532	70421.1	109945	72183.3	105969	103261	96409.7	79534.6
Q86YV0	RASAL3	3.60808e-07	0.000117481	1034	233084	199101	231762	219124	234081	244149	225446	214802
Q9H501	ESF1	1.80404e-07	0.000117481	703	159788	165890	164571	166600	165574	159882	166770	161275
Q02252	ALDH6A1	1.80404e-07	0.000117481	613	199276	177410	208966	172782	193893	200779	205875	193385
O60610	DIAPH1	7.8175e-07	0.000117481	1510	286778	212916	283311	250158	283637	286896	282776	250277
Q5T013	HYI	1.14256e-06	0.000117481	127	15124.9	8742.94	11754.4	15069.3	17805.1	15708.7	15374.4	14277.9
Q9Y2X9	ZNF281	1.74391e-06	0.000117481	349	20319	15002.6	25248.7	17739.5	21969.7	19759.2	22095.1	26003.1
Q9NNW5	WDR6	2.04458e-06	0.000117481	751	65425.2	52138.9	59746.7	52020	63043.9	65377.2	64957.9	64392.5
Q9HB40	SCPEP1	1.13527e-05	0.000117481	619	694905	658990	720526	753927	675762	683974	722929	521783
Q8NCE0	TSEN2	0.000102088	0.000117481	225	12346.5	14135.9	15642.6	12534.2	16359.6	17532.4	13520.4	11955
Q9HBR0	SLC38A10	1.20269e-07	0.000117481	647	50301.1	35254.7	46290.9	33166.5	49675.5	49240.8	49910.2	51558.3
P43362	MAGEA1	4.63039e-06	0.000117481	20	31615.1	66343.9	41793	34478	41964.4	40621.9	40027.2	37175.8
Q12912	IRAG2	0.000168953	0.000117481	323	23025	17884.5	21382.6	22620.1	24700.3	25100.1	19527	19999.9
Q2TBE0	CWF19L2	2.02766e-05	0.000117481	462	37991.2	33561.7	37491.2	33915.5	37401.7	37830	39454.3	40298.5
P86791	CCZ1;CCZ1B	2.28512e-06	0.000117481	470	39597.1	29041.2	38241.8	34908.1	35171.7	38305.1	35340	30413.8
Q9UKT9	IKZF3	1.80404e-07	0.000117481	643	186039	187442	190591	175248	185120	178441	19525	21531.4
Q13546	RIPK1	4.32971e-06	0.000117481	567	83965.1	56738.8	77197	51784.7	85098.1	87803.6	82106.8	75898.9
Q9Y5Z4	HEBP2	2.02766e-05	0.000117481	158	35593.7	52403.9	40526.5	55231.2	41321.7	32957.3	41300.8	46542.3
Q9HD20	ATP13A1	1.20269e-07	0.000117481	1071	343341	269275	333623	301734	302394	326357	307965	213296
Q8IX01	SUGP2	6.61481e-07	0.000117481	745	59366.9	42121.1	61404.7	46123.6	58770.7	62858.6	63655.2	51205.2
P50440	GATM	1.13527e-05	0.000117481	331	112772	66807.7	108019	80685.2	103460	107000	118310	94937.7
Q8NFY9	KBTBD8	0.000235871	0.000117481	534	31515.7	30925.8	27196.5	23285.1	31379.9	32924.3	28894.5	26380.1
Q9H7D7	WDR26	4.5419e-05	0.000117481	664	116601	110016	116350	96191.7	129446	117762	127085	139178
P59998	ARPC4	1.14256e-06	0.000117481	189	2.12311e+06	1.57433e+06	2.35435e+06	2.05188e+06	2.29409e+06	2.24714e+06	2.19635e+06	1.76552e+06
P04406	GAPDH	2.02766e-05	0.000117481	1565	2.92774e+06	3.34675e+06	2.9541e+06	3.51964e+06	2.8344e+06	2.85206e+06	3.06441e+06	2.44903e+06
P08069	IGF1R	1.20269e-07	0.000117481	245	11056.5	8857.19	12514.7	12122.6	13755.2	13934.1	12585.2	14489.4
Q9UHD2	TBK1	1e-09	0.000117481	706	66913.4	47898.5	63398.3	52324.3	61951.6	62635.3	60113.9	48880.2
Q5JSL3	DOCK11	0.00111382	0.000117481	628	18780.1	16348.2	19254	18788.8	21467	20606.2	17341.2	14512.3
Q9Y6M5	SLC30A1	3.60808e-07	0.000117481	355	304766	264309	339942	276357	327135	306520	312086	372622
Q9NVR0	KLHL11	0.00010812	0.000117481	185	10983.6	7607.31	10942.5	9709.73	13428	11931.1	11785.2	14161.2
Q92544	TM9SF4	1.20269e-07	0.000117481	282	147259	126156	157227	141009	161293	150953	175387	162034
P27448	MARK2	1e-09	0.000117481	383	45523.4	45851.8	52086.3	36913.8	50142	52313.2	51167.6	41397.5
Q9Y2K2	SIK3	1.13527e-05	0.000117481	600	30624.3	29394	30378.3	30488.2	32114.8	32560.7	30399	33179
Q9H0K1	SIK2	0.000857077	0.000117481	57	44768.2	54860.2	54430.1	41795.5	37006.9	36962.4	34097.3	35740.8
O94992	HEXIM1	1e-09	0.000117481	148	25956.4	16825.9	18382.1	13704.9	21207	14818	20330.8	32204.5
Q643R3	LPCAT4	2.70606e-06	0.000117481	298	44709.2	32745.8	47268.9	36820.5	47363.2	51599.8	39766.8	31813.2
P49454	CENPF	3.60808e-07	0.000117481	2576	52555	41302.5	52079.3	39765.3	49557.2	51118.3	53484.6	60057.2
Q5K651	SAMD9	0.000221969	0.000117481	891	64911	55769.4	62944.4	40662.5	68914.3	70665.6	59842.1	61697.9
Q15404	RSU1	2.02766e-05	0.000117481	232	144309	152128	142210	170650	150698	149643	129597	91537
Q8IXT5	RBM12B	1.13527e-05	0.000117481	520	60642.7	63039.3	64497.8	55973.8	64204.7	57998.6	64507.9	63058.3
Q9H649	NSUN3	0.000829702	0.000117481	100	6871.06	2263.96	7395.15	4180.53	7680.46	7069.15	6537.88	5299.49
P51572	BCAP31	2.58579e-06	0.000117481	481	811913	670940	757553	667263	718439	749804	789008	635253
Q9P2N6	KANSL3	3.60808e-07	0.000117481	307	15510.2	14666.7	19640.9	13202	17996.7	18349.8	19473.7	19297.5
P46459	NSF	1.13527e-05	0.000117481	910	293111	297403	296019	283252	299056	299114	296806	284543
P30519	HMOX2	1.13527e-05	0.000117481	442	573882	419883	539599	578614	570877	582938	581193	507903
P14649	MYL6B	2.02766e-05	0.000117481	194	1.40107e+06	1.26084e+06	1.25588e+06	1.16532e+06	1.36187e+06	1.19161e+06	1.09531e+06	1.19277e+06
P41252	IARS1	2.70606e-06	0.000117481	1601	985776	946516	1.02449e+06	1.01093e+06	1.02168e+06	1.03718e+06	1.02289e+06	986503
P61158	ACTR3	1e-09	0.000117481	621	1.80943e+06	1.48073e+06	1.72744e+06	1.79153e+06	1.76931e+06	1.70096e+06	1.84773e+06	1.78788e+06
P55884	EIF3B	1e-09	0.000117481	1195	1.39476e+06	1.3966e+06	1.40106e+06	1.31518e+06	1.3826e+06	1.39985e+06	1.41454e+06	1.43545e+06
Q92604	LPGAT1	2.96918e-05	0.000117481	96	12545.6	3662.89	12881.7	6569.28	11340.5	13511.3	10455.4	7240.02
Q96CM3	RPUSD4	0.000214094	0.000117481	230	19661.8	14739.3	18578.6	12604	26231.7	25516	23197.2	13099.1
O95777	LSM8	1.13527e-05	0.000117481	140	626952	488842	571748	667096	519917	489622	557410	500137
Q9UHD1	CHORDC1	1e-09	0.000117481	569	356014	303742	333887	266669	341706	343254	349246	379217
Q12906	ILF3	3.60808e-07	0.000117481	940	1.47324e+06	1.54134e+06	1.57441e+06	1.53979e+06	1.58203e+06	1.5765e+06	1.32986e+06	1.05167e+06
P63244	RACK1	1.74391e-06	0.000117481	590	2.68761e+06	2.82588e+06	2.74201e+06	2.669e+06	2.58278e+06	2.67189e+06	2.75947e+06	2.64618e+06
Q9UKJ3	GPATCH8	2.52566e-06	0.000117481	549	31270.1	28229.9	30162.7	21388.7	31155.6	29674.8	33949.6	39920
Q86YP4	GATAD2A	1e-09	0.000117481	761	110065	106914	105754	97462.7	108255	110395	109142	126027
P23497	SP100	1.13527e-05	0.000117481	603	503337	455683	497459	392586	512332	489330	510034	563997
P09874	PARP1	2.02766e-05	0.000117481	2114	2.27117e+06	2.13353e+06	2.27884e+06	2.26085e+06	2.2999e+06	2.44398e+06	2.26986e+06	1.75002e+06
Q96K76	USP47	2.02766e-05	0.000117481	1245	80856.6	70294.8	83268.6	64091.6	82537	82279.8	85423.9	91169.3
Q86UE8	TLK2	0.00540773	0.00011892	291	39223.4	28336.4	35938.6	33203	36549.4	38447.8	36849.8	44578.5
Q8TCG2	PI4K2B	1e-09	0.000117481	417	52103.4	38753.2	55443.1	48408.4	55087.9	48794.4	51897.2	47357.6
Q4UJ75	ANKRD20A4P	0.00089251	0.0287632	5	NA	NA	NA	NA	NA	5206.7	NA	NA
Q9Y608	LRRFIP2	5.38977e-05	0.000117481	216	236756	213769	237602	179314	232123	250158	266674	303505
Q96DV4	MRPL38	1e-09	0.000117481	464	367196	296539	356135	301113	369868	392416	362143	271751
P78356	PIP4K2B	3.70703e-05	0.000117481	337	73661.9	51858.9	79992.1	60710.5	77579.3	85521.9	73580.3	67663.9
Q6ZRS2	SRCAP	3.70703e-05	0.000117481	844	47719.9	39417.7	46405.1	43329.9	47567.1	48220.4	47660.2	42819.2
O95466	FMNL1	0.000257569	0.000117481	1099	351523	308098	363202	320496	371576	364318	354284	314244
Q02218	OGDH	3.60808e-07	0.000117481	1006	235648	198084	221508	199359	230333	239620	244426	233161
Q9UJZ1	STOML2	9.62155e-07	0.000117481	570	747597	622361	742318	667709	741706	731343	765161	759249
Q13535	ATR	2.40539e-06	0.000117481	1059	25893.9	21418.8	24486.1	19828.7	27138.2	25981.6	23245.3	18191.5
Q9NQ29	LUC7L	7.39661e-06	0.000117481	176	126462	93966.1	108982	91017.6	126655	134607	126205	144861
Q9H1E5	TMX4	6.55471e-06	0.000117481	160	112111	69749.5	106388	87662.4	103543	109233	102879	91217.7
Q9UDY2	TJP2	1e-09	0.000117481	868	68566.1	51058.2	64532.4	54026.8	63472.6	62156.7	73545.9	78927.6
O75400	PRPF40A	1e-09	0.000117481	831	316724	303038	318574	316894	304435	311372	337754	341147
Q9C0F1	CEP44	2.02766e-05	0.000117481	186	32295.1	21542.8	32837.9	26701.6	32120.5	28729.3	29015.1	29065.4
Q02086	SP2	1e-09	0.000117481	98	26044.5	10375.5	27891.6	16770.6	26655.8	20257.9	22418.9	17601.3
Q9NW68	BSDC1	0.000348715	0.000117481	322	57614.3	44583.8	54313.4	45091.8	45460.9	57019.9	49351	53551.3
Q96DB5	RMDN1	1e-09	0.000117481	271	172741	146999	167011	159803	166867	175008	171672	121996
P11233	RALA	1.20269e-07	0.000117481	201	393536	336442	417280	333127	389995	398704	408734	426691
Q6PII3	CCDC174	1e-09	0.000117481	177	34534.7	27116.4	29010.4	25014.4	33603.4	32084.6	35719.1	42914.9
Q8N137	CNTROB	3.00674e-06	0.000117481	209	10786.9	10662.3	8635.91	7979.89	9210.84	9106.27	12735.8	12129.5
Q6P1M3	LLGL2	2.02766e-05	0.000117481	53	1392.56	NA	1288.71	1763.53	4166.21	2728.09	2333.04	2885.25
O75410	TACC1	1e-09	0.000117481	818	167741	168084	173035	157461	165562	169764	174099	198036
Q9H2U1	DHX36	1e-09	0.000117481	951	76229.7	54603.1	72901.1	52626.4	80419	82882.9	69035.2	68700.3
Q6IN85	PPP4R3A;PPP4R3B	3.70703e-05	0.000117481	554	100631	74664.3	88765.7	76549.3	106275	95242	85356.9	81257.3
Q8WVK7	SKA2	1.20269e-07	0.000117481	59	20689.4	12196.6	20009.2	19875.6	16778.1	18598.4	16819.4	16744.6
Q15437	SEC23B	1e-09	0.000117481	1140	552982	470528	579025	533243	555692	552096	573682	528048
P34932	HSPA4	1e-09	0.000117481	1675	1.11749e+06	1.13433e+06	1.12004e+06	1.07342e+06	1.09966e+06	1.10767e+06	1.15772e+06	1.16542e+06
Q9NR28	DIABLO	0.00562997	0.000117481	290	166374	148878	193251	161176	193183	193109	202021	186014
A0MZ66	SHTN1	7.85498e-05	0.000117481	662	61962.7	59393.8	52994.7	52971.9	60902.9	59770.9	59779	74952.9
P13798	APEH	1.20269e-07	0.000117481	638	616304	658328	636182	630163	621058	634235	662787	802550
Q3MIT2	PUS10	4.5419e-05	0.000117481	112	10183.1	3459.65	9549.26	1842.93	9480.68	9309.16	8593.58	9950.73
Q9H9A5	CNOT10	1.13527e-05	0.000117481	593	44347.5	42801.5	46254.6	43156.8	57734.4	54957.4	54097.3	49789.1
O43719	HTATSF1	1e-09	0.000117481	903	350041	285992	372105	304786	351112	343789	352202	429430
Q9H6Y2	WDR55	7.23977e-05	0.000127049	488	153681	119490	134182	116580	149387	137389	145861	165688
Q15652	JMJD1C	2.02766e-05	0.000117481	547	10849.3	8755.97	8399.09	10576.7	10066.2	10866.3	9867.79	12637.2
Q92835	INPP5D	1.80404e-07	0.000117481	1236	86729.9	76708.2	86537.2	73031.6	88861.1	94516.1	92167.4	80902.4
P22830	FECH	0.000206814	0.000117481	433	113887	83912.8	125745	102424	119970	127884	130248	86463.2
Q96PZ2	FAM111A	0.0024831	0.000117481	329	54954.4	62577.7	52619.2	42620	64075.9	66189.3	57087.4	51932.1
Q9H497	TOR3A	1.80404e-07	0.000117481	349	124369	118677	132038	120991	128708	132188	136242	117704
Q8NG08	HELB	0.000348715	0.000117481	440	31406.8	30777.3	27729.5	25371.5	33777.4	33084.8	34430	29069.7
Q5JSH3	WDR44	1e-09	0.000117481	1096	66605	47903.3	68345.4	54363.9	70379.2	68957.9	68991.7	81572.5
Q9NZI7	UBP1	1e-09	0.000117481	335	53449.3	38895.5	51666.4	41351.5	56774.4	54314.3	56129.2	56924.1
Q9H967	WDR76	0.00030637	0.000117481	433	44023.5	42000.5	36897.1	42146.2	48049	49719	44443.4	20545.3
Q13098	GPS1	1.92431e-06	0.000117481	584	364015	302319	344771	369993	354182	343827	356101	329876
Q9NPF5	DMAP1	3.70703e-05	0.000117481	289	38106.5	23598.4	35498.5	22967	38369.1	35146.2	36955.5	23702.9
Q56P03	EAPP	6.85539e-06	0.000117481	171	45011.4	37359.4	42911.8	41114.7	43254.5	48025	41761.9	51572.5
O14646	CHD1	1.13527e-05	0.000117481	503	49860.9	41404.8	48647.4	52041.5	55147	53410.3	38517.2	43399.4
Q9BTA9	WAC	3.60808e-07	0.000117481	563	135970	121148	127600	128195	143381	140810	132260	156383
Q8NDI1	EHBP1	0.00030637	0.000117481	250	7038.22	7491.41	7874.43	8172.48	8431.08	9491.13	7601.64	6507.24
Q96EE3	SEH1L	0.000243137	0.000117481	466	239848	183212	227190	177921	231565	230428	246116	218845
Q96R06	SPAG5	0.000850064	0.000117481	846	32981.9	27773.6	32122.3	27483.7	32758.3	34602.5	35002.7	37032.8
P0DPB5	POLR1D	1e-09	0.000117481	57	32899.5	12928.1	31290.2	22515.5	26485.8	24469.6	30201.5	45508.6
Q12800	TFCP2	0.000787299	0.000117481	261	33545.3	17541.6	35217.2	24719.8	34693	29401	33768.4	34409.8
Q9NQH7	XPNPEP3	1e-09	0.000117481	324	1.98962e+06	1.73003e+06	1.91319e+06	2.08559e+06	1.87499e+06	1.97519e+06	2.03099e+06	2.03096e+06
Q9Y6A5	TACC3	0.00010812	0.000117481	656	87106.9	73426.7	83911.4	71884.4	86187.3	84555.7	95407.3	114754
P18858	LIG1	1.20269e-07	0.000117481	1223	229033	196904	226218	217037	236594	243267	245769	248749
Q9UNP9	PPIE	1.13527e-05	0.000117481	385	230664	237485	240595	239851	223242	243039	268707	305642
P30613	PKLR	0.00030637	0.000552303	35	69417.4	NA	77486.1	NA	58929.9	39001.1	66847.4	62396
Q9NRY5	FAM114A2	2.96918e-05	0.000117481	613	117211	93516	125239	109890	114950	114308	120246	127210
Q92917	GPKOW	1.08242e-06	0.000117481	617	210667	171888	204155	158492	204775	198815	215886	244026
Q8TBC4	UBA3	1e-09	0.000117481	642	291100	244752	276337	260037	289048	273967	298424	284698
Q8TAT6	NPLOC4	2.96918e-05	0.000117481	764	347444	317759	333121	338515	346573	343052	354121	349636
Q5TZA2	CROCC	0.00584458	0.000117481	512	86606.3	51514.8	93117.9	58463.3	86102.1	94235.7	95782.6	105757
A6NKF1	SAC3D1	3.70703e-05	0.000117481	202	36090.3	30638.6	38389.5	24517.7	40906	31841.3	41269.8	33228.1
O75150	RNF40	0.00583524	0.000127049	1006	125693	109787	119326	108156	121119	111206	124103	133507
Q9NUX5	POT1	0.000918234	0.000117481	221	11775.3	7792.19	12175	8682.72	11941.1	12086.2	11425.3	10715.3
Q9P0U4	CXXC1	2.02766e-05	0.000117481	524	45811	38723.1	44516.7	30373.1	46529.4	42250.1	42745.9	36189.9
Q5BJF6	ODF2	8.17837e-06	0.000117481	319	20782.7	11156.4	14528.7	14726.1	17140.3	12412.8	18398.8	16239.1
Q9H7E2	TDRD3	0.000979257	0.000117481	572	50694.3	44526.3	52362.4	42892.4	45494.9	49836.1	54518.1	54161.3
P98171	ARHGAP4	0.00010812	0.000117481	1040	323084	266088	326337	274330	322677	327304	318319	298838
P57764	GSDMD	0.00144856	0.00011892	397	381793	286564	370756	307953	380111	392619	387229	385953
Q7L5D6	GET4	0.00010812	0.000117481	217	139452	124021	120380	127669	149352	155839	133484	142172
Q15393	SF3B3	1e-09	0.000117481	1542	1.08362e+06	889731	1.07438e+06	989632	1.0881e+06	1.07397e+06	1.09916e+06	1.041e+06
Q68DQ2	CRYBG3	1.14256e-06	0.000117481	329	8953.22	9779.99	10378.6	9943.17	10124	13730.2	11924.4	12660.1
Q9NV88	INTS9	3.70703e-05	0.000117481	524	64387.5	49102.1	63980.2	43655.5	61728.5	60917.1	54913.8	61883.8
Q7L1Q6	BZW1	0.000293813	0.000117481	401	297393	339333	312733	276467	313529	312009	299686	227261
P09972	ALDOC	7.39661e-06	0.000117481	538	131113	108867	134637	124021	127716	132417	135488	150507
Q5TCQ9	MAGI3	1.13527e-05	0.000117481	44	3490.83	5735.89	3197.59	3040.86	4081.56	2811.58	3978.36	4006.86
Q9P2K5	MYEF2	4.5419e-05	0.000117481	363	92586	107469	92502.8	97733.9	103219	86608.9	95137	101863
Q96AB6	NTAN1	1e-09	0.000117481	252	49197.8	36489	42768.3	49659.2	34522.1	43858.9	46387.3	52768.5
Q9BX63	BRIP1	0.000175657	0.00011892	419	12621.1	8656.27	11674.1	8725.26	13190.9	12134.1	12406.1	10869.8
P40429	RPL13A	6.43444e-06	0.000117481	96	786591	750947	957500	606771	857117	814900	692318	605460
Q96RW7	HMCN1	0.000483354	0.0688917	14	NA	NA	8724.14	NA	NA	NA	NA	NA
Q13769	THOC5	1.08242e-06	0.000117481	719	89020.5	71351.1	95606.2	60060.8	92233.9	91109.8	99472.8	88724
Q13303	KCNAB2	1e-09	0.000117481	675	275333	214609	260390	230770	264198	265851	284959	294367
Q8IZ07	ANKRD13A	0.000992666	0.000117481	397	23803.5	15899.6	23962.2	20937.3	22501.3	22349	21064.1	23926.3
Q9H6F5	CCDC86	1.13527e-05	0.000117481	437	215540	199123	231006	192829	234906	225080	212464	261415
Q8IWZ3	ANKHD1	1.20269e-07	0.000117481	783	82798	57457.9	71745	61567.5	76644.4	81917.8	90856	91376
Q6ZT12	UBR3	0.000334703	0.000117481	622	39729.8	33398.4	39027.4	36472.8	39788.3	39823	36943.1	31567.2
Q5R372	RABGAP1L	1e-09	0.000117481	421	52604.4	46595.3	58852.3	47300.6	58785.5	52966.3	55283.2	47609.8
Q9BVS4	RIOK2	6.01346e-07	0.000117481	411	58193.4	46420.7	62923.4	48720.5	63000.7	71505.5	60765.5	32776.4
P49354	FNTA	1.80404e-06	0.000117481	452	217709	187899	214261	190626	218570	227330	216259	248475
Q9Y4W2	LAS1L	0.00057523	0.000117481	766	148539	119756	153263	117611	157377	149321	143026	127768
Q9NRN7	AASDHPPT	1e-09	0.000117481	258	205691	186106	199494	199424	219878	224961	217101	132709
Q8IW35	CEP97	4.51012e-06	0.000117481	726	75732.3	54250.6	69408	65250.6	70549.3	74940.6	69110.9	79111.2
O60488	ACSL4	1.13527e-05	0.000117481	851	154380	165714	166284	132855	178255	170948	181297	148589
Q00059	TFAM	7.8175e-07	0.000117481	256	311236	291310	314825	286891	303549	305617	289889	452799
P13747	HLA-E	1e-09	0.000117481	390	1.93108e+06	1.67482e+06	2.04845e+06	1.24468e+06	2.25368e+06	2.02143e+06	2.00415e+06	2.21394e+06
P54296	MYOM2	0.00195364	0.000117481	834	37934.5	33297.4	36527.2	28861.4	36858.2	40907	36640	40795.3
Q14012	CAMK1;CAMK1D	1e-09	0.000117481	158	165773	130403	175414	151943	172637	154751	169649	162807
Q9BZF9	UACA	3.70703e-05	0.000117481	488	51262.6	38446.1	49792.8	37382.6	43060.4	43494.4	46073.9	50460.3
P22413	ENPP1	3.70703e-05	0.000117481	166	4735	4498.82	5832.85	4494.36	5277.05	6289.01	5756.34	5921.47
Q2TB10	ZNF800	0.00196668	0.000117481	196	20397.2	15906.9	19168.1	19829.8	22072.7	19789.9	25168.3	39609.7
Q8IWU5	SULF2	1e-09	0.000117481	382	34500.1	26506.2	34767.2	32047.2	31340.4	37069.7	34754	35187.6
Q8NEM7	SUPT20H	0.000483354	0.000117481	128	12043.5	6966.13	15062.2	10034.2	12727.6	13052.7	10522.3	8860.7
Q09472	EP300	3.00673e-07	0.000117481	675	39198.6	29634.6	39107.3	30438.8	41087.4	39421.1	42483.2	40178.7
P30084	ECHS1	2.70606e-06	0.000117481	496	435867	398135	432568	424779	414167	386708	437530	451750
Q9P107	GMIP	1e-09	0.000117481	443	37995.6	31603.3	39622.1	27944.7	41001.6	36949.7	42053.6	41212.8
P35241	RDX	1.20269e-07	0.000117481	1200	3.75187e+06	3.4477e+06	3.79445e+06	3.7107e+06	3.77663e+06	3.79976e+06	3.8677e+06	3.89504e+06
P48643	CCT5	1.20269e-07	0.000117481	1293	855646	851858	835208	830545	810090	799837	831208	856803
P50991	CCT4	7.8175e-07	0.000117481	1051	1.32601e+06	1.18328e+06	1.33768e+06	1.31559e+06	1.36453e+06	1.363e+06	1.34571e+06	1.17319e+06
Q5TA45	INTS11	0.000766805	0.000117481	368	74469.2	67595.8	80848.7	63891.1	80192	83337.3	73796.2	70970.7
Q9H5H4	ZNF768	3.70703e-05	0.00926114	16	6645.53	NA	5985.13	NA	7939.69	5404.37	NA	5950.79
Q9H000	MKRN2	1.13527e-05	0.000117481	339	101568	72585	85735	69791.2	89300.1	86132.2	91181.3	107400
Q13148	TARDBP	0.000434174	0.000117481	461	604193	652297	591924	625785	598282	604943	641747	577115
Q9BXJ9	NAA15	1e-09	0.000117481	1113	435526	378586	451389	364685	440606	443906	419785	353818
Q6N069	NAA16	2.02766e-05	0.000117481	398	331253	313295	352967	311873	359014	370090	321828	280327
Q9H2U2	PPA2	8.41885e-07	0.000117481	626	1.37041e+06	957511	1.38449e+06	1.16465e+06	1.35999e+06	1.3784e+06	1.41211e+06	1.34387e+06
Q5VZE5	NAA35	3.70703e-05	0.000117481	405	23383.9	24043.5	28528.5	19785.4	24230.4	30176.7	20630.3	17828.3
Q14166	TTLL12	1e-09	0.000117481	911	463581	398955	451951	386424	462787	459492	457538	468967
Q99627	COPS8	0.00217553	0.000117481	157	371454	302563	354876	358113	366453	367545	361119	285427
Q9NUT2	ABCB8	0.00302121	0.000117481	510	156821	131615	165928	142083	155069	159775	149683	121348
Q15365	PCBP1;PCBP2	2.7662e-06	0.000117481	666	3.07711e+06	3.41496e+06	3.06563e+06	3.67115e+06	3.06787e+06	2.96476e+06	3.02282e+06	2.72512e+06
P52747	ZNF143	0.000214094	0.000117481	278	29401.9	23200.6	32260.3	29051.1	28370.7	30446.4	32478.5	35566.3
Q6UX07	DHRS13	1e-09	0.000117481	228	18854.4	22100.4	20693.6	13418.3	19358.1	23603.4	18449.1	13593.8
Q9NX07	TRNAU1AP	1e-09	0.000117481	185	26429.5	21671.6	25247.1	26949.9	25490.8	30247.9	28716.6	26570
Q9P2N5	RBM27	1e-09	0.000117481	703	87347.4	71294.4	87378	66900.5	92054.8	85555.9	82276.1	68219.7
Q6NVY1	HIBCH	1e-09	0.000117481	547	300745	276134	296219	244163	292908	305230	317313	277195
Q969R8	ITFG2	0.00157536	0.000117481	223	8639.29	9422.13	9165.49	8461.22	10828	10102	11018.7	7484.75
P54577	YARS1	1.80404e-07	0.000117481	1063	829747	802608	846946	775527	836201	833385	844310	771904
P57768	SNX16	2.02766e-05	0.00379947	26	2671.98	4029.14	2225.56	NA	1268.53	NA	NA	4674.13
Q8TEA1	NSUN6	4.5419e-05	0.000117481	262	22663.3	14332.2	19025.9	20889.8	21834.8	18441.9	25012.7	21979.5
Q9HBH5	RDH14	1.20269e-07	0.000117481	242	55291.1	50128.4	61416.9	46621.1	65925.9	60400.3	57670.2	51894.1
P01034	CST3	0.000938227	0.000117481	98	64723.1	40536.1	55460.7	58436.1	60207.9	53915.8	57114.7	65216.1
Q96K21	ZFYVE19	1e-09	0.000117481	326	80859.4	67755	72511.3	56492.4	73046.8	74175	73253.7	91096.4
Q9UGJ1	TUBGCP4	7.8175e-07	0.000117481	412	56907.7	35991.5	58009.5	37921	62997.5	57539	52828.5	46117.9
O15344	MID1	3.70703e-05	0.000117481	258	16236.9	11715.7	15814.5	15657.3	19103.3	14207.8	15772.1	16413.6
O43847	NRDC	3.06687e-06	0.000117481	1108	286951	244936	288061	234907	292202	290721	286283	257966
Q8N972	ZNF564	4.9912e-06	0.000117481	10	1261.58	NA	1049.15	NA	NA	1462.91	1173.82	NA
Q9NRB3	CHST12	3.00673e-07	0.000117481	345	49575.7	36807.9	50272.3	41004.1	54852.6	47177.4	52338.6	46564.3
O60271	SPAG9	1e-09	0.000117481	999	73140.5	63962.7	71792.6	59564.5	69081.3	67852.8	68723.8	75196.8
Q8N1F7	NUP93	0.00030637	0.000117481	981	403392	398723	409650	386081	384949	386533	386604	345737
Q9Y3D9	MRPS23	1e-09	0.000117481	354	569841	562108	590708	508358	584922	630995	605355	690218
Q8N9F7	GDPD1	0.00322649	0.000117481	144	7266.1	6863.65	9027.04	6385.42	6787.3	6188.09	7705.04	3663.6
O96000	NDUFB10	1.80404e-07	0.000117481	386	816523	791666	771111	722262	786762	795345	799667	655562
Q9UKI8	TLK1	3.56316e-05	0.000127049	460	58099.3	49651.2	62541.4	45734.3	59738.9	60170.2	61849.8	58195.1
O14908	GIPC1	4.81077e-07	0.000117481	207	26099.6	17570.6	22018.8	19159.1	23797.6	20485.4	22835	21394.1
Q9NTM9	CUTC	0.0039696	0.000117481	386	283833	215144	278948	188641	306749	294860	287997	317891
P98173	FAM3A	1.26283e-06	0.000656743	38	5069.55	NA	10292	3898.74	8809.31	6115.11	8056.38	6124.37
Q9UL33	TRAPPC2L	0.000249856	0.000117481	175	95331.5	73966.2	91218.8	68690	85849.1	92572.8	83810.7	79566.4
Q9UDW1	UQCR10	1e-09	0.000117481	40	70906.5	44875.1	59610.8	28711.6	83483.6	74556.4	71828.1	66770.8
Q96FI4	NEIL1	0.000441131	0.000117481	199	9186.34	7670.57	9523.94	5618.45	7374.09	6540.46	8713.36	6357.54
P53396	ACLY	3.60808e-07	0.000117481	1853	796913	735708	818273	743619	801791	808418	796596	689750
O00418	EEF2K	8.41885e-07	0.000117481	582	48742.2	41038.6	52253.1	39557.4	49004.6	51368.5	48642.8	61477.2
Q8NF50	DOCK8	0.00442325	0.000117481	1499	132864	113225	135869	111464	138474	138327	134362	115401
O14727	APAF1	1.5635e-06	0.000337952	69	3407.51	3397.2	2606.33	NA	3525.41	2418.37	3456.58	3925.59
P78560	CRADD	0.008616	0.000127049	260	100369	88769.5	95158.6	66297.8	102567	97443.3	96185.2	87449.1
Q96S66	CLCC1	3.70703e-05	0.000117481	280	21961.5	14647.8	22262.6	10710.2	20049.2	22098	20948.7	20518.6
O00292	LEFTY2	3.70703e-05	0.000117481	148	12872.6	14297	9357.13	9845.9	11301.3	11118.9	12666.7	7668.71
Q9Y2H6	FNDC3A	1.13527e-05	0.000117481	393	10843.3	8423.02	13418.9	10935.5	13070.7	12487	11115.8	9285.24
Q9BQC3	DPH2	0.00883686	0.000117481	383	54745.4	39366.7	52859.7	41969.9	63176.7	51434.8	55274.6	52148
Q13415	ORC1	1.20269e-07	0.000117481	144	8184.12	7030.26	4980.06	7037.18	9023.56	10434.5	9275.94	9425.9
Q9NTK5	OLA1	3.60808e-07	0.000117481	784	725411	673452	755593	709726	747348	753439	712371	492347
O95163	ELP1	1e-09	0.000117481	1121	103513	97635.3	107279	97148	104536	105302	110607	97336.2
Q8N6T3	ARFGAP1	4.1493e-06	0.000117481	380	153720	107977	163655	107061	163235	160182	170846	172577
P55072	VCP	5.65268e-06	0.000117481	2279	3.47531e+06	3.04684e+06	3.43242e+06	3.36332e+06	3.3346e+06	3.36584e+06	3.50645e+06	3.03518e+06
O43818	RRP9	6.61481e-07	0.000117481	412	292627	259361	268412	258778	278025	271875	298422	406187
O43929	ORC4	1e-09	0.000117481	429	54811.5	52792.5	48585.9	49947.6	53156.6	51393.2	53367.2	40916.3
P25788	PSMA3	1.80404e-07	0.000117481	311	749496	700160	779968	793243	771590	796614	750737	724557
Q5VZK9	CARMIL1	3.00673e-07	0.000117481	1277	108987	82104.1	112782	92661.8	121369	118561	111230	108197
O75828	CBR3	4.81077e-07	0.000117481	357	582552	534121	562822	484282	569427	579941	588225	574133
P05166	PCCB	1e-09	0.000117481	500	53688.4	46052.5	58272.3	44187.9	58521	58620.1	58621.2	55168.5
P49189	ALDH9A1	2.96918e-05	0.000117481	825	848338	824264	871988	832793	858650	872172	875266	869692
O95470	SGPL1	1.13527e-05	0.000117481	361	48521	26901.9	48700.9	30539	44788.5	44085	44359	31307.8
Q6UUV7	CRTC3	0.000348715	0.000117481	115	9703.03	8875.23	9647.06	4030.76	8212.26	8884.82	9961.06	9041.04
Q9P0N9	TBC1D7	1.13527e-05	0.000117481	165	16136.8	16515	16414.3	16661.3	18271.1	16486.5	15930.7	16679.5
O14545	TRAFD1	1.13527e-05	0.000117481	177	11855.8	9436.1	11268	9960.32	14800.4	12663.4	13767.1	16607.5
Q8N6R0	EEF1AKNMT	0.000503629	0.000117481	637	42447.9	42476.7	50289.3	36610.4	51136.9	49949.4	38471	29568.3
Q6ZNJ1	NBEAL2	2.02766e-05	0.000117481	1624	61451.5	43964.9	60870.7	47475.2	63210.1	60635.4	58197.2	48369.1
Q9UGJ0	PRKAG2	0.000671175	0.000117481	133	78481.6	62307.8	87597.3	21608.2	87891.1	82091.9	70231.2	75801.4
P54619	PRKAG1	1e-09	0.000117481	356	113237	95807.6	108577	105012	116569	111565	99772.2	83220.3
O15091	PRORP	3.70703e-05	0.000117481	370	49410.5	43299.5	51168.2	42805.4	52136.8	50478	53401.4	44680.3
P55786	NPEPPS	1e-09	0.000117481	880	460145	437227	475438	439124	483443	477746	471639	444255
Q8TEQ8	PIGO	3.00673e-07	0.000117481	282	50186.8	44188.5	45967.2	40452.2	46740.8	47557.1	48088.4	32223.4
Q6IQ23	PLEKHA7	0.000115776	0.000117481	942	51838.1	48359.8	52633.3	42030.4	53898	49271.2	54830.6	69746.3
Q8TB73	NDNF	0.00681413	0.000117481	136	8266.9	5784.08	7939.74	10813.8	10352.9	10024.4	9290.61	7823.36
Q9BRB3	PIGQ	0.000739543	0.000117481	140	7251.09	5961.08	8742.31	5950.81	7055.9	8761	7770.05	6779.28
Q6ZRP7	QSOX2	4.02903e-06	0.000117481	431	44097.7	38570.1	46793.7	37021.4	41952.1	41893.7	42776.4	43555.8
Q92608	DOCK2	6.61481e-07	0.000117481	1724	153716	131811	166773	143025	161253	170595	144779	115098
Q5TA31	RNF187	0.00039154	0.000117481	86	16086.3	10356.1	9594.58	7446.73	10148.3	12398.7	9105.6	13470.1
Q9P2T1	GMPR2	9.62155e-07	0.000117481	219	75163.4	61502.7	72350.1	59419.3	70093.2	75459.5	74261.7	68930.6
Q9NRD5	PICK1	1.13527e-05	0.000117481	178	22528.5	18128.1	21656.4	17493.7	22968.8	24010.7	22768.6	21994.1
Q92624	APPBP2	0.00113329	0.000117481	203	9372.43	9386.31	9656.64	6181.04	9979.13	8451.11	10291.7	9281.29
P61457	PCBD1	3.70703e-05	0.000117481	105	111280	118436	115543	117979	114590	118518	94321	149353
Q13363	CTBP1	3.60808e-07	0.000117481	362	326764	265020	318786	265078	335498	332996	336799	337656
Q96FW1	OTUB1	1e-09	0.000117481	399	728721	557954	723228	615086	783605	778422	805787	835703
Q5VUA4	ZNF318	4.5419e-05	0.000117481	701	21974.5	18200.3	17753	14871.9	20299.1	19854.1	21638.3	22801.2
Q9H479	FN3K	8.31682e-05	0.0498069	14	NA	NA	NA	NA	NA	10487	NA	NA
P25325	MPST	1.13527e-05	0.000117481	372	157383	145612	150282	137596	155959	154549	167457	142069
Q9BQ24	ZFYVE21	0.00227618	0.000868904	27	8728.83	NA	5360.18	11332.7	6429.59	4021.25	NA	NA
Q13620	CUL4B	1.13527e-05	0.000117481	1200	124453	112889	141302	125317	144895	138466	131516	109101
Q96CD2	PPCDC	1e-09	0.000117481	233	73510.8	76978.3	82647.2	63447.4	78786.1	80320.3	100601	114849
P84103	SRSF3	6.55471e-06	0.000117481	245	3.02284e+06	2.81948e+06	2.99767e+06	2.9037e+06	3.00044e+06	2.80488e+06	3.0208e+06	3.48487e+06
Q9Y4E5	ZNF451	8.41885e-07	0.000117481	601	30199.3	24505.3	25606.3	22395.1	25131.4	26284.6	27054.1	26977.2
O75191	XYLB	1e-09	0.000117481	173	21052.8	14041.2	19057.4	13949.9	16985.5	18694.3	19820.4	26223.8
Q15738	NSDHL	1e-09	0.000117481	496	354814	354414	354929	334312	317875	339271	333506	247229
Q9UIG0	BAZ1B	0.00469053	0.000117481	960	89604.5	61468.2	79179.3	76265.6	83812.6	97347.7	89289.2	138133
Q9Y6H5	SNCAIP	0.000102088	0.000117481	179	10959.1	11493.9	14583.9	11421	10148	11781.6	11161.7	12568.6
P17987	TCP1	1e-09	0.000117481	1050	1.34753e+06	1.3322e+06	1.30317e+06	1.35532e+06	1.32405e+06	1.31241e+06	1.34545e+06	1.27981e+06
Q00341	HDLBP	3.60808e-07	0.000117481	1682	434096	405014	424176	400866	432513	429364	440845	471913
Q9H3P7	ACBD3	4.44998e-06	0.000117481	687	208322	178028	230937	176683	223991	232877	247785	239111
Q8NEZ4	KMT2C	3.70703e-05	0.000117481	872	20864.9	14765	20113.2	18536.2	19421.6	21083.4	23613.9	23298.1
Q68DA7	FMN1	1.20269e-07	0.000117481	406	25566.7	25279.6	26918.8	27628.5	29086.1	30130.7	32518.5	32396.1
P23634	ATP2B4	0.00146671	0.000117481	435	32034.2	34909	37946.5	29867.5	37241.9	35724.5	36155.2	39201.3
Q6P2C8	MED27	0.00142053	0.000117481	304	17547.4	17921.1	19634.3	11549.5	21558.4	16949.3	22845.1	17196.1
P50570	DNM2	1e-09	0.000117481	924	367476	367324	375712	355120	366279	356182	389541	347713
P47897	QARS1	1e-09	0.000117481	1327	541261	477639	566991	499872	571836	558855	566570	480539
Q9HAB8	PPCS	7.0358e-06	0.000117481	295	207735	205286	207718	206548	205926	202844	201054	178226
Q8N8Y2	ATP6V0D2	5.61566e-05	0.000872981	1	NA	NA	NA	NA	NA	NA	NA	NA
Q9NRX1	PNO1	0.00402464	0.000127049	225	89512	60250.9	83524.9	63096.9	89625.6	84872	68428	67111.7
Q7Z2K6	ERMP1	1e-09	0.000117481	480	97387.4	79013	93531.5	66495.8	88259.7	86003	91430.1	71909.5
Q15029	EFTUD2	1.44323e-06	0.000117481	1559	4.92249e+06	4.31847e+06	4.77427e+06	4.50005e+06	4.83404e+06	4.80182e+06	4.79632e+06	4.48969e+06
Q16656	NRF1	4.5419e-05	0.000117481	213	213450	228541	218477	219863	216686	206921	209418	256726
Q9NRG7	SDR39U1	2.02766e-05	0.000117481	100	7944.25	4740.04	8838.38	7643.15	8897.73	9167.15	7849.87	4617.01
O14777	NDC80	8.41885e-07	0.000117481	661	62128.4	56877.4	56794.6	53393.9	57342.3	58452.9	58538.1	53899.4
Q9UKU7	ACAD8	0.00116713	0.000117481	404	163822	161830	154270	141953	163157	164086	164388	177203
O43318	MAP3K7	0.00113329	0.000117481	362	22922.4	18451.6	17776	20765.2	24220.7	23147.7	26106.2	25898.8
Q9UBB5	MBD2	6.01346e-07	0.000117481	237	138735	114489	142228	114897	159365	147755	141376	146280
Q9Y4P3	TBL2	3.00674e-06	0.000117481	612	160164	141510	163426	151748	155556	158431	153765	123886
Q9NYK5	MRPL39	1e-09	0.000117481	603	268757	238807	259478	242927	263428	280695	273215	257471
Q9H1A4	ANAPC1	6.43444e-06	0.000117481	1077	73555.1	54351.2	73585	56341.8	77809.7	78160.1	70599.2	62948.7
Q9Y4J8	DTNA	0.000690753	0.000117481	283	25030.4	12299.4	25452.3	21229.6	24073	28257.4	29178.1	29805.3
P09211	GSTP1	1.14256e-06	0.000117481	608	2.86625e+06	3.86901e+06	3.10252e+06	3.95041e+06	2.92041e+06	3.0411e+06	3.05337e+06	3.12423e+06
Q12931	TRAP1	3.54795e-06	0.000117481	1085	1.06083e+06	1.10496e+06	1.09304e+06	1.14413e+06	1.07675e+06	1.11152e+06	1.12989e+06	994937
Q9H7Z7	PTGES2	0.000154439	0.000117481	548	176419	151650	167082	170325	175275	181081	171756	177329
O00308	WWP2	0.000228541	0.000117481	386	18933.6	22116.1	25193.9	25140.6	23668.7	25172.4	26831.5	23902.2
P78344	EIF4G2	0.000684986	0.000117481	1017	493082	489098	494381	468751	477227	485231	485559	424171
Q6NXE6	ARMC6	6.73512e-06	0.000117481	398	103339	112287	93029.8	97257.9	101547	96603.2	97243.7	93471.7
Q9H3M7	TXNIP	6.25404e-06	0.000117481	229	36458.4	20791.7	38896.7	29463.8	42266.9	37091.1	41403.3	26849.8
Q9NXG2	THUMPD1	2.02766e-05	0.000117481	352	470222	379483	443703	396207	459917	455871	436214	334871
Q96BY6	DOCK10	0.000154439	0.000117481	1604	123436	90129	123834	85061.3	119786	122348	117457	109016
Q9H270	VPS11	1.13527e-05	0.000117481	888	214012	166098	221000	157778	224092	238371	234425	221118
Q8NCD3	HJURP	3.66822e-06	0.000117481	197	14198.3	14931.5	15872.1	12365.8	15726.3	14888.2	16387.4	13943.7
Q9NQL2	RRAGC	1.80404e-07	0.000117481	162	114322	91697.2	122541	105360	127205	114879	115774	126987
P29372	MPG	1.20269e-07	0.000117481	239	124154	107603	128613	104149	130972	135406	124689	107331
Q2M296	MTHFSD	1e-09	0.000117481	54	11500.6	6185.7	12606	9332.86	11299.3	15010.7	11708.3	7793.2
P49207	RPL34	2.02766e-05	0.000117481	129	866460	652249	859611	779604	840322	797916	705537	568293
Q96JH7	VCPIP1	3.72836e-06	0.000117481	1060	56504	55834.3	57261.4	45577.4	61111.9	61860.7	63130.9	68585.1
Q8WWC4	MAIP1	1e-09	0.000117481	159	98848.4	85880.5	91940.9	68002.8	98810.1	94948.7	99435.8	89691.3
Q9H6V9	LDAH	1.80404e-07	0.000117481	316	236755	202202	229294	220348	251819	244528	260889	249236
Q96L50	LRR1	5.95336e-06	0.000117481	59	5788.12	4125.65	3500.47	5170.92	5791.95	3864.74	5031.85	3116.98
Q8NA19	L3MBTL4	0.00242615	0.000118078	116	14392.9	7365.21	11977.3	19481.9	10150	11828.9	13109.9	9455.69
P30305	CDC25B	0.000249856	0.000117481	81	7975.09	4287.41	8475.35	12922.7	6821.23	7895.95	6710.16	6338.44
Q8IV08	PLD3	3.00673e-07	0.000117481	327	237003	226594	257212	236171	238134	244732	244591	268447
P30414	NKTR	1.80404e-07	0.000117481	626	62734.8	55238.4	61958.6	53077.5	70443.1	69453.4	67378.3	81790.3
Q5T011	SZT2	0.00123109	0.000114561	300	7624.92	8136.27	8587.37	7002.66	8457.99	7763.58	7869.76	7836.97
P36776	LONP1	1e-09	0.000117481	1326	669666	671205	684077	722141	687515	690088	703760	581341
Q13627	DYRK1A	1e-09	0.000117481	376	55533	41174.4	44562.2	43756.7	51134.5	46195.7	48571.3	62025.2
Q8NBQ5	HSD17B11	1.13527e-05	0.000117481	383	80946.6	75943.5	101361	68696.9	91502.6	79837.2	84896.5	66479.5
P51532	SMARCA4	0.00615407	0.000117481	1065	208375	173859	203456	148513	194972	203991	187850	195445
Q9UH17	APOBEC3B	3.84863e-06	0.000117481	377	308657	228143	296381	239725	302454	305644	290817	250996
Q96PC5	MIA2	1.13527e-05	0.000117481	240	48909.1	38362.1	46633.5	33687.4	46434.5	48437.3	44064.2	47592.2
Q96S44	TP53RK	0.00954757	0.000117481	136	28061.6	25392.4	29979.3	21009.2	33447.9	26294.8	24521	16377.1
P61026	RAB10	3.18714e-06	0.000117481	275	505798	469765	498746	489695	509234	483439	461130	458226
Q8NB78	KDM1B	0.00044833	0.000117481	139	9177.7	11184.9	8837.75	8910.32	9258.97	8644.92	9365.7	8886.17
Q16537	PPP2R5E	0.000154439	0.000117481	338	42199.1	47788.4	43438.1	45766.4	45644.8	47306.5	38482.2	35941.5
P39023	RPL3	7.8175e-07	0.000117481	567	1.8748e+06	1.56681e+06	1.87046e+06	1.73879e+06	1.88471e+06	1.8761e+06	1.70077e+06	1.45496e+06
O95983	MBD3	4.81077e-07	0.000117481	179	76964.8	51497.3	75640.2	61705	75311.2	74658	85659.7	65201.5
P26440	IVD	5.38977e-05	0.000117481	503	473441	442156	478059	441592	465260	442166	494516	570249
Q9Y4C8	RBM19	0.00353885	0.000117481	377	18937.2	15572.9	18869.7	9036.73	19580.6	18937.2	16032.9	10130.3
Q92598	HSPH1	2.02766e-05	0.000117481	1411	567450	472784	582360	569978	554420	565110	585417	634306
P51809	VAMP7	1e-09	0.000117481	273	98776.7	100684	115840	89711.5	107691	88193.5	99785.3	105594
Q9UMZ2	SYNRG	1.20269e-07	0.000117481	823	76015.6	72013.9	76648.7	66332.4	76015.7	77823.3	77825.9	86359.7
Q9BUJ0	ABHD14A	0.000483354	0.000765781	28	1841.97	NA	6051.81	NA	2844.81	4701.48	1105.65	NA
P46060	RANGAP1	1e-09	0.000117481	778	328469	302081	333571	294755	333886	332977	327498	345572
Q96KA5	CLPTM1L	4.1493e-06	0.000117481	640	739520	639677	751512	502489	713116	716397	707269	572516
Q658P3	STEAP3	2.02766e-05	0.000117481	169	27637.1	18315.3	33166.6	21506.1	28176.6	33375.2	23633.8	30482.4
O60318	MCM3AP	3.00674e-06	0.000117481	658	35363.7	28274.6	35176.9	20900.1	32163	37747	28913.6	25997.2
Q96J42	TXNDC15	1.20269e-07	0.000117481	153	34900.4	31510.7	31629	21624.1	37888.5	29447.1	39794	33669.2
O43772	SLC25A20	1.13527e-05	0.000117481	493	356189	380275	384875	419159	354728	360948	356465	282578
Q9Y619	SLC25A15	1.80404e-07	0.000117481	264	53343.4	46825.1	54468.9	49221.7	50629.5	50117.5	52160.8	41975.7
P35270	SPR	0.000610218	0.000117481	289	672611	652754	727111	680644	724520	769608	657950	421445
Q8IYB7	DIS3L2	0.00347217	0.000117481	863	73909.6	72589	82370.3	77455.2	82833.5	80559	82954.2	78743
Q96S19	METTL26	1e-09	0.000117481	215	41970.8	28199.2	41489.4	32469.4	41684.7	38417.3	39684.1	33952
Q7Z4S6	KIF21A	7.85498e-05	0.000117481	708	36921.9	30078.1	36144.8	29394.8	39036.3	38897.9	35933.5	28692.1
Q13618	CUL3	0.000850064	0.000117481	1047	207520	187077	211772	197262	211055	209260	204815	176573
O43813	LANCL1	1e-09	0.000117481	387	156071	114722	150071	136057	150815	147689	152825	210565
O95372	LYPLA2	2.02766e-05	0.000117481	249	103245	88530.6	116747	105552	97659.1	112752	122279	94628.6
P19634	SLC9A1	1.80404e-07	0.000117481	171	12813.3	8651.39	9793.72	8100.61	11052.3	12289.8	13805.8	14777.8
Q969N2	PIGT	1e-09	0.000117481	571	124798	97681.2	122201	91257.4	122812	119788	117411	93886.9
Q8N392	ARHGAP18	3.60808e-07	0.000117481	673	64443.8	59550.6	71319.2	55806.1	74154.1	68535.7	65885.3	61733.6
O94986	CEP152	0.00113329	0.000117481	354	9320.64	8670.39	9910.62	7433.65	10436.5	8032.4	10703	11976.4
Q7RTP6	MICAL3	4.5419e-05	0.000117481	509	13526.6	12541.9	13992.7	13132.7	12759.6	13269.4	13021.8	13138.4
O15550	KDM6A	0.000327519	0.000117481	380	17891.2	14712.8	16252.9	16536.5	22833.3	21856.8	22168.7	17768.9
P0C2W1	FBXO45	5.59255e-06	0.000117481	200	39072.1	33426.1	36532.4	42329.5	36432.1	39809.3	41369.5	33412.4
Q92484	SMPDL3A	0.00122011	0.000117481	130	16316.5	21170.9	18090.8	16493.8	14655	11939.3	18273.2	21079.3
P38432	COIL	1e-09	0.000117481	326	93049.1	74483.8	90136.8	87913.9	100929	100508	90681.2	75705.4
Q12770	SCAP	0.00351237	0.000117481	67	23434.2	24321.4	32061	30423.8	26108.9	24571.8	26413.3	19420.1
Q96SB8	SMC6	0.00123338	0.000117481	694	74607.6	63783.6	67516.7	67388.6	74235.9	75140.4	72257.3	70064
Q9H814	PHAX	1e-09	0.000117481	389	308219	339171	301082	297805	317360	290256	322133	343082
P15586	GNS	2.10472e-06	0.000117481	532	473009	534712	472209	475562	459360	464497	489697	520003
O00115	DNASE2	2.96918e-05	0.000117481	139	266637	289637	251690	263963	256493	267295	261908	251623
P46092	CCR10	0.000341917	0.000117481	116	29645.4	18455.8	34830.2	35116.7	32534.5	26601.4	30164	37250.2
Q6NUS6	TCTN3	0.000226299	0.00011892	109	8897.02	9293.34	10325.6	4482.02	10521.6	12482.3	9512.16	6395.42
P42858	HTT	9.55384e-05	0.000117481	1677	40757.3	34218.5	46268.3	36077.1	39617.2	45266.6	40493.3	34226.7
P22670	RFX1	1.99408e-05	0.00011892	391	32679.8	27659.6	32649.9	30061.4	33802.4	30617.3	30316.2	26689.3
Q9BU89	DOHH	1e-09	0.000117481	491	242871	173340	240275	197842	232437	244532	246682	268214
P30048	PRDX3	3.70703e-05	0.000117481	316	1.81696e+06	2.3172e+06	1.7575e+06	2.16051e+06	1.6261e+06	1.64527e+06	1.71555e+06	1.70005e+06
P13010	XRCC5	2.88647e-06	0.000117481	1417	2.07758e+06	2.22368e+06	2.02642e+06	2.12336e+06	2.04809e+06	2.0962e+06	2.2076e+06	2.02859e+06
P51570	GALK1	1e-09	0.000117481	458	498138	416595	491579	408123	490560	469849	510938	517668
O95396	MOCS3	3.70703e-05	0.000117481	442	43919.3	39487.9	41811.9	41071.4	44665.6	44368.2	44733	45879.1
A5YKK6	CNOT1	1.20269e-07	0.000117481	2060	180480	150727	182867	154470	187691	185568	171489	137997
Q07817	BCL2L1	0.00479889	0.000118078	108	217544	253017	263791	253541	244450	255236	259092	201770
Q8NAP3	ZBTB38	8.41885e-07	0.000117481	515	37678.6	28764	28778.4	32206.4	30336.5	32882.9	36905.7	30945.7
Q04323	UBXN1	1e-09	0.000117481	289	356072	356202	338485	352422	360763	313987	318707	345202
Q96GN5	CDCA7L	0.00434427	0.000117481	208	34222.8	32603.6	32303.2	21604.9	30410.5	31506.4	29540.1	26272.6
Q6P4F7	ARHGAP11A	0.000348715	0.000117481	91	3763.3	4488.19	3009.24	2352.81	4189.61	3175.58	5695.04	3876.33
P10768	ESD	1.14256e-06	0.000117481	326	198506	158946	205598	131164	188412	190914	181746	161061
P17029	ZKSCAN1	3.00673e-07	0.000117481	210	15099.8	7314.87	9818.89	5138.31	13936	10370.2	9940.25	8033.86
Q9UHB4	NDOR1	0.000115776	0.000117481	341	31024.1	21150.2	30007.5	23571.9	28347.9	34959.9	27883.9	31599.9
P43378	PTPN9	0.00416971	0.000114561	253	12332.6	11180.1	12534.5	7143.14	14757.3	14004.7	11703.8	11926.2
O15067	PFAS	4.81077e-07	0.000117481	1464	510682	448416	506454	452914	506837	516656	542383	509034
Q16670	ZSCAN26	8.41885e-07	0.000117481	164	13952.6	10655.5	14496.8	15813.6	15257.3	13378.5	13349.1	17865.7
Q9GZM5	YIPF3	3.70703e-05	0.000117481	75	67845.8	56497	54350	44750.8	67797.3	61465.5	60509.4	60354.1
Q9H0E2	TOLLIP	3.9689e-06	0.000117481	179	131719	105294	128539	116702	129167	132909	140553	173744
P51170	SCNN1G	3.7082e-05	0.000117675	192	28315.3	20132.8	28915.2	20365.7	31743.7	29715.1	29345.9	21798.7
Q8N6M3	FITM2	0.00201394	0.000117481	70	13807.5	19403.2	20654.4	16294.9	20308.2	22730.3	19766.9	16179
P61619	SEC61A1	1.20269e-07	0.000117481	418	347504	294997	369955	334999	324774	326077	323220	200506
Q15072	ZNF146	7.85498e-05	0.000117481	46	1242.02	NA	1754.39	2930.76	4321.91	2133.86	1447.01	1665.26
P17028	ZNF24	3.70703e-05	0.000117481	254	36244.8	34656.1	33035.2	27601.6	41066.4	35623.8	38974.1	34668.6
P17036	ZNF3	1.13527e-05	0.000117481	102	3473.97	2324.71	2251.85	2693.04	1551.67	2613.7	3024.33	3962.38
Q8N3J9	ZNF664	2.02766e-05	0.00469337	32	787.288	674.027	NA	NA	2387.68	1820.15	2037.7	2504.75
Q5JRX3	PITRM1	4.81077e-07	0.000117481	1315	204702	167139	202357	156349	209638	210273	211802	195965
Q53F19	NCBP3	2.02766e-05	0.000117481	327	125456	128119	121442	100223	126444	119561	130087	132658
Q14241	ELOA	1e-09	0.000117481	243	13517.6	9658.12	13130.9	13196.3	18077.7	15354.6	18226.8	13177
Q9ULV3	CIZ1	1e-09	0.000117481	669	85698.4	86592.8	78197	72586.9	83382	73281.7	88476.7	103402
Q8N302	AGGF1	1.13527e-05	0.000117481	162	8400.03	9934.23	10399.4	7596.52	12813.1	10066.9	14885.3	9065.49
P11279	LAMP1	1e-09	0.000117481	184	1.02506e+06	956643	1.03148e+06	994286	1.03404e+06	923527	891814	970203
Q99676	ZNF184	1.99408e-05	0.00011892	69	7990.3	NA	6746.7	NA	5577.53	6075.37	4735.08	6765.45
Q9Y6R0	NUMB	0.000972331	0.000117481	58	22507.2	17635.4	14927.3	14701.6	14409.2	18112.8	16314.5	17203.9
Q16629	SRSF7	1e-09	0.000117481	196	1.62361e+06	1.68997e+06	1.56099e+06	1.78606e+06	1.58249e+06	1.58493e+06	1.74142e+06	1.98751e+06
P61599	NAA20	3.70703e-05	0.000117481	133	49161	44585.4	49551.9	42622.1	75239.2	58140.1	51462.7	50236.1
Q92889	ERCC4	1e-09	0.000117481	479	23732.6	21257.6	25378.5	22919.3	25194.3	22905	21651.5	22472.2
O75122	CLASP2	1.80404e-07	0.000117481	1117	61758.9	47777.6	59740	48208.1	61075.7	59001.8	62429.5	52820
Q96KB5	PBK	3.60808e-07	0.000117481	375	179994	156225	157559	151118	174588	165180	176368	139293
O60925	PFDN1	3.00673e-07	0.000117481	123	807681	768982	749921	714316	714163	773519	728476	1.01157e+06
Q96BY7	ATG2B	0.000102088	0.000117481	346	9800.48	7604.91	9752.85	7250.85	8255.05	9361.94	9883.66	9329.59
Q9H9C1	VIPAS39	6.01346e-07	0.000117481	391	28118.2	22329.7	31253.3	22001.6	29332.9	31253.9	26707.3	31056.6
P31939	ATIC	1e-09	0.000117481	1109	1.27432e+06	1.3312e+06	1.29658e+06	1.37072e+06	1.28775e+06	1.30316e+06	1.37123e+06	1.18082e+06
Q14592	ZNF460	0.0018878	0.000700444	73	5257.05	7798.48	4878.42	5543.85	6497.78	6590.71	2651.21	8599.83
Q9UNM6	PSMD13	0.000357945	0.00011892	811	656008	536269	690259	636359	682192	674415	677628	612799
P09543	CNP	7.8175e-07	0.000117481	612	369681	345362	397723	360303	377058	374442	371820	344420
Q8WUH2	TGFBRAP1	3.70703e-05	0.000117481	308	34687.6	28056.1	32408.4	27239.5	35142.6	28312.9	29377.8	23318.9
Q8IU68	TMC8	3.70703e-05	0.000117481	225	29061.4	27824.3	33180.2	24377.1	28774.4	28390.9	28613.3	36585.7
P12955	PEPD	1e-09	0.000117481	601	614313	590374	598694	518331	590142	585815	651869	800827
P15622	ZNF250	0.00816614	0.00120271	29	NA	NA	6795.85	NA	14352.3	16524.8	8915.14	6663.15
Q8TF68	ZNF384	0.000428917	0.00011892	56	3332.66	NA	3624.9	NA	2136.37	2621.73	3093.99	4091.65
Q6ZN55	ZNF574	0.000206814	0.000117481	250	17769.4	9281.9	14390.1	8838.57	19571.8	14734.4	16101	18434.4
P86397	HTD2	0.00117026	0.0406021	22	3010.08	NA	3731.05	NA	5375.8	3050.8	3236.64	3567.39
Q15067	ACOX1	1e-09	0.000117481	529	85005.1	68796.5	92984.8	64532.1	99445.5	91692.2	101864	96102.3
Q9UEY8	ADD3	0.000228541	0.000117481	536	140948	130845	129377	126865	146522	149535	142952	139834
O00442	RTCA	1e-09	0.000117481	289	117861	98214.5	120963	95820.5	120820	114999	113194	103032
P15880	RPS2	1e-09	0.000117481	357	560571	605878	682970	627301	718406	683079	539911	552143
Q07021	C1QBP	2.02766e-05	0.000117481	297	2.3647e+06	2.66138e+06	2.2083e+06	2.30999e+06	2.19857e+06	2.14927e+06	2.4547e+06	2.59493e+06
Q01968	OCRL	0.00010812	0.000117481	101	8907.01	NA	9043.2	3901.68	8911.38	10586.5	8371.61	7501.52
Q9BXP2	SLC12A9	1e-09	0.000117481	257	59873.8	57293.4	71459.7	52641.9	68933	73374.8	67662.3	72540.4
Q12979	ABR	0.000123826	0.000117481	688	187879	163053	197936	139423	195617	197009	196311	177713
Q5TDH0	DDI1;DDI2	1e-09	0.000117481	377	155500	188549	169094	133257	167425	156588	138056	151722
Q9HD26	GOPC	0.00030637	0.000117481	511	153774	84668.2	141016	96353.7	145126	133430	139420	160017
O94763	URI1	3.00673e-07	0.000117481	396	46996.3	45609.5	43268.4	44164.7	49552.9	43816.6	48835.2	64820.4
Q9BT78	COPS4	0.00302121	0.000117481	780	479502	432404	468766	434143	487352	480971	492793	512016
Q9NRW7	VPS45	1e-09	0.000117481	549	68792.3	60952.4	68218.6	68114.1	76371.9	72468	74269.2	63117.1
Q6PH81	C16orf87	0.00019154	0.000117481	56	6544.93	4093.2	9641.47	4594.18	9715.25	8470.1	10700.3	5225.75
O75116	ROCK2	2.02766e-05	0.000117481	1030	96484.3	82101.2	97806.7	82935.7	98552.6	98594.9	104522	93134.1
Q13464	ROCK1	4.20944e-06	0.000117481	1068	55110.5	52700.2	56070.7	49493	55303.5	59548.7	58596.5	54410.3
P0DPH7	TUBA1C;TUBA4A	1e-09	0.000117481	812	3.08019e+06	2.97779e+06	3.09341e+06	2.95018e+06	2.95163e+06	3.01245e+06	2.98965e+06	2.84716e+06
Q71U36	TUBA1C;TUBA4A	1e-09	0.000117481	274	5.49874e+06	6.78225e+06	5.39234e+06	8.43093e+06	4.94512e+06	4.92066e+06	5.70814e+06	5.57879e+06
Q06787	FMR1	0.00010812	0.000117481	622	156383	113446	153858	118297	153779	151680	166256	149484
Q49AR2	C5orf22	0.000264207	0.000117481	295	83367.6	74411.9	82144.6	78599.3	80782.1	82535.3	79760.2	89808.9
Q9Y5X2	SNX8	0.000205085	0.00011892	318	13569	11679.7	14281.9	10262.2	15383.9	14825.1	14025	14635.5
Q9Y3C7	MED31	0.00058236	0.000117481	75	10632.8	17465.5	8727.03	11417.4	9790.22	8917.13	7253.15	9337.39
Q96P48	ARAP1	1e-09	0.000117481	847	78725.1	61830.8	76642.4	75437.3	77496.7	74696.5	75541.2	79659.8
Q6IA69	NADSYN1	4.5419e-05	0.000117481	335	60666.5	57735.2	62928.6	59882.2	64074.2	73366	60254.3	80503.6
[truncated: 6,637 more rows]
