# Supplementary material for: Heterobifunctional Ligase Recruiters Enable pan-Degradation of Inhibitor of Apoptosis Proteins
Source: J Med Chem. 2023 Mar 30;66(7):4703–33. doi: 10.1021/acs.jmedchem.2c01817 (PMC10108347; doi:10.1021/acs.jmedchem.2c01817)
Supplement: Supplementary file 9 — jm2c01817_si_009.xlsx [file jm2c01817_si_009.xlsx]

## Sheet: wp-esf_365_esf4_2191-2210_diann
Protein.Group	Protein.Ids	Protein.Names	Genes	First.Protein.Description	Proteotypic	Stripped.Sequence	Modified.Sequence	Precursor.Charge	Precursor.Id	DMSO_rep1	DMSO_rep2	DMSO_rep3	DMSO_rep4	SAB142_rep1	SAB142_rep2	Pomalidomide_rep1	Pomalidomide_rep2
Q96JP5	Q96JP5;Q96JP5-2	ZFP91_HUMAN	ZFP91	E3 ubiquitin-protein ligase ZFP91	1	AAAAAAAAAVSR	AAAAAAAAAVSR	2	AAAAAAAAAVSR2	97430	58131.8	91535.4	43441.3	102162	94611.7	26811.7	40453.8
Q8N697	Q8N697	S15A4_HUMAN	SLC15A4	Solute carrier family 15 member 4	1	AAAAAAAAGAFAGR	AAAAAAAAGAFAGR	2	AAAAAAAAGAFAGR2		12991.6	8296.49	13550.4	1658.69		3743.36
P36578	P36578	RL4_HUMAN	RPL4	60S ribosomal protein L4	1	AAAAAAALQAK	AAAAAAALQAK	1	AAAAAAALQAK1	1676.65	613.959	829.225	1007.2	466.391	1152.85	1411.39	660.114
P36578	P36578	RL4_HUMAN	RPL4	60S ribosomal protein L4	1	AAAAAAALQAK	AAAAAAALQAK	2	AAAAAAALQAK2	643302	616945	634918	735425	615103	612331	520842	449984
Q6SPF0	Q6SPF0	SAMD1_HUMAN	SAMD1	Atherin	1	AAAAAATAPPSPGPAQPGPR	AAAAAATAPPSPGPAQPGPR	2	AAAAAATAPPSPGPAQPGPR2	14914.9	16160.1	13877.7	7677.23	12110.9	14252.5	16388.6	19199.1
O76031	O76031	CLPX_HUMAN	CLPX	ATP-dependent Clp protease ATP-binding subunit clpX-like, mitochondrial	1	AAAAADLANR	AAAAADLANR	2	AAAAADLANR2	51672.9	33182.5	47868.4	38781.7	39313.2	39730.1	15495.7	22810.6
O00410	O00410	IPO5_HUMAN	IPO5	Importin-5	1	AAAAAEQQQFYLLLGNLLSPDNVVR	AAAAAEQQQFYLLLGNLLSPDNVVR	3	AAAAAEQQQFYLLLGNLLSPDNVVR3	37027.5	10556.9	51569.5	52886.3	51266.1	50619.5	38266.9	41503.7
O15265-2	O15265;O15265-2	ATX7_HUMAN	ATXN7	Isoform b of Ataxin-7	1	AAAAAGGAAAAAAR	AAAAAGGAAAAAAR	2	AAAAAGGAAAAAAR2			4084.38		6041.87	2649.77	285.879	4975.44
Q8WUQ7;Q8WUQ7-2	Q8WUQ7;Q8WUQ7-2	CATIN_HUMAN	CACTIN	Cactin	1	AAAAALSQQQSLQER	AAAAALSQQQSLQER	2	AAAAALSQQQSLQER2	38488.9	26414.1	38444.4	36935.3	46878.6	41961.3	40406.1	43418.1
A6NIH7	A6NIH7	U119B_HUMAN	UNC119B	Protein unc-119 homolog B	1	AAAAASAAGPGGLVAGK	AAAAASAAGPGGLVAGK	2	AAAAASAAGPGGLVAGK2	46819.4	42145.2	48445.8	46021.9	42715	47796.3	37458.9	40426.1
A6NIH7	A6NIH7	U119B_HUMAN	UNC119B	Protein unc-119 homolog B	1	AAAAASAAGPGGLVAGKEEK	AAAAASAAGPGGLVAGKEEK	2	AAAAASAAGPGGLVAGKEEK2						429.286		1193.84
Q9BTD8;Q9BTD8-2;Q9BTD8-3;Q9BTD8-4	Q9BTD8;Q9BTD8-2;Q9BTD8-3;Q9BTD8-4	RBM42_HUMAN	RBM42	RNA-binding protein 42	1	AAAAATVVPPMVGGPPFVGPVGFGPGDR	AAAAATVVPPMVGGPPFVGPVGFGPGDR	3	AAAAATVVPPMVGGPPFVGPVGFGPGDR3	20548.9		14755.3		14382	18519	13121.9	8703.3
Q9P258	Q9P258	RCC2_HUMAN	RCC2	Protein RCC2	1	AAAAAWEEPSSGNGTAR	AAAAAWEEPSSGNGTAR	2	AAAAAWEEPSSGNGTAR2	185929	186869	239499	168637	250606	236371	241196	338436
O60518	O60518	RNBP6_HUMAN	RANBP6	Ran-binding protein 6	1	AAAAFVLANENNIALFK	AAAAFVLANENNIALFK	2	AAAAFVLANENNIALFK2	1811.72		816.682		1506.28		646.865	1091.04
P57775	P57775	FBXW4_HUMAN	FBXW4	F-box/WD repeat-containing protein 4	1	AAAAGEEEEEEEAAR	AAAAGEEEEEEEAAR	2	AAAAGEEEEEEEAAR2								265.465
Q8NFZ5	Q8NFZ5	TNIP2_HUMAN	TNIP2	TNFAIP3-interacting protein 2	1	AAAALCTLYHEAGQR	AAAALC(UniMod:4)TLYHEAGQR	2	AAAALC(UniMod:4)TLYHEAGQR2	2315.15		755.939	811.456	1626.87	2198.56	2588.89	3113.08
Q8NFZ5	Q8NFZ5	TNIP2_HUMAN	TNIP2	TNFAIP3-interacting protein 2	1	AAAALCTLYHEAGQR	AAAALC(UniMod:4)TLYHEAGQR	3	AAAALC(UniMod:4)TLYHEAGQR3	2234.28	2908.29	2521.55	3353.36		2895.33	3233.34	3466.61
Q15596	Q15596	NCOA2_HUMAN	NCOA2	Nuclear receptor coactivator 2	1	AAAANIDEVQK	AAAANIDEVQK	2	AAAANIDEVQK2	15795.6	14393.8	18194.2	5659.68	22252.7	18670.3	12893.4	10693
Q68DK7	Q68DK7	MSL1_HUMAN	MSL1	Male-specific lethal 1 homolog	1	AAAAPAGGNPEQR	AAAAPAGGNPEQR	2	AAAAPAGGNPEQR2	5281.18	3181.65	2815.41		3779.12	7408.38	8202.78	3248.54
Q96L91;Q96L91-2;Q96L91-3;Q96L91-5	Q96L91;Q96L91-2;Q96L91-3;Q96L91-5	EP400_HUMAN	EP400	E1A-binding protein p400	1	AAAAPFQTSQASASAPR	AAAAPFQTSQASASAPR	2	AAAAPFQTSQASASAPR2	6556.03	3677.06	4680.94	1701.95	7064.37	8303.93	7393.37	4494.85
P52701	P52701;P52701-2;P52701-3	MSH6_HUMAN	MSH6	DNA mismatch repair protein Msh6	1	AAAAPGASPSPGGDAAWSEAGPGPR	AAAAPGASPSPGGDAAWSEAGPGPR	2	AAAAPGASPSPGGDAAWSEAGPGPR2	7752.69	183.275	4194.53	1461.8	2240.21	5613.77	6225.11	4227.15
P52701	P52701;P52701-2;P52701-3	MSH6_HUMAN	MSH6	DNA mismatch repair protein Msh6	1	AAAAPGASPSPGGDAAWSEAGPGPR	AAAAPGASPSPGGDAAWSEAGPGPR	3	AAAAPGASPSPGGDAAWSEAGPGPR3	6954.2	11310.7	11939.1	16593.1	12380.8	13196.9	8849.91	13859.9
P52701	P52701;P52701-2;P52701-3	MSH6_HUMAN	MSH6	DNA mismatch repair protein Msh6	1	AAAAPGASPSPGGDAAWSEAGPGPRPLAR	AAAAPGASPSPGGDAAWSEAGPGPRPLAR	3	AAAAPGASPSPGGDAAWSEAGPGPRPLAR3	69015.5	5951.89	66934.9	12640.3	64618.7	60224.7	67993.6	70820.1
Q6XQN6;Q6XQN6-3	Q6XQN6;Q6XQN6-2;Q6XQN6-3	PNCB_HUMAN	NAPRT	Nicotinate phosphoribosyltransferase	1	AAAAQFQVPWLESVLIVVSNNIDEEALAR	AAAAQFQVPWLESVLIVVSNNIDEEALAR	3	AAAAQFQVPWLESVLIVVSNNIDEEALAR3	1752.29	2854.31	1036.86	1299.41	906.012	2955.38	1618.52	1762.29
P55036-2	P55036-2	PSMD4_HUMAN	PSMD4	Isoform Rpn10E of 26S proteasome non-ATPase regulatory subunit 4	1	AAAASAAEAGIATTGTEGER	AAAASAAEAGIATTGTEGER	2	AAAASAAEAGIATTGTEGER2	4849.8	1463.62	6120.44	283.976	6453.76	5373.15	6396.45	3883.58
P55036-2	P55036-2	PSMD4_HUMAN	PSMD4	Isoform Rpn10E of 26S proteasome non-ATPase regulatory subunit 4	1	AAAASAAEAGIATTGTEGER	AAAASAAEAGIATTGTEGER	3	AAAASAAEAGIATTGTEGER3	4322.24	941.43	4074.35	1428.2	2734.64	2640.15	4629.27	1946.22
Q9BQE4	Q9BQE4	SELS_HUMAN	SELENOS	Selenoprotein S	1	AAAAVEPDVVVK	AAAAVEPDVVVK	2	AAAAVEPDVVVK2	37791.7	2747.58	16148.6	7196.63	33947.7	33839.1	32828	19178.9
Q96K37	Q96K37	S35E1_HUMAN	SLC35E1	Solute carrier family 35 member E1	1	AAAAVGAGHGAGGPGAASSSGGAR	AAAAVGAGHGAGGPGAASSSGGAR	3	AAAAVGAGHGAGGPGAASSSGGAR3	292.252		1131.45	2042.01		1337.76	2599.5	805.999
Q8WWH5	Q8WWH5	TRUB1_HUMAN	TRUB1	Probable tRNA pseudouridine synthase 1	1	AAAAVVAAAAR	AAAAVVAAAAR	2	AAAAVVAAAAR2	53312.9	43310.7	37600.3	61642	30734.3	31399.7	36493.8	16116.9
Q9H254;Q9H254-4	Q9H254;Q9H254-3;Q9H254-4	SPTN4_HUMAN	SPTBN4	Spectrin beta chain, non-erythrocytic 4	1	AAAAWEER	AAAAWEER	1	AAAAWEER1	1355.95		3357.78		1639.59	3755.45	2017.74	4253.81
O95625	O95625	ZBT11_HUMAN	ZBTB11	Zinc finger and BTB domain-containing protein 11	1	AAACYVVR	AAAC(UniMod:4)YVVR	2	AAAC(UniMod:4)YVVR2	4424.37	6147.23	4830.61		4559.73	4641.07		5446.67
Q8TDZ2;Q8TDZ2-4	Q8TDZ2;Q8TDZ2-4	MICA1_HUMAN	MICAL1	[F-actin]-monooxygenase MICAL1	1	AAADFATHGK	AAADFATHGK	2	AAADFATHGK2	3710.86		3232.5	1533.32	2730.2	3308.03	1767.64	176.808
Q96GQ5	Q96GQ5	RUSF1_HUMAN	RUSF1	RUS family member 1	1	AAADGSLQWEVGGWR	AAADGSLQWEVGGWR	2	AAADGSLQWEVGGWR2	20703.9	29550.9	28089.1	23377.8	18582.4	20259.9	21475.2	11109.3
Q8N8D1	Q8N8D1	PDCD7_HUMAN	PDCD7	Programmed cell death protein 7	1	AAADGVLSEVR	AAADGVLSEVR	2	AAADGVLSEVR2	3852.55	6503.89	2950.53	6782.72	3817.49	4665.3		3148.64
P59768	P59768	GBG2_HUMAN	GNG2	Guanine nucleotide-binding protein G(I)/G(S)/G(O) subunit gamma-2	1	AAADLMAYCEAHAK	AAADLMAYC(UniMod:4)EAHAK	2	AAADLMAYC(UniMod:4)EAHAK2		617.137	623.193	68.0964	608.85	4624.54	1416.52	3244.56
P59768	P59768	GBG2_HUMAN	GNG2	Guanine nucleotide-binding protein G(I)/G(S)/G(O) subunit gamma-2	1	AAADLMAYCEAHAK	AAADLMAYC(UniMod:4)EAHAK	3	AAADLMAYC(UniMod:4)EAHAK3	4006.44	1010.74	4360.6	7080.6	4643.57	4985.52	5853.31	5072.58
O95159	O95159	ZFPL1_HUMAN	ZFPL1	Zinc finger protein-like 1	1	AAADSDPNLDPLMNPHIR	AAADSDPNLDPLMNPHIR	3	AAADSDPNLDPLMNPHIR3	18119.7	11394.5	17968.3	18214	16830.6	17754.6	17776.1	16667.4
Q6P2E9	Q6P2E9;Q6P2E9-2	EDC4_HUMAN	EDC4	Enhancer of mRNA-decapping protein 4	1	AAADTLQGPMQAAYR	AAADTLQGPMQAAYR	2	AAADTLQGPMQAAYR2	252749	188580	243121	194705	237447	259436	242102	251957
Q6P2E9	Q6P2E9;Q6P2E9-2	EDC4_HUMAN	EDC4	Enhancer of mRNA-decapping protein 4	1	AAADTLQGPMQAAYR	AAADTLQGPM(UniMod:35)QAAYR	2	AAADTLQGPM(UniMod:35)QAAYR2	2023.35		2717.24	3908.72	2339.01	2919.82	1251.3	1322.75
Q9NZQ3;Q9NZQ3-2;Q9NZQ3-3	Q9NZQ3;Q9NZQ3-2;Q9NZQ3-3;Q9NZQ3-4;Q9NZQ3-5	SPN90_HUMAN	NCKIPSD	NCK-interacting protein with SH3 domain	1	AAAEAAVPR	AAAEAAVPR	2	AAAEAAVPR2	2845.11		4813.6	6498.76	6662.95	6225.52	2796.2	1864.97
Q6ZVF9	Q6ZVF9	GRIN3_HUMAN	GPRIN3	G protein-regulated inducer of neurite outgrowth 3	1	AAAEALMQVCEHETTQPDMSSPGVFNEVQK	AAAEALMQVC(UniMod:4)EHETTQPDMSSPGVFNEVQK	3	AAAEALMQVC(UniMod:4)EHETTQPDMSSPGVFNEVQK3	5075.65		6640.06		6131.23	7225.39	7310.47	6683.69
Q6ZVF9	Q6ZVF9	GRIN3_HUMAN	GPRIN3	G protein-regulated inducer of neurite outgrowth 3	1	AAAEALMQVCEHETTQPDMSSPGVFNEVQK	AAAEALMQVC(UniMod:4)EHETTQPDMSSPGVFNEVQK	4	AAAEALMQVC(UniMod:4)EHETTQPDMSSPGVFNEVQK4	3426.29		3237.9		4169.66	2231.59	3902.16	2239.83
Q9NQP4	Q9NQP4	PFD4_HUMAN	PFDN4	Prefoldin subunit 4	1	AAAEDVNVTFEDQQK	AAAEDVNVTFEDQQK	2	AAAEDVNVTFEDQQK2	262240	155131	278361	105915	249804	231865	222557	248125
Q9NQP4	Q9NQP4	PFD4_HUMAN	PFDN4	Prefoldin subunit 4	1	AAAEDVNVTFEDQQK	AAAEDVNVTFEDQQK	3	AAAEDVNVTFEDQQK3	3699.04		8945.54	9458.02	10124.8	7630.84	6068.92	3754.53
O95551;O95551-2	O95551;O95551-2;O95551-3	TYDP2_HUMAN	TDP2	Tyrosyl-DNA phosphodiesterase 2	1	AAAEEGHIIPR	AAAEEGHIIPR	2	AAAEEGHIIPR2	10191.7		6993.16	5601.55	9829.67	3610.71	8909.81	7111.07
O15357	O15357	SHIP2_HUMAN	INPPL1	Phosphatidylinositol 3,4,5-trisphosphate 5-phosphatase 2	1	AAAEELLAR	AAAEELLAR	2	AAAEELLAR2	33196.6	30775.2	31812.4	42090.4	28998.5	32483.6	27787	31461.9
P30260;P30260-2	P30260;P30260-2	CDC27_HUMAN	CDC27	Cell division cycle protein 27 homolog	1	AAAEGLMSLLR	AAAEGLMSLLR	2	AAAEGLMSLLR2	16662.7	23531.1	22111.9	11759.4	22743.5	18282.2	12837.4	7330.39
O15042;O15042-2	O15042;O15042-2	SR140_HUMAN	U2SURP	U2 snRNP-associated SURP motif-containing protein	1	AAAEIYEEFLAAFEGSDGNK	AAAEIYEEFLAAFEGSDGNK	2	AAAEIYEEFLAAFEGSDGNK2	15353.9	25758.5	13223.6	15386.6	14871.4	13231.7	12250.2	13226.8
O15042;O15042-2	O15042;O15042-2	SR140_HUMAN	U2SURP	U2 snRNP-associated SURP motif-containing protein	1	AAAEIYEEFLAAFEGSDGNK	AAAEIYEEFLAAFEGSDGNK	3	AAAEIYEEFLAAFEGSDGNK3	12874.2	5868.53	14590.1	11881.9	9754.01	11037.6	15442.1	14982.5
A7E2V4;A7E2V4-3;A7E2V4-4;A7E2V4-5	A7E2V4;A7E2V4-2;A7E2V4-3;A7E2V4-4;A7E2V4-5	ZSWM8_HUMAN	ZSWIM8	Zinc finger SWIM domain-containing protein 8	1	AAAELALSCLPHAHALNPNEIQR	AAAELALSC(UniMod:4)LPHAHALNPNEIQR	3	AAAELALSC(UniMod:4)LPHAHALNPNEIQR3	6661.31		3058.44		5569.05	6426.87	5555.31	3983.11
Q01780	Q01780;Q01780-2	EXOSX_HUMAN	EXOSC10	Exosome component 10	1	AAAEQAISVR	AAAEQAISVR	2	AAAEQAISVR2	40906.9	33405.6	46302.6	37293.6	48078.2	50729.5	35126.4	31605.6
P02786	P02786	TFR1_HUMAN	TFRC	Transferrin receptor protein 1	1	AAAEVAGQFVIK	AAAEVAGQFVIK	2	AAAEVAGQFVIK2	94325.7	157718	107123	103079	52436.9	68095.5	68225.8	77978.6
P07954;P07954-2	P07954;P07954-2	FUMH_HUMAN	FH	Fumarate hydratase, mitochondrial	1	AAAEVNQDYGLDPK	AAAEVNQDYGLDPK	2	AAAEVNQDYGLDPK2	744857	799876	719665	736756	772038	700152	881253	791489
Q9Y490	Q9Y490	TLN1_HUMAN	TLN1	Talin-1	1	AAAFEEQENETVVVK	AAAFEEQENETVVVK	2	AAAFEEQENETVVVK2	65824.2	21558.1	64380.5	35068.1	61754.8	48236.9	50404	36171.4
O94826	O94826	TOM70_HUMAN	TOMM70	Mitochondrial import receptor subunit TOM70	1	AAAFEQLQK	AAAFEQLQK	2	AAAFEQLQK2	250689	299988	249903	266966	219581	221028	225784	154278
Q9BQG0;Q9BQG0-2	Q9BQG0;Q9BQG0-2	MBB1A_HUMAN	MYBBP1A	Myb-binding protein 1A	1	AAAFQHLLLLVGIHLLK	AAAFQHLLLLVGIHLLK	3	AAAFQHLLLLVGIHLLK3	6748.23	5882.69	2876.48	4008.39	5555.97	5035.97	4641.81	15524
Q96S52	Q96S52	PIGS_HUMAN	PIGS	GPI transamidase component PIG-S	1	AAAGAAATHLEVAR	AAAGAAATHLEVAR	2	AAAGAAATHLEVAR2	29079.4	14521.4	32051.1	16441.9	29976.3	34465.4	28133.3	14931
Q96S52	Q96S52	PIGS_HUMAN	PIGS	GPI transamidase component PIG-S	1	AAAGAAATHLEVAR	AAAGAAATHLEVAR	3	AAAGAAATHLEVAR3	29469.5	19007.9	21126.8	28441.3	22891.4	18219.1	19649.2	7068.98
Q8N4T8	Q8N4T8;Q8N4T8-2	CBR4_HUMAN	CBR4	3-oxoacyl-[acyl-carrier-protein] reductase	1	AAAGDLGGDHLAFSCDVAK	AAAGDLGGDHLAFSC(UniMod:4)DVAK	2	AAAGDLGGDHLAFSC(UniMod:4)DVAK2	2782.25		1884.23	361.377	1664.76	2178.78	3301.31	1491.55
Q8N4T8	Q8N4T8;Q8N4T8-2	CBR4_HUMAN	CBR4	3-oxoacyl-[acyl-carrier-protein] reductase	1	AAAGDLGGDHLAFSCDVAK	AAAGDLGGDHLAFSC(UniMod:4)DVAK	3	AAAGDLGGDHLAFSC(UniMod:4)DVAK3	12557.7	36292	12490.9	24651.8	12629.6	25669.7	17881.5	6120.13
P35221	P35221;P35221-2	CTNA1_HUMAN	CTNNA1	Catenin alpha-1	1	AAAGEFADDPCSSVK	AAAGEFADDPC(UniMod:4)SSVK	2	AAAGEFADDPC(UniMod:4)SSVK2	17346.4	11463.4	16524.8	9208.85	11798.7	19605.2	16061.8	13011.7
Q96C19	Q96C19	EFHD2_HUMAN	EFHD2	EF-hand domain-containing protein D2	1	AAAGELQEDSGLCVLAR	AAAGELQEDSGLC(UniMod:4)VLAR	2	AAAGELQEDSGLC(UniMod:4)VLAR2	73737.1	74907.5	77542	57794.4	71732.1	65284.5	73053	44902.7
Q9H3U1	Q9H3U1;Q9H3U1-2;Q9H3U1-3	UN45A_HUMAN	UNC45A	Protein unc-45 homolog A	1	AAAGGLAMLTSMR	AAAGGLAMLTSMR	2	AAAGGLAMLTSMR2	22918.4	12242.1	18406.4	19713.3	12066.2	21806.1	27679.8	18893.1
Q9H3U1	Q9H3U1;Q9H3U1-2;Q9H3U1-3	UN45A_HUMAN	UNC45A	Protein unc-45 homolog A	1	AAAGGLAMLTSMRPTLCSR	AAAGGLAMLTSMRPTLC(UniMod:4)SR	3	AAAGGLAMLTSMRPTLC(UniMod:4)SR3	73973		74264.5	13439.4	78976.9	71370.6	79347.4	77724
Q9GZT9;Q9GZT9-2	Q9GZT9;Q9GZT9-2	EGLN1_HUMAN	EGLN1	Egl nine homolog 1	1	AAAGGQGSAVAAEAEPGK	AAAGGQGSAVAAEAEPGK	2	AAAGGQGSAVAAEAEPGK2	2107.99	4449.03	3417.11	2407.26	5954.59	5366.1	3731.71	1724.52
Q9GZT9;Q9GZT9-2	Q9GZT9;Q9GZT9-2	EGLN1_HUMAN	EGLN1	Egl nine homolog 1	1	AAAGGQGSAVAAEAEPGKEEPPAR	AAAGGQGSAVAAEAEPGKEEPPAR	3	AAAGGQGSAVAAEAEPGKEEPPAR3	6856.33	6421.67	6088.65	6202.27	4756.74	9816.38	11289.2	19221.7
Q8WVQ1;Q8WVQ1-3	Q8WVQ1;Q8WVQ1-3	CANT1_HUMAN	CANT1	Soluble calcium-activated nucleotidase 1	1	AAAGIQPPGYLIHESACWSDTLQR	AAAGIQPPGYLIHESAC(UniMod:4)WSDTLQR	3	AAAGIQPPGYLIHESAC(UniMod:4)WSDTLQR3	8253.21	3603.82	12438.9	12678.1	6080.95	9632.14	12257.6	16729.4
Q96T51	Q96T51;Q96T51-3	RUFY1_HUMAN	RUFY1	RUN and FYVE domain-containing protein 1	1	AAAGLGGGDSGDGTAR	AAAGLGGGDSGDGTAR	2	AAAGLGGGDSGDGTAR2	22608.2	33234.6	24567.7	30672.8	24654.7	29095.6	24260.5	29818.2
Q5VSL9	Q5VSL9;Q5VSL9-4	STRP1_HUMAN	STRIP1	Striatin-interacting protein 1	1	AAAGLLPGGK	AAAGLLPGGK	2	AAAGLLPGGK2	9714.13	6987.2	5851.62	2763.85	4081.62	14005.8	5439.86	10388.5
O14497	O14497;O14497-2	ARI1A_HUMAN	ARID1A	AT-rich interactive domain-containing protein 1A	1	AAAGQESEGPAVGPPQPLGK	AAAGQESEGPAVGPPQPLGK	2	AAAGQESEGPAVGPPQPLGK2	93731.6	28875.8	82094.1	4718.94	79442.7	90393.6	71679	112651
O14497	O14497;O14497-2	ARI1A_HUMAN	ARID1A	AT-rich interactive domain-containing protein 1A	1	AAAGQESEGPAVGPPQPLGK	AAAGQESEGPAVGPPQPLGK	3	AAAGQESEGPAVGPPQPLGK3	4801.05		8975.21		5324.62	2740.63	2564.79	822.966
Q8NFD5;Q8NFD5-2;Q8NFD5-3	Q8NFD5;Q8NFD5-2;Q8NFD5-3	ARI1B_HUMAN	ARID1B	AT-rich interactive domain-containing protein 1B	1	AAAGSAAGGFQR	AAAGSAAGGFQR	2	AAAGSAAGGFQR2	7759.73	3838.37	5502.72	3695.39	8514.79	8108.49	10483.5	9938.3
Q9BQS8;Q9BQS8-4	Q9BQS8;Q9BQS8-4	FYCO1_HUMAN	FYCO1	FYVE and coiled-coil domain-containing protein 1	1	AAAGSLPGLQAQLAQAEQR	AAAGSLPGLQAQLAQAEQR	2	AAAGSLPGLQAQLAQAEQR2		1251.9					1811.09	1927.75
P13807	P13807;P13807-2	GYS1_HUMAN	GYS1	Glycogen [starch] synthase, muscle	1	AAAHCAHVFTTVSQITAIEAQHLLK	AAAHC(UniMod:4)AHVFTTVSQITAIEAQHLLK	3	AAAHC(UniMod:4)AHVFTTVSQITAIEAQHLLK3	19912.9		11939.2	3037.53	13547.3	14807.9	26685.4	22875
P13807	P13807;P13807-2	GYS1_HUMAN	GYS1	Glycogen [starch] synthase, muscle	1	AAAHCAHVFTTVSQITAIEAQHLLK	AAAHC(UniMod:4)AHVFTTVSQITAIEAQHLLK	4	AAAHC(UniMod:4)AHVFTTVSQITAIEAQHLLK4	4829.76		2342.73	3608.7	5471.26	4026.69	7884.57	1984.63
Q9BR61	Q9BR61	ACBD6_HUMAN	ACBD6	Acyl-CoA-binding domain-containing protein 6	1	AAAHLQGLIQVASR	AAAHLQGLIQVASR	2	AAAHLQGLIQVASR2	7951.97	6829.61	12264.6	6212.82	9146.05	10809.9		13393.1
Q9BR61	Q9BR61	ACBD6_HUMAN	ACBD6	Acyl-CoA-binding domain-containing protein 6	1	AAAHLQGLIQVASR	AAAHLQGLIQVASR	3	AAAHLQGLIQVASR3	10443.9	20839.9	16754.2	17057.9	10395.9	9949.62	10211.3	12014.6
Q53GG5-2	Q53GG5;Q53GG5-2;Q53GG5-3	PDLI3_HUMAN	PDLIM3	Isoform 2 of PDZ and LIM domain protein 3	1	AAAHQLCLK	AAAHQLC(UniMod:4)LK	2	AAAHQLC(UniMod:4)LK2	9585.19	5861.73	6910.42	3550.35	16404.9	3235.63	7207.36	2153.74
Q96NB2	Q96NB2	SFXN2_HUMAN	SFXN2	Sideroflexin-2	1	AAAIGITQVVISR	AAAIGITQVVISR	2	AAAIGITQVVISR2	177462	198846	178735	198638	194243	192589	190733	152841
Q8IZT6	Q8IZT6	ASPM_HUMAN	ASPM	Abnormal spindle-like microcephaly-associated protein	1	AAAIQLQAAFR	AAAIQLQAAFR	2	AAAIQLQAAFR2	5793.99		8170.37	7133.93	5036.37	8803.33	8363.31	3492.59
Q8IYS1	Q8IYS1	P20D2_HUMAN	PM20D2	Peptidase M20 domain-containing protein 2	1	AAALASGCTVEIK	AAALASGC(UniMod:4)TVEIK	2	AAALASGC(UniMod:4)TVEIK2	313328	335584	316243	373221	335226	306617	361776	365878
Q14008	Q14008;Q14008-2;Q14008-3	CKAP5_HUMAN	CKAP5	Cytoskeleton-associated protein 5	1	AAALATVNAWAEQTGMK	AAALATVNAWAEQTGMK	2	AAALATVNAWAEQTGMK2	19940.8	1098.35	25780.5	3615.45	28962.3	19758	16168	29011.3
Q7Z392	Q7Z392;Q7Z392-3;Q7Z392-4	TPC11_HUMAN	TRAPPC11	Trafficking protein particle complex subunit 11	1	AAALCNACELSGK	AAALC(UniMod:4)NAC(UniMod:4)ELSGK	2	AAALC(UniMod:4)NAC(UniMod:4)ELSGK2	16787.3	19616.5	17326.9	18777.3	14205.9	21482.1	22737.4	18973.9
Q9NRF2;Q9NRF2-2;Q9NRF2-3	Q9NRF2;Q9NRF2-2;Q9NRF2-3	SH2B1_HUMAN	SH2B1	SH2B adapter protein 1	1	AAALDFAR	AAALDFAR	2	AAALDFAR2	3748.02	1687.92	5296.81	2809.4		2783.55
Q9H0G5	Q9H0G5	NSRP1_HUMAN	NSRP1	Nuclear speckle splicing regulatory protein 1	1	AAALEACLDVTK	AAALEAC(UniMod:4)LDVTK	2	AAALEAC(UniMod:4)LDVTK2	27300.4		24042.9	9456.65	27734.9	26116.7	29805.7	29523.1
P31948;P31948-2	P31948;P31948-2;P31948-3	STIP1_HUMAN	STIP1	Stress-induced-phosphoprotein 1	1	AAALEAMK	AAALEAMK	2	AAALEAMK2	125687	78751.4	114591	87266	111817	87842.7	78726.3	54138
P31948;P31948-2	P31948;P31948-2;P31948-3	STIP1_HUMAN	STIP1	Stress-induced-phosphoprotein 1	1	AAALEAMK	AAALEAM(UniMod:35)K	2	AAALEAM(UniMod:35)K2	2359.42		2468.52	2520.2	2724.08	2892.8	1812.46	588.796
P31948;P31948-2	P31948;P31948-2	STIP1_HUMAN	STIP1	Stress-induced-phosphoprotein 1	1	AAALEFLNR	AAALEFLNR	2	AAALEFLNR2	2202380	3315940	2190220	3323870	2097080	2283530	2372110	2050370
P31948;P31948-2	P31948;P31948-2	STIP1_HUMAN	STIP1	Stress-induced-phosphoprotein 1	1	AAALEFLNRFEEAK	AAALEFLNRFEEAK	2	AAALEFLNRFEEAK2	5579.47	3210.66	7762.13	5113.86	13620.1	11752.9	19360.9	12844
P31948;P31948-2	P31948;P31948-2	STIP1_HUMAN	STIP1	Stress-induced-phosphoprotein 1	1	AAALEFLNRFEEAK	AAALEFLNRFEEAK	3	AAALEFLNRFEEAK3	46313.6	32825.9	60570.1	30550.7	30220.1	21186.7	32051.5	28831.8
Q13423	Q13423	NNTM_HUMAN	NNT	NAD(P) transhydrogenase, mitochondrial	1	AAALEQFK	AAALEQFK	2	AAALEQFK2	171233	160140	168330	173511	150340	144184	147554	115887
Q8IZT6	Q8IZT6	ASPM_HUMAN	ASPM	Abnormal spindle-like microcephaly-associated protein	1	AAALFIQQCYR	AAALFIQQC(UniMod:4)YR	2	AAALFIQQC(UniMod:4)YR2	9301.77	6053.68	7186.07	3212.26	7514.86	7036.31	9203.58	7279.85
Q68DK7	Q68DK7	MSL1_HUMAN	MSL1	Male-specific lethal 1 homolog	1	AAALGGPEDEPGAAEAHFLPR	AAALGGPEDEPGAAEAHFLPR	3	AAALGGPEDEPGAAEAHFLPR3	10468.1	8607.26	5023.25		2994.21	9207.6	10558.4	12831.4
O95273	O95273;O95273-2;O95273-3;O95273-4	CCDB1_HUMAN	CCNDBP1	Cyclin-D1-binding protein 1	1	AAALLMLTK	AAALLMLTK	2	AAALLMLTK2	34789.4	16427.7	28798.1	23817.6	30870.7	33033.2	28003.3	32445.2
Q9BWH6	Q9BWH6;Q9BWH6-2;Q9BWH6-3	RPAP1_HUMAN	RPAP1	RNA polymerase II-associated protein 1	1	AAALQPLPATHAALYHGMALALLSR	AAALQPLPATHAALYHGMALALLSR	4	AAALQPLPATHAALYHGMALALLSR4	1529.79		3543.39		1418.64	1861.12	3150.66	3785.74
P29597	P29597	TYK2_HUMAN	TYK2	Non-receptor tyrosine-protein kinase TYK2	1	AAALSFVSLVDGYFR	AAALSFVSLVDGYFR	2	AAALSFVSLVDGYFR2	4903.46	7379.43	5108.41	0	4761.14	3265.59	4855.33	4007.56
Q14498;Q14498-2	Q14498;Q14498-2;Q14498-3	RBM39_HUMAN	RBM39	RNA-binding protein 39	1	AAAMANNLQK	AAAMANNLQK	2	AAAMANNLQK2	85592.2	32900.8	75466.1	60677.8	73739.9	73319	52758.3	21937.5
Q15042	Q15042;Q15042-4	RB3GP_HUMAN	RAB3GAP1	Rab3 GTPase-activating protein catalytic subunit	1	AAAMTPPEEELK	AAAMTPPEEELK	2	AAAMTPPEEELK2	29850.4	23708.8	30570.6	15121.1	23311.1	21095.2	25017.1	17871.6
Q15042	Q15042;Q15042-4	RB3GP_HUMAN	RAB3GAP1	Rab3 GTPase-activating protein catalytic subunit	1	AAAMTPPEEELK	AAAM(UniMod:35)TPPEEELK	2	AAAM(UniMod:35)TPPEEELK2	7081.78		7024.73	5426.63	5544.12	7118.54	3611.58	3501.64
Q15042	Q15042;Q15042-4	RB3GP_HUMAN	RAB3GAP1	Rab3 GTPase-activating protein catalytic subunit	1	AAAMTPPEEELKR	AAAMTPPEEELKR	2	AAAMTPPEEELKR2	5324.22	3472.43	4770.32	2712.73	5945.77	9967.35	4702.37	11777.8
Q15042	Q15042;Q15042-4	RB3GP_HUMAN	RAB3GAP1	Rab3 GTPase-activating protein catalytic subunit	1	AAAMTPPEEELKR	AAAMTPPEEELKR	3	AAAMTPPEEELKR3	28876.3	22063.8	23561.3	21482.4	23102.7	14741.2	29987.8	33561.3
Q9NX63	Q9NX63	MIC19_HUMAN	CHCHD3	MICOS complex subunit MIC19	1	AAANEQLTR	AAANEQLTR	2	AAANEQLTR2	24382.8	8679.65	23985.3	9315.11	21299.7	26429.3	15977.2	6214.81
Q969S8;Q969S8-2	Q969S8;Q969S8-2;Q969S8-4;Q969S8-5	HDA10_HUMAN	HDAC10	Polyamine deacetylase HDAC10	1	AAANGFCVFNNVAIAAAHAK	AAANGFC(UniMod:4)VFNNVAIAAAHAK	3	AAANGFC(UniMod:4)VFNNVAIAAAHAK3	2985.91	6759.21	6724.06		5122.9	3033.95	6115.31	6204
P26641	P26641;P26641-2	EF1G_HUMAN	EEF1G	Elongation factor 1-gamma	1	AAAPAPEEEMDECEQALAAEPK	AAAPAPEEEMDEC(UniMod:4)EQALAAEPK	2	AAAPAPEEEMDEC(UniMod:4)EQALAAEPK2	823645	370773	884183	678265	871326	902380	961725	1103730
P26641	P26641;P26641-2	EF1G_HUMAN	EEF1G	Elongation factor 1-gamma	1	AAAPAPEEEMDECEQALAAEPK	AAAPAPEEEMDEC(UniMod:4)EQALAAEPK	3	AAAPAPEEEMDEC(UniMod:4)EQALAAEPK3	172634	136889	218679	247087	193367	194788	181410	148628
P26641	P26641;P26641-2	EF1G_HUMAN	EEF1G	Elongation factor 1-gamma	1	AAAPAPEEEMDECEQALAAEPK	AAAPAPEEEM(UniMod:35)DEC(UniMod:4)EQALAAEPK	2	AAAPAPEEEM(UniMod:35)DEC(UniMod:4)EQALAAEPK2	39997	15075.1	48182.2	23262.6	43275.4	40640.5	48114.2	39702.9
P26641	P26641;P26641-2	EF1G_HUMAN	EEF1G	Elongation factor 1-gamma	1	AAAPAPEEEMDECEQALAAEPK	AAAPAPEEEM(UniMod:35)DEC(UniMod:4)EQALAAEPK	3	AAAPAPEEEM(UniMod:35)DEC(UniMod:4)EQALAAEPK3	3233.05	1811.6	2125.52	3536.18	416.623	3144.61	1866.08	1346.68
Q9C086	Q9C086	IN80B_HUMAN	INO80B	INO80 complex subunit B	1	AAAPAPMVR	AAAPAPMVR	2	AAAPAPMVR2	11352.1	7988.36			8745.5	9010.11	6121.04	5815.49
P20810-10;P20810-6;P20810-7;P20810-9	P20810;P20810-2;P20810-3;P20810-4;P20810-5;P20810-6;P20810-7;P20810-8;P20810-9;P20810-10	ICAL_HUMAN	CAST	Isoform 10 of Calpastatin	1	AAAPAPVSEAVCR	AAAPAPVSEAVC(UniMod:4)R	2	AAAPAPVSEAVC(UniMod:4)R2	246075	216000	234232	233590	218044	227830	257506	346802
Q96D96;Q96D96-3;Q96D96-4	Q96D96;Q96D96-3;Q96D96-4	HVCN1_HUMAN	HVCN1	Voltage-gated hydrogen channel 1	1	AAAPDVAPAPGPAPR	AAAPDVAPAPGPAPR	2	AAAPDVAPAPGPAPR2	25294.7	24431.7	27267.3	22078.9	29154.6	23789.8	33623.5	33181.5
P31350;P31350-2	P31350;P31350-2	RIR2_HUMAN	RRM2	Ribonucleoside-diphosphate reductase subunit M2	1	AAAPGVEDEPLLR	AAAPGVEDEPLLR	2	AAAPGVEDEPLLR2	1129210	1488110	1129750	1302960	1098340	1077090	1088530	1078340
Q8NDA8	Q8NDA8	MROH1_HUMAN	MROH1	Maestro heat-like repeat-containing protein family member 1	1	AAAPLFTGFLVLHSEPR	AAAPLFTGFLVLHSEPR	3	AAAPLFTGFLVLHSEPR3	13369.2	6123.71	13226.3		11345.4	9696.21	10657.2	8989.74
P49848;P49848-3	P49848;P49848-2;P49848-3;P49848-4	TAF6_HUMAN	TAF6	Transcription initiation factor TFIID subunit 6	1	AAAPPQPSPPPTK	AAAPPQPSPPPTK	2	AAAPPQPSPPPTK2		5373.15	7904.69		4067.53	6043.02	2094.22	10472.7
Q8N9M5	Q8N9M5	TM102_HUMAN	TMEM102	Transmembrane protein 102	1	AAAPYLLR	AAAPYLLR	2	AAAPYLLR2	7289.17	10632	7820.73	23782.2		7162.8	12131.5	5945.1
P53618	P53618	COPB_HUMAN	COPB1	Coatomer subunit beta	1	AAAQCYIDLIIK	AAAQC(UniMod:4)YIDLIIK	2	AAAQC(UniMod:4)YIDLIIK2	240007	256527	243471	242218	248354	223788	237409	217805
Q9NVA2-2	Q9NVA2;Q9NVA2-2	SEP11_HUMAN	SEPTIN11	Isoform 2 of Septin-11	1	AAAQLLQSQAQQSGAQQTK	AAAQLLQSQAQQSGAQQTK	2	AAAQLLQSQAQQSGAQQTK2	28850.6	24857.9	29981.1	14136.7	37112.3	37335.5	39987.5	41518.9
Q9NVA2-2	Q9NVA2;Q9NVA2-2	SEP11_HUMAN	SEPTIN11	Isoform 2 of Septin-11	1	AAAQLLQSQAQQSGAQQTK	AAAQLLQSQAQQSGAQQTK	3	AAAQLLQSQAQQSGAQQTK3	29615.7	25811.8	30778	54926.6	24223.6	28830.5	26344.1	22676.5
O14981	O14981	BTAF1_HUMAN	BTAF1	TATA-binding protein-associated factor 172	1	AAAQQLGEVVK	AAAQQLGEVVK	2	AAAQQLGEVVK2	18567.1	17937.3	16992.4	15784.1	17155.9	16727.3	18504.7	15025.1
Q9Y546	Q9Y546	LRC42_HUMAN	LRRC42	Leucine-rich repeat-containing protein 42	1	AAAQRFYGK	AAAQRFYGK	2	AAAQRFYGK2	5618.89		5842.27		4159.49	7552.11	3258.26
O95801	O95801	TTC4_HUMAN	TTC4	Tetratricopeptide repeat protein 4	1	AAAQYYLGNFR	AAAQYYLGNFR	2	AAAQYYLGNFR2	53086.1	92910.6	49977.8	90719.6	53709.8	39100.9	48315.3	31555.9
Q6XQN6;Q6XQN6-3	Q6XQN6;Q6XQN6-2;Q6XQN6-3	PNCB_HUMAN	NAPRT	Nicotinate phosphoribosyltransferase	1	AAARPLLTDLYQATMALGYWR	AAARPLLTDLYQATMALGYWR	3	AAARPLLTDLYQATMALGYWR3	9865.32		6263.37		14474	12078.4	9666.04	19907.3
Q96CD0	Q96CD0	FBXL8_HUMAN	FBXL8	F-box/LRR-repeat protein 8	1	AAASAELNAALEELAAR	AAASAELNAALEELAAR	2	AAASAELNAALEELAAR2	6460.43	5517.18	13183.1	8036.31	8626.09	7816.91	6819.97	3915.7
Q9H2M9	Q9H2M9	RBGPR_HUMAN	RAB3GAP2	Rab3 GTPase-activating protein non-catalytic subunit	1	AAASGNENIQPPPLAYK	AAASGNENIQPPPLAYK	2	AAASGNENIQPPPLAYK2	59887.4	41267	58589.1	30471.8	61312.4	61807.9	64127.9	56822.5
Q96BN8	Q96BN8	OTUL_HUMAN	OTULIN	Ubiquitin thioesterase otulin	1	AAASGQPRPEMQCPAEHEEDMYR	AAASGQPRPEMQC(UniMod:4)PAEHEEDMYR	3	AAASGQPRPEMQC(UniMod:4)PAEHEEDMYR3	255.536		576.737	858.517	2912.51	147.485	1506.31	1498.12
Q96BN8	Q96BN8	OTUL_HUMAN	OTULIN	Ubiquitin thioesterase otulin	1	AAASGQPRPEMQCPAEHEEDMYR	AAASGQPRPEMQC(UniMod:4)PAEHEEDMYR	4	AAASGQPRPEMQC(UniMod:4)PAEHEEDMYR4	6452.91	4198.07				13006.7	7838.57	7442.51
Q01831	Q01831;Q01831-2	XPC_HUMAN	XPC	DNA repair protein complementing XP-C cells	1	AAASHLFPFEQL	AAASHLFPFEQL	2	AAASHLFPFEQL2	6563.79					4596.14	2689.22	4380.63
Q7Z5L9;Q7Z5L9-2	Q7Z5L9;Q7Z5L9-2	I2BP2_HUMAN	IRF2BP2	Interferon regulatory factor 2-binding protein 2	1	AAASLAAVSGTAAASLGSAQPTDLGAHK	AAASLAAVSGTAAASLGSAQPTDLGAHK	3	AAASLAAVSGTAAASLGSAQPTDLGAHK3	76611.9	75063.1	75894.5	75890.8	74471.2	81144.6	80291.9	84927.4
O75354;O75354-2;O75354-3	O75354;O75354-2;O75354-3	ENTP6_HUMAN	ENTPD6	Ectonucleoside triphosphate diphosphohydrolase 6	1	AAASLHELCAAR	AAASLHELC(UniMod:4)AAR	2	AAASLHELC(UniMod:4)AAR2	1894.17	3705.17	4184.31		6570.24	7596.97	8790.96	6181.12
O75354;O75354-2;O75354-3	O75354;O75354-2;O75354-3	ENTP6_HUMAN	ENTPD6	Ectonucleoside triphosphate diphosphohydrolase 6	1	AAASLHELCAAR	AAASLHELC(UniMod:4)AAR	3	AAASLHELC(UniMod:4)AAR3			1051	2181.27	2213.31	4722.26	3202.13	3266.51
Q9UNS1;Q9UNS1-2	Q9UNS1;Q9UNS1-2	TIM_HUMAN	TIMELESS	Protein timeless homolog	1	AAASLSQPEEEQK	AAASLSQPEEEQK	2	AAASLSQPEEEQK2	6786.11	4537.75	5091.3	7663.77	9504.39	9488.36	5457.48	7988.02
P08559;P08559-2;P08559-4	P08559;P08559-2;P08559-3;P08559-4	ODPA_HUMAN	PDHA1	Pyruvate dehydrogenase E1 component subunit alpha, somatic form, mitochondrial	1	AAASTDYYK	AAASTDYYK	2	AAASTDYYK2	108530	112474	97735.7	123734	101468	97750.9	107725	89722.2
Q10570	Q10570	CPSF1_HUMAN	CPSF1	Cleavage and polyadenylation specificity factor subunit 1	1	AAASVLTTSMVTMEPGYLFLGSR	AAASVLTTSMVTMEPGYLFLGSR	3	AAASVLTTSMVTMEPGYLFLGSR3	12504		12364.3	18032.4	10984.6	12813.2	10285.7	11782.6
Q5JUR7	Q5JUR7	TEX30_HUMAN	TEX30	Testis-expressed protein 30	1	AAASVMCHIEPDDGDDFVR	AAASVMC(UniMod:4)HIEPDDGDDFVR	3	AAASVMC(UniMod:4)HIEPDDGDDFVR3	4175.21	4998.11	11607.6	3210.68	9729.88	9804.43	2964.62	6520.74
Q99733;Q99733-2	Q99733;Q99733-2	NP1L4_HUMAN	NAP1L4	Nucleosome assembly protein 1-like 4	1	AAATAEEPDPK	AAATAEEPDPK	2	AAATAEEPDPK2	191169	245241	186378	218865	162694	170908	190783	177954
Q9NVC6	Q9NVC6	MED17_HUMAN	MED17	Mediator of RNA polymerase II transcription subunit 17	1	AAATIDSLASR	AAATIDSLASR	2	AAATIDSLASR2	19647.5	21122.8	24848.5	22876	7098.03	21109.9	12439.5	18081.2
Q03252	Q03252	LMNB2_HUMAN	LMNB2	Lamin-B2	1	AAATMATPLPGR	AAATMATPLPGR	2	AAATMATPLPGR2	33847.6	37789.6	44005.6	28014.4	37071.6	38438.7	41199.9	20295
Q03252	Q03252	LMNB2_HUMAN	LMNB2	Lamin-B2	1	AAATMATPLPGR	AAATM(UniMod:35)ATPLPGR	2	AAATM(UniMod:35)ATPLPGR2	4061.06	6984.63	4578.68	4161.22	5400.55	8986.62	6072.82	2286.6
P49006	P49006	MRP_HUMAN	MARCKSL1	MARCKS-related protein	1	AAATPESQEPQAK	AAATPESQEPQAK	2	AAATPESQEPQAK2	22601.5	29214.4	26648.4	32480.8	26457.7	24305.2	24857.8	25878
P11274	P11274;P11274-2	BCR_HUMAN	BCR	Breakpoint cluster region protein	1	AAATTSQPVLTSQQIETIFFK	AAATTSQPVLTSQQIETIFFK	2	AAATTSQPVLTSQQIETIFFK2	10479.2	3201.79	8510	5376.54	8726.71	2883.57	11186.2	6753.4
P11274	P11274;P11274-2	BCR_HUMAN	BCR	Breakpoint cluster region protein	1	AAATTSQPVLTSQQIETIFFK	AAATTSQPVLTSQQIETIFFK	3	AAATTSQPVLTSQQIETIFFK3	3895.77	5207.13	7045.98	2181.68	3697.91	3292.59	4939.18	3186.81
Q6UWP2	Q6UWP2;Q6UWP2-2	DHR11_HUMAN	DHRS11	Dehydrogenase/reductase SDR family member 11	1	AAATYEQMK	AAATYEQMK	2	AAATYEQMK2	2710.42		3970.39		6994.19	7703.33	7326.87	2646.52
Q9NXC5	Q9NXC5;Q9NXC5-2	MIO_HUMAN	MIOS	GATOR complex protein MIOS	1	AAAVALFNLDIR	AAAVALFNLDIR	2	AAAVALFNLDIR2	18536.3	13229.3	13967.3	13154.2	17838	14689.2	13036.5	15730.1
P19404	P19404	NDUV2_HUMAN	NDUFV2	NADH dehydrogenase [ubiquinone] flavoprotein 2, mitochondrial	1	AAAVLPVLDLAQR	AAAVLPVLDLAQR	2	AAAVLPVLDLAQR2	1064860	1529120	956993	1253990	1064630	1031090	1120570	1184360
O43837	O43837;O43837-2	IDH3B_HUMAN	IDH3B	Isocitrate dehydrogenase [NAD] subunit beta, mitochondrial	1	AAAVPVEFQEHHLSEVQNMASEEK	AAAVPVEFQEHHLSEVQNMASEEK	3	AAAVPVEFQEHHLSEVQNMASEEK3	277283	163292	284056	120398	345205	311778	299117	228620
O43837	O43837;O43837-2	IDH3B_HUMAN	IDH3B	Isocitrate dehydrogenase [NAD] subunit beta, mitochondrial	1	AAAVPVEFQEHHLSEVQNMASEEK	AAAVPVEFQEHHLSEVQNMASEEK	4	AAAVPVEFQEHHLSEVQNMASEEK4	121423	62915.6	117547	114228	97836.4	99538.7	102002	76793.5
O43837	O43837;O43837-2	IDH3B_HUMAN	IDH3B	Isocitrate dehydrogenase [NAD] subunit beta, mitochondrial	1	AAAVPVEFQEHHLSEVQNMASEEK	AAAVPVEFQEHHLSEVQNM(UniMod:35)ASEEK	3	AAAVPVEFQEHHLSEVQNM(UniMod:35)ASEEK3	16850.4	13162	17509.5	1748.87	22692.1	19931	21328.6	13742.7
O43837	O43837;O43837-2	IDH3B_HUMAN	IDH3B	Isocitrate dehydrogenase [NAD] subunit beta, mitochondrial	1	AAAVPVEFQEHHLSEVQNMASEEK	AAAVPVEFQEHHLSEVQNM(UniMod:35)ASEEK	4	AAAVPVEFQEHHLSEVQNM(UniMod:35)ASEEK4	7895.01		7055.16		1643.06	4545.24	2325.11	2153.09
Q8N201	Q8N201	INT1_HUMAN	INTS1	Integrator complex subunit 1	1	AAAVQADDVEVLK	AAAVQADDVEVLK	2	AAAVQADDVEVLK2	15766.1	14777.4	21034.9	15677.6	20578.9	17818.7	16359.2	8573.54
P54802	P54802	ANAG_HUMAN	NAGLU	Alpha-N-acetylglucosaminidase	1	AAAVSEAEADFYEQNSR	AAAVSEAEADFYEQNSR	2	AAAVSEAEADFYEQNSR2	17082.2	8542.97	14472.4	6635.58	12002.1	13106.3	16819.2	15262.1
P54802	P54802	ANAG_HUMAN	NAGLU	Alpha-N-acetylglucosaminidase	1	AAAVSEAEADFYEQNSR	AAAVSEAEADFYEQNSR	3	AAAVSEAEADFYEQNSR3	6095.14	13276.7	5798.48	12646.8		6761.75	4244.12	6621.51
Q96PY5-3	Q96PY5;Q96PY5-3;Q8IVF7;Q8IVF7-2;Q8IVF7-3	FMNL2_HUMAN	FMNL2	Isoform 2 of Formin-like protein 2	0	AAAVSLENVLLDVK	AAAVSLENVLLDVK	2	AAAVSLENVLLDVK2
P13995	P13995	MTDC_HUMAN	MTHFD2	Bifunctional methylenetetrahydrofolate dehydrogenase/cyclohydrolase, mitochondrial	1	AAAVVGINSETIMK	AAAVVGINSETIMK	2	AAAVVGINSETIMK2	3653.99	36204	8535.81	16823.5	9328.67	1500.48
P13995	P13995	MTDC_HUMAN	MTHFD2	Bifunctional methylenetetrahydrofolate dehydrogenase/cyclohydrolase, mitochondrial	1	AAAVVGINSETIMK	AAAVVGINSETIM(UniMod:35)K	2	AAAVVGINSETIM(UniMod:35)K2	24861.2	22065.9	19626.6	27263	25914.3	27561.3	22669.3	20431.8
Q70CQ2	Q70CQ2;Q70CQ2-2;Q70CQ2-3	UBP34_HUMAN	USP34	Ubiquitin carboxyl-terminal hydrolase 34	1	AAAYDLLVEMVK	AAAYDLLVEMVK	2	AAAYDLLVEMVK2	3014.63		2383.53	5884.17	3466.67	3668.02	4256.61
Q96F24	Q96F24;Q96F24-2	NRBF2_HUMAN	NRBF2	Nuclear receptor-binding factor 2	1	AAAYLSEAMK	AAAYLSEAMK	2	AAAYLSEAMK2	21045.9	32736.6	32915.6	23598.6	22630	29015.6	17896	31114.9
P17858	P17858;P17858-2	PFKAL_HUMAN	PFKL	ATP-dependent 6-phosphofructokinase, liver type	1	AAAYNLVQHGITNLCVIGGDGSLTGANIFR	AAAYNLVQHGITNLC(UniMod:4)VIGGDGSLTGANIFR	3	AAAYNLVQHGITNLC(UniMod:4)VIGGDGSLTGANIFR3	27458	81719.3	25240	94945	25351.5	21872.8	26102	23612.8
P17858	P17858;P17858-2	PFKAL_HUMAN	PFKL	ATP-dependent 6-phosphofructokinase, liver type	1	AAAYNLVQHGITNLCVIGGDGSLTGANIFR	AAAYNLVQHGITNLC(UniMod:4)VIGGDGSLTGANIFR	4	AAAYNLVQHGITNLC(UniMod:4)VIGGDGSLTGANIFR4	18105.9	8171.74	14915.2	14459.5	16642.5	18393.3	15112.2	14061.7
Q9H7E9;Q9H7E9-2	Q9H7E9;Q9H7E9-2	CH033_HUMAN	C8orf33	UPF0488 protein C8orf33	1	AAAYSAQVQPVDGATR	AAAYSAQVQPVDGATR	2	AAAYSAQVQPVDGATR2	64439	38804.3	52599.6	24949.6	60339.5	76281.7	73099	24195.5
Q68D06	Q68D06	SLN13_HUMAN	SLFN13	Schlafen family member 13	1	AACALLNSGGGVIQMEMANR	AAC(UniMod:4)ALLNSGGGVIQMEMANR	2	AAC(UniMod:4)ALLNSGGGVIQMEMANR2	5084.69	1646.47	2516.07	2704.32	3250.08	2985.65	4471.83	4489.86
Q68D06	Q68D06	SLN13_HUMAN	SLFN13	Schlafen family member 13	1	AACALLNSGGGVIQMEMANR	AAC(UniMod:4)ALLNSGGGVIQMEMANR	3	AAC(UniMod:4)ALLNSGGGVIQMEMANR3	6322.88		6158.8	6846.32	4715.31	4106.66	3553.8	5107.14
Q7Z7L1	Q7Z7L1	SLN11_HUMAN	SLFN11	Schlafen family member 11	1	AACALLNSGGGVIR	AAC(UniMod:4)ALLNSGGGVIR	2	AAC(UniMod:4)ALLNSGGGVIR2	33906.7	16661	34190.1	26542.5	28723.6	27404	28486.2	13702.6
O95336	O95336	6PGL_HUMAN	PGLS	6-phosphogluconolactonase	1	AACCLAGAR	AAC(UniMod:4)C(UniMod:4)LAGAR	2	AAC(UniMod:4)C(UniMod:4)LAGAR2	25167.8	13786.9	23692.6	5280.75	13536.7	20509.6	16868.1	4629.75
P55060;P55060-3	P55060;P55060-3;P55060-4	XPO2_HUMAN	CSE1L	Exportin-2	1	AACDLVR	AAC(UniMod:4)DLVR	2	AAC(UniMod:4)DLVR2	193223	136322	190160	175349	117330	155738	130228	85128.9
P38398;P38398-7	P38398;P38398-3;P38398-4;P38398-6;P38398-7;P38398-8	BRCA1_HUMAN	BRCA1	Breast cancer type 1 susceptibility protein	1	AACEFSETDVTNTEHHQPSNNDLNTTEK	AAC(UniMod:4)EFSETDVTNTEHHQPSNNDLNTTEK	4	AAC(UniMod:4)EFSETDVTNTEHHQPSNNDLNTTEK4	589.241			91.2383	345.638		52.134	426.846
Q9BUH6	Q9BUH6	PAXX_HUMAN	PAXX	Protein PAXX	1	AACEQQAVALTLQEDR	AAC(UniMod:4)EQQAVALTLQEDR	2	AAC(UniMod:4)EQQAVALTLQEDR2	32197.1	19581.9	31445.7	26325.6	35311.2	32555.9	29172.8	43894.6
Q9BUH6	Q9BUH6	PAXX_HUMAN	PAXX	Protein PAXX	1	AACEQQAVALTLQEDR	AAC(UniMod:4)EQQAVALTLQEDR	3	AAC(UniMod:4)EQQAVALTLQEDR3	2407.17		4701.37	6893.58	4987.44	6661.49	6792.03	4007.31
O15269	O15269	SPTC1_HUMAN	SPTLC1	Serine palmitoyltransferase 1	1	AACFAIQK	AAC(UniMod:4)FAIQK	2	AAC(UniMod:4)FAIQK2	12472.2	10595	9031.46	7613.65	10236.6	7278.58	7808.23	1795.6
Q9BSK4	Q9BSK4	FEM1A_HUMAN	FEM1A	Protein fem-1 homolog A	1	AACFDGHLEVVR	AAC(UniMod:4)FDGHLEVVR	3	AAC(UniMod:4)FDGHLEVVR3					2314.69		2468.61	2170.14
Q8N697	Q8N697	S15A4_HUMAN	SLC15A4	Solute carrier family 15 member 4	1	AACGAVLLTELLER	AAC(UniMod:4)GAVLLTELLER	2	AAC(UniMod:4)GAVLLTELLER2	4395.88	8161.86			4017.36		4406.97	5776.82
Q9P265	Q9P265	DIP2B_HUMAN	DIP2B	Disco-interacting protein 2 homolog B	1	AACILTSQTLMR	AAC(UniMod:4)ILTSQTLMR	2	AAC(UniMod:4)ILTSQTLMR2	41918.5	31833.5	34890.3	34495.4	45778	40717.1	36299.2	33362.2
O95989;Q96G61;Q9NZJ9	A0A024RBG1;Q8NFP7;O95989;Q9NZJ9;Q9NZJ9-2;Q96G61	NUD11_HUMAN;NUDT3_HUMAN;NUDT4_HUMAN	NUDT11;NUDT3;NUDT4	Diphosphoinositol polyphosphate phosphohydrolase 1	0	AACLCFR	AAC(UniMod:4)LC(UniMod:4)FR	2	AAC(UniMod:4)LC(UniMod:4)FR2	195458	175431	173674	164469	186321	169254	174534	160672
P10276-2	P10276;P10276-2;P10276-3;P10826;P10826-2;P10826-3	RARA_HUMAN	RARA	Isoform Alpha-2 of Retinoic acid receptor alpha	0	AACLDILILR	AAC(UniMod:4)LDILILR	2	AAC(UniMod:4)LDILILR2	13410.3		15133.8	15344.8	11195.6	15117.7	6783.96	12189.7
Q8IZT6	Q8IZT6;Q8IZT6-2	ASPM_HUMAN	ASPM	Abnormal spindle-like microcephaly-associated protein	1	AACLIQAHYR	AAC(UniMod:4)LIQAHYR	3	AAC(UniMod:4)LIQAHYR3	3897.43					2476.33	2709.8	1014.6
Q8TDX7	Q8TDX7;Q8TDX7-2	NEK7_HUMAN	NEK7	Serine/threonine-protein kinase Nek7	1	AACLLDGVPVALK	AAC(UniMod:4)LLDGVPVALK	2	AAC(UniMod:4)LLDGVPVALK2	185986	288281	189485	300993	189407	177059	194274	123331
Q8TDX7	Q8TDX7;Q8TDX7-2	NEK7_HUMAN	NEK7	Serine/threonine-protein kinase Nek7	1	AACLLDGVPVALKK	AAC(UniMod:4)LLDGVPVALKK	2	AAC(UniMod:4)LLDGVPVALKK2	2520.19	3819.8	1840.5		702.956	960.406	2935.2	8898.99
Q8TDX7	Q8TDX7;Q8TDX7-2	NEK7_HUMAN	NEK7	Serine/threonine-protein kinase Nek7	1	AACLLDGVPVALKK	AAC(UniMod:4)LLDGVPVALKK	3	AAC(UniMod:4)LLDGVPVALKK3	4730.78	6456.14	1086.69	4870.75	2130.72	1612.01	5110.76	15270.3
P13796	P13796	PLSL_HUMAN	LCP1	Plastin-2	1	AACLPLPGYR	AAC(UniMod:4)LPLPGYR	2	AAC(UniMod:4)LPLPGYR2	3897640	7371550	4030570	5813950	3693200	3760890	4337820	3415550
Q9HC38-2	Q9HC38-2;Q9HC38-3	GLOD4_HUMAN	GLOD4	Isoform 2 of Glyoxalase domain-containing protein 4	1	AACNGPYDGK	AAC(UniMod:4)NGPYDGK	2	AAC(UniMod:4)NGPYDGK2	5822.66		3816.88		5575.56	4928.51	1909.32
Q99575	Q99575	POP1_HUMAN	POP1	Ribonucleases P/MRP protein subunit POP1	1	AACQCVEPIK	AAC(UniMod:4)QC(UniMod:4)VEPIK	2	AAC(UniMod:4)QC(UniMod:4)VEPIK2	11938.1	3902.25	11469.9	4591.56	13830.4	15860.3	9136.58	9799.5
Q05086;Q05086-3	Q05086;Q05086-2;Q05086-3	UBE3A_HUMAN	UBE3A	Ubiquitin-protein ligase E3A	1	AACSAAAMEEDSEASSSR	AAC(UniMod:4)SAAAMEEDSEASSSR	2	AAC(UniMod:4)SAAAMEEDSEASSSR2	8501.89	9942.13	10939	8066.49	12261.8	13389.5	15931	13596.4
Q05086;Q05086-3	Q05086;Q05086-2;Q05086-3	UBE3A_HUMAN	UBE3A	Ubiquitin-protein ligase E3A	1	AACSAAAMEEDSEASSSR	AAC(UniMod:4)SAAAM(UniMod:35)EEDSEASSSR	2	AAC(UniMod:4)SAAAM(UniMod:35)EEDSEASSSR2	162.517			389.808	111.267	181.96	262.67	405.371
Q9H019;Q9H019-3	Q9H019;Q9H019-3	MFR1L_HUMAN	MTFR1L	Mitochondrial fission regulator 1-like	1	AACSSSEEDDCVSLSK	AAC(UniMod:4)SSSEEDDC(UniMod:4)VSLSK	2	AAC(UniMod:4)SSSEEDDC(UniMod:4)VSLSK2	4339.06	2159.03	3862.07	4249.19	6519.75	5311.26	4618.74	9282.76
Q8NCG7	Q8NCG7;Q8NCG7-2;Q8NCG7-4	DGLB_HUMAN	DAGLB	Diacylglycerol lipase-beta	1	AACVSCPAQGVSSVDVA	AAC(UniMod:4)VSC(UniMod:4)PAQGVSSVDVA	2	AAC(UniMod:4)VSC(UniMod:4)PAQGVSSVDVA2	5041.12	4994.36	5367.05	5118.02	4725.57	3223.55	6314.28	6612.57
Q9UGR2	Q9UGR2	Z3H7B_HUMAN	ZC3H7B	Zinc finger CCCH domain-containing protein 7B	1	AACYFTMGLYEK	AAC(UniMod:4)YFTMGLYEK	2	AAC(UniMod:4)YFTMGLYEK2	10889.2		11078.2	13984.1	8161.85	11112.9	13973.1	4774.41
P06753	P06753	TPM3_HUMAN	TPM3	Tropomyosin alpha-3 chain	1	AADAEAEVASLNR	AADAEAEVASLNR	2	AADAEAEVASLNR2			1531270			1463420
P06753	P06753	TPM3_HUMAN	TPM3	Tropomyosin alpha-3 chain	1	AADAEAEVASLNRR	AADAEAEVASLNRR	2	AADAEAEVASLNRR2			4747.33		5507.13		10554
Q14980;Q14980-2	Q14980;Q14980-2;Q14980-3;Q14980-4	NUMA1_HUMAN	NUMA1	Nuclear mitotic apparatus protein 1	1	AADALEEQQR	AADALEEQQR	2	AADALEEQQR2	94582.3	75166.6	93863.3	109658	91211.4	81837.1	90873.4	45527.2
Q9H6L2;Q9H6L2-2;Q9H6L2-3	Q9H6L2;Q9H6L2-2;Q9H6L2-3	TM231_HUMAN	TMEM231	Transmembrane protein 231	1	AADAPFVINAIIR	AADAPFVINAIIR	2	AADAPFVINAIIR2			1519.07	3496.53	1100.97	2110.81	1251.86	2636.22
Q9UNF0;Q9UNF0-2	Q9UNF0;Q9UNF0-2	PACN2_HUMAN	PACSIN2	Protein kinase C and casein kinase substrate in neurons protein 2	1	AADAVEDLR	AADAVEDLR	2	AADAVEDLR2	80689.1	93563.9	75159	81859	64133.9	62369.5	75795.6	67271
Q7Z6E9	Q7Z6E9;Q7Z6E9-2;Q7Z6E9-3;Q7Z6E9-4	RBBP6_HUMAN	RBBP6	E3 ubiquitin-protein ligase RBBP6	1	AADCDLQITNAQTK	AADC(UniMod:4)DLQITNAQTK	2	AADC(UniMod:4)DLQITNAQTK2	45731.2	28216.6	43624.5	40250.2	45624.2	48705.9	48680.1	39523.4
Q9UBQ7	Q9UBQ7	GRHPR_HUMAN	GRHPR	Glyoxylate reductase/hydroxypyruvate reductase	1	AADCEVEQWDSDEPIPAK	AADC(UniMod:4)EVEQWDSDEPIPAK	2	AADC(UniMod:4)EVEQWDSDEPIPAK2	86513.5	29350.7	77470.9	60049.8	108618	109819	105403	91473.5
Q13586	Q13586	STIM1_HUMAN	STIM1	Stromal interaction molecule 1	1	AADEALNAMTSNGSHR	AADEALNAMTSNGSHR	2	AADEALNAMTSNGSHR2	6115.82	2565.66	13461.7	3804.82	20287.6	19108.9	8235.23	10489.9
Q13586	Q13586	STIM1_HUMAN	STIM1	Stromal interaction molecule 1	1	AADEALNAMTSNGSHR	AADEALNAMTSNGSHR	3	AADEALNAMTSNGSHR3	22838.9	31157.9	30016.1	25335.8	23289.2	22075.3	28544	23440.7
Q9NXH9	Q9NXH9;Q9NXH9-2	TRM1_HUMAN	TRMT1	tRNA (guanine(26)-N(2))-dimethyltransferase	1	AADEAMEER	AADEAMEER	2	AADEAMEER2	8520.11	2601.21	6442.85	6680.85	8606.46	8511.11	5732.48	2470.04
P55060;P55060-3	P55060;P55060-3;P55060-4	XPO2_HUMAN	CSE1L	Exportin-2	1	AADEEAFEDNSEEYIR	AADEEAFEDNSEEYIR	2	AADEEAFEDNSEEYIR2	117094	78284	107422	75799.7	123211	127535	101073	106183
P55060;P55060-3	P55060;P55060-3;P55060-4	XPO2_HUMAN	CSE1L	Exportin-2	1	AADEEAFEDNSEEYIR	AADEEAFEDNSEEYIR	3	AADEEAFEDNSEEYIR3	5579.73	3882.36	6143.84	5129.94	10099.9	5239.64	6875.1	4246.98
P55060;P55060-3	P55060;P55060-3;P55060-4	XPO2_HUMAN	CSE1L	Exportin-2	1	AADEEAFEDNSEEYIRR	AADEEAFEDNSEEYIRR	2	AADEEAFEDNSEEYIRR2	221.694		984.987		637.115	169.181	1737.68	666.812
P55060;P55060-3	P55060;P55060-3;P55060-4	XPO2_HUMAN	CSE1L	Exportin-2	1	AADEEAFEDNSEEYIRR	AADEEAFEDNSEEYIRR	3	AADEEAFEDNSEEYIRR3	60036.1	34502.2	57373.1	48464	56451.6	50161.7	46725.5	44946.4
P29374;P29374-2;P29374-3	P29374;P29374-2;P29374-3	ARI4A_HUMAN	ARID4A	AT-rich interactive domain-containing protein 4A	1	AADEPAYLTVGTDVSAK	AADEPAYLTVGTDVSAK	2	AADEPAYLTVGTDVSAK2	3420.59	1201.21	1317.71		4246.57	303.041	2413.69	2369.48
P49916;P49916-3	P49916;P49916-2;P49916-3;P49916-4	DNLI3_HUMAN	LIG3	DNA ligase 3	1	AADETLCQTK	AADETLC(UniMod:4)QTK	2	AADETLC(UniMod:4)QTK2	8656.3	2113.1	13028.8	4681.42	7359.49	12131.2	11488.7	2180.26
Q6P1J9	Q6P1J9	CDC73_HUMAN	CDC73	Parafibromin	1	AADEVLAEAK	AADEVLAEAK	2	AADEVLAEAK2	44467.7	38465.9	41607.7	59761.3	47926.1	46309.4	29730.6	23079
P51452	P51452;P51452-2	DUS3_HUMAN	DUSP3	Dual specificity protein phosphatase 3	1	AADFIDQALAQK	AADFIDQALAQK	2	AADFIDQALAQK2	15772.8	24139	22378.4	22801.4	11638.3	16279.6	13019.6	10606.6
Q63HN8	Q63HN8;Q63HN8-4	RN213_HUMAN	RNF213	E3 ubiquitin-protein ligase RNF213	1	AADFLSEPEGGPEMAK	AADFLSEPEGGPEMAK	2	AADFLSEPEGGPEMAK2	34041.8	30126.8	44671.6	26536.1	33101.5	36016	32978.4	33222.8
Q63HN8	Q63HN8;Q63HN8-4	RN213_HUMAN	RNF213	E3 ubiquitin-protein ligase RNF213	1	AADFLSEPEGGPEMAK	AADFLSEPEGGPEM(UniMod:35)AK	2	AADFLSEPEGGPEM(UniMod:35)AK2	6829.97	4068.01	7009.71	876.99	2751.59	7348.02	7414.18	2478.57
Q9Y277	Q9Y277;Q9Y277-2	VDAC3_HUMAN	VDAC3	Voltage-dependent anion-selective channel protein 3	1	AADFQLHTHVNDGTEFGGSIYQK	AADFQLHTHVNDGTEFGGSIYQK	3	AADFQLHTHVNDGTEFGGSIYQK3	118263	38586.9	112460	40155.3	140202	141160	125343	112784
Q9Y277	Q9Y277;Q9Y277-2	VDAC3_HUMAN	VDAC3	Voltage-dependent anion-selective channel protein 3	1	AADFQLHTHVNDGTEFGGSIYQK	AADFQLHTHVNDGTEFGGSIYQK	4	AADFQLHTHVNDGTEFGGSIYQK4	145921	68444.9	158804	107487	131574	136270	134381	63687.4
O95785-3;O95785-4	O95785;O95785-2;O95785-3;O95785-4	WIZ_HUMAN	WIZ	Isoform 3 of Protein Wiz	1	AADGGERPLAASPPGTVK	AADGGERPLAASPPGTVK	2	AADGGERPLAASPPGTVK2	164.292		446.697		282.702		510.853	1059.7
Q7Z3D6-2	Q7Z3D6;Q7Z3D6-2;Q7Z3D6-3;Q7Z3D6-4;Q7Z3D6-5	GLUCM_HUMAN	DGLUCY	Isoform 2 of D-glutamate cyclase, mitochondrial	1	AADGNYYNAR	AADGNYYNAR	2	AADGNYYNAR2	11983.5	4138.41	9633.33	6444.01	12537.5	11102.3	15737.9	16603.6
P15923;P15923-2	P15923;P15923-2;P15923-3	TFE2_HUMAN	TCF3	Transcription factor E2-alpha	1	AADGSLDTQPK	AADGSLDTQPK	2	AADGSLDTQPK2	5254.7	4954.12	4832.19	5387.72	8093.91	9525.78	6102.67	6204.13
Q13144	Q13144	EI2BE_HUMAN	EIF2B5	Translation initiation factor eIF-2B subunit epsilon	1	AADHLEALAAIEDFFLEHEALGISMAK	AADHLEALAAIEDFFLEHEALGISMAK	4	AADHLEALAAIEDFFLEHEALGISMAK4	1114.41		4269.49	3273.93	3761.02	4590.02	3699.73	4902.72
O43395	O43395	PRPF3_HUMAN	PRPF3	U4/U6 small nuclear ribonucleoprotein Prp3	1	AADHLKPFLDDSTLR	AADHLKPFLDDSTLR	2	AADHLKPFLDDSTLR2	2358.74			824.036	2683.38	2480.01		5953.97
O43395	O43395	PRPF3_HUMAN	PRPF3	U4/U6 small nuclear ribonucleoprotein Prp3	1	AADHLKPFLDDSTLR	AADHLKPFLDDSTLR	3	AADHLKPFLDDSTLR3	15890.3	11086.4	10351.5		15856.8	11078	17492	30538.8
Q9UPP1;Q9UPP1-2;Q9UPP1-4	Q9UPP1;Q9UPP1-2;Q9UPP1-3;Q9UPP1-4;Q9UPP1-5	PHF8_HUMAN	PHF8	Histone lysine demethylase PHF8	1	AADIDLYHCPNCEVLHGPSIMK	AADIDLYHC(UniMod:4)PNC(UniMod:4)EVLHGPSIMK	3	AADIDLYHC(UniMod:4)PNC(UniMod:4)EVLHGPSIMK3	2301.73		3689.63	579.595	1770.91	2417.24	3027.45	7894.52
Q9UPP1;Q9UPP1-2;Q9UPP1-4	Q9UPP1;Q9UPP1-2;Q9UPP1-3;Q9UPP1-4;Q9UPP1-5	PHF8_HUMAN	PHF8	Histone lysine demethylase PHF8	1	AADIDLYHCPNCEVLHGPSIMK	AADIDLYHC(UniMod:4)PNC(UniMod:4)EVLHGPSIMK	4	AADIDLYHC(UniMod:4)PNC(UniMod:4)EVLHGPSIMK4	7689.26	6777.17			5315.66	5060.23	4855.6
Q86VP6	Q86VP6	CAND1_HUMAN	CAND1	Cullin-associated NEDD8-dissociated protein 1	1	AADIDQEVK	AADIDQEVK	2	AADIDQEVK2	131304	114707	125010	122269	123956	113676	89827	34034.9
P12259	P12259	FA5_HUMAN	F5	Coagulation factor V	1	AADIEQQAVFAVFDENK	AADIEQQAVFAVFDENK	2	AADIEQQAVFAVFDENK2	41690.2	19034.3	15473.3	23795	39961.6	43505.1	45861.6	20621.8
P12259	P12259	FA5_HUMAN	F5	Coagulation factor V	1	AADIEQQAVFAVFDENK	AADIEQQAVFAVFDENK	3	AADIEQQAVFAVFDENK3	7349.91	10556.8	11236.3		6574.27	2920.99	9456.67	13119.8
P98194;P98194-3	P98194;P98194-2;P98194-3;P98194-4;P98194-5;P98194-6;P98194-7;P98194-8;P98194-9	AT2C1_HUMAN	ATP2C1	Calcium-transporting ATPase type 2C member 1	1	AADIGVAMGQTGTDVCK	AADIGVAMGQTGTDVC(UniMod:4)K	2	AADIGVAMGQTGTDVC(UniMod:4)K2	16770.9	10450.9	19630.9	3905.6	13866.5	21092.7	20924.3	24137.5
P98194;P98194-3	P98194;P98194-2;P98194-3;P98194-4;P98194-5;P98194-6;P98194-7;P98194-8;P98194-9	AT2C1_HUMAN	ATP2C1	Calcium-transporting ATPase type 2C member 1	1	AADIGVAMGQTGTDVCK	AADIGVAM(UniMod:35)GQTGTDVC(UniMod:4)K	2	AADIGVAM(UniMod:35)GQTGTDVC(UniMod:4)K2	1776.04		440.586	648.657		1773.4		776.488
Q96ST3	Q96ST3	SIN3A_HUMAN	SIN3A	Paired amphipathic helix protein Sin3a	1	AADIIDGLR	AADIIDGLR	2	AADIIDGLR2	36124	46899.2	37143.9	54239.3	39834.9	26158.4	22984.7	25109.1
Q12888;Q12888-2	Q12888;Q12888-2;Q12888-3	TP53B_HUMAN	TP53BP1	TP53-binding protein 1	1	AADISLDNLVEGK	AADISLDNLVEGK	2	AADISLDNLVEGK2	42705.7	46733.6	45645.9	39747.5	39998.4	49342.9	48237.9	41539.1
Q9H0R6	Q9H0R6	GATA_HUMAN	QRSL1	Glutamyl-tRNA(Gln) amidotransferase subunit A, mitochondrial	1	AADLFESEGAK	AADLFESEGAK	2	AADLFESEGAK2	23691.7	29919.5	10043	23627.5	33862.9	35148.8	32739.1	32785.3
Q8NFC6	Q8NFC6	BD1L1_HUMAN	BOD1L1	Biorientation of chromosomes in cell division protein 1-like 1	1	AADLLAVHAVK	AADLLAVHAVK	2	AADLLAVHAVK2	10614.9	9786.24	5017.36	1290.68	1627.86	4877.16	11897.1	5625.69
P78362;P78362-2	P78362;P78362-2	SRPK2_HUMAN	SRPK2	SRSF protein kinase 2	1	AADLLVNPLDPR	AADLLVNPLDPR	2	AADLLVNPLDPR2	76524	112941	82805	157462	83014.9	75475.2	80716.6	57886.8
O95782;O95782-2	O95782;O95782-2	AP2A1_HUMAN	AP2A1	AP-2 complex subunit alpha-1	1	AADLLYAMCDR	AADLLYAMC(UniMod:4)DR	2	AADLLYAMC(UniMod:4)DR2	104597	162822	110471	190097	116353	101015	93677.4	90074.5
O95782;O95782-2	O95782;O95782-2	AP2A1_HUMAN	AP2A1	AP-2 complex subunit alpha-1	1	AADLLYAMCDR	AADLLYAM(UniMod:35)C(UniMod:4)DR	2	AADLLYAM(UniMod:35)C(UniMod:4)DR2	6175.46		5709.39		9227.6	6129.55	8452.55	6471.84
Q15293	Q15293;Q15293-2	RCN1_HUMAN	RCN1	Reticulocalbin-1	1	AADLNGDLTATR	AADLNGDLTATR	2	AADLNGDLTATR2	283823	349077	259759	305237	265258	247153	251294	357048
O15382	O15382	BCAT2_HUMAN	BCAT2	Branched-chain-amino-acid aminotransferase, mitochondrial	1	AADLQLEMTQK	AADLQLEMTQK	2	AADLQLEMTQK2	143993	215126	150164	189376	136897	133175	134609	122870
O15382	O15382	BCAT2_HUMAN	BCAT2	Branched-chain-amino-acid aminotransferase, mitochondrial	1	AADLQLEMTQK	AADLQLEM(UniMod:35)TQK	2	AADLQLEM(UniMod:35)TQK2	19730.3	16797.5	26930.7	15478.1	21476.1	25801.4	16783.7	17770
O15382	O15382	BCAT2_HUMAN	BCAT2	Branched-chain-amino-acid aminotransferase, mitochondrial	1	AADLQLEMTQKPHK	AADLQLEMTQKPHK	2	AADLQLEMTQKPHK2	501.296		278.538			495.688	1169.56	4896.94
O15382	O15382	BCAT2_HUMAN	BCAT2	Branched-chain-amino-acid aminotransferase, mitochondrial	1	AADLQLEMTQKPHK	AADLQLEMTQKPHK	3	AADLQLEMTQKPHK3	2053.27	2295.66	2975.84		3363.2	6488.15	8232.62	49929.7
Q9UBV2	Q9UBV2	SE1L1_HUMAN	SEL1L	Protein sel-1 homolog 1	1	AADMGNPVGQSGLGMAYLYGR	AADMGNPVGQSGLGMAYLYGR	2	AADMGNPVGQSGLGMAYLYGR2	28506.1	12188.8	28989.9	12080.8	27828.5	28453.7	33684.1	23401.9
Q9UBV2	Q9UBV2	SE1L1_HUMAN	SEL1L	Protein sel-1 homolog 1	1	AADMGNPVGQSGLGMAYLYGR	AADM(UniMod:35)GNPVGQSGLGMAYLYGR	2	AADM(UniMod:35)GNPVGQSGLGMAYLYGR2	1802.7		2374.35	2696.87	995.175	3200.5	1690.38	1793.85
Q9UBV2	Q9UBV2	SE1L1_HUMAN	SEL1L	Protein sel-1 homolog 1	1	AADMGNPVGQSGLGMAYLYGR	AADMGNPVGQSGLGM(UniMod:35)AYLYGR	2	AADMGNPVGQSGLGM(UniMod:35)AYLYGR2	645.895		663.46	287.477	416.859	229.921	1018.39	1474.37
P30038	P30038;P30038-2;P30038-3	AL4A1_HUMAN	ALDH4A1	Delta-1-pyrroline-5-carboxylate dehydrogenase, mitochondrial	1	AADMLSGPR	AADMLSGPR	2	AADMLSGPR2	38093.4	23075.5	43091.6	41160.7	41213.8	40783.8	42808.2	38136.1
Q9BZL4;Q9BZL4-3;Q9BZL4-4	Q9BZL4;Q9BZL4-2;Q9BZL4-3;Q9BZL4-4	PP12C_HUMAN	PPP1R12C	Protein phosphatase 1 regulatory subunit 12C	1	AADPGPGAELDPAAPPPAR	AADPGPGAELDPAAPPPAR	2	AADPGPGAELDPAAPPPAR2	48822.8	18990	47916.4	12836.3	59751	58201.2	61161	64618.8
P67809	P67809	YBOX1_HUMAN	YBX1	Y-box-binding protein 1	1	AADPPAENSSAPEAEQGGAE	AADPPAENSSAPEAEQGGAE	2	AADPPAENSSAPEAEQGGAE2	255906	367972	351273	331432	374794	445467	333743	524431
Q03001	Q03001;Q03001-8;Q03001-14	DYST_HUMAN	DST	Dystonin	1	AADPSSLQSHIPVLDK	AADPSSLQSHIPVLDK	3	AADPSSLQSHIPVLDK3	9596.5	10830.4	13609.6	6922.72	7908.02	7866.91	7040.59	7331.93
Q5R3I4	Q5R3I4	TTC38_HUMAN	TTC38	Tetratricopeptide repeat protein 38	1	AADPTFVMGHAMATGLVLIGTGSSVK	AADPTFVMGHAMATGLVLIGTGSSVK	3	AADPTFVMGHAMATGLVLIGTGSSVK3	21349.5		18393.6	4058.24	20449.2	20761.9	22992.8	25320.3
Q7Z6I8	Q7Z6I8;Q7Z6I8-2	CE024_HUMAN	C5orf24	UPF0461 protein C5orf24	1	AADQFDIYSSQQSK	AADQFDIYSSQQSK	2	AADQFDIYSSQQSK2	14988.7	5646.12	14482.5	7866.47	21421.6	14906	15701.2	20516
Q92805	Q92805	GOGA1_HUMAN	GOLGA1	Golgin subfamily A member 1	1	AADQTTAEQGMR	AADQTTAEQGMR	2	AADQTTAEQGMR2	1301.54		1153.67			1681.7		4459.4
Q6PK04	Q6PK04	CC137_HUMAN	CCDC137	Coiled-coil domain-containing protein 137	1	AADRLEQELLR	AADRLEQELLR	3	AADRLEQELLR3	2666.64	1466.66	2549.91		1383.11	1700.42	786.029	2152.87
Q96GM8	Q96GM8	TOE1_HUMAN	TOE1	Target of EGR1 protein 1	1	AADSDDGAVSAPAASDGGVSK	AADSDDGAVSAPAASDGGVSK	2	AADSDDGAVSAPAASDGGVSK2	11508.3	9273.19	14190.4	17175.5	17259.5	21496.9	11097.6	17852.2
P35251;P35251-2	P35251;P35251-2	RFC1_HUMAN	RFC1	Replication factor C subunit 1	1	AADSICDGDLVDSQIR	AADSIC(UniMod:4)DGDLVDSQIR	2	AADSIC(UniMod:4)DGDLVDSQIR2	11131.3	2830.4	6060.49	5551.14	7867.62	8218.03	11327	6982.93
Q1ED39	Q1ED39	KNOP1_HUMAN	KNOP1	Lysine-rich nucleolar protein 1	1	AADSLQQNLQR	AADSLQQNLQR	2	AADSLQQNLQR2	29928.3	15436.7	32796.7	27497.4	35395.9	26505.5	24209.4	15790.6
P12270	P12270	TPR_HUMAN	TPR	Nucleoprotein TPR	1	AADSQNSGEGNTGAAESSFSQEVSR	AADSQNSGEGNTGAAESSFSQEVSR	3	AADSQNSGEGNTGAAESSFSQEVSR3	19893.8	1926.44	18059.3	4263.74	16885.2	14991.7	16826.9	18638.4
P31327;P31327-3	P31327;P31327-2;P31327-3	CPSM_HUMAN	CPS1	Carbamoyl-phosphate synthase [ammonia], mitochondrial	1	AADTIGYPVMIR	AADTIGYPVMIR	2	AADTIGYPVMIR2	6467.85	5482.02	7858.41	2143.76	879.377	5433.71	3208.34	7337.48
Q92616	Q92616	GCN1_HUMAN	GCN1	eIF-2-alpha kinase activator GCN1	1	AADTQVSETLK	AADTQVSETLK	2	AADTQVSETLK2	3530.63	1482.05	5206.02	2145.57	3544.1	5705.57	3696.97	2847.85
Q9Y2T2	Q9Y2T2	AP3M1_HUMAN	AP3M1	AP-3 complex subunit mu-1	1	AADVENVPPVISTPHHYLISIYR	AADVENVPPVISTPHHYLISIYR	3	AADVENVPPVISTPHHYLISIYR3	23697.5	12166	29294.8	13144.5	36102.1	31844.2	31648.3	22081.8
Q9Y2T2	Q9Y2T2	AP3M1_HUMAN	AP3M1	AP-3 complex subunit mu-1	1	AADVENVPPVISTPHHYLISIYR	AADVENVPPVISTPHHYLISIYR	4	AADVENVPPVISTPHHYLISIYR4	15520.8		14864.2	17919.2	16272.7	18133.9	13657.6	10676.3
Q9NU22	Q9NU22	MDN1_HUMAN	MDN1	Midasin	1	AADVEQLKPEEIK	AADVEQLKPEEIK	2	AADVEQLKPEEIK2	2115.36	2042.59	1812.51	2416.79	5209.24	1746.78	5304.09	1322.93
P80723	P80723	BASP1_HUMAN	BASP1	Brain acid soluble protein 1	1	AAEAAAAPAESAAPAAGEEPSK	AAEAAAAPAESAAPAAGEEPSK	2	AAEAAAAPAESAAPAAGEEPSK2	29802.6	30320.2	34088.7	38641.2	44982.2	47600.3	21124.6	8385.14
P80723	P80723	BASP1_HUMAN	BASP1	Brain acid soluble protein 1	1	AAEAAAAPAESAAPAAGEEPSKEEGEPK	AAEAAAAPAESAAPAAGEEPSKEEGEPK	3	AAEAAAAPAESAAPAAGEEPSKEEGEPK3	8618.97	4569.57	8966.79	4150.17	4715.18	13069.2	12267.5	24315.5
O75569	O75569;O75569-2;O75569-3	PRKRA_HUMAN	PRKRA	Interferon-inducible double-stranded RNA-dependent protein kinase activator A	1	AAEAAINILK	AAEAAINILK	2	AAEAAINILK2	68723.6	69338	57227.5	90998.1	59159.9	56435.7	67353.4	28012.2
Q3KQV9	Q3KQV9	UAP1L_HUMAN	UAP1L1	UDP-N-acetylhexosamine pyrophosphorylase-like protein 1	1	AAEACARPHGPPPDLAAR	AAEAC(UniMod:4)ARPHGPPPDLAAR	3	AAEAC(UniMod:4)ARPHGPPPDLAAR3	519.798	1346.23	889.47		1795.03	2849.71	1097.1	3387.56
P35240;P35240-2;P35240-3;P35240-8	P35240;P35240-2;P35240-3;P35240-4;P35240-5;P35240-6;P35240-8	MERL_HUMAN	NF2	Merlin	1	AAEAEQEMQR	AAEAEQEMQR	2	AAEAEQEMQR2	1473.99	2641.59	5028.61	1981.31	4158.67	6459.27	1535.36	3032.66
Q8IZ83	Q8IZ83;Q8IZ83-3	A16A1_HUMAN	ALDH16A1	Aldehyde dehydrogenase family 16 member A1	1	AAEAEVELSAR	AAEAEVELSAR	2	AAEAEVELSAR2	67635.7	80067.3	55608.3	74937	66600.3	63597.1	59228.6	49721.7
Q16576-2	Q16576-2	RBBP7_HUMAN	RBBP7	Isoform 2 of Histone-binding protein RBBP7	1	AAEAGVVGAGASPDGDWR	AAEAGVVGAGASPDGDWR	2	AAEAGVVGAGASPDGDWR2	53484.9		70027		49295.6	23666.2		77816.4
P55263	P55263;P55263-2;P55263-3;P55263-4	ADK_HUMAN	ADK	Adenosine kinase	1	AAEAHVDAHYYEQNEQPTGTCAACITGDNR	AAEAHVDAHYYEQNEQPTGTC(UniMod:4)AAC(UniMod:4)ITGDNR	4	AAEAHVDAHYYEQNEQPTGTC(UniMod:4)AAC(UniMod:4)ITGDNR4	3706.43		14988.2			19591	6574.88	19177.7
Q14554	Q14554	PDIA5_HUMAN	PDIA5	Protein disulfide-isomerase A5	1	AAEALHGEADSSGVLAAVDATVNK	AAEALHGEADSSGVLAAVDATVNK	2	AAEALHGEADSSGVLAAVDATVNK2	1256.43		1063.07		1382.65	715.938	1254.92	792.4
Q14554	Q14554	PDIA5_HUMAN	PDIA5	Protein disulfide-isomerase A5	1	AAEALHGEADSSGVLAAVDATVNK	AAEALHGEADSSGVLAAVDATVNK	3	AAEALHGEADSSGVLAAVDATVNK3	119554	38047.8	136562	57252.7	139431	110403	131472	115937
Q2NKX8	Q2NKX8	ERC6L_HUMAN	ERCC6L	DNA excision repair protein ERCC-6-like	1	AAEATNDYETLVK	AAEATNDYETLVK	2	AAEATNDYETLVK2	7481.24		11226.1		7712.55	8954.13	4618.73	7925.45
Q08211	Q08211	DHX9_HUMAN	DHX9	ATP-dependent RNA helicase A	1	AAECNIVVTQPR	AAEC(UniMod:4)NIVVTQPR	2	AAEC(UniMod:4)NIVVTQPR2	989675	1010100	1028860	950300	990230	1075820	1009440	963251
Q08211	Q08211	DHX9_HUMAN	DHX9	ATP-dependent RNA helicase A	1	AAECNIVVTQPR	AAEC(UniMod:4)NIVVTQPR	3	AAEC(UniMod:4)NIVVTQPR3	10100.3	15421.8	11171.2	35307.4	6004.29	6451.07		5974.57
Q9Y303;Q9Y303-2;Q9Y303-3	Q9Y303;Q9Y303-2;Q9Y303-3	NAGA_HUMAN	AMDHD2	N-acetylglucosamine-6-phosphate deacetylase	1	AAEDAVWSGATFITHLFNAMLPFHHR	AAEDAVWSGATFITHLFNAMLPFHHR	4	AAEDAVWSGATFITHLFNAMLPFHHR4		2068.43	1542.24					2136.86
P06454;P06454-2	P06454;P06454-2	PTMA_HUMAN	PTMA	Prothymosin alpha	1	AAEDDEDDDVDTK	AAEDDEDDDVDTK	2	AAEDDEDDDVDTK2	178013	311780	193378	214749	220027	155944	164321	237332
P06454;P06454-2	P06454;P06454-2	PTMA_HUMAN	PTMA	Prothymosin alpha	1	AAEDDEDDDVDTKK	AAEDDEDDDVDTKK	2	AAEDDEDDDVDTKK2	15219.5	6940.69	15237.5	5489.88	20379.6	16582.9	20224.7	37732.6
P06454;P06454-2	P06454;P06454-2	PTMA_HUMAN	PTMA	Prothymosin alpha	1	AAEDDEDDDVDTKK	AAEDDEDDDVDTKK	3	AAEDDEDDDVDTKK3	44850	40670.4	52345.5	33726.8	39814.6	28057.1	35765.2	58516.8
Q9UQ90	Q9UQ90;Q9UQ90-2	SPG7_HUMAN	SPG7	Paraplegin	1	AAEDELNIEAK	AAEDELNIEAK	2	AAEDELNIEAK2	9869.5			9868.95	8897.56	9282.52	12374.3
Q9Y2A7;Q9Y2A7-2	Q9Y2A7;Q9Y2A7-2	NCKP1_HUMAN	NCKAP1	Nck-associated protein 1	1	AAEDLFVNIR	AAEDLFVNIR	2	AAEDLFVNIR2	7951.11		8394.95		9337.63	4377.59	9108.53	7690.56
Q9NW82	Q9NW82	WDR70_HUMAN	WDR70	WD repeat-containing protein 70	1	AAEDSPYWVSPAYSK	AAEDSPYWVSPAYSK	2	AAEDSPYWVSPAYSK2	49163.6	45287.9	43311.5	41907.3	50546.8	47759.6	47816.9	62840
Q7Z460;Q7Z460-4	Q7Z460;Q7Z460-2;Q7Z460-3;Q7Z460-4;Q7Z460-5	CLAP1_HUMAN	CLASP1	CLIP-associating protein 1	1	AAEEAASTLASSIHPEQCIK	AAEEAASTLASSIHPEQC(UniMod:4)IK	2	AAEEAASTLASSIHPEQC(UniMod:4)IK2	6023.63	1711.58	3898.3	2479.62	9672.78	8618.06	7279.15	11531.7
Q7Z460;Q7Z460-4	Q7Z460;Q7Z460-2;Q7Z460-3;Q7Z460-4;Q7Z460-5	CLAP1_HUMAN	CLASP1	CLIP-associating protein 1	1	AAEEAASTLASSIHPEQCIK	AAEEAASTLASSIHPEQC(UniMod:4)IK	3	AAEEAASTLASSIHPEQC(UniMod:4)IK3	43334.7	36552.7	40909.8	35720.3	36758.5	23477.3	33862.4	19886.3
P09496-2	P09496-2;P09496-5	CLCA_HUMAN	CLTA	Isoform Non-brain of Clathrin light chain A	1	AAEEAFVNDIDESSPGTEWER	AAEEAFVNDIDESSPGTEWER	2	AAEEAFVNDIDESSPGTEWER2	3867.7		1889.53		2011.26	1982.9	841.712	1168.84
Q13356	Q13356	PPIL2_HUMAN	PPIL2	RING-type E3 ubiquitin-protein ligase PPIL2	1	AAEEEPSTSATVPMSK	AAEEEPSTSATVPMSK	2	AAEEEPSTSATVPMSK2	19191.1	18801.3	24685.6	14833.2	24253.3	26504.2	23550.8	25137.7
Q9NPJ8;Q9NPJ8-2	Q9NPJ8;Q9NPJ8-2;Q9NPJ8-3	NXT2_HUMAN	NXT2	NTF2-related export protein 2	1	AAEEFVNIYYETMDK	AAEEFVNIYYETMDK	2	AAEEFVNIYYETMDK2	24820.3	9598.83	36333.7	9744.25	30006.3	18740.3	23271.1	20851.9
Q9UKK6	Q9UKK6	NXT1_HUMAN	NXT1	NTF2-related export protein 1	1	AAEEFVNVYYTTMDK	AAEEFVNVYYTTMDK	2	AAEEFVNVYYTTMDK2	32913.6	8292.76	42757.5	8029.66	34098.3	37348.5	38457.5	38036.1
P11586	P11586	C1TC_HUMAN	MTHFD1	C-1-tetrahydrofolate synthase, cytoplasmic	1	AAEEIGIK	AAEEIGIK	2	AAEEIGIK2	42158.8		38560	43162.2	24218.1	28089.7	27478.2	20658.2
O60337	O60337;O60337-5;O60337-6	MARH6_HUMAN	MARCHF6	E3 ubiquitin-protein ligase MARCHF6	1	AAEELTWER	AAEELTWER	2	AAEELTWER2	6414.91	9184.4	16533.9	7578.23	10385.2		12369.3	11050.6
Q05655	Q05655;Q05655-2	KPCD_HUMAN	PRKCD	Protein kinase C delta type	1	AAEEPVSEVTVGVSVLAER	AAEEPVSEVTVGVSVLAER	2	AAEEPVSEVTVGVSVLAER2	217.956		2585.52					311.48
P78314;P78314-3;P78314-4	P78314;P78314-3;P78314-4	3BP2_HUMAN	SH3BP2	SH3 domain-binding protein 2	1	AAEETTSNNVFPFK	AAEETTSNNVFPFK	2	AAEETTSNNVFPFK2	747.112	2184.08	1484.25		1568.81	1537.29		2880.86
Q99707	Q99707;Q99707-2	METH_HUMAN	MTR	Methionine synthase	1	AAEEVTLQTGIK	AAEEVTLQTGIK	2	AAEEVTLQTGIK2	15802.3	9043.74	16455.3		16106.2	11888.5	14753.5	14617.1
P43243-2	P43243-2	MATR3_HUMAN	MATR3	Isoform 2 of Matrin-3	1	AAEEWSQHINGASHSR	AAEEWSQHINGASHSR	3	AAEEWSQHINGASHSR3	5479.33	1666.17	2329.71	220.556	3041.71	1777.8	3156.33	1826.95
O95425;O95425-3;O95425-4	O95425;O95425-2;O95425-3;O95425-4	SVIL_HUMAN	SVIL	Supervillin	1	AAEFGEPTSEQTGTAAGK	AAEFGEPTSEQTGTAAGK	2	AAEFGEPTSEQTGTAAGK2	982.05	905.99	519.154	1639.99	4049.6	3480.1	1648.76	4272.9
Q9BZL4;Q9BZL4-3;Q9BZL4-4	Q9BZL4;Q9BZL4-2;Q9BZL4-3;Q9BZL4-4	PP12C_HUMAN	PPP1R12C	Protein phosphatase 1 regulatory subunit 12C	1	AAEFLAACAGGDLDEAR	AAEFLAAC(UniMod:4)AGGDLDEAR	2	AAEFLAAC(UniMod:4)AGGDLDEAR2	24851.4	19311.8	25252.8	11984.9	20384.4	18890.8	23584.4	33631.5
P52739	P52739;P52739-2	ZN131_HUMAN	ZNF131	Zinc finger protein 131	1	AAEFLQMLEAIK	AAEFLQMLEAIK	2	AAEFLQMLEAIK2	14381.1	13753	10600.3	16410.2	11844	12815.1	13421.1	15134.2
Q8WUB8;Q8WUB8-2;Q8WUB8-3	Q8WUB8;Q8WUB8-2;Q8WUB8-3	PHF10_HUMAN	PHF10	PHD finger protein 10	1	AAEFNSNLNR	AAEFNSNLNR	2	AAEFNSNLNR2	51844.4	55842.8	51332.8	59441.9	54515.9	52476.5	51851.1	58226.1
Q9NVR2	Q9NVR2	INT10_HUMAN	INTS10	Integrator complex subunit 10	1	AAEFYINYVTR	AAEFYINYVTR	2	AAEFYINYVTR2	29203.5	25389	38768.5	16695.9	31408.8	32435	27700.2	27586
Q9P253	Q9P253	VPS18_HUMAN	VPS18	Vacuolar protein sorting-associated protein 18 homolog	1	AAEGAEAQGFSGLFAAYTDHPPPFR	AAEGAEAQGFSGLFAAYTDHPPPFR	3	AAEGAEAQGFSGLFAAYTDHPPPFR3	10284.4	7461.01	21162	4929.55	25174.6	27313.7	22728.8	24824.7
Q52LJ0	Q52LJ0;Q52LJ0-1	FA98B_HUMAN	FAM98B	Protein FAM98B	1	AAEGGLSSPEFSELCIWLGSQIK	AAEGGLSSPEFSELC(UniMod:4)IWLGSQIK	3	AAEGGLSSPEFSELC(UniMod:4)IWLGSQIK3	20678.9	11508.1	21629.7	22185.8	20302.9	19443.2	22096.7	29863.7
Q9H171;Q9H171-4;Q9H171-7	Q9H171;Q9H171-4;Q9H171-7	ZBP1_HUMAN	ZBP1	Z-DNA-binding protein 1	1	AAEGSHYVDEASHEGSWWGGGI	AAEGSHYVDEASHEGSWWGGGI	2	AAEGSHYVDEASHEGSWWGGGI2	466.539		520.257		499.355	1666.11		1778.77
Q9H171;Q9H171-4;Q9H171-7	Q9H171;Q9H171-4;Q9H171-7	ZBP1_HUMAN	ZBP1	Z-DNA-binding protein 1	1	AAEGSHYVDEASHEGSWWGGGI	AAEGSHYVDEASHEGSWWGGGI	3	AAEGSHYVDEASHEGSWWGGGI3	69300.1	45025.8	70411.4	31641.1	64510.7	67690.5	51313.7	84279.1
Q9NW13	Q9NW13;Q9NW13-2	RBM28_HUMAN	RBM28	RNA-binding protein 28	1	AAEGVSAADMAK	AAEGVSAADMAK	2	AAEGVSAADMAK2	5240.49		4508.83	10702.3		6687.86	6294.48	6206.6
Q96T51	Q96T51;Q96T51-3	RUFY1_HUMAN	RUFY1	RUN and FYVE domain-containing protein 1	1	AAEGWSAPILTLAR	AAEGWSAPILTLAR	2	AAEGWSAPILTLAR2	124898	142742	119834	123970	112246	111192	126270	130421
Q9P260;Q9P260-2	Q9P260;Q9P260-2	RELCH_HUMAN	RELCH	RAB11-binding protein RELCH	1	AAEHEVPLQER	AAEHEVPLQER	2	AAEHEVPLQER2			3650.01		1407.85	475.937	4527.37	1121.13
P42338	P42338	PK3CB_HUMAN	PIK3CB	Phosphatidylinositol 4,5-bisphosphate 3-kinase catalytic subunit beta isoform	1	AAEIASSDSANVSSR	AAEIASSDSANVSSR	2	AAEIASSDSANVSSR2	2738.22	1709.15	5373.44	3062.48	3331.55	6500.88	4223.15	6077.67
Q16706	Q16706	MA2A1_HUMAN	MAN2A1	Alpha-mannosidase 2	1	AAEILYYFALR	AAEILYYFALR	2	AAEILYYFALR2	164011	24029.9	143747	125586	165863	169422	159299	200744
Q92614;Q92614-4	Q92614;Q92614-2;Q92614-3;Q92614-4;Q92614-5	MY18A_HUMAN	MYO18A	Unconventional myosin-XVIIIa	1	AAEINGEVDDDDAGGEWR	AAEINGEVDDDDAGGEWR	2	AAEINGEVDDDDAGGEWR2	14380.3	6978.56	18140.6	13068.7	19189	19523.8	19103.9	17596.9
Q99575	Q99575	POP1_HUMAN	POP1	Ribonucleases P/MRP protein subunit POP1	1	AAEISAMLK	AAEISAMLK	2	AAEISAMLK2	4500.8	5896.16	6802.53		5477.18	3387.11	6708.19
P49917	P49917	DNLI4_HUMAN	LIG4	DNA ligase 4	1	AAEIVPSDMYK	AAEIVPSDMYK	2	AAEIVPSDMYK2	15578.5	7876.96	9587.14		13592.1	23708.8	6701.31	13893.8
Q9HCS7	Q9HCS7	SYF1_HUMAN	XAB2	Pre-mRNA-splicing factor SYF1	1	AAEIYGVTHTR	AAEIYGVTHTR	2	AAEIYGVTHTR2	51706.9	43287.6	58886.2	41367.1	62942.3	61526.8	63281.6	50051.2
Q9HCS7	Q9HCS7	SYF1_HUMAN	XAB2	Pre-mRNA-splicing factor SYF1	1	AAEIYGVTHTR	AAEIYGVTHTR	3	AAEIYGVTHTR3	20097.2	13539.7	15661.8	18148.5	15799.4	11652.9	13112.4	10001
Q9NVM6	Q9NVM6	DJC17_HUMAN	DNAJC17	DnaJ homolog subfamily C member 17	1	AAELAVQNEVGLVDNPLK	AAELAVQNEVGLVDNPLK	2	AAELAVQNEVGLVDNPLK2	4721.45	3522.69	11165.1	3407.06	9117.98	13762.5	6804.95	7758.32
Q9UHV9	Q9UHV9	PFD2_HUMAN	PFDN2	Prefoldin subunit 2	1	AAELEMELNEHSLVIDTLK	AAELEMELNEHSLVIDTLK	2	AAELEMELNEHSLVIDTLK2	95.1893		799.332		602.031	2058.99	511.274	2020.83
Q9UHV9	Q9UHV9	PFD2_HUMAN	PFDN2	Prefoldin subunit 2	1	AAELEMELNEHSLVIDTLK	AAELEMELNEHSLVIDTLK	3	AAELEMELNEHSLVIDTLK3	97925.5	15762.4	88531.8	29184	67914.2	69815.3	71868.4	92164.6
Q9UHV9	Q9UHV9	PFD2_HUMAN	PFDN2	Prefoldin subunit 2	1	AAELEMELNEHSLVIDTLK	AAELEM(UniMod:35)ELNEHSLVIDTLK	3	AAELEM(UniMod:35)ELNEHSLVIDTLK3	2930.64		5280.07	1610.33	2581.41	1308.78	2852.78	1950.69
Q6PGP7	Q6PGP7	TTC37_HUMAN	TTC37	Tetratricopeptide repeat protein 37	1	AAELEPDQLLAWQGLANLYEK	AAELEPDQLLAWQGLANLYEK	2	AAELEPDQLLAWQGLANLYEK2			7399.28		7864.73	6944.41	7003.58	9776.23
Q6PGP7	Q6PGP7	TTC37_HUMAN	TTC37	Tetratricopeptide repeat protein 37	1	AAELEPDQLLAWQGLANLYEK	AAELEPDQLLAWQGLANLYEK	3	AAELEPDQLLAWQGLANLYEK3	14733.1		13883.7	6438.33	20289.1	22804.2	26141.8	29112.9
O94906	O94906;O94906-2	PRP6_HUMAN	PRPF6	Pre-mRNA-processing factor 6	1	AAELETDIR	AAELETDIR	2	AAELETDIR2	120159	147623	114951	129639	111927	109706	104768	80645.7
Q86Y79	Q86Y79	PTH_HUMAN	PTRH1	Probable peptidyl-tRNA hydrolase	1	AAELFGLTAEEVYLVHDELDK	AAELFGLTAEEVYLVHDELDK	3	AAELFGLTAEEVYLVHDELDK3	4196.85	7199.79	11320.2	8532.78	9595.5	8195.79	8660.36	3075.27
Q86Y79	Q86Y79	PTH_HUMAN	PTRH1	Probable peptidyl-tRNA hydrolase	1	AAELFGLTAEEVYLVHDELDKPLGR	AAELFGLTAEEVYLVHDELDKPLGR	4	AAELFGLTAEEVYLVHDELDKPLGR4	1194.04		444.308			434.643		1726.66
Q9NVM6	Q9NVM6	DJC17_HUMAN	DNAJC17	DnaJ homolog subfamily C member 17	1	AAELFHQLSQALEVLTDAAAR	AAELFHQLSQALEVLTDAAAR	3	AAELFHQLSQALEVLTDAAAR3	6223.33		6094.3	4955.42	9743.08	8801.88	7535.16	6084.71
Q6P179	Q6P179;Q6P179-3	ERAP2_HUMAN	ERAP2	Endoplasmic reticulum aminopeptidase 2	1	AAELFSQWMESSGK	AAELFSQWMESSGK	2	AAELFSQWMESSGK2	51616.1	84935.8	37466.5	70243.6	51427.2	63520.7	37689.4	32057
Q9NR33	Q9NR33	DPOE4_HUMAN	POLE4	DNA polymerase epsilon subunit 4	1	AAELFVETIAK	AAELFVETIAK	2	AAELFVETIAK2	106601	82508.8	90282.8	136060	103659	98308.6	96806.4	117533
P35232	P35232	PHB_HUMAN	PHB	Prohibitin	1	AAELIANSLATAGDGLIELR	AAELIANSLATAGDGLIELR	2	AAELIANSLATAGDGLIELR2	222666	281625	208520	191084	231983	224558	225722	203550
P35232	P35232	PHB_HUMAN	PHB	Prohibitin	1	AAELIANSLATAGDGLIELR	AAELIANSLATAGDGLIELR	3	AAELIANSLATAGDGLIELR3	223835	232821	253804	317415	220749	213816	195032	163986
Q96T49	Q96T49	PP16B_HUMAN	PPP1R16B	Protein phosphatase 1 regulatory inhibitor subunit 16B	1	AAELLLDHGVR	AAELLLDHGVR	2	AAELLLDHGVR2	32889.8	17644.8	10317.1	15682.6	34003.1	38615	37224.5	37481.5
Q5JVF3;Q5JVF3-2	Q5JVF3;Q5JVF3-2;Q5JVF3-3;Q5JVF3-4	PCID2_HUMAN	PCID2	PCI domain-containing protein 2	1	AAELLMSCFR	AAELLMSC(UniMod:4)FR	2	AAELLMSC(UniMod:4)FR2	110596	139216	69087.5	152094	117883	135572	117007	92716.9
Q9BUK6	Q9BUK6;Q9BUK6-2;Q9BUK6-3;Q9BUK6-5;Q9BUK6-7	MSTO1_HUMAN	MSTO1	Protein misato homolog 1	1	AAELLQDEYSGR	AAELLQDEYSGR	2	AAELLQDEYSGR2	78159.8	37446.9	81851.1	68527.8	81271.9	75540.8	88994.4	84071.6
P53674	P53674	CRBB1_HUMAN	CRYBB1	Beta-crystallin B1	1	AAELPPGNYR	AAELPPGNYR	2	AAELPPGNYR2	88921.1		225924	131618	203199	156113	229841	256016
Q86XR8;Q86XR8-2;Q86XR8-4;Q86XR8-5	Q86XR8;Q86XR8-2;Q86XR8-3;Q86XR8-4;Q86XR8-5	CEP57_HUMAN	CEP57	Centrosomal protein of 57 kDa	1	AAELQTGLETNR	AAELQTGLETNR	2	AAELQTGLETNR2	11667.9	6337.1	8833.31	3629.73	6307.83	11976.2	7976.86	6033.84
O75717	O75717;O75717-2	WDHD1_HUMAN	WDHD1	WD repeat and HMG-box DNA-binding protein 1	1	AAELTATQVEEEEEEEDFRK	AAELTATQVEEEEEEEDFRK	3	AAELTATQVEEEEEEEDFRK3	6955.42	6364.46	4309.69	6913.67	7989.71	7360.33	5654.15	7583.07
Q96I15	Q96I15	SCLY_HUMAN	SCLY	Selenocysteine lyase	1	AAELVTQNCEAYEAHMR	AAELVTQNC(UniMod:4)EAYEAHMR	2	AAELVTQNC(UniMod:4)EAYEAHMR2	772.264				395.787	282.677	145.505
Q96I15	Q96I15	SCLY_HUMAN	SCLY	Selenocysteine lyase	1	AAELVTQNCEAYEAHMR	AAELVTQNC(UniMod:4)EAYEAHMR	3	AAELVTQNC(UniMod:4)EAYEAHMR3	14896.7		10258.1	13531.3	5253.02	9717.27	6419.41	7905.36
Q08379	Q08379;Q08379-2	GOGA2_HUMAN	GOLGA2	Golgin subfamily A member 2	1	AAELWGEQAEAR	AAELWGEQAEAR	2	AAELWGEQAEAR2	45600.1	17152.9	67177.4		68318.5	69212.8	71521.2	75921.8
Q6PGP7	Q6PGP7	TTC37_HUMAN	TTC37	Tetratricopeptide repeat protein 37	1	AAEMCYR	AAEMC(UniMod:4)YR	2	AAEMC(UniMod:4)YR2	7844.52		6743.24	6975.12	4562.57	4554.48	3792.85	2044.26
Q86TM6;Q86TM6-2;Q86TM6-3	Q86TM6;Q86TM6-2;Q86TM6-3	SYVN1_HUMAN	SYVN1	E3 ubiquitin-protein ligase synoviolin	1	AAEMEHLLER	AAEMEHLLER	2	AAEMEHLLER2	48928.1	29827.3	51477.1	14201.7	47982.1	52903.4	49602.8	44653.4
Q86TM6;Q86TM6-2;Q86TM6-3	Q86TM6;Q86TM6-2;Q86TM6-3	SYVN1_HUMAN	SYVN1	E3 ubiquitin-protein ligase synoviolin	1	AAEMEHLLER	AAEMEHLLER	3	AAEMEHLLER3	8790.53	4384.86	16839.3	4173.36	13216.2	13984.2	5669.71	6924.8
P78318	P78318	IGBP1_HUMAN	IGBP1	Immunoglobulin-binding protein 1	1	AAEMLSQLDLFSR	AAEMLSQLDLFSR	2	AAEMLSQLDLFSR2	78118.5	124656	88580.8	130735	77067.4	73015	90898.8	76482.9
P33176	P33176	KINH_HUMAN	KIF5B	Kinesin-1 heavy chain	1	AAEMMASLLK	AAEMMASLLK	2	AAEMMASLLK2	48858.1	65146.6	53399.5	59860.8	51361.7	34445.4	46910.9	52205.6
Q96CW6	Q96CW6	S7A6O_HUMAN	SLC7A6OS	Probable RNA polymerase II nuclear localization protein SLC7A6OS	1	AAENNVFHLVATVCSQEEPVQPLLR	AAENNVFHLVATVC(UniMod:4)SQEEPVQPLLR	3	AAENNVFHLVATVC(UniMod:4)SQEEPVQPLLR3	20493.2	2991.13	17984.8	11388.7	19088.3	19839.5	21043.3	18534.8
Q96CW6	Q96CW6	S7A6O_HUMAN	SLC7A6OS	Probable RNA polymerase II nuclear localization protein SLC7A6OS	1	AAENNVFHLVATVCSQEEPVQPLLR	AAENNVFHLVATVC(UniMod:4)SQEEPVQPLLR	4	AAENNVFHLVATVC(UniMod:4)SQEEPVQPLLR4	2017.55	1219.03	366.309	6397.81	1305.11	1216.78	1558.28	1091.87
Q6ICG6	Q6ICG6;Q6ICG6-2;Q6ICG6-3	K0930_HUMAN	KIAA0930	Uncharacterized protein KIAA0930	1	AAEPEVEVEVYR	AAEPEVEVEVYR	2	AAEPEVEVEVYR2	25915.9	20011.8	23807	15904.8	24045.2	33745.8	33929.2	30606.3
O60524;O60524-3;O60524-4;O60524-5	O60524;O60524-3;O60524-4;O60524-5	NEMF_HUMAN	NEMF	Nuclear export mediator factor NEMF	1	AAEPLLTLER	AAEPLLTLER	2	AAEPLLTLER2	12039.7		4308.68	10503	12479.5	8841.82	5499.45	1937.22
Q9C0C2	Q9C0C2;Q9C0C2-2	TB182_HUMAN	TNKS1BP1	182 kDa tankyrase-1-binding protein	1	AAEPQEQEFGK	AAEPQEQEFGK	2	AAEPQEQEFGK2	7061.95	5506.29	5044.38		2836.61	6099.62	8674.63	13066.1
Q6ZNC8;Q6ZNC8-3	Q6ZNC8;Q6ZNC8-3	MBOA1_HUMAN	MBOAT1	Lysophospholipid acyltransferase 1	1	AAEPQPSSLSYR	AAEPQPSSLSYR	2	AAEPQPSSLSYR2	13975.9	11643.3	13020.2	8916.31	14336	16857.5	13592.8	12531.7
Q2T9J0;Q2T9J0-2	Q2T9J0;Q2T9J0-2	TYSD1_HUMAN	TYSND1	Peroxisomal leader peptide-processing protease	1	AAEQAGCMVSASR	AAEQAGC(UniMod:4)MVSASR	2	AAEQAGC(UniMod:4)MVSASR2	4435.09	3123.4	8681.86	5913.63	11529.7	8142.54	4521.87	7618.86
P53675;Q00610;Q00610-2	P53675;P53675-2;Q00610;Q00610-2	CLH1_HUMAN;CLH2_HUMAN	CLTC;CLTCL1	Clathrin heavy chain 2	0	AAEQAHLWAELVFLYDK	AAEQAHLWAELVFLYDK	2	AAEQAHLWAELVFLYDK2	24373.3	3377.93	25092.9	5989.67	19360	22346.5	10154.6	15814.7
P53675;Q00610;Q00610-2	P53675;P53675-2;Q00610;Q00610-2	CLH1_HUMAN;CLH2_HUMAN	CLTC;CLTCL1	Clathrin heavy chain 2	0	AAEQAHLWAELVFLYDK	AAEQAHLWAELVFLYDK	3	AAEQAHLWAELVFLYDK3	22190.4	2210.72	24251.2	6532.08	22053.3	20375.7	6909.34	11116.8
P51957;P51957-2	P51957;P51957-2	NEK4_HUMAN	NEK4	Serine/threonine-protein kinase Nek4	1	AAEQEAQLLSQLK	AAEQEAQLLSQLK	2	AAEQEAQLLSQLK2	4571.74	2182.96	1953.08	3089.97	2838.87	2294.94	2111.53	4590.02
Q12769;Q12769-3	Q12769;Q12769-3	NU160_HUMAN	NUP160	Nuclear pore complex protein Nup160	1	AAEQILEDMITIDVENVMEDICSK	AAEQILEDMITIDVENVMEDIC(UniMod:4)SK	3	AAEQILEDMITIDVENVMEDIC(UniMod:4)SK3			1508.51		1891.61	3414.22		1820.6
Q9NS91	Q9NS91	RAD18_HUMAN	RAD18	E3 ubiquitin-protein ligase RAD18	1	AAESAEIEPR	AAESAEIEPR	2	AAESAEIEPR2	20627.6	15269.9	21343.7	16670.4	19846.4	22786.2	14720.7	22169.8
P35606;P35606-2	P35606;P35606-2	COPB2_HUMAN	COPB2	Coatomer subunit beta'	1	AAESLADPTEYENLFPGLK	AAESLADPTEYENLFPGLK	2	AAESLADPTEYENLFPGLK2	214557	170279	212676	170400	208140	200733	202262	196463
Q709C8;Q709C8-3	Q709C8;Q709C8-2;Q709C8-3;Q709C8-4	VP13C_HUMAN	VPS13C	Vacuolar protein sorting-associated protein 13C	1	AAESTEEVSSLRPPR	AAESTEEVSSLRPPR	3	AAESTEEVSSLRPPR3	6242.12		7101.87	10295.8	6122.24	3971.64	7532.91	4000.34
Q9BY42	Q9BY42	RTF2_HUMAN	RTF2	Replication termination factor 2	1	AAESVSKPDVSEEAPGPSK	AAESVSKPDVSEEAPGPSK	2	AAESVSKPDVSEEAPGPSK2	7782.95	503.852	5416.69	4586.57	10174.8	8910.85	11037.5	7778.79
Q9BY42	Q9BY42	RTF2_HUMAN	RTF2	Replication termination factor 2	1	AAESVSKPDVSEEAPGPSK	AAESVSKPDVSEEAPGPSK	3	AAESVSKPDVSEEAPGPSK3	48267.6	64915.9	45988.2	56330.1	44972.5	48560	50741.4	55540.6
Q5HYK3	Q5HYK3	COQ5_HUMAN	COQ5	2-methoxy-6-polyprenyl-1,4-benzoquinol methylase, mitochondrial	1	AAETHFGFETVSEEEK	AAETHFGFETVSEEEK	2	AAETHFGFETVSEEEK2	3930.62	1235.01	3093.34	833.642	3589.71	3708.95	2831.58	5466.23
Q5HYK3	Q5HYK3	COQ5_HUMAN	COQ5	2-methoxy-6-polyprenyl-1,4-benzoquinol methylase, mitochondrial	1	AAETHFGFETVSEEEK	AAETHFGFETVSEEEK	3	AAETHFGFETVSEEEK3	37790.3	33841.1	34590.9	31221.3	32235.1	29691.7	27617	17866.5
Q9GZS1	Q9GZS1;Q9GZS1-1	RPA49_HUMAN	POLR1E	DNA-directed RNA polymerase I subunit RPA49	1	AAETIIDTK	AAETIIDTK	2	AAETIIDTK2	17372.6	10314	13316.8	11602.4		7824.32		10646.4
Q5TC82;Q5TC82-2	Q5TC82;Q5TC82-2	RC3H1_HUMAN	RC3H1	Roquin-1	1	AAETSDDDLIPFGDRPTVSR	AAETSDDDLIPFGDRPTVSR	3	AAETSDDDLIPFGDRPTVSR3	13187.9	7573.29	9650.35	5174.32	9035	9549.48	11338.8	16424.3
Q709C8;Q709C8-3	Q709C8;Q709C8-2;Q709C8-3;Q709C8-4	VP13C_HUMAN	VPS13C	Vacuolar protein sorting-associated protein 13C	1	AAEVPNEELINLLLK	AAEVPNEELINLLLK	2	AAEVPNEELINLLLK2	34019.9	13035.3	21912.7	13905.2	36878.7	35521.7	21961.2	20971.3
Q10471;Q8N4A0	Q8N4A0;Q8N4A0-2;Q10471	GALT2_HUMAN;GALT4_HUMAN	GALNT2;GALNT4	Polypeptide N-acetylgalactosaminyltransferase 2	0	AAEVWMDEYK	AAEVWMDEYK	2	AAEVWMDEYK2	91946.6	160166	104016	151058	65797.5	91868.7	96152.6	68440.9
Q10471;Q8N4A0	Q8N4A0;Q8N4A0-2;Q10471	GALT2_HUMAN;GALT4_HUMAN	GALNT2;GALNT4	Polypeptide N-acetylgalactosaminyltransferase 2	0	AAEVWMDEYK	AAEVWM(UniMod:35)DEYK	2	AAEVWM(UniMod:35)DEYK2	2269.53			5507.03	2783.41	1310.47	5719.5	2808.11
Q6SZW1	Q6SZW1;Q6SZW1-2	SARM1_HUMAN	SARM1	NAD(+) hydrolase SARM1	1	AAEWLFPLAFSK	AAEWLFPLAFSK	2	AAEWLFPLAFSK2	3640.59		319.42			3235.43	2091.4	2557.94
Q9NVZ3	Q9NVZ3;Q9NVZ3-2;Q9NVZ3-3	NECP2_HUMAN	NECAP2	Adaptin ear-binding coat-associated protein 2	1	AAEWQLDQPSWSGR	AAEWQLDQPSWSGR	2	AAEWQLDQPSWSGR2	380462	336268	357688	318354	395527	388311	416008	432786
Q13045;Q13045-2	Q13045;Q13045-2;Q13045-3	FLII_HUMAN	FLII	Protein flightless-1 homolog	1	AAEWYNIDFSLQNQLR	AAEWYNIDFSLQNQLR	2	AAEWYNIDFSLQNQLR2	30902.1	19312.5	29724.2	22316.9	33798.1	32275.2	32312	32849.4
Q13045;Q13045-2	Q13045;Q13045-2;Q13045-3	FLII_HUMAN	FLII	Protein flightless-1 homolog	1	AAEWYNIDFSLQNQLR	AAEWYNIDFSLQNQLR	3	AAEWYNIDFSLQNQLR3	4913.98	4734.97	5473.46	4056.94	1747.56		1312.25	1859.82
Q9NUQ6;Q9NUQ6-2;Q9NUQ6-3;Q9NUQ6-4	Q9NUQ6;Q9NUQ6-2;Q9NUQ6-3;Q9NUQ6-4	SPS2L_HUMAN	SPATS2L	SPATS2-like protein	1	AAFAELHNCIIDK	AAFAELHNC(UniMod:4)IIDK	2	AAFAELHNC(UniMod:4)IIDK2	20966.1	6594.27	19586.6	14834.4	23567.9	27395.6	26551.9	20133.1
Q9NUQ6;Q9NUQ6-2;Q9NUQ6-3;Q9NUQ6-4	Q9NUQ6;Q9NUQ6-2;Q9NUQ6-3;Q9NUQ6-4	SPS2L_HUMAN	SPATS2L	SPATS2-like protein	1	AAFAELHNCIIDK	AAFAELHNC(UniMod:4)IIDK	3	AAFAELHNC(UniMod:4)IIDK3	26848.5	25896.2	28947.2	30119.5	21750.2	25432.7	23403	14244.8
O60306	O60306	AQR_HUMAN	AQR	RNA helicase aquarius	1	AAFAHFPELYDFALSNVAEVDTR	AAFAHFPELYDFALSNVAEVDTR	3	AAFAHFPELYDFALSNVAEVDTR3	35525.8	20218.5	33846.5	19759.7	38520.8	36082.2	39732.5	38222.7
O14981	O14981	BTAF1_HUMAN	BTAF1	TATA-binding protein-associated factor 172	1	AAFAITSR	AAFAITSR	2	AAFAITSR2	3861.91	13610.2	10682.5	11347.3	9402.29	7152.36	13275.4	3525.12
P27708	P27708	PYR1_HUMAN	CAD	CAD protein	1	AAFALGGLGSGFASNR	AAFALGGLGSGFASNR	2	AAFALGGLGSGFASNR2	118143	9164.96	124986	17844.1	119629	119927	123708	126533
Q9Y4A5;Q9Y4A5-2	Q9Y4A5;Q9Y4A5-2	TRRAP_HUMAN	TRRAP	Transformation/transcription domain-associated protein	1	AAFAMVTHVK	AAFAMVTHVK	2	AAFAMVTHVK2	6687.87	3419.72	7051.35	4750.47	8728.46	5165	6591.68	2123.37
P31483;P31483-3	P31483;P31483-2;P31483-3	TIA1_HUMAN	TIA1	Nucleolysin TIA-1 isoform p40	1	AAFAPFGR	AAFAPFGR	2	AAFAPFGR2	233263	276667	223827	263304	208215	203522	220673	208463
P62258	P62258;P62258-2	1433E_HUMAN	YWHAE	14-3-3 protein epsilon	1	AAFDDAIAELDTLSEESYK	AAFDDAIAELDTLSEESYK	2	AAFDDAIAELDTLSEESYK2	804104	1340920	861824	1176130	777418	769442	881578	828292
P62258	P62258;P62258-2	1433E_HUMAN	YWHAE	14-3-3 protein epsilon	1	AAFDDAIAELDTLSEESYK	AAFDDAIAELDTLSEESYK	3	AAFDDAIAELDTLSEESYK3	48753.2	12349.1	83433.5	177659	47104.1	44419.4	41511.7	40839.3
Q6UWE0	Q6UWE0;Q6UWE0-2;Q6UWE0-3	LRSM1_HUMAN	LRSAM1	E3 ubiquitin-protein ligase LRSAM1	1	AAFEALQVK	AAFEALQVK	2	AAFEALQVK2	6366.48	20015.3	11383.7	13004.9	9794.16	10625.8	10864.3
Q86VP6	Q86VP6;Q86VP6-2	CAND1_HUMAN	CAND1	Cullin-associated NEDD8-dissociated protein 1	1	AAFECMYTLLDSCLDR	AAFEC(UniMod:4)MYTLLDSC(UniMod:4)LDR	2	AAFEC(UniMod:4)MYTLLDSC(UniMod:4)LDR2	34977.1	26280.2	40184.6	25951.6	39715	40564.8	30316.9	19553.5
Q13439;Q13439-4	Q13439;Q13439-3;Q13439-4;Q13439-5	GOGA4_HUMAN	GOLGA4	Golgin subfamily A member 4	1	AAFEELEK	AAFEELEK	2	AAFEELEK2	12401	2943	5944.49	4478.33	3914.86	2527.04	5311.23	4314.43
P49257	P49257	LMAN1_HUMAN	LMAN1	Protein ERGIC-53	1	AAFENWEVEVTFR	AAFENWEVEVTFR	2	AAFENWEVEVTFR2	205319	60803.4	197691	105497	171454	176629	196479	159396
P50851;P50851-2	P50851;P50851-2	LRBA_HUMAN	LRBA	Lipopolysaccharide-responsive and beige-like anchor protein	1	AAFFAER	AAFFAER	2	AAFFAER2	24318.1	19820.8	21294.7	24567.5	20540.4	15610.2	15518.4	11505.4
P50416;P50416-2	P50416;P50416-2	CPT1A_HUMAN	CPT1A	Carnitine O-palmitoyltransferase 1, liver isoform	1	AAFFVTLDETEEGYR	AAFFVTLDETEEGYR	2	AAFFVTLDETEEGYR2	21205.2	17580.4	23088.9	4843.07	14075.8	19927.4	21224.2	13745.4
P50416;P50416-2	P50416;P50416-2	CPT1A_HUMAN	CPT1A	Carnitine O-palmitoyltransferase 1, liver isoform	1	AAFFVTLDETEEGYRSEDPDTSMDSYAK	AAFFVTLDETEEGYRSEDPDTSMDSYAK	3	AAFFVTLDETEEGYRSEDPDTSMDSYAK3	7852.96		13100		12818.5	8311.68	4959.78	6936.31
P50416;P50416-2	P50416;P50416-2	CPT1A_HUMAN	CPT1A	Carnitine O-palmitoyltransferase 1, liver isoform	1	AAFFVTLDETEEGYRSEDPDTSMDSYAK	AAFFVTLDETEEGYRSEDPDTSM(UniMod:35)DSYAK	3	AAFFVTLDETEEGYRSEDPDTSM(UniMod:35)DSYAK3	974.719		78.2309		597.647	334.237	459.145	697.317
Q8IWA0	Q8IWA0	WDR75_HUMAN	WDR75	WD repeat-containing protein 75	1	AAFGCFGNWLATVEQR	AAFGC(UniMod:4)FGNWLATVEQR	2	AAFGC(UniMod:4)FGNWLATVEQR2	33790.3	22599	31951.3	19046.7	27761.9	28803.4	29406.2	25853.8
Q8IWA0	Q8IWA0	WDR75_HUMAN	WDR75	WD repeat-containing protein 75	1	AAFGCFGNWLATVEQR	AAFGC(UniMod:4)FGNWLATVEQR	3	AAFGC(UniMod:4)FGNWLATVEQR3	13185.9	11176.7	13350.5	12037.3	14062.4	12590.7	10314.6	7564.39
O00273	O00273;O00273-2	DFFA_HUMAN	DFFA	DNA fragmentation factor subunit alpha	1	AAFGEEVDAVDTGISR	AAFGEEVDAVDTGISR	2	AAFGEEVDAVDTGISR2	133820	155299	138294	95381.5	148555	135451	135650	184648
O00273	O00273;O00273-2	DFFA_HUMAN	DFFA	DNA fragmentation factor subunit alpha	1	AAFGEEVDAVDTGISR	AAFGEEVDAVDTGISR	3	AAFGEEVDAVDTGISR3			12183.6	18758.3	5882.15		3578.28	2108.72
Q9UQ35	Q9UQ35;Q9UQ35-2;Q9UQ35-3	SRRM2_HUMAN	SRRM2	Serine/arginine repetitive matrix protein 2	1	AAFGISDSYVDGSSFDPQR	AAFGISDSYVDGSSFDPQR	2	AAFGISDSYVDGSSFDPQR2	117953	66351.7	103364	48562.8	105407	99386	116915	136924
Q9UQ35	Q9UQ35;Q9UQ35-2;Q9UQ35-3	SRRM2_HUMAN	SRRM2	Serine/arginine repetitive matrix protein 2	1	AAFGISDSYVDGSSFDPQR	AAFGISDSYVDGSSFDPQR	3	AAFGISDSYVDGSSFDPQR3	4522.32		5492.35	7973.57	4619.17	2774	3009.48	3276.09
Q9UQ35	Q9UQ35;Q9UQ35-2;Q9UQ35-3	SRRM2_HUMAN	SRRM2	Serine/arginine repetitive matrix protein 2	1	AAFGISDSYVDGSSFDPQRR	AAFGISDSYVDGSSFDPQRR	2	AAFGISDSYVDGSSFDPQRR2	1247.81		2737.33		3375.54	2274.85	2401.67	6684.79
Q9UQ35	Q9UQ35;Q9UQ35-2;Q9UQ35-3	SRRM2_HUMAN	SRRM2	Serine/arginine repetitive matrix protein 2	1	AAFGISDSYVDGSSFDPQRR	AAFGISDSYVDGSSFDPQRR	3	AAFGISDSYVDGSSFDPQRR3	72375	36072.8	55165	55125.5	43217.8	40371.7	45917.6	77855.5
P31040;P31040-2	P31040;P31040-2;P31040-3	SDHA_HUMAN	SDHA	Succinate dehydrogenase [ubiquinone] flavoprotein subunit, mitochondrial	1	AAFGLSEAGFNTACVTK	AAFGLSEAGFNTAC(UniMod:4)VTK	2	AAFGLSEAGFNTAC(UniMod:4)VTK2	395913	628379	399378	515636	375615	386207	455178	490589
Q8IVG5	Q8IVG5	SAM9L_HUMAN	SAMD9L	Sterile alpha motif domain-containing protein 9-like	1	AAFIDHFNVMIK	AAFIDHFNVMIK	2	AAFIDHFNVMIK2	2765.45		1310.5		3871.01		3111.38	4428.85
Q12882	Q12882	DPYD_HUMAN	DPYD	Dihydropyrimidine dehydrogenase [NADP(+)]	1	AAFIGIGLPEPNK	AAFIGIGLPEPNK	2	AAFIGIGLPEPNK2	21816.3	14321.8	28074.4	17100.1	25094.5	24447.8	25764	30698.1
Q96T58	Q96T58	MINT_HUMAN	SPEN	Msx2-interacting protein	1	AAFITYLQAK	AAFITYLQAK	2	AAFITYLQAK2	11535.1	12071.7	9903.21	12175.8	10596.1	8035.09	10876.3	5577.61
Q9UID3	Q9UID3;Q9UID3-2	VPS51_HUMAN	VPS51	Vacuolar protein sorting-associated protein 51 homolog	1	AAFLGCLTDVR	AAFLGC(UniMod:4)LTDVR	2	AAFLGC(UniMod:4)LTDVR2	115054	99166.2	123420	110177	122842	117664	107708	101160
A7E2V4;A7E2V4-3;A7E2V4-4;A7E2V4-5	A7E2V4;A7E2V4-2;A7E2V4-3;A7E2V4-4;A7E2V4-5	ZSWM8_HUMAN	ZSWIM8	Zinc finger SWIM domain-containing protein 8	1	AAFLLTVLSERPEHHNLAFR	AAFLLTVLSERPEHHNLAFR	4	AAFLLTVLSERPEHHNLAFR4	582.923		3231.08		2391.7	2956.65	1449.3	1715.44
Q5JTZ9	Q5JTZ9	SYAM_HUMAN	AARS2	Alanine--tRNA ligase, mitochondrial	1	AAFLNFFR	AAFLNFFR	2	AAFLNFFR2	86458.2	97745.4	72129.1	102971	82873	81660.5	78627.2	75151.2
Q8WUM0	Q8WUM0	NU133_HUMAN	NUP133	Nuclear pore complex protein Nup133	1	AAFLQYCR	AAFLQYC(UniMod:4)R	2	AAFLQYC(UniMod:4)R2	79236.9	35115.5	67886.2	59529.6	73783	48506.5	81655.9	86801.1
O94953	O94953	KDM4B_HUMAN	KDM4B	Lysine-specific demethylase 4B	1	AAFNQEHVSCQQAFEHFAQK	AAFNQEHVSC(UniMod:4)QQAFEHFAQK	3	AAFNQEHVSC(UniMod:4)QQAFEHFAQK3	12005.8		8873.55	3091.48	6518.93	9603.22	8254.08	3183.99
O94953	O94953	KDM4B_HUMAN	KDM4B	Lysine-specific demethylase 4B	1	AAFNQEHVSCQQAFEHFAQK	AAFNQEHVSC(UniMod:4)QQAFEHFAQK	4	AAFNQEHVSC(UniMod:4)QQAFEHFAQK4			672.018			1436.58	1689.85
Q4KMQ2;Q4KMQ2-2;Q4KMQ2-3	Q4KMQ2;Q4KMQ2-2;Q4KMQ2-3;Q4KMQ2-4	ANO6_HUMAN	ANO6	Anoctamin-6	1	AAFPLHDCK	AAFPLHDC(UniMod:4)K	2	AAFPLHDC(UniMod:4)K2	7611.18	1958.71	8718.74	1184.13	8984.34	7554.93	12396.1	12310
Q9UHN6	Q9UHN6;Q9UHN6-2	CEIP2_HUMAN	CEMIP2	Cell surface hyaluronidase	1	AAFPQYQPVVMLEK	AAFPQYQPVVMLEK	2	AAFPQYQPVVMLEK2	7564.65	2249.27	4385.28		6775.43	2548.19	4619.73	3053.12
Q92667	Q92667;Q92667-2	AKAP1_HUMAN	AKAP1	A-kinase anchor protein 1, mitochondrial	1	AAFQIISQVISEATEQVLATTVGK	AAFQIISQVISEATEQVLATTVGK	3	AAFQIISQVISEATEQVLATTVGK3	6724.35		6011.87	4111.63	4477.17	2307.36	3449.76	2793.24
Q9HCE0	Q9HCE0;Q9HCE0-2	EPG5_HUMAN	EPG5	Ectopic P granules protein 5 homolog	1	AAFQLMQEDCIQK	AAFQLMQEDC(UniMod:4)IQK	2	AAFQLMQEDC(UniMod:4)IQK2		9865.28	6146.88	7504.16	5846.23	6331.4
Q9UBI1	Q9UBI1	COMD3_HUMAN	COMMD3	COMM domain-containing protein 3	1	AAFQSLLDAQADEAVLDHPDLK	AAFQSLLDAQADEAVLDHPDLK	2	AAFQSLLDAQADEAVLDHPDLK2	2270.85	649.356	1382.92	631.756	1841.14	2265.9	146.29	1129.45
Q9UBI1	Q9UBI1	COMD3_HUMAN	COMMD3	COMM domain-containing protein 3	1	AAFQSLLDAQADEAVLDHPDLK	AAFQSLLDAQADEAVLDHPDLK	3	AAFQSLLDAQADEAVLDHPDLK3	71083.9	73087.9	69016.3	65105.3	63378.3	58238.9	67288.4	62039.8
Q86XP3;Q86XP3-2	Q86XP3;Q86XP3-2	DDX42_HUMAN	DDX42	ATP-dependent RNA helicase DDX42	1	AAFQSQYK	AAFQSQYK	2	AAFQSQYK2	20858.3	11666.8	26235.2	24896.3	27751.8	21602	21931	15847.1
Q13123	Q13123	RED_HUMAN	IK	Protein Red	1	AAFQYGIK	AAFQYGIK	2	AAFQYGIK2	35772.2	18153.9	40273.2	38159.7	32388.5	30086	24866.3	31625.3
Q96CT7	Q96CT7	CC124_HUMAN	CCDC124	Coiled-coil domain-containing protein 124	1	AAFTAFEEAQLPR	AAFTAFEEAQLPR	2	AAFTAFEEAQLPR2	370900	273696	357718	261199	366740	331468	373400	499442
Q96CT7	Q96CT7	CC124_HUMAN	CCDC124	Coiled-coil domain-containing protein 124	1	AAFTAFEEAQLPR	AAFTAFEEAQLPR	3	AAFTAFEEAQLPR3	2614.31		3403.95	16169.6	2359.37	1900.84	2499.15	2164.61
Q7Z6Z7;Q7Z6Z7-2;Q7Z6Z7-3	Q7Z6Z7;Q7Z6Z7-2;Q7Z6Z7-3	HUWE1_HUMAN	HUWE1	E3 ubiquitin-protein ligase HUWE1	1	AAFTCIK	AAFTC(UniMod:4)IK	2	AAFTC(UniMod:4)IK2	7310.52	12201	11951.1		8478.87	5051.24	7797.95	5133.89
Q9UKD2	Q9UKD2	MRT4_HUMAN	MRTO4	mRNA turnover protein 4 homolog	1	AAFTVSLDPGPLEQFPHSMEPQLR	AAFTVSLDPGPLEQFPHSMEPQLR	3	AAFTVSLDPGPLEQFPHSMEPQLR3	44817.7	31486.6	43000.7	28402.1	42148	36183	25206.9	11610.5
Q6XQN6;Q6XQN6-3	Q6XQN6;Q6XQN6-2;Q6XQN6-3	PNCB_HUMAN	NAPRT	Nicotinate phosphoribosyltransferase	1	AAFVAYALAFPR	AAFVAYALAFPR	2	AAFVAYALAFPR2	27920.1	61317.6	24042.7	66195.6	13800.6	12164.8	12589.6	3409.87
P19623	P19623	SPEE_HUMAN	SRM	Spermidine synthase	1	AAFVLPEFAR	AAFVLPEFAR	2	AAFVLPEFAR2	2327170	3648840	2348840	3272620	2266170	2262990	2338630	2109160
Q92925;Q92925-3	Q92925;Q92925-2;Q92925-3	SMRD2_HUMAN	SMARCD2	SWI/SNF-related matrix-associated actin-dependent regulator of chromatin subfamily D member 2	1	AAFYHQPWAQEAVGR	AAFYHQPWAQEAVGR	2	AAFYHQPWAQEAVGR2	19360.3	5899.42	14244.4	6526.23	17394.4	30351.7	26315.8	13556.7
Q92925;Q92925-3	Q92925;Q92925-2;Q92925-3	SMRD2_HUMAN	SMARCD2	SWI/SNF-related matrix-associated actin-dependent regulator of chromatin subfamily D member 2	1	AAFYHQPWAQEAVGR	AAFYHQPWAQEAVGR	3	AAFYHQPWAQEAVGR3	89099.4	69181.7	106449	90219.8	92055.1	106334	89552.3	50230
Q9P2R3;Q9P2R3-4	Q9P2R3;Q9P2R3-2;Q9P2R3-4	ANFY1_HUMAN	ANKFY1	Rabankyrin-5	1	AAGAGNEAAALFLATNGAHVNHR	AAGAGNEAAALFLATNGAHVNHR	4	AAGAGNEAAALFLATNGAHVNHR4	8286.42	5284.63	8234.45	4414.62	5169.96	3004.87	4085.26	6123.65
Q15554	Q15554;Q15554-4	TERF2_HUMAN	TERF2	Telomeric repeat-binding factor 2	1	AAGAGTAGPASGPGVVR	AAGAGTAGPASGPGVVR	2	AAGAGTAGPASGPGVVR2	2731.86	3302.04	4419.2	3605.85	5029.1	5130.38	3970.81	4779.61
O75175	O75175	CNOT3_HUMAN	CNOT3	CCR4-NOT transcription complex subunit 3	1	AAGALLNGPPQFSTAPEIK	AAGALLNGPPQFSTAPEIK	2	AAGALLNGPPQFSTAPEIK2	38794.9	33261.4	47311.4	50939	45077.8	35434.7	38243.2	45634.2
P46379;P46379-2;P46379-3	P46379;P46379-2;P46379-3	BAG6_HUMAN	BAG6	Large proline-rich protein BAG6	1	AAGARPLTSPESLSR	AAGARPLTSPESLSR	3	AAGARPLTSPESLSR3	18475.4	20626.3	22930.2	15769.5	14348.3	10539.6	24671.9	17521.6
Q9NSD9	Q9NSD9	SYFB_HUMAN	FARSB	Phenylalanine--tRNA ligase beta subunit	1	AAGASDVVLYK	AAGASDVVLYK	2	AAGASDVVLYK2	261811	280290	252290	273658	228211	256801	255623	220401
P52758	P52758	RIDA_HUMAN	RIDA	2-iminobutanoate/2-iminopropanoate deaminase	1	AAGCDFTNVVK	AAGC(UniMod:4)DFTNVVK	2	AAGC(UniMod:4)DFTNVVK2	9804.31	4908.55	8379.62	8128.42	10213.4	3892.35	6983.25	3261.29
Q9Y315	Q9Y315	DEOC_HUMAN	DERA	Deoxyribose-phosphate aldolase	1	AAGCNIPVASVAAGFPAGQTHLK	AAGC(UniMod:4)NIPVASVAAGFPAGQTHLK	3	AAGC(UniMod:4)NIPVASVAAGFPAGQTHLK3	51525.1	28503.5	49581.5	39914.3	48822.1	41642.8	40165.2	43720.1
Q5VTR2	Q5VTR2	BRE1A_HUMAN	RNF20	E3 ubiquitin-protein ligase BRE1A	1	AAGEPGTSMPPEK	AAGEPGTSMPPEK	2	AAGEPGTSMPPEK2	9971.54			3015.16	11345.5		11457.9	12701.3
Q5VTR2	Q5VTR2	BRE1A_HUMAN	RNF20	E3 ubiquitin-protein ligase BRE1A	1	AAGEPGTSMPPEK	AAGEPGTSM(UniMod:35)PPEK	2	AAGEPGTSM(UniMod:35)PPEK2	2230.98	3230.79	5839.95	5799.32	2827.21	5305.14	5648.46	5333.86
Q9Y5K8	Q9Y5K8	VATD_HUMAN	ATP6V1D	V-type proton ATPase subunit D	1	AAGEVLEPANLLAEEK	AAGEVLEPANLLAEEK	2	AAGEVLEPANLLAEEK2	51149.8	57221.8	62617.9	70025	69177.4	54810.1	47989	24478.2
Q9UHI6	Q9UHI6;Q9UHI6-2	DDX20_HUMAN	DDX20	Probable ATP-dependent RNA helicase DDX20	1	AAGFERPSPVQLK	AAGFERPSPVQLK	2	AAGFERPSPVQLK2	2498.05		5853.69	1522.84		4134.32		3973.84
Q9UHI6	Q9UHI6;Q9UHI6-2	DDX20_HUMAN	DDX20	Probable ATP-dependent RNA helicase DDX20	1	AAGFERPSPVQLK	AAGFERPSPVQLK	3	AAGFERPSPVQLK3	4067.07	10642.8	5032.88		9831.5	2054.3	5154.57	4904.77
P22102	P22102	PUR2_HUMAN	GART	Trifunctional purine biosynthetic protein adenosine-3	1	AAGFKDPLLASGTDGVGTK	AAGFKDPLLASGTDGVGTK	2	AAGFKDPLLASGTDGVGTK2	2705.91	1838.73	3859.6	3153.72	2602.66	1254.4	7117.16	19350.2
P22102	P22102	PUR2_HUMAN	GART	Trifunctional purine biosynthetic protein adenosine-3	1	AAGFKDPLLASGTDGVGTK	AAGFKDPLLASGTDGVGTK	3	AAGFKDPLLASGTDGVGTK3	10867.6	58950.7	9079.88	30200.7	10178.2	17808.9	26886	82850.3
Q0VDF9	Q0VDF9	HSP7E_HUMAN	HSPA14	Heat shock 70 kDa protein 14	1	AAGFNVLR	AAGFNVLR	2	AAGFNVLR2	115717	69506.8	107100	69608.8	118844	117370	112364	133662
Q7Z478	Q7Z478	DHX29_HUMAN	DHX29	ATP-dependent RNA helicase DHX29	1	AAGFSSSTTSTSWEGNR	AAGFSSSTTSTSWEGNR	2	AAGFSSSTTSTSWEGNR2	1669.39	252.037	716.071	1163.3	483.54	713.024	1268.55	853.801
P56182	P56182	RRP1_HUMAN	RRP1	Ribosomal RNA processing protein 1 homolog A	1	AAGGFTHDELLK	AAGGFTHDELLK	2	AAGGFTHDELLK2	19319.3	6651.5	23609.5	11002.9	25833	25565.3	25964.1	29278.2
P56182	P56182	RRP1_HUMAN	RRP1	Ribosomal RNA processing protein 1 homolog A	1	AAGGFTHDELLK	AAGGFTHDELLK	3	AAGGFTHDELLK3	3497.49	1195.52			2944.54	1502.76	2415.16	440.923
P46926	P46926	GNPI1_HUMAN	GNPDA1	Glucosamine-6-phosphate isomerase 1	1	AAGGIELFVGGIGPDGHIAFNEPGSSLVSR	AAGGIELFVGGIGPDGHIAFNEPGSSLVSR	3	AAGGIELFVGGIGPDGHIAFNEPGSSLVSR3	82098.4	116342	71357	137712	78347	75137.5	82736.5	67814.4
Q8IYS2;Q8IYS2-2	Q8IYS2;Q8IYS2-2	K2013_HUMAN	KIAA2013	Uncharacterized protein KIAA2013	1	AAGGLHLLPWSR	AAGGLHLLPWSR	2	AAGGLHLLPWSR2	13570	8891.63	25026.7	6798.76	25817.2	10430	11619.4	17928.5
Q8IYS2;Q8IYS2-2	Q8IYS2;Q8IYS2-2	K2013_HUMAN	KIAA2013	Uncharacterized protein KIAA2013	1	AAGGLHLLPWSR	AAGGLHLLPWSR	3	AAGGLHLLPWSR3	18979.9	9254.39	13359.1	16076	15685.6	14760.8	15502.4	8974.82
Q7Z624	Q7Z624;Q7Z624-2	CMKMT_HUMAN	CAMKMT	Calmodulin-lysine N-methyltransferase	1	AAGGSPAVGCTTR	AAGGSPAVGC(UniMod:4)TTR	2	AAGGSPAVGC(UniMod:4)TTR2	2698.34	5362.86			1625.05	1277.67	594.562
P28838;P28838-2	P28838;P28838-2	AMPL_HUMAN	LAP3	Cytosol aminopeptidase	1	AAGIDEQENWHEGK	AAGIDEQENWHEGK	2	AAGIDEQENWHEGK2	53378.7	24233.3	49159.3	33014	59774.3	58713.5	61955.3	55662.9
P28838;P28838-2	P28838;P28838-2	AMPL_HUMAN	LAP3	Cytosol aminopeptidase	1	AAGIDEQENWHEGK	AAGIDEQENWHEGK	3	AAGIDEQENWHEGK3	164641	176838	169791	202830	149293	160346	152803	142134
Q7Z449;Q7Z449-2	Q7Z449;Q7Z449-2	CP2U1_HUMAN	CYP2U1	Cytochrome P450 2U1	1	AAGIDPSVIGPQVLLAHLAR	AAGIDPSVIGPQVLLAHLAR	3	AAGIDPSVIGPQVLLAHLAR3	36922.1	51105.9	10760.9	32008.1	18007.6	11614.5	36761.2	34976.2
Q99459	Q99459	CDC5L_HUMAN	CDC5L	Cell division cycle 5-like protein	1	AAGIEIQK	AAGIEIQK	2	AAGIEIQK2	11192.1	4917.93	13924.7	8248.5	11993.3	10980.1	3570.24	1718.16
P30566	P30566;P30566-2	PUR8_HUMAN	ADSL	Adenylosuccinate lyase	1	AAGIIHLGATSCYVGDNTDLIILR	AAGIIHLGATSC(UniMod:4)YVGDNTDLIILR	3	AAGIIHLGATSC(UniMod:4)YVGDNTDLIILR3	53743.4	33553	49658.7	30599.4	51341.8	41920.1	49561.8	42084.2
O75533	O75533	SF3B1_HUMAN	SF3B1	Splicing factor 3B subunit 1	1	AAGLATMISTMRPDIDNMDEYVR	AAGLATMISTMRPDIDNMDEYVR	3	AAGLATMISTMRPDIDNMDEYVR3	60126.6	48982.8	45869	35956.8	43388.8	55040	52806.1	61726.5
P11474	P11474;P11474-2	ERR1_HUMAN	ESRRA	Steroid hormone receptor ERR1	1	AAGLGELGAALLQLVR	AAGLGELGAALLQLVR	2	AAGLGELGAALLQLVR2	2043.61		154.759	2691.31	1691.92	1687.67	880.802	509.763
Q8IUD2	Q8IUD2	RB6I2_HUMAN	ERC1	ELKS/Rab6-interacting/CAST family member 1	1	AAGLQAEIGQVK	AAGLQAEIGQVK	2	AAGLQAEIGQVK2	25848	36887	27512.3	24686.8	28016.7	26071.5	29102	29983.5
Q9BW92	Q9BW92;Q9BW92-2	SYTM_HUMAN	TARS2	Threonine--tRNA ligase, mitochondrial	1	AAGLVSDLDADSGLTLSR	AAGLVSDLDADSGLTLSR	2	AAGLVSDLDADSGLTLSR2	36544.9	26106.9	22810.1	37447.1	41765.5	37070.7	31409.6	23742.6
O95785-3	O95785-3	WIZ_HUMAN	WIZ	Isoform 3 of Protein Wiz	1	AAGMASPWGK	AAGMASPWGK	2	AAGMASPWGK2		6727.08	16562.5	9145.49		12051.6	11186.5	7905.01
Q13144	Q13144	EI2BE_HUMAN	EIF2B5	Translation initiation factor eIF-2B subunit epsilon	1	AAGMNMEEEEELQQNLWGLK	AAGMNMEEEEELQQNLWGLK	2	AAGMNMEEEEELQQNLWGLK2	15036.3	5307.39	19526.6		18544.3		22448.1	10698.6
Q13144	Q13144	EI2BE_HUMAN	EIF2B5	Translation initiation factor eIF-2B subunit epsilon	1	AAGMNMEEEEELQQNLWGLK	AAGMNMEEEEELQQNLWGLK	3	AAGMNMEEEEELQQNLWGLK3	20426.9	17251.6	22159.5	33518.9	13653.1	13722.1	22974.2	19992
Q13144	Q13144	EI2BE_HUMAN	EIF2B5	Translation initiation factor eIF-2B subunit epsilon	1	AAGMNMEEEEELQQNLWGLK	AAGMNM(UniMod:35)EEEEELQQNLWGLK	2	AAGMNM(UniMod:35)EEEEELQQNLWGLK2	18838.4	4129.39		6266.29	18813.3	18330.8	21277.8
Q13459	Q13459;Q13459-2	MYO9B_HUMAN	MYO9B	Unconventional myosin-IXb	1	AAGMSSPGAQSHPEELPR	AAGMSSPGAQSHPEELPR	3	AAGMSSPGAQSHPEELPR3	4616.39	2805.41	6770.89	4381.61	2992.93	2898.14	1833.29	1963.32
Q9NPG3;Q9NPG3-2	Q9NPG3;Q9NPG3-2	UBN1_HUMAN	UBN1	Ubinuclein-1	1	AAGNSEFTLPAPSK	AAGNSEFTLPAPSK	2	AAGNSEFTLPAPSK2	4547.35	2956.25	14523	4350.15	7801.1	7464.61	5724.72	5944.38
Q460N5;Q460N5-1;Q460N5-4	Q460N5;Q460N5-1;Q460N5-3;Q460N5-4	PAR14_HUMAN	PARP14	Protein mono-ADP-ribosyltransferase PARP14	1	AAGPELQADCDQIVK	AAGPELQADC(UniMod:4)DQIVK	2	AAGPELQADC(UniMod:4)DQIVK2	2155.12	1500.76	2542.71			4195.94	1675.14	1561.2
O14497	O14497;O14497-2;O14497-3	ARI1A_HUMAN	ARID1A	AT-rich interactive domain-containing protein 1A	1	AAGPGLGNVAMGPR	AAGPGLGNVAMGPR	2	AAGPGLGNVAMGPR2	54119.6	78073.5	47576.2	50851.2	48531.3	47604.5	43643.2	56532.8
O14497	O14497;O14497-2;O14497-3	ARI1A_HUMAN	ARID1A	AT-rich interactive domain-containing protein 1A	1	AAGPGLGNVAMGPR	AAGPGLGNVAM(UniMod:35)GPR	2	AAGPGLGNVAM(UniMod:35)GPR2	16900.6	14071.4	17456.9	16550.2	24596.1	12167.1	15971.8	20910.6
Q9BQ69	Q9BQ69	MACD1_HUMAN	MACROD1	ADP-ribose glycohydrolase MACROD1	1	AAGPLLTDECR	AAGPLLTDEC(UniMod:4)R	2	AAGPLLTDEC(UniMod:4)R2	75001.7	94066.5	82451.2	107390	69763.8	81759.2	80571.9	59597.7
P20618	P20618	PSB1_HUMAN	PSMB1	Proteasome subunit beta type-1	1	AAGPLQLR	AAGPLQLR	2	AAGPLQLR2	19267.7	14841.9	16693	13960.7	12010	18057.7	15450.2	13889.9
P27694	P27694	RFA1_HUMAN	RPA1	Replication protein A 70 kDa DNA-binding subunit	1	AAGPSLSHTSGGTQSK	AAGPSLSHTSGGTQSK	2	AAGPSLSHTSGGTQSK2	3496.08	2114.09	10229.6	6053.69	14137.2	11765.6	10380.9	3530.89
P27694	P27694	RFA1_HUMAN	RPA1	Replication protein A 70 kDa DNA-binding subunit	1	AAGPSLSHTSGGTQSK	AAGPSLSHTSGGTQSK	3	AAGPSLSHTSGGTQSK3	39808.8	14395.2	38254.5	31140.8	32758.7	33578.7	35278.1	18884.1
Q86YH6	Q86YH6;Q86YH6-2	DLP1_HUMAN	PDSS2	All trans-polyprenyl-diphosphate synthase PDSS2	1	AAGPSSVNTSCQNYDMVSGIYSCQR	AAGPSSVNTSC(UniMod:4)QNYDMVSGIYSC(UniMod:4)QR	3	AAGPSSVNTSC(UniMod:4)QNYDMVSGIYSC(UniMod:4)QR3	4006.24	1145.01	6219.97	1211.82	4965.84	3321.54	3594.46	3663.25
Q96L91;Q96L91-2;Q96L91-3;Q96L91-5	Q96L91;Q96L91-2;Q96L91-3;Q96L91-4;Q96L91-5	EP400_HUMAN	EP400	E1A-binding protein p400	1	AAGQTVVAQPVHMQQLLK	AAGQTVVAQPVHMQQLLK	2	AAGQTVVAQPVHMQQLLK2			179.843		662.558	466.172	771.845
Q96L91;Q96L91-2;Q96L91-3;Q96L91-5	Q96L91;Q96L91-2;Q96L91-3;Q96L91-4;Q96L91-5	EP400_HUMAN	EP400	E1A-binding protein p400	1	AAGQTVVAQPVHMQQLLK	AAGQTVVAQPVHMQQLLK	3	AAGQTVVAQPVHMQQLLK3	3036.24	5413.58	3006.3	1335.41	499.016		2087.41
O60313-2	O60313-2;O60313-9;O60313-10	OPA1_HUMAN	OPA1	Isoform 2 of Dynamin-like 120 kDa protein, mitochondrial	1	AAGQYSTSYAQQK	AAGQYSTSYAQQK	2	AAGQYSTSYAQQK2	17566	12972.3	16690.1	25228	20550.4	23930.4	24919.4	27576.5
Q7L1T6	Q7L1T6	NB5R4_HUMAN	CYB5R4	Cytochrome b5 reductase 4	1	AAGSDGTELFDQVHR	AAGSDGTELFDQVHR	2	AAGSDGTELFDQVHR2	6140.2	0	13894		15596.3	2901.2	9893.99	14717.2
Q7L1T6	Q7L1T6	NB5R4_HUMAN	CYB5R4	Cytochrome b5 reductase 4	1	AAGSDGTELFDQVHR	AAGSDGTELFDQVHR	3	AAGSDGTELFDQVHR3	26218.3	20327.8	25712.8	12531.5	19799.5	19297.4	20357.8	19616.5
Q96GM8	Q96GM8;Q96GM8-2	TOE1_HUMAN	TOE1	Target of EGR1 protein 1	1	AAGSPHLTLEFCNYPSSMR	AAGSPHLTLEFC(UniMod:4)NYPSSMR	3	AAGSPHLTLEFC(UniMod:4)NYPSSMR3	80067.3	59413.5	73457.8	50281.3	80542	82193.4	62158.2	72596.1
Q96GM8	Q96GM8;Q96GM8-2	TOE1_HUMAN	TOE1	Target of EGR1 protein 1	1	AAGSPHLTLEFCNYPSSMR	AAGSPHLTLEFC(UniMod:4)NYPSSM(UniMod:35)R	3	AAGSPHLTLEFC(UniMod:4)NYPSSM(UniMod:35)R3	5368.17		4757.18	5782.52	7675.5	2674.88	5191.47	5220.77
Q9BZE9;Q9BZE9-2	Q9BZE9;Q9BZE9-2;Q9BZE9-3	ASPC1_HUMAN	ASPSCR1	Tether containing UBX domain for GLUT4	1	AAGSPSPLPAPDPAPK	AAGSPSPLPAPDPAPK	2	AAGSPSPLPAPDPAPK2	16561.1	6826.04	28723.8	1116.05	21246.8	21432.6	23905	22500.2
Q5T653	Q5T653	RM02_HUMAN	MRPL2	39S ribosomal protein L2, mitochondrial	1	AAGTCGVLLR	AAGTC(UniMod:4)GVLLR	2	AAGTC(UniMod:4)GVLLR2	196398	174364	177023	206176	166903	151965	122834	130297
Q8N5M9	Q8N5M9	JAGN1_HUMAN	JAGN1	Protein jagunal homolog 1	1	AAGTDGSDFQHR	AAGTDGSDFQHR	2	AAGTDGSDFQHR2	6857.78	2124.15	6890.58	1263.55	8616.41	5463.72	9694.44	1833.93
Q8N5M9	Q8N5M9	JAGN1_HUMAN	JAGN1	Protein jagunal homolog 1	1	AAGTDGSDFQHR	AAGTDGSDFQHR	3	AAGTDGSDFQHR3	7005.09	3711.58	6502.95	1574.89	6910.02	6668.18	5737.03	1110.82
Q9NVU0	Q9NVU0;Q9NVU0-2;Q9NVU0-3;Q9NVU0-4;Q9NVU0-5	RPC5_HUMAN	POLR3E	DNA-directed RNA polymerase III subunit RPC5	1	AAGTDSFNGHPPQGCASTPVAR	AAGTDSFNGHPPQGC(UniMod:4)ASTPVAR	3	AAGTDSFNGHPPQGC(UniMod:4)ASTPVAR3	3673.01		1152.4	5465.87	3995.78	3308.74	5368.74	3740.69
Q9UBN7	Q9UBN7;Q9UBN7-2	HDAC6_HUMAN	HDAC6	Histone deacetylase 6	1	AAGTGFTVNVAWNGPR	AAGTGFTVNVAWNGPR	2	AAGTGFTVNVAWNGPR2	3433.03		3535.92		4103.26	4558.5	2410.02	3368.76
P26641	P26641	EF1G_HUMAN	EEF1G	Elongation factor 1-gamma	1	AAGTLYTYPENWR	AAGTLYTYPENWR	2	AAGTLYTYPENWR2	10060.6	4378.35			9131.56	6719.66	9233.61	9130.92
Q14974	Q14974;Q14974-2	IMB1_HUMAN	KPNB1	Importin subunit beta-1	1	AAGVCLMLLATCCEDDIVPHVLPFIK	AAGVC(UniMod:4)LMLLATC(UniMod:4)C(UniMod:4)EDDIVPHVLPFIK	3	AAGVC(UniMod:4)LMLLATC(UniMod:4)C(UniMod:4)EDDIVPHVLPFIK3	18643.1	18754.3	14627.6	23957.1	19831.6	17111	16060.9	12663.3
P23508	P23508;P23508-2	CRCM_HUMAN	MCC	Colorectal mutant cancer protein	1	AAGVGSSPGDQSGDENITQMLK	AAGVGSSPGDQSGDENITQMLK	2	AAGVGSSPGDQSGDENITQMLK2	8150.55	3655.51	3454.38	230.875	7009.42	4712.8	6718.04	8234.61
Q8IUC4	Q8IUC4;Q8IUC4-2;A8MT19	RHPN2_HUMAN	RHPN2	Rhophilin-2	0	AAGVLNYLK	AAGVLNYLK	2	AAGVLNYLK2	2346.55	4941.45	4323.4	2548.09	3429.95	2116.92	4146.78	1839.03
P05386	P05386	RLA1_HUMAN	RPLP1	60S acidic ribosomal protein P1	1	AAGVNVEPFWPGLFAK	AAGVNVEPFWPGLFAK	2	AAGVNVEPFWPGLFAK2	233542	417820	256935	361724	253936	282476	291825	220646
Q9Y230	Q9Y230;Q9Y230-2	RUVB2_HUMAN	RUVBL2	RuvB-like 2	1	AAGVVLEMIR	AAGVVLEMIR	2	AAGVVLEMIR2	995645	1008680	931682	1207680	1048790	1000890	1022000	968348
Q9H0N5	Q9H0N5	PHS2_HUMAN	PCBD2	Pterin-4-alpha-carbinolamine dehydratase 2	1	AAGWSELSER	AAGWSELSER	2	AAGWSELSER2	81481	74484.6	70549.7	89884	75842.8	88077.7	71958.4	97004.2
P33316;P33316-2	P33316;P33316-2	DUT_HUMAN	DUT	Deoxyuridine 5'-triphosphate nucleotidohydrolase, mitochondrial	1	AAGYDLYSAYDYTIPPMEK	AAGYDLYSAYDYTIPPMEK	2	AAGYDLYSAYDYTIPPMEK2	145734	180122	176448	106822	178254	172462	192046	202858
Q9H9Y6;Q9H9Y6-3	Q9H9Y6;Q9H9Y6-2;Q9H9Y6-3;Q9H9Y6-4;Q9H9Y6-5	RPA2_HUMAN	POLR1B	DNA-directed RNA polymerase I subunit RPA2	1	AAGYNFYGTER	AAGYNFYGTER	2	AAGYNFYGTER2	25268.5	21702.7	26704.4	12473.4	24858.9	24367.6	16828.1	15518.2
Q7Z591	Q7Z591;Q7Z591-2;Q7Z591-3;Q7Z591-7;Q7Z591-8	AKNA_HUMAN	AKNA	Microtubule organization protein AKNA	1	AAHAALEEEYLK	AAHAALEEEYLK	2	AAHAALEEEYLK2	1308.47	2714.2		1428.58	2451.36	3340.78	2799.28	4499.14
Q7Z591	Q7Z591;Q7Z591-2;Q7Z591-3;Q7Z591-7;Q7Z591-8	AKNA_HUMAN	AKNA	Microtubule organization protein AKNA	1	AAHAALEEEYLK	AAHAALEEEYLK	3	AAHAALEEEYLK3	3809.12					1893.9	2480.89
Q5JSZ5	Q5JSZ5;Q5JSZ5-5	PRC2B_HUMAN	PRRC2B	Protein PRRC2B	1	AAHASADLPEASSK	AAHASADLPEASSK	2	AAHASADLPEASSK2	905.708		1733.85	703.298	348.723	2873.3	2940.72	1805.41
Q5JSZ5	Q5JSZ5;Q5JSZ5-5	PRC2B_HUMAN	PRRC2B	Protein PRRC2B	1	AAHASADLPEASSK	AAHASADLPEASSK	3	AAHASADLPEASSK3	9027.51		8750.46	8657.96	6678.19	4197.97	7411.58	7015.11
Q9H444	P59074;Q9H444	CHM4B_HUMAN	CHMP4B	Charged multivesicular body protein 4b	0	AAHDNMDIDK	AAHDNMDIDK	2	AAHDNMDIDK2	26705.5	6717.79	24733.2	11254.1	29134.6	24590.6	16451.7	3152
Q8TEX9;Q8TEX9-2	Q8TEX9;Q8TEX9-2	IPO4_HUMAN	IPO4	Importin-4	1	AAHEALGQFCCALHK	AAHEALGQFC(UniMod:4)C(UniMod:4)ALHK	2	AAHEALGQFC(UniMod:4)C(UniMod:4)ALHK2	2099.67	0	2420.1	1334.14	3085.68	2985.77	2882.19	2220.89
Q8TEX9;Q8TEX9-2	Q8TEX9;Q8TEX9-2	IPO4_HUMAN	IPO4	Importin-4	1	AAHEALGQFCCALHK	AAHEALGQFC(UniMod:4)C(UniMod:4)ALHK	3	AAHEALGQFC(UniMod:4)C(UniMod:4)ALHK3	13426.3	10000.5	12101.1	13552.5	14273.2	12607.1	14674.9	11790.2
Q8TEX9;Q8TEX9-2	Q8TEX9;Q8TEX9-2	IPO4_HUMAN	IPO4	Importin-4	1	AAHEALGQFCCALHK	AAHEALGQFC(UniMod:4)C(UniMod:4)ALHK	4	AAHEALGQFC(UniMod:4)C(UniMod:4)ALHK4	1629.5	3200.74	6028.71	6579.63	4217.68	3323.98	7736.56	2470.98
Q8TF46	Q8TF46;Q8TF46-2;Q8TF46-3;Q8TF46-4	DI3L1_HUMAN	DIS3L	DIS3-like exonuclease 1	1	AAHELCDSILQSR	AAHELC(UniMod:4)DSILQSR	2	AAHELC(UniMod:4)DSILQSR2	912.087		744.791		4983.83	3309.49	2419.25	3540.36
Q8TF46	Q8TF46;Q8TF46-2;Q8TF46-3;Q8TF46-4	DI3L1_HUMAN	DIS3L	DIS3-like exonuclease 1	1	AAHELCDSILQSR	AAHELC(UniMod:4)DSILQSR	3	AAHELC(UniMod:4)DSILQSR3	8292.5		9375.59		11495.6	5022.71	6868.16	9507.61
Q96JQ2	Q96JQ2	CLMN_HUMAN	CLMN	Calmin	1	AAHEWDWFQR	AAHEWDWFQR	2	AAHEWDWFQR2					7628.29		4457.93
Q53H12	Q53H12	AGK_HUMAN	AGK	Acylglycerol kinase, mitochondrial	1	AAHFFSTLK	AAHFFSTLK	2	AAHFFSTLK2	40408.8	29305.7	44991.1	9925.15	44171.3	49158.3	36388.8	20176.2
Q15021	Q15021	CND1_HUMAN	NCAPD2	Condensin complex subunit 1	1	AAHGFDWEEER	AAHGFDWEEER	2	AAHGFDWEEER2	5109.43				4630.52	7518.46	6525.83	4976.21
Q15021	Q15021	CND1_HUMAN	NCAPD2	Condensin complex subunit 1	1	AAHGFDWEEER	AAHGFDWEEER	3	AAHGFDWEEER3	961.534			2098.83	2668.48		4891.97	844.247
Q8WZA9	Q8WZA9	IRGQ_HUMAN	IRGQ	Immunity-related GTPase family Q protein	1	AAHGVLLQALDEMR	AAHGVLLQALDEMR	2	AAHGVLLQALDEMR2	12321.1		8401.18		11430.1	6672.98	17998	14995.9
Q8WZA9	Q8WZA9	IRGQ_HUMAN	IRGQ	Immunity-related GTPase family Q protein	1	AAHGVLLQALDEMR	AAHGVLLQALDEMR	3	AAHGVLLQALDEMR3	82331.9	60135.2	89372.5	75483.4	91916.4	88551.1	89772.1	100607
Q9NUK0	Q9NUK0;Q9NUK0-3;Q9NUK0-4;Q9NUK0-5	MBNL3_HUMAN	MBNL3	Muscleblind-like protein 3	1	AAHHQMNHSAASAMALQPGTLQLIPK	AAHHQMNHSAASAMALQPGTLQLIPK	4	AAHHQMNHSAASAMALQPGTLQLIPK4			1738.14		1268.99	204.718
Q15833;Q15833-2;Q15833-3	Q15833;Q15833-2;Q15833-3	STXB2_HUMAN	STXBP2	Syntaxin-binding protein 2	1	AAHIFFTDTCPEPLFSELGR	AAHIFFTDTC(UniMod:4)PEPLFSELGR	2	AAHIFFTDTC(UniMod:4)PEPLFSELGR2	6282.39	781.323	6197.79		8430.61	7943.81	7968.95	4962.66
Q15833;Q15833-2;Q15833-3	Q15833;Q15833-2;Q15833-3	STXB2_HUMAN	STXBP2	Syntaxin-binding protein 2	1	AAHIFFTDTCPEPLFSELGR	AAHIFFTDTC(UniMod:4)PEPLFSELGR	3	AAHIFFTDTC(UniMod:4)PEPLFSELGR3	147819	108966	131513	92160.4	138559	145713	137892	151660
Q9UQ80	Q9UQ80;Q9UQ80-2	PA2G4_HUMAN	PA2G4	Proliferation-associated protein 2G4	1	AAHLCAEAALR	AAHLC(UniMod:4)AEAALR	2	AAHLC(UniMod:4)AEAALR2	445680	261188	475298	216087	543639	534680	532782	565140
Q8NHJ6-2;Q8NHJ6-3	Q8NHJ6;Q8NHJ6-2;Q8NHJ6-3	LIRB4_HUMAN	LILRB4	Isoform 2 of Leukocyte immunoglobulin-like receptor subfamily B member 4	1	AAHPLLHLR	AAHPLLHLR	2	AAHPLLHLR2	6613.76	4447.06			11458.4	10902.4	10807.3	11131.9
O95613	O95613;O95613-2	PCNT_HUMAN	PCNT	Pericentrin	1	AAHSAELEAVLLALAR	AAHSAELEAVLLALAR	2	AAHSAELEAVLLALAR2	501.17		2372.56		1123.38	1969.65	488.874	3651.21
O95613	O95613;O95613-2	PCNT_HUMAN	PCNT	Pericentrin	1	AAHSAELEAVLLALAR	AAHSAELEAVLLALAR	3	AAHSAELEAVLLALAR3	18338	4534.99	15636.4	6638.94	19627	20954.7	18506.9	30233.4
P78371	P78371;P78371-2	TCPB_HUMAN	CCT2	T-complex protein 1 subunit beta	1	AAHSEGNTTAGLDMR	AAHSEGNTTAGLDMR	2	AAHSEGNTTAGLDMR2	77314.2	56022.4	84675	55677.1	98557.8	93090.9	95306.9	112971
P78371	P78371;P78371-2	TCPB_HUMAN	CCT2	T-complex protein 1 subunit beta	1	AAHSEGNTTAGLDMR	AAHSEGNTTAGLDMR	3	AAHSEGNTTAGLDMR3	599388	887943	601279	863544	605967	584558	665336	750699
P78371	P78371;P78371-2	TCPB_HUMAN	CCT2	T-complex protein 1 subunit beta	1	AAHSEGNTTAGLDMR	AAHSEGNTTAGLDM(UniMod:35)R	2	AAHSEGNTTAGLDM(UniMod:35)R2	3907.82	3902.03	3912.48	3661.55	7087.46	8621.02	10167.9	4264.9
P78371	P78371;P78371-2	TCPB_HUMAN	CCT2	T-complex protein 1 subunit beta	1	AAHSEGNTTAGLDMR	AAHSEGNTTAGLDM(UniMod:35)R	3	AAHSEGNTTAGLDM(UniMod:35)R3	76838	124740	71122.6	118172	56625.8	67210	98662.3	98025.4
Q9Y2U9	Q9Y2U9	KLDC2_HUMAN	KLHDC2	Kelch domain-containing protein 2	1	AAHSNEILIFSVQPK	AAHSNEILIFSVQPK	3	AAHSNEILIFSVQPK3	4161.37	2935.34	5406.37	4288.38	2200.56	4965.32	511.527	3565.75
P04049	P04049;P04049-2	RAF1_HUMAN	RAF1	RAF proto-oncogene serine/threonine-protein kinase	1	AAHTEDINACTLTTSPR	AAHTEDINAC(UniMod:4)TLTTSPR	2	AAHTEDINAC(UniMod:4)TLTTSPR2	2311.01	47.501	1219	195.671	1534.75	2544.03	2509.55	3524.84
P04049	P04049;P04049-2	RAF1_HUMAN	RAF1	RAF proto-oncogene serine/threonine-protein kinase	1	AAHTEDINACTLTTSPR	AAHTEDINAC(UniMod:4)TLTTSPR	3	AAHTEDINAC(UniMod:4)TLTTSPR3	31343.6	27260.7	30781.4	34042.7	26749.7	31653	28541.5	20301.7
P61764	P61764;P61764-2	STXB1_HUMAN	STXBP1	Syntaxin-binding protein 1	1	AAHVFFTDSCPDALFNELVK	AAHVFFTDSC(UniMod:4)PDALFNELVK	3	AAHVFFTDSC(UniMod:4)PDALFNELVK3	16559.6	21185.7	19389.3	19637.5	18640.4	20444.5	19781.1	19233.4
P49902	P49902;P49902-2	5NTC_HUMAN	NT5C2	Cytosolic purine 5'-nucleotidase	1	AAHVLMPHESTVEHTHVDINEMESPLATR	AAHVLMPHESTVEHTHVDINEMESPLATR	4	AAHVLMPHESTVEHTHVDINEMESPLATR4	3281.08		2858.77		12825.3	14015.7	3451.46	11439.2
O95926	O95926;O95926-2	SYF2_HUMAN	SYF2	Pre-mRNA-splicing factor SYF2	1	AAIAASEVLVDSAEEGSLAAAAELAAQK	AAIAASEVLVDSAEEGSLAAAAELAAQK	3	AAIAASEVLVDSAEEGSLAAAAELAAQK3	14037	2772.2	10829.5	3255.75	9308.55	8305.88	6303.67	9865.96
P0CAP2	P0CAP2;P0CAP2-3	GRL1A_HUMAN	POLR2M	DNA-directed RNA polymerase II subunit GRINL1A	1	AAIAECEEVR	AAIAEC(UniMod:4)EEVR	2	AAIAEC(UniMod:4)EEVR2	15551.9	7258.43	17280.8	8679.11	18829.1	10495.2	15338.1	16711.8
P0CAP2	P0CAP2;P0CAP2-3	GRL1A_HUMAN	POLR2M	DNA-directed RNA polymerase II subunit GRINL1A	1	AAIAECEEVRR	AAIAEC(UniMod:4)EEVRR	3	AAIAEC(UniMod:4)EEVRR3	3593.89	4443.58	2227.05		2886.62	4843.83	3776.61	3111.89
Q5SRE5	Q5SRE5;Q5SRE5-2	NU188_HUMAN	NUP188	Nucleoporin NUP188	1	AAIAFLHALWQDR	AAIAFLHALWQDR	2	AAIAFLHALWQDR2	9568.16	4110.2	14831.9	5175.88	17764.8	15337.3	12163.9	10508.9
Q5SRE5	Q5SRE5;Q5SRE5-2	NU188_HUMAN	NUP188	Nucleoporin NUP188	1	AAIAFLHALWQDR	AAIAFLHALWQDR	3	AAIAFLHALWQDR3	8310.71	9198.22	6021.65	4043.43	4130.25	9013.74	5662.89	8594.55
Q2TAY7	Q2TAY7	SMU1_HUMAN	SMU1	WD40 repeat-containing protein SMU1	1	AAIAQALAGEVSVVPPSR	AAIAQALAGEVSVVPPSR	2	AAIAQALAGEVSVVPPSR2	132241	138560	105233	122582	142191	121998	157502	97297.1
Q2TAY7	Q2TAY7	SMU1_HUMAN	SMU1	WD40 repeat-containing protein SMU1	1	AAIAQALAGEVSVVPPSR	AAIAQALAGEVSVVPPSR	3	AAIAQALAGEVSVVPPSR3	49838	39364.6	43236.2	68595.7	31968.9	22708.9	39226	36049.1
Q96PK6	Q96PK6;Q96PK6-2	RBM14_HUMAN	RBM14	RNA-binding protein 14	1	AAIAQLNGK	AAIAQLNGK	2	AAIAQLNGK2	87484.1	38283.5	76927.6	43072.8	77575.8	64540.7	58362.3	20820.5
Q96RK0	Q96RK0	CIC_HUMAN	CIC	Protein capicua homolog	1	AAIASIPVGSFEAGASGR	AAIASIPVGSFEAGASGR	2	AAIASIPVGSFEAGASGR2	18391.9	13383.5	13696.8	18220.2	16362.5	17475.3	18020.5	20062.5
Q96RK0	Q96RK0	CIC_HUMAN	CIC	Protein capicua homolog	1	AAIASIPVGSFEAGASGRPGPAPR	AAIASIPVGSFEAGASGRPGPAPR	3	AAIASIPVGSFEAGASGRPGPAPR3	9324.98	3144.61	12749.4	6368.56	14824.7	12232.6	5925.28	12440.6
Q96HA7	Q96HA7;Q96HA7-2	TONSL_HUMAN	TONSL	Tonsoku-like protein	1	AAICQNLQHVLAVVR	AAIC(UniMod:4)QNLQHVLAVVR	2	AAIC(UniMod:4)QNLQHVLAVVR2	7971.3	1042.58	7450.66	112.58	6381.06	4432.45	3195.47	6872.29
Q96HA7	Q96HA7;Q96HA7-2	TONSL_HUMAN	TONSL	Tonsoku-like protein	1	AAICQNLQHVLAVVR	AAIC(UniMod:4)QNLQHVLAVVR	3	AAIC(UniMod:4)QNLQHVLAVVR3	20840.6	16624.2	13488.2	33254.6	26057.6	31355	32632.4	32162.2
Q8IYB8	Q8IYB8	SUV3_HUMAN	SUPV3L1	ATP-dependent RNA helicase SUPV3L1, mitochondrial	1	AAICSALR	AAIC(UniMod:4)SALR	2	AAIC(UniMod:4)SALR2						31139.4		29663.2
P35637;P35637-2;Q92804;Q92804-2	Q92804;Q92804-2;P35637;P35637-2	FUS_HUMAN;RBP56_HUMAN	FUS;TAF15	RNA-binding protein FUS	0	AAIDWFDGK	AAIDWFDGK	1	AAIDWFDGK1	4752.05	4971.55	1066	4763.58	3360.5	3523.83	3100.72	5204.87
P35637;P35637-2;Q92804;Q92804-2	Q92804;Q92804-2;P35637;P35637-2	FUS_HUMAN;RBP56_HUMAN	FUS;TAF15	RNA-binding protein FUS	0	AAIDWFDGK	AAIDWFDGK	2	AAIDWFDGK2	2398990	2899750	2427600	2800550	2411540	2407520	2310740	2291270
Q9UHB9	Q9UHB9;Q9UHB9-2;Q9UHB9-4	SRP68_HUMAN	SRP68	Signal recognition particle subunit SRP68	1	AAIEAFNK	AAIEAFNK	2	AAIEAFNK2	26536.6	23064.1	14535.5	18942	21637.8	20327.7	15576.7	16307.4
Q8NB49-3	Q8NB49;Q8NB49-2;Q8NB49-3;Q8NB49-4	AT11C_HUMAN	ATP11C	Isoform 3 of Phospholipid-transporting ATPase IG	1	AAIECEQPQPDLYK	AAIEC(UniMod:4)EQPQPDLYK	2	AAIEC(UniMod:4)EQPQPDLYK2	21350		17436.1		21839.2	23000.5	18807.6	21471.5
Q6ZMI0	Q6ZMI0;Q6ZMI0-2;Q6ZMI0-5;Q6ZMI0-3	PPR21_HUMAN	PPP1R21	Protein phosphatase 1 regulatory subunit 21	1	AAIEHELPTATQK	AAIEHELPTATQK	2	AAIEHELPTATQK2	2403.08		2059		2917.42	1891.89	2207.33	3330.38
Q96CD0	Q96CD0	FBXL8_HUMAN	FBXL8	F-box/LRR-repeat protein 8	1	AAIELLMVLAGR	AAIELLMVLAGR	2	AAIELLMVLAGR2	10518.6		5750.65		9255.05	9686.69	11437.7	8241.76
Q9UHW9;Q9UHW9-2;Q9UHW9-4	Q9UHW9;Q9UHW9-2;Q9UHW9-3;Q9UHW9-4;Q9UHW9-5;Q9UHW9-6	S12A6_HUMAN	SLC12A6	Solute carrier family 12 member 6	1	AAIFHSDDALK	AAIFHSDDALK	2	AAIFHSDDALK2	3767.81		6331.49	2897.61	4633.81	5474.03	6991.82	5787.79
P11388;P11388-2;P11388-3;P11388-4	P11388;P11388-2;P11388-3;P11388-4	TOP2A_HUMAN	TOP2A	DNA topoisomerase 2-alpha	1	AAIGCGIVESILNWVK	AAIGC(UniMod:4)GIVESILNWVK	2	AAIGC(UniMod:4)GIVESILNWVK2	3536.52	4561.18	3696.24	3925.38	4065.34	4449.91		5038.99
Q8N8Z6	Q8N8Z6;Q8N8Z6-2	DCBD1_HUMAN	DCBLD1	Discoidin, CUB and LCCL domain-containing protein 1	1	AAIHAGIIADELGGQISVLQR	AAIHAGIIADELGGQISVLQR	3	AAIHAGIIADELGGQISVLQR3	12117.8	12633.1	8658.52	10789.7	18212.8	16739.2	12660	10816.4
Q9Y2W6	Q9Y2W6	TDRKH_HUMAN	TDRKH	Tudor and KH domain-containing protein	1	AAIHQILTENTPVSEQLSVPQR	AAIHQILTENTPVSEQLSVPQR	3	AAIHQILTENTPVSEQLSVPQR3	24288.8	27892.2	27039.1	27359.3	26339.7	21421.6	26688.8	20554.7
O43432;O43432-3	O43432;O43432-3;O43432-4	IF4G3_HUMAN	EIF4G3	Eukaryotic translation initiation factor 4 gamma 3	1	AAIIADSSTFR	AAIIADSSTFR	2	AAIIADSSTFR2	25832.4	31275.5	20708.4	33134.2	20639.3	18607.4	27560.3	19433.4
P35232	P35232	PHB_HUMAN	PHB	Prohibitin	1	AAIISAEGDSK	AAIISAEGDSK	2	AAIISAEGDSK2	1361500	1381390	1414000	1412440	1348280	1298960	1229850	781529
Q15075	Q15075	EEA1_HUMAN	EEA1	Early endosome antigen 1	1	AAILDLEK	AAILDLEK	2	AAILDLEK2	17011.3	36218	12170.3	37650.7	27515.2	31496.8	24598.9	41654.8
Q9P2E9;Q9P2E9-3	Q9P2E9;Q9P2E9-3	RRBP1_HUMAN	RRBP1	Ribosome-binding protein 1	1	AAILETAPK	AAILETAPK	2	AAILETAPK2	184341	218553	139989	202376	107514	112266	89107.8	78199
Q6YHU6	Q6YHU6;Q6YHU6-3	THADA_HUMAN	THADA	Thyroid adenoma-associated protein	1	AAILGFTSPVWAVR	AAILGFTSPVWAVR	2	AAILGFTSPVWAVR2	6924.36		10123.3	6832.85	5116.98	7774.54	6794.39	5136.97
O14744	O14744;O14744-2;O14744-5;O14744-3	ANM5_HUMAN	PRMT5	Protein arginine N-methyltransferase 5	1	AAILPTSIFLTNK	AAILPTSIFLTNK	2	AAILPTSIFLTNK2	110646	159842	117618	151305	123496	116945	124085	99465
O14744	O14744;O14744-2;O14744-5;O14744-3	ANM5_HUMAN	PRMT5	Protein arginine N-methyltransferase 5	1	AAILPTSIFLTNKK	AAILPTSIFLTNKK	2	AAILPTSIFLTNKK2	1705.16		2026.7		1604.45	1435.19	3948.83	7661.42
O14744	O14744;O14744-2;O14744-5;O14744-3	ANM5_HUMAN	PRMT5	Protein arginine N-methyltransferase 5	1	AAILPTSIFLTNKK	AAILPTSIFLTNKK	3	AAILPTSIFLTNKK3	3973.7	14354.8	10161.1	7323.7	4750.05	8634.54	7999.54	18259.6
Q01664	Q01664	TFAP4_HUMAN	TFAP4	Transcription factor AP-4	1	AAILQQTAEYIFSLEQEK	AAILQQTAEYIFSLEQEK	2	AAILQQTAEYIFSLEQEK2	7137.95		5860.22		8411.45	5882.03	8002.76	9018.53
Q01664	Q01664	TFAP4_HUMAN	TFAP4	Transcription factor AP-4	1	AAILQQTAEYIFSLEQEK	AAILQQTAEYIFSLEQEK	3	AAILQQTAEYIFSLEQEK3	12922.6	11980.2	7677.45	11783.7	9461.79	6769.28	5770.92	5079.23
Q8IUD2	O15083;Q8IUD2;Q8IUD2-2;Q8IUD2-3;Q8IUD2-4	RB6I2_HUMAN	ERC1	ELKS/Rab6-interacting/CAST family member 1	0	AAILQTEVDALR	AAILQTEVDALR	2	AAILQTEVDALR2	119708	81256.9	104075	93956.8	99970.6	112542	108817	128422
Q12980	Q12980	NPRL3_HUMAN	NPRL3	GATOR complex protein NPRL3	1	AAILSVPAAQNPEDLR	AAILSVPAAQNPEDLR	2	AAILSVPAAQNPEDLR2	19901	6975.79	11516.3	17460.1	17383.4	15679.5	15134.4	13059.6
Q92925;Q92925-3	Q92925;Q92925-2;Q92925-3	SMRD2_HUMAN	SMARCD2	SWI/SNF-related matrix-associated actin-dependent regulator of chromatin subfamily D member 2	1	AAIMQALWLYIK	AAIMQALWLYIK	2	AAIMQALWLYIK2	11749.2	2140.66	15520.1	10238.9	11932.7	10824.7	14438.8	8447.8
Q9UPN4-2	Q9UPN4;Q9UPN4-2;Q9UPN4-3	CP131_HUMAN	CEP131	Isoform 2 of Centrosomal protein of 131 kDa	1	AAIQELQQK	AAIQELQQK	2	AAIQELQQK2	10655.1		12916.2		2844.11	11586.8	9169.94	5112.1
O60645	O60645	EXOC3_HUMAN	EXOC3	Exocyst complex component 3	1	AAIQSQLDGVR	AAIQSQLDGVR	2	AAIQSQLDGVR2	49222.3	47721.3	45125.1	45795.4	53430.6	51407.7	48512.2	47651.2
Q3T8J9;Q3T8J9-3	Q3T8J9;Q3T8J9-2;Q3T8J9-3	GON4L_HUMAN	GON4L	GON-4-like protein	1	AAISETEDMPMFEPK	AAISETEDMPMFEPK	2	AAISETEDMPMFEPK2	392.987		1087.98			2104.61		1692.19
Q7Z3J2	Q7Z3J2;Q7Z3J2-2	VP35L_HUMAN	VPS35L	VPS35 endosomal protein-sorting factor-like	1	AAISLVPEVPK	AAISLVPEVPK	2	AAISLVPEVPK2	8181.69		14065.6	12032.7	7497.93	8278.62	6134.35	8840.93
O75175	O75175	CNOT3_HUMAN	CNOT3	CCR4-NOT transcription complex subunit 3	1	AAISSGIEDPVPTLHLTER	AAISSGIEDPVPTLHLTER	2	AAISSGIEDPVPTLHLTER2	3590.22	437.395	5766.54	1605.75	5194.71	1129.55	4927.09	10087.1
O75175	O75175	CNOT3_HUMAN	CNOT3	CCR4-NOT transcription complex subunit 3	1	AAISSGIEDPVPTLHLTER	AAISSGIEDPVPTLHLTER	3	AAISSGIEDPVPTLHLTER3	110279	103440	119804	96716.1	104368	80423.8	95772.8	104136
Q12866	Q12866	MERTK_HUMAN	MERTK	Tyrosine-protein kinase Mer	1	AAISVVTAEVHDSKPHEGR	AAISVVTAEVHDSKPHEGR	3	AAISVVTAEVHDSKPHEGR3	1802.24	577.385	2991		3293.27	2727.66	1777.2	5728.78
Q969Q5	Q969Q5	RAB24_HUMAN	RAB24	Ras-related protein Rab-24	1	AAIVCYDLTDSSSFER	AAIVC(UniMod:4)YDLTDSSSFER	2	AAIVC(UniMod:4)YDLTDSSSFER2	63082	27634	59990.8	45144.3	64820	64736.2	65477.5	43622.2
O95258;O95258-2;O95258-3;Q5SVS4;Q5SVS4-2	Q5SVS4;Q5SVS4-2;O95258;O95258-2;O95258-3	KMCP1_HUMAN;UCP5_HUMAN	SLC25A14;SLC25A30	Brain mitochondrial carrier protein 1	0	AAIVVGVELPVYDITK	AAIVVGVELPVYDITK	2	AAIVVGVELPVYDITK2	6486.42	8008.39	7545.64	5821.09	5018.51	6023.85	5566.86	5014.11
Q9UK73	Q9UK73	FEM1B_HUMAN	FEM1B	Protein fem-1 homolog B	1	AAIVVNGHGMTPLK	AAIVVNGHGMTPLK	2	AAIVVNGHGMTPLK2	494	2008.83	1051.03		2245.66	1778.08	2518.93
Q9HA77	Q9HA77	SYCM_HUMAN	CARS2	Probable cysteine--tRNA ligase, mitochondrial	1	AAKPQEVFWASPWGPGR	AAKPQEVFWASPWGPGR	3	AAKPQEVFWASPWGPGR3	3492.06	4027.22	1846.41	3232.21	1969.75	942.817	2900.74	3730.58
Q69YQ0;Q69YQ0-2	Q69YQ0;Q69YQ0-2	CYTSA_HUMAN	SPECC1L	Cytospin-A	1	AALAATLEEYK	AALAATLEEYK	2	AALAATLEEYK2	36655.7	51556.5	36112.8	46253.9	39656.5	44039.4	31565.9	40248.7
Q9HA77	Q9HA77	SYCM_HUMAN	CARS2	Probable cysteine--tRNA ligase, mitochondrial	1	AALADDFDTPR	AALADDFDTPR	2	AALADDFDTPR2	94126.1	152739	130380	158174	84702.8	114508	95691.5	16303.7
Q9HC35	Q9HC35;Q9HC35-2	EMAL4_HUMAN	EML4	Echinoderm microtubule-associated protein-like 4	1	AALADVLR	AALADVLR	2	AALADVLR2	242850	352488	298251	318401	271004	261614	252504	294933
Q32P44	Q32P44;Q32P44-2;Q32P44-3	EMAL3_HUMAN	EML3	Echinoderm microtubule-associated protein-like 3	1	AALAEALR	AALAEALR	2	AALAEALR2	9014.51	12102.1	10863.9	8953.89	11402.4		8524.8	8070.55
Q9Y4F1;Q9Y4F1-2	Q9Y4F1;Q9Y4F1-2	FARP1_HUMAN	FARP1	FERM, ARHGEF and pleckstrin domain-containing protein 1	1	AALAEITEMVAQLHGTMIK	AALAEITEMVAQLHGTMIK	3	AALAEITEMVAQLHGTMIK3	4856.19		2779.08	6143.54	5150.08	3151.14	3867.06	3389.53
Q96SY0	Q96SY0;Q96SY0-4;Q96SY0-3	INT14_HUMAN	INTS14	Integrator complex subunit 14	1	AALAFGFLDLLK	AALAFGFLDLLK	2	AALAFGFLDLLK2	29053	46794.3	25368.9	21775.8	25388.7	24360.2	25858.3	21059.2
Q16555	Q16555;Q16555-2	DPYL2_HUMAN	DPYSL2	Dihydropyrimidinase-related protein 2	1	AALAGGTTMIIDHVVPEPGTSLLAAFDQWR	AALAGGTTMIIDHVVPEPGTSLLAAFDQWR	3	AALAGGTTMIIDHVVPEPGTSLLAAFDQWR3	87981.1		78197.8	37332.5	94742.8	101072	104928	93372.7
Q16555	Q16555;Q16555-2	DPYL2_HUMAN	DPYSL2	Dihydropyrimidinase-related protein 2	1	AALAGGTTMIIDHVVPEPGTSLLAAFDQWR	AALAGGTTMIIDHVVPEPGTSLLAAFDQWR	4	AALAGGTTMIIDHVVPEPGTSLLAAFDQWR4	33579.4	789.773	51944.3	28230.4	35784	41376.5	37858.4	78173.9
Q16555	Q16555;Q16555-2	DPYL2_HUMAN	DPYSL2	Dihydropyrimidinase-related protein 2	1	AALAGGTTMIIDHVVPEPGTSLLAAFDQWR	AALAGGTTM(UniMod:35)IIDHVVPEPGTSLLAAFDQWR	3	AALAGGTTM(UniMod:35)IIDHVVPEPGTSLLAAFDQWR3	8325.33		8049.22	10746.6	10525.6	12964.3	12485	15000.3
P24941	P24941;P24941-2	CDK2_HUMAN	CDK2	Cyclin-dependent kinase 2	1	AALAHPFFQDVTK	AALAHPFFQDVTK	2	AALAHPFFQDVTK2	9761.76	7392.11	10733.2	10448.5	15098.8	13932.1	10085.4	5028.15
P24941	P24941;P24941-2	CDK2_HUMAN	CDK2	Cyclin-dependent kinase 2	1	AALAHPFFQDVTK	AALAHPFFQDVTK	3	AALAHPFFQDVTK3	9800.49	5942.02	10725.3	8765.44	11037.4	8599.57	7929.23	3405.72
P24941	P24941;P24941-2	CDK2_HUMAN	CDK2	Cyclin-dependent kinase 2	1	AALAHPFFQDVTKPVPHLR	AALAHPFFQDVTKPVPHLR	3	AALAHPFFQDVTKPVPHLR3	2798.21	2342.64	1721.33		6651.66	6523.6	10130.9	11585.1
P24941	P24941;P24941-2	CDK2_HUMAN	CDK2	Cyclin-dependent kinase 2	1	AALAHPFFQDVTKPVPHLR	AALAHPFFQDVTKPVPHLR	4	AALAHPFFQDVTKPVPHLR4	30504.4		31066.5		8236.01	29665.2	40354.6	28092.3
Q15149-3;Q15149-4;Q15149-6	Q15149;Q15149-2;Q15149-3;Q15149-4;Q15149-5;Q15149-6;Q15149-7;Q15149-8;Q15149-9	PLEC_HUMAN	PLEC	Isoform 3 of Plectin	1	AALAHSEEVTASQVAATK	AALAHSEEVTASQVAATK	2	AALAHSEEVTASQVAATK2	4251.01	597.234	6199.05	2285.23	2453.12	6885.83	9584.19	9921.7
Q15149-3;Q15149-4;Q15149-6	Q15149;Q15149-2;Q15149-3;Q15149-4;Q15149-5;Q15149-6;Q15149-7;Q15149-8;Q15149-9	PLEC_HUMAN	PLEC	Isoform 3 of Plectin	1	AALAHSEEVTASQVAATK	AALAHSEEVTASQVAATK	3	AALAHSEEVTASQVAATK3	187548	159848	182502	185254	175292	168193	173783	164673
P54098	P54098	DPOG1_HUMAN	POLG	DNA polymerase subunit gamma-1	1	AALALQITNLLTR	AALALQITNLLTR	2	AALALQITNLLTR2	13298	15737.3	14146.1	15015.1	9688.53	15301.9	12368.2	15189.6
Q9NWZ5	Q9NWZ5;Q9NWZ5-3;Q9NWZ5-4	UCKL1_HUMAN	UCKL1	Uridine-cytidine kinase-like 1	1	AALASAHQCHPLPR	AALASAHQC(UniMod:4)HPLPR	3	AALASAHQC(UniMod:4)HPLPR3	7249.89		8027.14		6995.2	9486.96	6975.3	11040.9
Q6ZMZ3;Q6ZMZ3-2	Q6ZMZ3;Q6ZMZ3-2;Q6ZMZ3-3	SYNE3_HUMAN	SYNE3	Nesprin-3	1	AALASEEPR	AALASEEPR	2	AALASEEPR2	6190.94		7193.62		9349.17	7220.86
P20248	P20248	CCNA2_HUMAN	CCNA2	Cyclin-A2	1	AALAVLK	AALAVLK	1	AALAVLK1	35942.5		18109.1	4137.39	33149	51258.3	52756.7	20233.3
O43747	O43747;O43747-2	AP1G1_HUMAN	AP1G1	AP-1 complex subunit gamma-1	1	AALCAVHVIR	AALC(UniMod:4)AVHVIR	2	AALC(UniMod:4)AVHVIR2	104623	80283.8	118890	80938.7	126512	143920	158988	115792
P54920	P54920	SNAA_HUMAN	NAPA	Alpha-soluble NSF attachment protein	1	AALCHFCIDMLNAK	AALC(UniMod:4)HFC(UniMod:4)IDMLNAK	2	AALC(UniMod:4)HFC(UniMod:4)IDMLNAK2	16996.4	6795.32	14106.1	9247.45	17004.2	8416.91	21460.6	19285.2
P54920	P54920	SNAA_HUMAN	NAPA	Alpha-soluble NSF attachment protein	1	AALCHFCIDMLNAK	AALC(UniMod:4)HFC(UniMod:4)IDMLNAK	3	AALC(UniMod:4)HFC(UniMod:4)IDMLNAK3	104652	145019	98539.6	141306	100168	107613	109355	75833.3
P54920	P54920	SNAA_HUMAN	NAPA	Alpha-soluble NSF attachment protein	1	AALCHFCIDMLNAK	AALC(UniMod:4)HFC(UniMod:4)IDM(UniMod:35)LNAK	3	AALC(UniMod:4)HFC(UniMod:4)IDM(UniMod:35)LNAK3	1919.92	1461.57	3701.19	3154.24	2134.67	3110.18	2562.33	697.928
Q9H115;Q9H115-3	Q9H115;Q9H115-2;Q9H115-3	SNAB_HUMAN	NAPB	Beta-soluble NSF attachment protein	1	AALCHFIVDELNAK	AALC(UniMod:4)HFIVDELNAK	2	AALC(UniMod:4)HFIVDELNAK2	3781.95		4189.81	4306.11	6575.47	2305.47	5608.09	713.804
Q9H115;Q9H115-3	Q9H115;Q9H115-2;Q9H115-3	SNAB_HUMAN	NAPB	Beta-soluble NSF attachment protein	1	AALCHFIVDELNAK	AALC(UniMod:4)HFIVDELNAK	3	AALC(UniMod:4)HFIVDELNAK3	5256.86	6596.1	5067.56	7944.74	4975.28	6648.92	6754.64	5705.58
Q68EM7;Q68EM7-2	Q68EM7;Q68EM7-2;Q68EM7-3;Q68EM7-5;Q68EM7-6	RHG17_HUMAN	ARHGAP17	Rho GTPase-activating protein 17	1	AALDCSTSHLDEFYSDPHAVAGALK	AALDC(UniMod:4)STSHLDEFYSDPHAVAGALK	3	AALDC(UniMod:4)STSHLDEFYSDPHAVAGALK3	22848	2034.22	20192.3	2616.56	21500.3	28316.9	28439.8	36903.5
Q68EM7;Q68EM7-2	Q68EM7;Q68EM7-2;Q68EM7-3;Q68EM7-5;Q68EM7-6	RHG17_HUMAN	ARHGAP17	Rho GTPase-activating protein 17	1	AALDCSTSHLDEFYSDPHAVAGALK	AALDC(UniMod:4)STSHLDEFYSDPHAVAGALK	4	AALDC(UniMod:4)STSHLDEFYSDPHAVAGALK4	9192.24	11865	12826.7	9436.4	7352.26	9022.01	10148.6	10492.2
P09417	P09417;P09417-2	DHPR_HUMAN	QDPR	Dihydropteridine reductase	1	AALDGTPGMIGYGMAK	AALDGTPGMIGYGMAK	2	AALDGTPGMIGYGMAK2	311577	298306	314933	288897	328147	327518	321370	395789
P09417	P09417;P09417-2	DHPR_HUMAN	QDPR	Dihydropteridine reductase	1	AALDGTPGMIGYGMAK	AALDGTPGM(UniMod:35)IGYGMAK	2	AALDGTPGM(UniMod:35)IGYGMAK2	19011.8	16042.4	16674.7	10777.8	25312.5	17354.1	25514.2	19217.1
P09417	P09417;P09417-2	DHPR_HUMAN	QDPR	Dihydropteridine reductase	1	AALDGTPGMIGYGMAK	AALDGTPGMIGYGM(UniMod:35)AK	2	AALDGTPGMIGYGM(UniMod:35)AK2	46734.8		53384.8	27855	35527.8	50039.3	50983.6	56000.1
Q8NFW8	Q8NFW8;Q8NFW8-2	NEUA_HUMAN	CMAS	N-acylneuraminate cytidylyltransferase	1	AALDSGAFQSVWVSTDHDEIENVAK	AALDSGAFQSVWVSTDHDEIENVAK	3	AALDSGAFQSVWVSTDHDEIENVAK3	50678	26462.3	57966.4	26750.8	60918.2	63842.1	51661.5	34715.8
Q9NRD1	Q9NRD1	FBX6_HUMAN	FBXO6	F-box only protein 6	1	AALDSINELPENILLELFTHVPAR	AALDSINELPENILLELFTHVPAR	3	AALDSINELPENILLELFTHVPAR3	2543.51		4356.98	1194.31	2464.11	3560.77	2920.22	6263.57
Q86UK7;Q86UK7-3	Q86UK7;Q86UK7-2;Q86UK7-3	ZN598_HUMAN	ZNF598	E3 ubiquitin-protein ligase ZNF598	1	AALEAAAAAAPER	AALEAAAAAAPER	2	AALEAAAAAAPER2	5323.15	29966.3	6012.16	23814.1	6555.71	1767.32	4711.18	2464.35
P46019	P46019	KPB2_HUMAN	PHKA2	Phosphorylase b kinase regulatory subunit alpha, liver isoform	1	AALEAIDELDLFGAHGGR	AALEAIDELDLFGAHGGR	2	AALEAIDELDLFGAHGGR2	3319.98		6149.54	6066.1	2874.58	8151.42	6152.63	6021.4
P46019	P46019	KPB2_HUMAN	PHKA2	Phosphorylase b kinase regulatory subunit alpha, liver isoform	1	AALEAIDELDLFGAHGGR	AALEAIDELDLFGAHGGR	3	AALEAIDELDLFGAHGGR3	24006.3	15728.8	18229.5	17714.3	12211.7	13482.5	15625.7	15626
P46020;P46020-2	P46020;P46020-2;P46020-3	KPB1_HUMAN	PHKA1	Phosphorylase b kinase regulatory subunit alpha, skeletal muscle isoform	1	AALEALDELDLFGVK	AALEALDELDLFGVK	2	AALEALDELDLFGVK2	16388.6	4825.57	8321.84	13062.7	15950.3	13054	12383.9	11465.8
P34897;P34897-3	P34897;P34897-2;P34897-3	GLYM_HUMAN	SHMT2	Serine hydroxymethyltransferase, mitochondrial	1	AALEALGSCLNNK	AALEALGSC(UniMod:4)LNNK	2	AALEALGSC(UniMod:4)LNNK2	1103250	1212160	1142120	1053660	1041580	1093780	1120970	923694
P34897;P34897-3	P34897;P34897-2;P34897-3	GLYM_HUMAN	SHMT2	Serine hydroxymethyltransferase, mitochondrial	1	AALEALGSCLNNK	AALEALGSC(UniMod:4)LNNK	3	AALEALGSC(UniMod:4)LNNK3	8967.43	8876.66	9939.15	27612.6	6601.18	7170.96	8537.71
Q12788	Q12788	TBL3_HUMAN	TBL3	Transducin beta-like protein 3	1	AALEALLPYTER	AALEALLPYTER	2	AALEALLPYTER2	225932	245388	225662	199205	220184	233282	241362	201294
O95319;O95319-2;O95319-3;O95319-4;O95319-5	O95319;O95319-2;O95319-3;O95319-4;O95319-5	CELF2_HUMAN	CELF2	CUGBP Elav-like family member 2	1	AALEAQNALHNIK	AALEAQNALHNIK	2	AALEAQNALHNIK2	46721	82849.5	41366.5	77922.3	36665.8	33869.6	32416.8	29371.3
O95319;O95319-2;O95319-3;O95319-4;O95319-5	O95319;O95319-2;O95319-3;O95319-4;O95319-5	CELF2_HUMAN	CELF2	CUGBP Elav-like family member 2	1	AALEAQNALHNIK	AALEAQNALHNIK	3	AALEAQNALHNIK3	11104	8169.72	27790.1	32083.1	12254.3	18699.1	18441.4	14438.7
Q92879-4	Q92879;Q92879-2;Q92879-3;Q92879-4;Q92879-5;Q92879-6	CELF1_HUMAN	CELF1	Isoform 4 of CUGBP Elav-like family member 1	1	AALEAQNALHNMK	AALEAQNALHNMK	2	AALEAQNALHNMK2	32237	25640.4	33416.6	16838.7	36081.3	35985.5	32544.6	35697.1
Q92879-4	Q92879;Q92879-2;Q92879-3;Q92879-4;Q92879-5;Q92879-6	CELF1_HUMAN	CELF1	Isoform 4 of CUGBP Elav-like family member 1	1	AALEAQNALHNMK	AALEAQNALHNMK	3	AALEAQNALHNMK3	11002.4	10204.3	15224.7	14803	11014.3	5388.88	4263.21	10312.9
Q92879-4	Q92879;Q92879-2;Q92879-3;Q92879-4;Q92879-5;Q92879-6	CELF1_HUMAN	CELF1	Isoform 4 of CUGBP Elav-like family member 1	1	AALEAQNALHNMK	AALEAQNALHNM(UniMod:35)K	2	AALEAQNALHNM(UniMod:35)K2	1183.23	1587.32	1455.97	971.17	1655.65	1559.65	446.467	1656.61
Q8NB16	Q8NB16;Q8NB16-2	MLKL_HUMAN	MLKL	Mixed lineage kinase domain-like protein	1	AALEEANGEIEK	AALEEANGEIEK	2	AALEEANGEIEK2	14994.3	12324.1			22898.3	19880.5	10002.8
Q96FS4	Q96FS4	SIPA1_HUMAN	SIPA1	Signal-induced proliferation-associated protein 1	1	AALEEEVR	AALEEEVR	2	AALEEEVR2
Q92922	Q92922	SMRC1_HUMAN	SMARCC1	SWI/SNF complex subunit SMARCC1	1	AALEEFSR	AALEEFSR	2	AALEEFSR2	233228	256870	197749	266323	207719	207423	201012	175334
Q96RT7;Q96RT7-2;Q96RT7-3	Q96RT7;Q96RT7-2;Q96RT7-3	GCP6_HUMAN	TUBGCP6	Gamma-tubulin complex component 6	1	AALEEGSSQPTER	AALEEGSSQPTER	2	AALEEGSSQPTER2	2008.73	2582.33	4171.53	239.397	4938.02	3491.37	4160.66	3854.11
Q96CW5	Q96CW5;Q96CW5-2	GCP3_HUMAN	TUBGCP3	Gamma-tubulin complex component 3	1	AALEELQR	AALEELQR	2	AALEELQR2	45793.9	50932.6	41480.8	48271.5	36961.8	37286.5	41585.6	32158.9
P12081	P12081;P12081-2;P12081-3;P12081-4	HARS1_HUMAN	HARS1	Histidine--tRNA ligase, cytoplasmic	1	AALEELVK	AALEELVK	2	AALEELVK2	237593	281429	239139	231530	248319	249310	234443	309621
Q15057	Q15057	ACAP2_HUMAN	ACAP2	Arf-GAP with coiled-coil, ANK repeat and PH domain-containing protein 2	1	AALEEVEGDVAELELK	AALEEVEGDVAELELK	2	AALEEVEGDVAELELK2	18598.4	23658.6	4698.77	27045.8	25877.3	17464.7	26642.3	19766.8
Q15149-3;Q15149-4;Q15149-6	Q15149;Q15149-2;Q15149-3;Q15149-4;Q15149-5;Q15149-6;Q15149-7;Q15149-8;Q15149-9	PLEC_HUMAN	PLEC	Isoform 3 of Plectin	1	AALEEVER	AALEEVER	2	AALEEVER2	182605	158475	175186	166818	174013	158499	154031	123741
Q9H0D6	Q9H0D6;Q9H0D6-2	XRN2_HUMAN	XRN2	5'-3' exoribonuclease 2	1	AALEEVYPDLTPEETR	AALEEVYPDLTPEETR	2	AALEEVYPDLTPEETR2	117558	78821.6	122883	79631.1	122115	121473	107987	131360
Q9H0D6	Q9H0D6;Q9H0D6-2	XRN2_HUMAN	XRN2	5'-3' exoribonuclease 2	1	AALEEVYPDLTPEETRR	AALEEVYPDLTPEETRR	3	AALEEVYPDLTPEETRR3	109142	116986	94781	102299	106197	113288	117591	115085
P78549;P78549-2;P78549-3	P78549;P78549-2;P78549-3	NTH_HUMAN	NTHL1	Endonuclease III-like protein 1	1	AALEEWLPR	AALEEWLPR	2	AALEEWLPR2	30682.8	45650.5	34565.3	38746.9	23491	31605.2	22014.3	13990.8
Q9NRV9	Q9NRV9	HEBP1_HUMAN	HEBP1	Heme-binding protein 1	1	AALEGTATYR	AALEGTATYR	2	AALEGTATYR2	164363	187201	155736	198708	164454	151610	168726	104465
Q9BV73	Q9BV73;Q9BV73-2	CP250_HUMAN	CEP250	Centrosome-associated protein CEP250	1	AALELLSLDLK	AALELLSLDLK	2	AALELLSLDLK2	4268.25	2742.73	7343.04	6320.82	5980.03	5364.54	4278.92	5966.59
Q5PRF9	Q5PRF9	SMAG2_HUMAN	SAMD4B	Protein Smaug homolog 2	1	AALEMQNYR	AALEMQNYR	2	AALEMQNYR2	4158.6	13229.8	10640.6	10290.9	4475.45	9829.93	10420.1	9964.8
Q92797	Q92797;Q92797-2	SYMPK_HUMAN	SYMPK	Symplekin	1	AALEQLLK	AALEQLLK	2	AALEQLLK2	58299	52323.3	64351	31301.4	49909.7	51286.4	17021.1	27626.2
O75643	O75643;O75643-2	U520_HUMAN	SNRNP200	U5 small nuclear ribonucleoprotein 200 kDa helicase	1	AALETDENLLLCAPTGAGK	AALETDENLLLC(UniMod:4)APTGAGK	2	AALETDENLLLC(UniMod:4)APTGAGK2	328101	293080	318170	241732	330028	311011	307591	273809
Q53GL7	Q53GL7	PAR10_HUMAN	PARP10	Protein mono-ADP-ribosyltransferase PARP10	1	AALEVHVQEETVGPWR	AALEVHVQEETVGPWR	3	AALEVHVQEETVGPWR3	3311.16		2540.01	2014.43	2299.47	3943.26	3112.39	3888.11
Q9BRX8;Q9BRX8-2	Q9BRX8;Q9BRX8-2	PXL2A_HUMAN	PRXL2A	Peroxiredoxin-like 2A	1	AALEYLEDIDLK	AALEYLEDIDLK	2	AALEYLEDIDLK2	50009.2	22962.1	40352.8	33429	41975.3	48073.2	44744.9	34020
Q99707	Q99707;Q99707-2	METH_HUMAN	MTR	Methionine synthase	1	AALFALQNLFEEK	AALFALQNLFEEK	2	AALFALQNLFEEK2	30185.4	21603.2	26728.3	26191.4	26351	32714.9	30315.9	34226.1
Q12872;Q12872-2	Q12872;Q12872-2	SFSWA_HUMAN	SFSWAP	Splicing factor, suppressor of white-apricot homolog	1	AALFLQTLK	AALFLQTLK	2	AALFLQTLK2	39294.2	31604.2	36430.2	7030.17	32504.9	30940.1	27879.2	37201.3
Q9BZH6	Q9BZH6	WDR11_HUMAN	WDR11	WD repeat-containing protein 11	1	AALFVEACLK	AALFVEAC(UniMod:4)LK	2	AALFVEAC(UniMod:4)LK2	11627.5	13583.2	10058.8	10352.9	8516.52	8256.79	10306.5	4295.95
Q96GD0	Q96GD0	PLPP_HUMAN	PDXP	Chronophin	1	AALFVSNNSR	AALFVSNNSR	2	AALFVSNNSR2	97756.2	93923.9	94548	91161.4	92010.8	93497.3	90556.7	60096.7
P42684;P42684-6	P42684;P42684-2;P42684-3;P42684-4;P42684-5;P42684-6;P42684-7;P42684-10	ABL2_HUMAN	ABL2	Tyrosine-protein kinase ABL2	1	AALGAVPISGK	AALGAVPISGK	2	AALGAVPISGK2	4314.93	4178.07	7701.19	9471.62	7954.97	7614.3	7724.33	5263.01
P11172	P11172	UMPS_HUMAN	UMPS	Uridine 5'-monophosphate synthase	1	AALGPLVTGLYDVQAFK	AALGPLVTGLYDVQAFK	2	AALGPLVTGLYDVQAFK2	88347	125202	90231.9	108560	95535.9	102146	95214.8	95762.5
P11172	P11172	UMPS_HUMAN	UMPS	Uridine 5'-monophosphate synthase	1	AALGPLVTGLYDVQAFK	AALGPLVTGLYDVQAFK	3	AALGPLVTGLYDVQAFK3	7346.64	1295.22	9370.27	20370.8	9419.65	8347.1	11339.8	5941.86
P14317	P14317	HCLS1_HUMAN	HCLS1	Hematopoietic lineage cell-specific protein	1	AALGYDYK	AALGYDYK	2	AALGYDYK2	793947	997836	686953	958300	492223	491462	556301	484763
P14317	P14317	HCLS1_HUMAN	HCLS1	Hematopoietic lineage cell-specific protein	1	AALGYDYKGETEK	AALGYDYKGETEK	2	AALGYDYKGETEK2	6243.95	1637.05	11482.2	4282.04	7514.48	7009.74	17104.1	50236.5
P14317	P14317	HCLS1_HUMAN	HCLS1	Hematopoietic lineage cell-specific protein	1	AALGYDYKGETEK	AALGYDYKGETEK	3	AALGYDYKGETEK3	5101.11	9870.41	11601.1	8338.46	6908.09	8824.26	8859.21	35394.7
Q9UIF9;Q9UIF9-2;Q9UIF9-3	Q9UIF9;Q9UIF9-2;Q9UIF9-3	BAZ2A_HUMAN	BAZ2A	Bromodomain adjacent to zinc finger domain protein 2A	1	AALHDPGFPSYCQSLK	AALHDPGFPSYC(UniMod:4)QSLK	2	AALHDPGFPSYC(UniMod:4)QSLK2				1103.64	1909		2125.74	1924.41
Q9UIF9;Q9UIF9-2;Q9UIF9-3	Q9UIF9;Q9UIF9-2;Q9UIF9-3	BAZ2A_HUMAN	BAZ2A	Bromodomain adjacent to zinc finger domain protein 2A	1	AALHDPGFPSYCQSLK	AALHDPGFPSYC(UniMod:4)QSLK	3	AALHDPGFPSYC(UniMod:4)QSLK3	11138.7	11448.6	9870.17	8183.61	14246.1	9936.44	8977.44	14231
P41227	P41227	NAA10_HUMAN	NAA10	N-alpha-acetyltransferase 10	1	AALHLYSNTLNFQISEVEPK	AALHLYSNTLNFQISEVEPK	2	AALHLYSNTLNFQISEVEPK2	4864.95	331.149	5374.09		5696.73	6439.89	2417.73	9750.71
P41227	P41227	NAA10_HUMAN	NAA10	N-alpha-acetyltransferase 10	1	AALHLYSNTLNFQISEVEPK	AALHLYSNTLNFQISEVEPK	3	AALHLYSNTLNFQISEVEPK3	171767		164094	2779.97	114535	131535	114919	192488
Q8NDH3;Q8NDH3-3;Q8NDH3-4;Q8NDH3-5	Q8NDH3;Q8NDH3-2;Q8NDH3-3;Q8NDH3-4;Q8NDH3-5	PEPL1_HUMAN	NPEPL1	Probable aminopeptidase NPEPL1	1	AALHPPALAVLSHTPDGATQTIAWVGK	AALHPPALAVLSHTPDGATQTIAWVGK	4	AALHPPALAVLSHTPDGATQTIAWVGK4	664.008		1108.81			1519.97	2566.52
Q7Z5L9-3	Q7Z5L9-3	I2BP2_HUMAN	IRF2BP2	Isoform 3 of Interferon regulatory factor 2-binding protein 2	1	AALILVADNAGGSHASK	AALILVADNAGGSHASK	2	AALILVADNAGGSHASK2	1128.54		1071.71	1143.46	123.963		1331.9	1888.49
Q7Z5L9-3	Q7Z5L9-3	I2BP2_HUMAN	IRF2BP2	Isoform 3 of Interferon regulatory factor 2-binding protein 2	1	AALILVADNAGGSHASK	AALILVADNAGGSHASK	3	AALILVADNAGGSHASK3	1887.24			1807.66	2146.52		1586.83	3914.79
P33240;P33240-2;Q9H0L4	Q9H0L4;P33240;P33240-2	CSTF2_HUMAN;CSTFT_HUMAN	CSTF2;CSTF2T	Cleavage stimulation factor subunit 2	0	AALIMQVLQLTADQIAMLPPEQR	AALIMQVLQLTADQIAMLPPEQR	3	AALIMQVLQLTADQIAMLPPEQR3	147540	73659.9	131224	85174.6	150184	138434	156262	161993
Q86UW7;Q86UW7-2	Q86UW7;Q86UW7-2;Q86UW7-3	CAPS2_HUMAN	CADPS2	Calcium-dependent secretion activator 2	1	AALINYTR	AALINYTR	2	AALINYTR2	37423.8	29084	37494.8	20462.7	18422.4	33386.1	29794.8	28292.3
Q9Y5V0	Q9Y5V0	ZN706_HUMAN	ZNF706	Zinc finger protein 706	1	AALIYTCTVCR	AALIYTC(UniMod:4)TVC(UniMod:4)R	2	AALIYTC(UniMod:4)TVC(UniMod:4)R2	211836	174753	232764	189323	162022	167968	157134	219432
Q3KQV9	Q3KQV9	UAP1L_HUMAN	UAP1L1	UDP-N-acetylhexosamine pyrophosphorylase-like protein 1	1	AALLAELALLEPEALR	AALLAELALLEPEALR	2	AALLAELALLEPEALR2	20558.3	2553.58	17643.5		20881.9	17295.4	20758.3	20963.9
Q3KQV9	Q3KQV9	UAP1L_HUMAN	UAP1L1	UDP-N-acetylhexosamine pyrophosphorylase-like protein 1	1	AALLAELALLEPEALR	AALLAELALLEPEALR	3	AALLAELALLEPEALR3	219.376		578.394		827.273	622.894	434.385	443.603
Q96MW1	Q96MW1	CCD43_HUMAN	CCDC43	Coiled-coil domain-containing protein 43	1	AALLAQYADVTDEEDEADEK	AALLAQYADVTDEEDEADEK	2	AALLAQYADVTDEEDEADEK2	1031.96		971.681	396.085	1196.72	1680.25	876.746	102.078
Q9UPN3-3	Q9UPN3-2;Q9UPN3-3;Q9UPN3-5	MACF1_HUMAN	MACF1	Isoform 3 of Microtubule-actin cross-linking factor 1, isoforms 1/2/3/5	1	AALLDQALSNAR	AALLDQALSNAR	2	AALLDQALSNAR2	47357.7	35985.1	50924.2	40699.8	41406.5	43022.2	48870.7	25818.2
O00401	O00401	WASL_HUMAN	WASL	Neural Wiskott-Aldrich syndrome protein	1	AALLDQIR	AALLDQIR	2	AALLDQIR2	10459.1	19987.7	9102.31	11355.4	12977.7	12798.7	18644.5	11719.2
Q9C0C9	Q9C0C9	UBE2O_HUMAN	UBE2O	(E3-independent) E2 ubiquitin-conjugating enzyme	1	AALLEAGMPECTEDK	AALLEAGMPEC(UniMod:4)TEDK	2	AALLEAGMPEC(UniMod:4)TEDK2	88980.7	119343	117007	90181.6	107917	113655	107001	104296
Q9C0C9	Q9C0C9	UBE2O_HUMAN	UBE2O	(E3-independent) E2 ubiquitin-conjugating enzyme	1	AALLEAGMPECTEDK	AALLEAGM(UniMod:35)PEC(UniMod:4)TEDK	2	AALLEAGM(UniMod:35)PEC(UniMod:4)TEDK2	554.392	1564.75	239.223	0	1263.39	898.177	487.681	1270.08
Q96EV2	Q96EV2	RBM33_HUMAN	RBM33	RNA-binding protein 33	1	AALLEFEER	AALLEFEER	2	AALLEFEER2	177532	144939	174077	170708	181514	169591	178918	193917
Q13813-2;Q13813-3	Q13813;Q13813-2;Q13813-3	SPTN1_HUMAN	SPTAN1	Isoform 2 of Spectrin alpha chain, non-erythrocytic 1	1	AALLELWELR	AALLELWELR	2	AALLELWELR2	681144	789948	721797	735370	690538	647843	722150	812590
Q92616	Q92616	GCN1_HUMAN	GCN1	eIF-2-alpha kinase activator GCN1	1	AALLETLSLLLAK	AALLETLSLLLAK	2	AALLETLSLLLAK2	31541.5	23279.1	27939.9	31408.5	21613.9	20734.5	24280.6	5647.32
P78346;P78346-2	P78346;P78346-2	RPP30_HUMAN	RPP30	Ribonuclease P protein subunit p30	1	AALLHGETR	AALLHGETR	2	AALLHGETR2	12061.1		7299.42		7053.67	10480.5	2350.46	1017.9
Q8TEX9;Q8TEX9-2	Q8TEX9;Q8TEX9-2	IPO4_HUMAN	IPO4	Importin-4	1	AALLLLLTFLAK	AALLLLLTFLAK	2	AALLLLLTFLAK2	2511.88		3331.17	2257.14	3990.63	3409.58	3498.25	677.164
Q9H8H0	Q9H8H0	NOL11_HUMAN	NOL11	Nucleolar protein 11	1	AALLNAILHSAYSETFLLPHLK	AALLNAILHSAYSETFLLPHLK	3	AALLNAILHSAYSETFLLPHLK3	12304.6	2890.58	9721.63	4338.63	18703.2	17412.1	14785.7	15240.7
Q9H8H0	Q9H8H0	NOL11_HUMAN	NOL11	Nucleolar protein 11	1	AALLNAILHSAYSETFLLPHLK	AALLNAILHSAYSETFLLPHLK	4	AALLNAILHSAYSETFLLPHLK4	10202.1		9660.66	7734.64	6584.42	3919.46	5176.29	3285.51
Q9Y613	Q9Y613	FHOD1_HUMAN	FHOD1	FH1/FH2 domain-containing protein 1	1	AALLNFDEFAVSK	AALLNFDEFAVSK	2	AALLNFDEFAVSK2	35178.2	35339	46910.7	29121.4	42779.4	34322	29056.3	31935.9
P07814	P07814	SYEP_HUMAN	EPRS1	Bifunctional glutamate/proline--tRNA ligase	1	AALLNQHYQVNFK	AALLNQHYQVNFK	2	AALLNQHYQVNFK2	75806.3	25784.3	70684.1	36170.7	91732.2	93201.6	97428.2	84247.9
P07814	P07814	SYEP_HUMAN	EPRS1	Bifunctional glutamate/proline--tRNA ligase	1	AALLNQHYQVNFK	AALLNQHYQVNFK	3	AALLNQHYQVNFK3	144423	181602	137999	156946	128924	128185	127104	104733
Q14004	Q14004;Q14004-2	CDK13_HUMAN	CDK13	Cyclin-dependent kinase 13	1	AALLQLLAQHQPQDDPK	AALLQLLAQHQPQDDPK	3	AALLQLLAQHQPQDDPK3	2300.5		1436.78	587.941	571.93	2223.43	979.335	1032.87
Q14004	Q14004;Q14004-2	CDK13_HUMAN	CDK13	Cyclin-dependent kinase 13	1	AALLQLLAQHQPQDDPKR	AALLQLLAQHQPQDDPKR	3	AALLQLLAQHQPQDDPKR3	2031.09	2919.32	4283.69	1744.21	5187.92	2284.1	3505.04	3840.97
Q14004	Q14004;Q14004-2	CDK13_HUMAN	CDK13	Cyclin-dependent kinase 13	1	AALLQLLAQHQPQDDPKR	AALLQLLAQHQPQDDPKR	4	AALLQLLAQHQPQDDPKR4	6913.94	2678.34	2711.17	1677.87	4313.14	3866.46	697.423	4736.6
P0C7T5	P0C7T5	ATX1L_HUMAN	ATXN1L	Ataxin-1-like	1	AALLRPSFIPQEVK	AALLRPSFIPQEVK	2	AALLRPSFIPQEVK2	2956.54		2897.01	2260.22	2287.62	5342.23	4088.75	9861.33
P0C7T5	P0C7T5	ATX1L_HUMAN	ATXN1L	Ataxin-1-like	1	AALLRPSFIPQEVK	AALLRPSFIPQEVK	3	AALLRPSFIPQEVK3	7097.39	7214.69	11126.7	13526.4	6449.74	7663.63	1809.69	13253
P35251;P35251-2	P35251;P35251-2	RFC1_HUMAN	RFC1	Replication factor C subunit 1	1	AALLSGPPGVGK	AALLSGPPGVGK	2	AALLSGPPGVGK2	21315.6	14942.4	6461.63	12937.5	17457.9	11201.4	17869.6	9748.51
Q6PGP7	Q6PGP7	TTC37_HUMAN	TTC37	Tetratricopeptide repeat protein 37	1	AALLSPGDPAIWAGLMAACHADDK	AALLSPGDPAIWAGLMAAC(UniMod:4)HADDK	3	AALLSPGDPAIWAGLMAAC(UniMod:4)HADDK3	26175.6	12569.8	25996.5	16002.2	24127.7	26764.3	27253.1	25122.8
Q8TBK2;Q8TBK2-2	Q8TBK2;Q8TBK2-2	SETD6_HUMAN	SETD6	N-lysine methyltransferase SETD6	1	AALLSQHTCSIGGLLER	AALLSQHTC(UniMod:4)SIGGLLER	3	AALLSQHTC(UniMod:4)SIGGLLER3	4297.14		1514.09		4436.21	7082.39	4714.28	4366.47
Q8ND30	Q8ND30	LIPB2_HUMAN	PPFIBP2	Liprin-beta-2	1	AALLSQIPGPTAAYIK	AALLSQIPGPTAAYIK	2	AALLSQIPGPTAAYIK2	18708.4	23125.8	22853.3	23023.9	22861.6	21744.2	9938.91	20811.2
Q99959-2	Q99959;Q99959-2	PKP2_HUMAN	PKP2	Isoform 1 of Plakophilin-2	1	AALLVPPR	AALLVPPR	2	AALLVPPR2	5763.41		15461.9		12847.3	16786.5	15129.8	10841.6
Q8IZ83	Q8IZ83;Q8IZ83-3	A16A1_HUMAN	ALDH16A1	Aldehyde dehydrogenase family 16 member A1	1	AALLWALAAALER	AALLWALAAALER	2	AALLWALAAALER2	15373.1	78255.4	10656.1	38749.9	14169	14233.6	19050.2	13633.8
Q8IZ83	Q8IZ83;Q8IZ83-3	A16A1_HUMAN	ALDH16A1	Aldehyde dehydrogenase family 16 member A1	1	AALLWALAAALER	AALLWALAAALER	3	AALLWALAAALER3	1134.71		3309	2020.68	1846.57	415.755	822.626	1340.45
Q9BRR8	Q9BRR8	GPTC1_HUMAN	GPATCH1	G patch domain-containing protein 1	1	AALLYASSHSTLSSR	AALLYASSHSTLSSR	2	AALLYASSHSTLSSR2	6098.63	792.994	3899.16	2543.59	3309.46	2712.55	6851.11	4197.48
Q9BRR8	Q9BRR8	GPTC1_HUMAN	GPATCH1	G patch domain-containing protein 1	1	AALLYASSHSTLSSR	AALLYASSHSTLSSR	3	AALLYASSHSTLSSR3	3693.93	6482.01	7063.22	3066	5861.96	1710.41	5950.4	5593.05
Q969F9	Q969F9;Q969F9-2	HPS3_HUMAN	HPS3	Hermansky-Pudlak syndrome 3 protein	1	AALMDASQLEPGEK	AALMDASQLEPGEK	2	AALMDASQLEPGEK2	11360.8	7828.13		8888.76	6208.67	10944.6	12076.7	7750.56
Q14980;Q14980-2	Q14980;Q14980-2;Q14980-3;Q14980-4	NUMA1_HUMAN	NUMA1	Nuclear mitotic apparatus protein 1	1	AALMESQGQQQEER	AALMESQGQQQEER	2	AALMESQGQQQEER2	100370	95715.1	93801.5	107368	111894	113613	121218	120145
Q14980;Q14980-2	Q14980;Q14980-2;Q14980-3;Q14980-4	NUMA1_HUMAN	NUMA1	Nuclear mitotic apparatus protein 1	1	AALMESQGQQQEER	AALM(UniMod:35)ESQGQQQEER	2	AALM(UniMod:35)ESQGQQQEER2	2269.96	3428.82	3075.38	6993.39	3530.32	2338.04	7107.43	11362.8
Q9P287	Q9P287;Q9P287-3	BCCIP_HUMAN	BCCIP	BRCA2 and CDKN1A-interacting protein	1	AALMFANAEEEFFYEK	AALMFANAEEEFFYEK	2	AALMFANAEEEFFYEK2	30261.5	22094.7	27328.7	16750.9	27992.2	26173.3	14124.6	28204.2
Q3ZAQ7	Q3ZAQ7	VMA21_HUMAN	VMA21	Vacuolar ATPase assembly integral membrane protein VMA21	1	AALNALQPPEFR	AALNALQPPEFR	2	AALNALQPPEFR2	93306.1	89630.7	67231.7	129592	77157.1	93386.8	57327.4	53690.8
Q6PGP7	Q6PGP7	TTC37_HUMAN	TTC37	Tetratricopeptide repeat protein 37	1	AALNELLK	AALNELLK	2	AALNELLK2	38110.6	25091.4	38798.1	32175.1	44628.5	42670.2	40604.2	35308.7
Q15173;Q15173-2	Q15173;Q15173-2	2A5B_HUMAN	PPP2R5B	Serine/threonine-protein phosphatase 2A 56 kDa regulatory subunit beta isoform	1	AALNELVECVGSTR	AALNELVEC(UniMod:4)VGSTR	2	AALNELVEC(UniMod:4)VGSTR2	6637.38		4354.35	7499.13	5997.22	4045.29	5428.99
Q8WVV9;Q8WVV9-4	Q8WVV9;Q8WVV9-2;Q8WVV9-3;Q8WVV9-4	HNRLL_HUMAN	HNRNPLL	Heterogeneous nuclear ribonucleoprotein L-like	1	AALNGADIYAGCCTLK	AALNGADIYAGC(UniMod:4)C(UniMod:4)TLK	2	AALNGADIYAGC(UniMod:4)C(UniMod:4)TLK2	60955	26986.9	57845.5	34937.5	62202	54886.4	54925.2	55384.2
O95602	O95602	RPA1_HUMAN	POLR1A	DNA-directed RNA polymerase I subunit RPA1	1	AALNLPEAASYDEVR	AALNLPEAASYDEVR	2	AALNLPEAASYDEVR2	27531.7	35662.8	44720.6	45603.2	49071.4	41287.4	39966.4	38100.3
Q8IUC4	Q8IUC4	RHPN2_HUMAN	RHPN2	Rhophilin-2	1	AALNQQILK	AALNQQILK	2	AALNQQILK2	3086.45	2972.14	7216.38		2478.94	6303.14	2416.14	2626.14
Q13217	Q13217	DNJC3_HUMAN	DNAJC3	DnaJ homolog subfamily C member 3	1	AALPDLTK	AALPDLTK	2	AALPDLTK2	64690.6	98043.8	68925.5	60616.5	93309	109886	81112.1	72570.8
P78316	P78316;P78316-2	NOP14_HUMAN	NOP14	Nucleolar protein 14	1	AALPGLDVLIYLK	AALPGLDVLIYLK	2	AALPGLDVLIYLK2	798.306		867.605		1313.9	2120.36	1143.56	583.047
Q14147	Q14147	DHX34_HUMAN	DHX34	Probable ATP-dependent RNA helicase DHX34	1	AALPIAQYGNR	AALPIAQYGNR	2	AALPIAQYGNR2	4416.84		4471.8			4203.16		4320.25
Q7Z6Z7;Q7Z6Z7-2;Q7Z6Z7-3	Q7Z6Z7;Q7Z6Z7-2;Q7Z6Z7-3	HUWE1_HUMAN	HUWE1	E3 ubiquitin-protein ligase HUWE1	1	AALPLTTSDTK	AALPLTTSDTK	2	AALPLTTSDTK2	72930.9	65417.3	75741.9	61900.1	73492.4	41429.5	78385.6	57082.6
P42345	P42345	MTOR_HUMAN	MTOR	Serine/threonine-protein kinase mTOR	1	AALPPKDFAHK	AALPPKDFAHK	2	AALPPKDFAHK2		3775.12	11926.3	12629.6	15016.4	3318.38	23158.7	23543.2
Q9H3S7	Q9H3S7	PTN23_HUMAN	PTPN23	Tyrosine-protein phosphatase non-receptor type 23	1	AALPTPALSPEDK	AALPTPALSPEDK	2	AALPTPALSPEDK2	37951.7	62545.2	50887	64412.4	44367.8	53169.1	47625.2	38263.2
O00459	O00459	P85B_HUMAN	PIK3R2	Phosphatidylinositol 3-kinase regulatory subunit beta	1	AALQALGVAEGGER	AALQALGVAEGGER	2	AALQALGVAEGGER2	22418.2	20645.3	19217	15830.1	19607.5	18542.8	16761.6	16908.8
O00139;O00139-1;O00139-2;O00139-4;O00139-5	O00139;O00139-1;O00139-2;O00139-4;O00139-5	KIF2A_HUMAN	KIF2A	Kinesin-like protein KIF2A	1	AALQEEEQASK	AALQEEEQASK	2	AALQEEEQASK2	19131.8	8551.29	20001.8	2713.66	17204.7	22141.3	13048.6	6202.17
P49327	P49327	FAS_HUMAN	FASN	Fatty acid synthase	1	AALQEELQLCK	AALQEELQLC(UniMod:4)K	2	AALQEELQLC(UniMod:4)K2	336792	388376	346610	363295	334723	323877	348029	225668
Q9H773	Q9H773	DCTP1_HUMAN	DCTPP1	dCTP pyrophosphatase 1	1	AALQEELSDVLIYLVALAAR	AALQEELSDVLIYLVALAAR	2	AALQEELSDVLIYLVALAAR2	506.911	2090	875.828	1759.47	674.998	1368.93	1169.86	2230.92
Q9H773	Q9H773	DCTP1_HUMAN	DCTPP1	dCTP pyrophosphatase 1	1	AALQEELSDVLIYLVALAAR	AALQEELSDVLIYLVALAAR	3	AALQEELSDVLIYLVALAAR3	3881.32	9910.73	8577.06	9900.92	6530.76	12381.3	6238.73	9574.17
P50583	P50583	AP4A_HUMAN	NUDT2	Bis(5'-nucleosyl)-tetraphosphatase [asymmetrical]	1	AALQEGHQFLCSIEA	AALQEGHQFLC(UniMod:4)SIEA	2	AALQEGHQFLC(UniMod:4)SIEA2	107725	108108	101563	86050.9	96254.9	103703	86401.6	75724.4
O95613	O95613;O95613-2	PCNT_HUMAN	PCNT	Pericentrin	1	AALQELESEQGK	AALQELESEQGK	2	AALQELESEQGK2	8215.64	7478	7792.17	9240.62	6946.7	8744.34	6433.41	7618.97
P62851	P62851	RS25_HUMAN	RPS25	40S ribosomal protein S25	1	AALQELLSK	AALQELLSK	1	AALQELLSK1	287.004		585.2	764.968	896.019	1467.24
P62851	P62851	RS25_HUMAN	RPS25	40S ribosomal protein S25	1	AALQELLSK	AALQELLSK	2	AALQELLSK2	1634560	2319410	1756830	2070860	1969920	1749570	1410310	568076
Q9H9Y6;Q9H9Y6-3	Q9H9Y6;Q9H9Y6-2;Q9H9Y6-3;Q9H9Y6-5	RPA2_HUMAN	POLR1B	DNA-directed RNA polymerase I subunit RPA2	1	AALQELTR	AALQELTR	2	AALQELTR2	42353.7	26106.2	32949.3	26765.8	39835.1	34066.6	27623.6	30563.4
A6NC98	A6NC98;A6NC98-4;A6NC98-5	CC88B_HUMAN	CCDC88B	Coiled-coil domain-containing protein 88B	1	AALQGQLQHLEGQLGSLQGR	AALQGQLQHLEGQLGSLQGR	3	AALQGQLQHLEGQLGSLQGR3	37903.1	3820.23	33695.5	21535.6	36125.6	30932.2	35061.3	44200.4
Q03001	Q03001;Q03001-8;Q03001-14	DYST_HUMAN	DST	Dystonin	1	AALQLQLNTIK	AALQLQLNTIK	2	AALQLQLNTIK2	7965.81	5319.6	15290.2	12953.2	8362.66	9384.95	11692.4	10425.8
O96013	O96013;O96013-2;O96013-3;O96013-4	PAK4_HUMAN	PAK4	Serine/threonine-protein kinase PAK 4	1	AALQLVVDPGDPR	AALQLVVDPGDPR	2	AALQLVVDPGDPR2	8098.55	3241.3	14500	14564.4	9502.98	6187.47	5380.62	9853.67
Q8WZA9	Q8WZA9	IRGQ_HUMAN	IRGQ	Immunity-related GTPase family Q protein	1	AALQSQAEALR	AALQSQAEALR	2	AALQSQAEALR2	91897.3	79645.9	80905.9	88153	85681.9	82633.8	80967.6	87369.5
Q8WZA9	Q8WZA9	IRGQ_HUMAN	IRGQ	Immunity-related GTPase family Q protein	1	AALQSQAEALRR	AALQSQAEALRR	2	AALQSQAEALRR2	869.253		2008.48		1064.04	645.975	598.661	2054.64
Q8WZA9	Q8WZA9	IRGQ_HUMAN	IRGQ	Immunity-related GTPase family Q protein	1	AALQSQAEALRR	AALQSQAEALRR	3	AALQSQAEALRR3	4066.57	1733.01	9172.73	5476.32		5474.35	4009.84	5761.99
Q96MT8-3	Q96MT8;Q96MT8-2;Q96MT8-3;Q96MT8-4	CEP63_HUMAN	CEP63	Isoform 3 of Centrosomal protein of 63 kDa	1	AALQSQENLIHEAR	AALQSQENLIHEAR	2	AALQSQENLIHEAR2	232.559	0	1272.53	258.809	2062.96	1519.64	1014.19	905.911
Q96MT8-3	Q96MT8;Q96MT8-2;Q96MT8-3;Q96MT8-4	CEP63_HUMAN	CEP63	Isoform 3 of Centrosomal protein of 63 kDa	1	AALQSQENLIHEAR	AALQSQENLIHEAR	3	AALQSQENLIHEAR3				4037.89	1711.62	1168.77	1947.31	2605.73
O43524	O43524;O43524-2	FOXO3_HUMAN	FOXO3	Forkhead box protein O3	1	AALQTAPESADDSPSQLSK	AALQTAPESADDSPSQLSK	2	AALQTAPESADDSPSQLSK2	52322.6	51379.2	54429.5	49107.4	55764.2	54990.4	58151.2	59386.4
Q9H2Y7;Q9H2Y7-2	Q9H2Y7;Q9H2Y7-2	ZN106_HUMAN	ZNF106	Zinc finger protein 106	1	AALQTAYVEVQR	AALQTAYVEVQR	2	AALQTAYVEVQR2	7793.11	2747.92	6701.97	1699.61	3081.63	8232.86	7964.28	5323.46
P62910	P62910	RL32_HUMAN	RPL32	60S ribosomal protein L32	1	AALRPLVK	AALRPLVK	2	AALRPLVK2	739951	419880	715460	472975	753967	715871	412390	96749.3
P62910	P62910	RL32_HUMAN	RPL32	60S ribosomal protein L32	1	AALRPLVKPK	AALRPLVKPK	2	AALRPLVKPK2	9287.97	9468.46	9632.08	4940.77	11861.1	11536.7	11719.5	18707.6
Q9UNQ2	Q9UNQ2	DIM1_HUMAN	DIMT1	Probable dimethyladenosine transferase	1	AALRPTDVVLEVGPGTGNMTVK	AALRPTDVVLEVGPGTGNMTVK	3	AALRPTDVVLEVGPGTGNMTVK3	46729.8	4024.44	44629.3	5577.64	48340.9	37714.1	31579.3	49462.9
Q9UNQ2	Q9UNQ2	DIM1_HUMAN	DIMT1	Probable dimethyladenosine transferase	1	AALRPTDVVLEVGPGTGNMTVK	AALRPTDVVLEVGPGTGNM(UniMod:35)TVK	3	AALRPTDVVLEVGPGTGNM(UniMod:35)TVK3	3417.05	154.562	2082.79	1780.98	3435.12	2155.8	1801.91	3660.34
P78527	P78527;P78527-2	PRKDC_HUMAN	PRKDC	DNA-dependent protein kinase catalytic subunit	1	AALSALESFLK	AALSALESFLK	2	AALSALESFLK2	297727	268160	259550	248717	353010	352848	277114	219145
O95831	O95831;O95831-3;O95831-4	AIFM1_HUMAN	AIFM1	Apoptosis-inducing factor 1, mitochondrial	1	AALSASEGEEVPQDK	AALSASEGEEVPQDK	2	AALSASEGEEVPQDK2	316643	282762	335612	271907	368399	354820	364560	401681
Q04637-8	Q04637;Q04637-3;Q04637-4;Q04637-5;Q04637-6;Q04637-7;Q04637-8;Q04637-9	IF4G1_HUMAN	EIF4G1	Isoform 8 of Eukaryotic translation initiation factor 4 gamma 1	1	AALSEEELEK	AALSEEELEK	2	AALSEEELEK2	430215	615409	457738	620277	379794	373804	366916	261352
Q04637-8	Q04637;Q04637-3;Q04637-4;Q04637-5;Q04637-6;Q04637-7;Q04637-8;Q04637-9	IF4G1_HUMAN	EIF4G1	Isoform 8 of Eukaryotic translation initiation factor 4 gamma 1	1	AALSEEELEKK	AALSEEELEKK	2	AALSEEELEKK2	2047.8	3351.26	3712.37	1579.76	2491.1		9045.82	40580.5
Q04637-8	Q04637;Q04637-3;Q04637-4;Q04637-5;Q04637-6;Q04637-7;Q04637-8;Q04637-9	IF4G1_HUMAN	EIF4G1	Isoform 8 of Eukaryotic translation initiation factor 4 gamma 1	1	AALSEEELEKK	AALSEEELEKK	3	AALSEEELEKK3	259.672		563.047				1422.97	2855.23
O43432;O43432-3	O43432;O43432-3;O43432-4	IF4G3_HUMAN	EIF4G3	Eukaryotic translation initiation factor 4 gamma 3	1	AALSEEELER	AALSEEELER	2	AALSEEELER2	9392.92		14247.7	12603.7	16366.7	11511.1	10032.8	10897.5
O43432;O43432-3	O43432;O43432-3;O43432-4	IF4G3_HUMAN	EIF4G3	Eukaryotic translation initiation factor 4 gamma 3	1	AALSEEELERK	AALSEEELERK	2	AALSEEELERK2			2187.37		960.747			920.783
Q13362;Q13362-2;Q13362-3;Q13362-4	Q13362;Q13362-2;Q13362-3;Q13362-4;Q13362-5	2A5G_HUMAN	PPP2R5C	Serine/threonine-protein phosphatase 2A 56 kDa regulatory subunit gamma isoform	1	AALSEMVEYITHNR	AALSEMVEYITHNR	2	AALSEMVEYITHNR2	14884.4	2955.59	12250.2	2433.78	13920.6	11407.1	11086.7	19726.2
Q13362;Q13362-2;Q13362-3;Q13362-4	Q13362;Q13362-2;Q13362-3;Q13362-4;Q13362-5	2A5G_HUMAN	PPP2R5C	Serine/threonine-protein phosphatase 2A 56 kDa regulatory subunit gamma isoform	1	AALSEMVEYITHNR	AALSEMVEYITHNR	3	AALSEMVEYITHNR3	25546.8	24780.5	23419.1	6291.09	20456.5	8000.93	13009.3	11200.9
O95714	O95714	HERC2_HUMAN	HERC2	E3 ubiquitin-protein ligase HERC2	1	AALSFAFAFLR	AALSFAFAFLR	2	AALSFAFAFLR2	1119.34				1712.06	1286.01	2975.16
Q9UIA9	Q9UIA9	XPO7_HUMAN	XPO7	Exportin-7	1	AALSGSYVNFGVFR	AALSGSYVNFGVFR	2	AALSGSYVNFGVFR2	44972.1	23494.8	40529.2	15841.1	42272.5	38725.4	38634.6	28328.1
P61201	P61201;P61201-2	CSN2_HUMAN	COPS2	COP9 signalosome complex subunit 2	1	AALSSFQK	AALSSFQK	2	AALSSFQK2	72765	43456.3	61408.5	51500.4	58896.6	52884.4	45655.9	34344.7
Q6Y7W6;Q6Y7W6-4;Q6Y7W6-5	Q6Y7W6;Q6Y7W6-3;Q6Y7W6-4;Q6Y7W6-5	GGYF2_HUMAN	GIGYF2	GRB10-interacting GYF protein 2	1	AALSSQQQQQLALLLQQFQTLK	AALSSQQQQQLALLLQQFQTLK	3	AALSSQQQQQLALLLQQFQTLK3	37703.4	5161.61	37799.8	19559.9	41005.8	38185.9	34398.4	46050.6
Q9P2G1	Q9P2G1	AKIB1_HUMAN	ANKIB1	Ankyrin repeat and IBR domain-containing protein 1	1	AALSSSELLELGDSLMR	AALSSSELLELGDSLMR	2	AALSSSELLELGDSLMR2	9791.69	10093.8	7325.05		10703.9	11385.4	9479.61	8802.82
P55084;P55084-2	P55084;P55084-2	ECHB_HUMAN	HADHB	Trifunctional enzyme subunit beta, mitochondrial	1	AALTGLLHR	AALTGLLHR	2	AALTGLLHR2	742246	882108	735579	565014	698965	724253	694248	506977
P52757;P52757-9	P52757;P52757-3;P52757-5;P52757-7;P52757-8;P52757-9	CHIO_HUMAN	CHN2	Beta-chimaerin	1	AALTHNDNHFNYEK	AALTHNDNHFNYEK	3	AALTHNDNHFNYEK3	2175.62	6203.77	1473.21		1893.45	2200.66	3953.1
Q9BUE6;Q9BUE6-2	Q9BUE6;Q9BUE6-2	ISCA1_HUMAN	ISCA1	Iron-sulfur cluster assembly 1 homolog, mitochondrial	1	AALTLTPSAVNK	AALTLTPSAVNK	2	AALTLTPSAVNK2	17848.9	67702.4	27901.2	82937.2	17583.5	25384	21930.9	6200.14
P15336;P15336-5	P15336;P15336-2;P15336-4;P15336-5	ATF2_HUMAN	ATF2	Cyclic AMP-dependent transcription factor ATF-2	1	AALTQQHPPVTNGDTVK	AALTQQHPPVTNGDTVK	2	AALTQQHPPVTNGDTVK2	1505.79		2062.93	1436.93	1935.09	1318.69	3185.27	2666.03
P15336;P15336-5	P15336;P15336-2;P15336-4;P15336-5	ATF2_HUMAN	ATF2	Cyclic AMP-dependent transcription factor ATF-2	1	AALTQQHPPVTNGDTVK	AALTQQHPPVTNGDTVK	3	AALTQQHPPVTNGDTVK3	4741.8	3202.07	2601.36	5247.73	4713.96	2164.21	4750.98	3425.9
Q9H6S0	Q9H6S0	YTDC2_HUMAN	YTHDC2	3'-5' RNA helicase YTHDC2	1	AALVAGMYPNLVHVDR	AALVAGMYPNLVHVDR	2	AALVAGMYPNLVHVDR2	1992.37	3268.98	4996.03	2391.55	4126.36	7372.69	3579.18	3258.41
Q9H6S0	Q9H6S0	YTDC2_HUMAN	YTHDC2	3'-5' RNA helicase YTHDC2	1	AALVAGMYPNLVHVDR	AALVAGMYPNLVHVDR	3	AALVAGMYPNLVHVDR3	28655.3	29719	28391.5	14307.7	25188.7	30892.8	23604.8	21572.4
Q9BS40	Q9BS40	LXN_HUMAN	LXN	Latexin	1	AALVAQNYINYQQGTPHR	AALVAQNYINYQQGTPHR	2	AALVAQNYINYQQGTPHR2	8057	1998.2	8694.18	827.52	13369.3	11505.3	8640.48	18874.5
Q9BS40	Q9BS40	LXN_HUMAN	LXN	Latexin	1	AALVAQNYINYQQGTPHR	AALVAQNYINYQQGTPHR	3	AALVAQNYINYQQGTPHR3	123050	111467	129984	123797	116401	113894	119788	112421
Q6PGP7	Q6PGP7	TTC37_HUMAN	TTC37	Tetratricopeptide repeat protein 37	1	AALVDYLDGK	AALVDYLDGK	2	AALVDYLDGK2	34925.5	89042.5	70191.2	67224.6	62385.6	62296.6	62769	36417.2
Q96L73;Q96L73-2;Q96L73-3	Q96L73;Q96L73-2;Q96L73-3	NSD1_HUMAN	NSD1	Histone-lysine N-methyltransferase, H3 lysine-36 specific	1	AALVMDLIDLTPR	AALVMDLIDLTPR	2	AALVMDLIDLTPR2	6872.25	2374.79	2931.49		5597.34	3968.45	5095.19	6332.12
O76024	O76024	WFS1_HUMAN	WFS1	Wolframin	1	AALVMYWK	AALVMYWK	2	AALVMYWK2	37378	20433.7	24538.4	21088.7	17388.2	16669.6	9519.27	16106.8
P54886-2	P54886;P54886-2	P5CS_HUMAN	ALDH18A1	Isoform Short of Delta-1-pyrroline-5-carboxylate synthase	1	AALWALQGGTSVVIANGTHPK	AALWALQGGTSVVIANGTHPK	2	AALWALQGGTSVVIANGTHPK2	1749.85	778.897	2121.24		2727.83	2272.85	3358	934.304
P54886-2	P54886;P54886-2	P5CS_HUMAN	ALDH18A1	Isoform Short of Delta-1-pyrroline-5-carboxylate synthase	1	AALWALQGGTSVVIANGTHPK	AALWALQGGTSVVIANGTHPK	3	AALWALQGGTSVVIANGTHPK3	115050	84519.1	107809	31885.2	110608	89544.8	111303	85817.5
Q9NS69	Q9NS69	TOM22_HUMAN	TOMM22	Mitochondrial import receptor subunit TOM22 homolog	1	AALWIGTTSFMILVLPVVFETEK	AALWIGTTSFMILVLPVVFETEK	3	AALWIGTTSFMILVLPVVFETEK3	2034.96	2657.9		4137.36	1259.4		2472.86	1382.55
Q9UJX2	Q9UJX2;Q9UJX2-3	CDC23_HUMAN	CDC23	Cell division cycle protein 23 homolog	1	AALYFQR	AALYFQR	2	AALYFQR2	24451.2	22962.4	17910.6	20187.5	16571.7	13495.8	15788.1	11529.5
O43303;O43303-2	O43303;O43303-2	CP110_HUMAN	CCP110	Centriolar coiled-coil protein of 110 kDa	1	AALYGIHDIFFVMDAAER	AALYGIHDIFFVMDAAER	3	AALYGIHDIFFVMDAAER3	3302.5		3761.11	1867.5	6257.38	3761.53	3773.64	7256.61
O95248-5	O95248;O95248-4;O95248-5	MTMR5_HUMAN	SBF1	Isoform 5 of Myotubularin-related protein 5	1	AALYILGDK	AALYILGDK	2	AALYILGDK2	21645.2	19471.9	25236.1	16467.8	20035.3	20673	14846	18725.1
Q9HAU5	Q9HAU5	RENT2_HUMAN	UPF2	Regulator of nonsense transcripts 2	1	AAMDFCMNMNTK	AAMDFC(UniMod:4)MNMNTK	2	AAMDFC(UniMod:4)MNMNTK2	8535.47	5833.6	6404.6	9077.09	7437.55	8973.8	6464.43	5162.32
Q9ULV0;Q9ULV0-2	Q9ULV0;Q9ULV0-2	MYO5B_HUMAN	MYO5B	Unconventional myosin-Vb	1	AAMDMTVFLK	AAMDMTVFLK	2	AAMDMTVFLK2	20209.8	4323.9	16528.2	17883.9	22592.7	25606.4	22086.8	16889.8
Q16891;Q16891-2;Q16891-4	Q16891;Q16891-2;Q16891-3;Q16891-4	MIC60_HUMAN	IMMT	MICOS complex subunit MIC60	1	AAMDNSEIAGEK	AAMDNSEIAGEK	2	AAMDNSEIAGEK2	261656	275981	270904	276479	305014	295814	289501	261043
Q16891;Q16891-2;Q16891-4	Q16891;Q16891-2;Q16891-3;Q16891-4	MIC60_HUMAN	IMMT	MICOS complex subunit MIC60	1	AAMDNSEIAGEK	AAM(UniMod:35)DNSEIAGEK	2	AAM(UniMod:35)DNSEIAGEK2	20033.2	23685	25799	31594.9	21939.9	9156.3	16946.9	13966.9
Q16891;Q16891-2;Q16891-4	Q16891;Q16891-2;Q16891-3;Q16891-4	MIC60_HUMAN	IMMT	MICOS complex subunit MIC60	1	AAMDNSEIAGEKK	AAMDNSEIAGEKK	2	AAMDNSEIAGEKK2							796.219	4384.05
Q16891;Q16891-2;Q16891-4	Q16891;Q16891-2;Q16891-3;Q16891-4	MIC60_HUMAN	IMMT	MICOS complex subunit MIC60	1	AAMDNSEIAGEKK	AAMDNSEIAGEKK	3	AAMDNSEIAGEKK3								6148.03
Q08211	Q08211;Q08211-2	DHX9_HUMAN	DHX9	ATP-dependent RNA helicase A	1	AAMEALVVEVTK	AAMEALVVEVTK	2	AAMEALVVEVTK2	499388	761547	487489	626321	494487	490045	471172	435455
Q08211	Q08211;Q08211-2	DHX9_HUMAN	DHX9	ATP-dependent RNA helicase A	1	AAMEALVVEVTK	AAM(UniMod:35)EALVVEVTK	2	AAM(UniMod:35)EALVVEVTK2	8700.85	9443.43	12489.5	11032.9	16272.7	9475.46	12820.1	9121
Q9UPR0	Q9UPR0;Q9UPR0-2;Q9UPR0-3	PLCL2_HUMAN	PLCL2	Inactive phospholipase C-like protein 2	1	AAMEFHEHLHSIGTK	AAMEFHEHLHSIGTK	3	AAMEFHEHLHSIGTK3	5220.39	1915.75	4186.55	2223.98	2953.8	4400.09	3716.83	2530.18
Q9Y490	Q9Y490	TLN1_HUMAN	TLN1	Talin-1	1	AAMEPIVISAK	AAMEPIVISAK	2	AAMEPIVISAK2	28486.9	178620	45799	177522	33597.5	14503.1	31780.8	46979.6
Q9Y490	Q9Y490	TLN1_HUMAN	TLN1	Talin-1	1	AAMEPIVISAK	AAM(UniMod:35)EPIVISAK	2	AAM(UniMod:35)EPIVISAK2	21025.1	15283.1	22072.3	20456.7	8718.79	32106.8	15099.8	25306
O60725	O60725	ICMT_HUMAN	ICMT	Protein-S-isoprenylcysteine O-methyltransferase	1	AAMFTAGSNFNHVVQNEK	AAMFTAGSNFNHVVQNEK	2	AAMFTAGSNFNHVVQNEK2	1119.77	344.255	2111.39	52.156	1248.36	1434.96	569.11	180.981
O60725	O60725	ICMT_HUMAN	ICMT	Protein-S-isoprenylcysteine O-methyltransferase	1	AAMFTAGSNFNHVVQNEK	AAMFTAGSNFNHVVQNEK	3	AAMFTAGSNFNHVVQNEK3	20343.6	11711.7	15565.1	15779.6	9732.1	16312	13854.3	11602.8
Q8IZ69	Q8IZ69	TRM2A_HUMAN	TRMT2A	tRNA (uracil-5-)-methyltransferase homolog A	1	AAMGNFVDLCR	AAMGNFVDLC(UniMod:4)R	2	AAMGNFVDLC(UniMod:4)R2	59439.1	76225.7	59124.2	45657.3	42340	42652.8	38495	44042.6
Q96G03	Q96G03	PGM2_HUMAN	PGM2	Phosphoglucomutase-2	1	AAMGPGISR	AAMGPGISR	2	AAMGPGISR2	73010.4	60616.9	64716.3	83015.3	72764.9	68088.6	68550.3	61598.5
P14923	P14923	PLAK_HUMAN	JUP	Junction plakoglobin	1	AAMIVNQLSK	AAMIVNQLSK	2	AAMIVNQLSK2	24715	26363.5	27217.8		21071.1	24189.5	31142.4	21257.8
P63010;P63010-2;Q10567;Q10567-2;Q10567-3	Q10567;Q10567-2;Q10567-3;Q10567-4;P63010;P63010-2;P63010-3	AP1B1_HUMAN;AP2B1_HUMAN	AP1B1;AP2B1	AP-2 complex subunit beta	0	AAMIWIVGEYAER	AAMIWIVGEYAER	2	AAMIWIVGEYAER2	266572	274146	255474	224506	263351	249969	244904	222668
P63010;P63010-2;Q10567;Q10567-2;Q10567-3	Q10567;Q10567-2;Q10567-3;Q10567-4;P63010;P63010-2;P63010-3	AP1B1_HUMAN;AP2B1_HUMAN	AP1B1;AP2B1	AP-2 complex subunit beta	0	AAMIWIVGEYAER	AAMIWIVGEYAER	3	AAMIWIVGEYAER3	3395.69		7295.21	5334.08	3412.13	2814.23	3251.01	2438.43
P63010;P63010-2;Q10567;Q10567-2;Q10567-3	Q10567;Q10567-2;Q10567-3;Q10567-4;P63010;P63010-2;P63010-3	AP1B1_HUMAN;AP2B1_HUMAN	AP1B1;AP2B1	AP-2 complex subunit beta	0	AAMIWIVGEYAER	AAM(UniMod:35)IWIVGEYAER	2	AAM(UniMod:35)IWIVGEYAER2	11007.5	12243.1	14330.4	7748.37	13307.4	7819.56	13085.2	17993.5
Q15596	Q15596	NCOA2_HUMAN	NCOA2	Nuclear receptor coactivator 2	1	AAMKPGWEDLVR	AAMKPGWEDLVR	3	AAMKPGWEDLVR3	4036.84	3561.95	1048.43		2673.36	5160.28	5247.57	10913.9
Q14191	Q14191	WRN_HUMAN	WRN	Werner syndrome ATP-dependent helicase	1	AAMLAPLLEVIK	AAMLAPLLEVIK	2	AAMLAPLLEVIK2	19116.8	26507.8	18968.7	12101.5	13077.5	17254.5	16940.4	17487.2
O15111	O15111	IKKA_HUMAN	CHUK	Inhibitor of nuclear factor kappa-B kinase subunit alpha	1	AAMLSLLR	AAMLSLLR	2	AAMLSLLR2	16173.4	11651.3	12451.7	12748.9	21359.5	24162.4	19950.1	22445.6
O14920;O14920-2	O14920;O14920-2;O14920-4	IKKB_HUMAN	IKBKB	Inhibitor of nuclear factor kappa-B kinase subunit beta	1	AAMMNLLR	AAMMNLLR	2	AAMMNLLR2	26896.9	10965.1	30780	29305.8	32838.9	26677.9	30018.9	30508.6
Q9P0K7;Q9P0K7-2;Q9P0K7-3	Q9P0K7;Q9P0K7-2;Q9P0K7-3;Q9P0K7-4	RAI14_HUMAN	RAI14	Ankycorbin	1	AAMTDAMVPR	AAMTDAMVPR	2	AAMTDAMVPR2	5848.59	18284.6		12915.5	11783.2	10839.2	19657.5	17951.3
Q9BTW9	Q9BTW9;Q9BTW9-4	TBCD_HUMAN	TBCD	Tubulin-specific chaperone D	1	AAMTSLMDLTLLLAR	AAMTSLMDLTLLLAR	2	AAMTSLMDLTLLLAR2
Q9BTW9	Q9BTW9;Q9BTW9-4	TBCD_HUMAN	TBCD	Tubulin-specific chaperone D	1	AAMTSLMDLTLLLAR	AAMTSLMDLTLLLAR	3	AAMTSLMDLTLLLAR3			647.918		364.837	291.267		222.475
Q9Y2V7	Q9Y2V7;Q9Y2V7-2	COG6_HUMAN	COG6	Conserved oligomeric Golgi complex subunit 6	1	AAMVQFDR	AAMVQFDR	2	AAMVQFDR2	6210.09	17954.8	18593.6	12201.9	15028.2	14813.5		9088.19
Q9NX74	Q9NX74	DUS2L_HUMAN	DUS2	tRNA-dihydrouridine(20) synthase [NAD(P)+]-like	1	AAMWNPSIFLK	AAMWNPSIFLK	2	AAMWNPSIFLK2	29286.5	10118.3	25611	18315.7	20233.4	16367.2	21897.3	17226.4
Q6KC79	Q6KC79;Q6KC79-2;Q6KC79-3	NIPBL_HUMAN	NIPBL	Nipped-B-like protein	1	AAMYDIISSPSK	AAMYDIISSPSK	2	AAMYDIISSPSK2	17537.9	30604.3	18733.9	14099	14155.3	12046.7	13963.8	9180.41
Q8NE71	Q8NE71;Q8NE71-2	ABCF1_HUMAN	ABCF1	ATP-binding cassette sub-family F member 1	1	AANAAENDFSVSQAEMSSR	AANAAENDFSVSQAEMSSR	2	AANAAENDFSVSQAEMSSR2	31142.5	20653.4	32684.9	14376.5	38390.5	35570.9	9499.35	29424.2
Q8NE71	Q8NE71;Q8NE71-2	ABCF1_HUMAN	ABCF1	ATP-binding cassette sub-family F member 1	1	AANAAENDFSVSQAEMSSR	AANAAENDFSVSQAEM(UniMod:35)SSR	2	AANAAENDFSVSQAEM(UniMod:35)SSR2	1425.32	0	1761.06	176.952		1480.92	712.935
Q8TEQ0	Q8TEQ0;Q8TEQ0-2	SNX29_HUMAN	SNX29	Sorting nexin-29	1	AANAFHVYQVYIR	AANAFHVYQVYIR	2	AANAFHVYQVYIR2	3520.72	4742.19	5949.95		3263.54	5568.31	4819.95	3232.39
Q8TEQ0	Q8TEQ0;Q8TEQ0-2	SNX29_HUMAN	SNX29	Sorting nexin-29	1	AANAFHVYQVYIR	AANAFHVYQVYIR	3	AANAFHVYQVYIR3	9041.93	1603.03	6073.1	1437.37	7565.02	8815.11	5375.51	5615.25
P42765	P42765	THIM_HUMAN	ACAA2	3-ketoacyl-CoA thiolase, mitochondrial	1	AANDAGYFNDEMAPIEVK	AANDAGYFNDEMAPIEVK	2	AANDAGYFNDEMAPIEVK2	367175	357993	381757	372104	391327	403962	386390	393185
P42765	P42765	THIM_HUMAN	ACAA2	3-ketoacyl-CoA thiolase, mitochondrial	1	AANDAGYFNDEMAPIEVK	AANDAGYFNDEMAPIEVK	3	AANDAGYFNDEMAPIEVK3	22270.9	4062.28	17003.2		12077.7	15200.4	16518.5	17316.1
P42765	P42765	THIM_HUMAN	ACAA2	3-ketoacyl-CoA thiolase, mitochondrial	1	AANDAGYFNDEMAPIEVK	AANDAGYFNDEM(UniMod:35)APIEVK	2	AANDAGYFNDEM(UniMod:35)APIEVK2	19086.2	15791.1	15102.9	14104.3	19975.5	19598.4	14599.3	11335.4
O60449;O60449-2	O60449;O60449-2;O60449-3	LY75_HUMAN	LY75	Lymphocyte antigen 75	1	AANDPFTIVHGNTGK	AANDPFTIVHGNTGK	2	AANDPFTIVHGNTGK2	6581.94	963.526	4461.77		6033.84	8067.73	17624.5	8462.26
O60449;O60449-2	O60449;O60449-2;O60449-3	LY75_HUMAN	LY75	Lymphocyte antigen 75	1	AANDPFTIVHGNTGK	AANDPFTIVHGNTGK	3	AANDPFTIVHGNTGK3	18923.5	6306.7	17013.5	5171.58	18913.6	23125	18987.7	17354.4
Q86V48	Q86V48;Q86V48-2;Q86V48-3	LUZP1_HUMAN	LUZP1	Leucine zipper protein 1	1	AANGLEADNSCPNSK	AANGLEADNSC(UniMod:4)PNSK	2	AANGLEADNSC(UniMod:4)PNSK2	686.49		289.856		1447.02	431.712	737.872	2631.15
P25787	P25787	PSA2_HUMAN	PSMA2	Proteasome subunit alpha type-2	1	AANGVVLATEK	AANGVVLATEK	2	AANGVVLATEK2	412032	350628	388541	345835	355309	317703	342719	266045
Q8NEZ5	Q8NEZ5	FBX22_HUMAN	FBXO22	F-box only protein 22	1	AANIPEHNTIGFMFACVGR	AANIPEHNTIGFMFAC(UniMod:4)VGR	3	AANIPEHNTIGFMFAC(UniMod:4)VGR3	5608.74	6467.44	8085.68	24514.4	12495.8	7373.66	15150.9	6890.51
Q92581-2	Q92581;Q92581-2;Q92581-3	SL9A6_HUMAN	SLC9A6	Isoform 2 of Sodium/hydrogen exchanger 6	1	AANIYPLSLLLNLGR	AANIYPLSLLLNLGR	2	AANIYPLSLLLNLGR2	8174.44		5847.35	5674.76		5725.23	6063.04	6360.15
Q8WXI9	Q8WXI9	P66B_HUMAN	GATAD2B	Transcriptional repressor p66-beta	1	AANLEMFK	AANLEMFK	2	AANLEMFK2	21745.7	15290.8	25462.6	11381	23365.6	14730.4	19642.6	28662.8
Q86Y07	Q86Y07;Q86Y07-2;Q86Y07-3;Q86Y07-4;Q86Y07-5	VRK2_HUMAN	VRK2	Serine/threonine-protein kinase VRK2	1	AANLLLGYK	AANLLLGYK	2	AANLLLGYK2	4603.14	4298.6	5334.92	6187.2	3988.18	1517.51	4776.84	2709.06
Q9Y4P8;Q9Y4P8-4	Q9Y4P8;Q9Y4P8-2;Q9Y4P8-3;Q9Y4P8-4;Q9Y4P8-5;Q9Y4P8-6	WIPI2_HUMAN	WIPI2	WD repeat domain phosphoinositide-interacting protein 2	1	AANMIPAHDSPLAALAFDASGTK	AANMIPAHDSPLAALAFDASGTK	3	AANMIPAHDSPLAALAFDASGTK3	52238.2	14644.3	48186	15096.4	48393.6	61026.6	55771.4	50918.3
P46063	P46063	RECQ1_HUMAN	RECQL	ATP-dependent DNA helicase Q1	1	AANMLQQSGSK	AANMLQQSGSK	2	AANMLQQSGSK2	103794	49972.6	82082.8	101724	110290	86242.1	77848.4	48084.8
P08574	P08574	CY1_HUMAN	CYC1	Cytochrome c1, heme protein, mitochondrial	1	AANNGALPPDLSYIVR	AANNGALPPDLSYIVR	2	AANNGALPPDLSYIVR2	88546	65653.9	102695	103858	107091	100794	109991	76407.9
Q9BV44	Q9BV44	THUM3_HUMAN	THUMPD3	THUMP domain-containing protein 3	1	AANNIASLLTK	AANNIASLLTK	2	AANNIASLLTK2	56003.6	52073.2	59247	67981.2	74079.6	72478.9	60720.1	65208.1
Q15042	Q15042;Q15042-3;Q15042-4	RB3GP_HUMAN	RAB3GAP1	Rab3 GTPase-activating protein catalytic subunit	1	AANPGCSLEDFVR	AANPGC(UniMod:4)SLEDFVR	2	AANPGC(UniMod:4)SLEDFVR2	79050.6	112323	106549	117575	97360.1	94865.9	103286	87966.6
Q8IY81	Q8IY81	SPB1_HUMAN	FTSJ3	pre-rRNA 2'-O-ribose RNA methyltransferase FTSJ3	1	AANPVDFLSK	AANPVDFLSK	2	AANPVDFLSK2	21787	49700.2	26153	83281.1	30733.9	19889.1	21872.5	16596.9
Q9Y4L1	Q9Y4L1	HYOU1_HUMAN	HYOU1	Hypoxia up-regulated protein 1	1	AANSLEAFIFETQDK	AANSLEAFIFETQDK	2	AANSLEAFIFETQDK2	277492	209623	236270	263023	309711	312320	294708	264865
Q9Y4L1	Q9Y4L1	HYOU1_HUMAN	HYOU1	Hypoxia up-regulated protein 1	1	AANSLEAFIFETQDK	AANSLEAFIFETQDK	3	AANSLEAFIFETQDK3	306974	322891	298369	323906	231836	233710	224191	253384
P50750;P50750-2	P50750;P50750-2	CDK9_HUMAN	CDK9	Cyclin-dependent kinase 9	1	AANVLITR	AANVLITR	2	AANVLITR2	22242.4	12994.1	24484.3	21954.7	17194.1	22377	16052.7	18094.3
Q9Y6E0;Q9Y6E0-2	Q9Y6E0;Q9Y6E0-2	STK24_HUMAN	STK24	Serine/threonine-protein kinase 24	1	AANVLLSEHGEVK	AANVLLSEHGEVK	2	AANVLLSEHGEVK2	97342	88265.6	96350.8	75885.6	108856	118965	126293	116244
Q9Y6E0;Q9Y6E0-2	Q9Y6E0;Q9Y6E0-2	STK24_HUMAN	STK24	Serine/threonine-protein kinase 24	1	AANVLLSEHGEVK	AANVLLSEHGEVK	3	AANVLLSEHGEVK3	93272.5	85127.9	83623.1	96717.4	87506.2	69980.6	65588.9	75562
O00506;Q9P289	O00506;O00506-2;O00506-3;Q9P289;Q9P289-2;Q9P289-3	STK25_HUMAN;STK26_HUMAN	STK25;STK26	Serine/threonine-protein kinase 25	0	AANVLLSEQGDVK	AANVLLSEQGDVK	2	AANVLLSEQGDVK2	231506	199332	240969	173698	201909	218482	251114	243666
P07948;P07948-2	P07948;P07948-2	LYN_HUMAN	LYN	Tyrosine-protein kinase Lyn	1	AANVLVSESLMCK	AANVLVSESLMC(UniMod:4)K	2	AANVLVSESLMC(UniMod:4)K2	55591.8	44058.2	63617.9	31794.7	52991.4	65292.2	64238.6	29457.8
O75489	O75489	NDUS3_HUMAN	NDUFS3	NADH dehydrogenase [ubiquinone] iron-sulfur protein 3, mitochondrial	1	AANWYER	AANWYER	2	AANWYER2	125595	180703	128255	145033	129905	119450	130165	109801
Q8ND04;Q8ND04-2	Q8ND04;Q8ND04-2	SMG8_HUMAN	SMG8	Protein SMG8	1	AANYDFYQLLEEK	AANYDFYQLLEEK	2	AANYDFYQLLEEK2	18528.6	7891.34	13322.1	16803.2	14186.1	16554	11914.6	12875.3
Q6F5E8	Q6F5E8;Q6F5E8-2	CARL2_HUMAN	CARMIL2	Capping protein, Arp2/3 and myosin-I linker protein 2	1	AAPAALQLFLSR	AAPAALQLFLSR	2	AAPAALQLFLSR2	12623.3		20353.2	13160.2	24234.6	16769.6	17444.5	18009.2
Q8NCN4	Q8NCN4	RN169_HUMAN	RNF169	E3 ubiquitin-protein ligase RNF169	1	AAPAEPDFIFR	AAPAEPDFIFR	2	AAPAEPDFIFR2	28289.7	31241.6	32427.9	10722.9	28969.3	22756.9	23811.7	31019.5
Q9UBP6	Q9UBP6	TRMB_HUMAN	METTL1	tRNA (guanine-N(7)-)-methyltransferase	1	AAPAGGFQNIACLR	AAPAGGFQNIAC(UniMod:4)LR	2	AAPAGGFQNIAC(UniMod:4)LR2	227642	129382	250121	252096	242231	225387	243113	235162
Q86Y37	Q86Y37;Q86Y37-2	CACL1_HUMAN	CACUL1	CDK2-associated and cullin domain-containing protein 1	1	AAPAPTASSTININTSTSK	AAPAPTASSTININTSTSK	2	AAPAPTASSTININTSTSK2	1290.66		3980.95	4130.1	3923.92	3576.82	6443.25	4589.39
Q14244	Q14244;Q14244-2;Q14244-3;Q14244-4;Q14244-5;Q14244-6;Q14244-7	MAP7_HUMAN	MAP7	Ensconsin	1	AAPAQVRPPSPGNIRPVK	AAPAQVRPPSPGNIRPVK	3	AAPAQVRPPSPGNIRPVK3	1920.14		1612.48	1786.76	1844.31	990.061	3340.82	5061.02
Q8NF37	Q8NF37	PCAT1_HUMAN	LPCAT1	Lysophosphatidylcholine acyltransferase 1	1	AAPASSAGASDAR	AAPASSAGASDAR	2	AAPASSAGASDAR2	21522.7	16843.2	11089.6		22509.3	17784.7	25960.2	25930.7
Q9UKV3;Q9UKV3-5	Q9UKV3;Q9UKV3-2;Q9UKV3-3;Q9UKV3-5	ACINU_HUMAN	ACIN1	Apoptotic chromatin condensation inducer in the nucleus	1	AAPCIYWLPLTDSQIVQK	AAPC(UniMod:4)IYWLPLTDSQIVQK	2	AAPC(UniMod:4)IYWLPLTDSQIVQK2	172251	100777	156944	82095	161874	157284	163133	174365
Q9UKV3;Q9UKV3-5	Q9UKV3;Q9UKV3-2;Q9UKV3-3;Q9UKV3-5	ACINU_HUMAN	ACIN1	Apoptotic chromatin condensation inducer in the nucleus	1	AAPCIYWLPLTDSQIVQK	AAPC(UniMod:4)IYWLPLTDSQIVQK	3	AAPC(UniMod:4)IYWLPLTDSQIVQK3	47581.6	38556	47436.2	57848	41770.8	41261	47989	55725.8
Q9UHJ6	Q9UHJ6	SHPK_HUMAN	SHPK	Sedoheptulokinase	1	AAPDDPSGFAVLASCAR	AAPDDPSGFAVLASC(UniMod:4)AR	2	AAPDDPSGFAVLASC(UniMod:4)AR2	23995.7	4237.57	20871.4	10152.3	25757.5	14685.7	9929.64	26112.5
Q99856	Q99856	ARI3A_HUMAN	ARID3A	AT-rich interactive domain-containing protein 3A	1	AAPDEDREPESAR	AAPDEDREPESAR	3	AAPDEDREPESAR3	5961.99	18587.2	14978.3	18013.6	12640.1	5867.96	9890.99	18128
Q96GQ7	Q96GQ7	DDX27_HUMAN	DDX27	Probable ATP-dependent RNA helicase DDX27	1	AAPDILIATPGR	AAPDILIATPGR	2	AAPDILIATPGR2	8242.03	52460.1	13803.2	32044	8781.88	5432.34	10167.5	3392.97
Q8TF72	Q8TF72	SHRM3_HUMAN	SHROOM3	Protein Shroom3	1	AAPDLGSHLDR	AAPDLGSHLDR	2	AAPDLGSHLDR2	3240.83			5528.38	634.214		2526.56	4960.38
P31146	P31146	COR1A_HUMAN	CORO1A	Coronin-1A	1	AAPEASGTPSSDAVSR	AAPEASGTPSSDAVSR	2	AAPEASGTPSSDAVSR2	1430040	1976830	1483200	1865660	1500840	1470240	1602470	1497250
P31146	P31146	COR1A_HUMAN	CORO1A	Coronin-1A	1	AAPEASGTPSSDAVSR	AAPEASGTPSSDAVSR	3	AAPEASGTPSSDAVSR3	30543.6	38835.8	24605.2	38438.6	19901.2	25523.7	12621.9	22674.9
P31146	P31146	COR1A_HUMAN	CORO1A	Coronin-1A	1	AAPEASGTPSSDAVSRLEEEMRK	AAPEASGTPSSDAVSRLEEEMRK	3	AAPEASGTPSSDAVSRLEEEMRK3	2897.23		6527.95	2220.62	3690.78	2506.4	2874.89	5197.28
Q96JP5	Q96JP5;Q96JP5-2	ZFP91_HUMAN	ZFP91	E3 ubiquitin-protein ligase ZFP91	1	AAPEEPQQRPPEAVAAAPAGTTSSR	AAPEEPQQRPPEAVAAAPAGTTSSR	3	AAPEEPQQRPPEAVAAAPAGTTSSR3	14618.8	16582.3	18085.1	20005.1	30529.5	35587	10210	9020.86
Q92947	Q92947;Q92947-2	GCDH_HUMAN	GCDH	Glutaryl-CoA dehydrogenase, mitochondrial	1	AAPEMVSLLK	AAPEMVSLLK	2	AAPEMVSLLK2	115159	332285	106079	345125	93639	98773	97163.3	66558.3
A0FGR8-2	A0FGR8-2	ESYT2_HUMAN	ESYT2	Isoform 2 of Extended synaptotagmin-2	1	AAPENPGGVLSVELPGLLAQLAR	AAPENPGGVLSVELPGLLAQLAR	2	AAPENPGGVLSVELPGLLAQLAR2	1424.5		544.433	542.622	1326.64	404.513	1120.77	996.021
A0FGR8-2	A0FGR8-2	ESYT2_HUMAN	ESYT2	Isoform 2 of Extended synaptotagmin-2	1	AAPENPGGVLSVELPGLLAQLAR	AAPENPGGVLSVELPGLLAQLAR	3	AAPENPGGVLSVELPGLLAQLAR3	3924.79		642.049		2518.03	1895.09	1293.44	1227.95
Q96BH1	Q96BH1	RNF25_HUMAN	RNF25	E3 ubiquitin-protein ligase RNF25	1	AAPEPQQPMELYQPSAESLR	AAPEPQQPMELYQPSAESLR	2	AAPEPQQPMELYQPSAESLR2	14446.8	4491.26	19175	6256.56	23585.6	16074.4	27052.3	18278.9
Q15181	Q15181	IPYR_HUMAN	PPA1	Inorganic pyrophosphatase	1	AAPFSLEYR	AAPFSLEYR	2	AAPFSLEYR2	1261050	2877860	1154080	2641340	1226220	1488100	1417550	1467430
Q15233	Q15233;Q15233-2	NONO_HUMAN	NONO	Non-POU domain-containing octamer-binding protein	1	AAPGAEFAPNK	AAPGAEFAPNK	2	AAPGAEFAPNK2	652454	886191	724271	752382	656149	581182	567908	563781
Q15233	Q15233;Q15233-2	NONO_HUMAN	NONO	Non-POU domain-containing octamer-binding protein	1	AAPGAEFAPNKR	AAPGAEFAPNKR	2	AAPGAEFAPNKR2	196052	318071	261783	242799	258573	287468	283867	470503
Q15233	Q15233;Q15233-2	NONO_HUMAN	NONO	Non-POU domain-containing octamer-binding protein	1	AAPGAEFAPNKR	AAPGAEFAPNKR	3	AAPGAEFAPNKR3	224944	303034	220344	255151	175052	166046	171648	260824
Q5K4L6	Q5K4L6;Q5K4L6-2;Q5K4L6-3	S27A3_HUMAN	SLC27A3	Solute carrier family 27 member 3	1	AAPGAGDAAAGSGAEFAGGDGAAR	AAPGAGDAAAGSGAEFAGGDGAAR	2	AAPGAGDAAAGSGAEFAGGDGAAR2		702.648		521.609	1437.27		2374.29	1355.24
Q8N612;Q8N612-2	Q8N612;Q8N612-2	FHI1B_HUMAN	FHIP1B	FHF complex subunit HOOK interacting protein 1B	1	AAPGGADDLSAVR	AAPGGADDLSAVR	2	AAPGGADDLSAVR2	11310.1		16129.7			14900.9	13698.3	6091.51
Q3KP66	Q3KP66;Q3KP66-3	INAVA_HUMAN	INAVA	Innate immunity activator protein	1	AAPGPAYEEEGTPLR	AAPGPAYEEEGTPLR	2	AAPGPAYEEEGTPLR2	17012.6	16470.5	4348.99	14748.5	24711.4	16940.4	29639.6	31127.9
P35658;P35658-4	P35658;P35658-2;P35658-3;P35658-4;P35658-5	NU214_HUMAN	NUP214	Nuclear pore complex protein Nup214	1	AAPGPGPSTFSFVPPSK	AAPGPGPSTFSFVPPSK	2	AAPGPGPSTFSFVPPSK2	102468	130030	91937.2	75496.4	95830.2	106816	113852	104580
Q15120;Q15120-2	Q15120;Q15120-2	PDK3_HUMAN	PDK3	[Pyruvate dehydrogenase (acetyl-transferring)] kinase isozyme 3, mitochondrial	1	AAPLAGFGYGLPISR	AAPLAGFGYGLPISR	2	AAPLAGFGYGLPISR2	25120.3	37884.3	20277	43997.2	17609.4	25649.3	24639	22420.6
P49327	P49327	FAS_HUMAN	FASN	Fatty acid synthase	1	AAPLDSIHSLAAYYIDCIR	AAPLDSIHSLAAYYIDC(UniMod:4)IR	2	AAPLDSIHSLAAYYIDC(UniMod:4)IR2	5014.72		5338.49		10775.2	12925	12340	7610.07
P49327	P49327	FAS_HUMAN	FASN	Fatty acid synthase	1	AAPLDSIHSLAAYYIDCIR	AAPLDSIHSLAAYYIDC(UniMod:4)IR	3	AAPLDSIHSLAAYYIDC(UniMod:4)IR3	65449	6979.96	76282.6	7944.47	81077.8	78584.7	81158.6	87529.9
Q92610	Q92610	ZN592_HUMAN	ZNF592	Zinc finger protein 592	1	AAPLIVEVFNK	AAPLIVEVFNK	2	AAPLIVEVFNK2	8003.39	42142	7340.56	16270.8	8263.8	7551.11	15599.6	10324
Q9H490;Q9H490-2	Q9H490;Q9H490-2	PIGU_HUMAN	PIGU	Phosphatidylinositol glycan anchor biosynthesis class U protein	1	AAPLVLVLVVAVTVR	AAPLVLVLVVAVTVR	2	AAPLVLVLVVAVTVR2	1145.61		1634.93		1448.52	1383.69	926.338
Q5T6F2	Q5T6F2;Q5T6F2-2	UBAP2_HUMAN	UBAP2	Ubiquitin-associated protein 2	1	AAPLVTSGK	AAPLVTSGK	2	AAPLVTSGK2	6394.29		10773.5		8471.28	4809.89	4530.69
Q7L2J0	Q7L2J0	MEPCE_HUMAN	MEPCE	7SK snRNA methylphosphate capping enzyme	1	AAPPDVGEER	AAPPDVGEER	2	AAPPDVGEER2	47327.4	42183	55441.3	38628.4	46859.5	34582.6	45511.4	43226.3
Q5T4S7;Q5T4S7-3	Q5T4S7;Q5T4S7-2;Q5T4S7-3;Q5T4S7-4;Q5T4S7-5	UBR4_HUMAN	UBR4	E3 ubiquitin-protein ligase UBR4	1	AAPPPPPPPPPLESSPR	AAPPPPPPPPPLESSPR	2	AAPPPPPPPPPLESSPR2	44329	17993.1	24649.4	17376.4	37607.2	35203.7	23958.4	26904.2
P16298;P16298-4	P16298;P16298-2;P16298-3;P16298-4	PP2BB_HUMAN	PPP3CB	Serine/threonine-protein phosphatase 2B catalytic subunit beta isoform	1	AAPPPPPPPPPPPGADR	AAPPPPPPPPPPPGADR	2	AAPPPPPPPPPPPGADR2	5302.88	3868.35	5771.06	2546.61	9432.07	6636.96	7252.99	7175.98
Q5M775	Q5M775;Q5M775-4	CYTSB_HUMAN	SPECC1	Cytospin-B	1	AAPPPVDEEPESSEVDAAGR	AAPPPVDEEPESSEVDAAGR	2	AAPPPVDEEPESSEVDAAGR2	8413.08		20430.7	6059.21	20431.4	20432.4	17818.8	16580.7
Q9HAF1;Q9HAF1-2;Q9HAF1-3;Q9HAF1-4	Q9HAF1;Q9HAF1-2;Q9HAF1-3;Q9HAF1-4	EAF6_HUMAN	MEAF6	Chromatin modification-related protein MEAF6	1	AAPPQIPDTR	AAPPQIPDTR	2	AAPPQIPDTR2	90488.1	80296.9	90407	78512.8	59315.1	69900.7	80268.8	94019.9
Q08623;Q08623-3	Q08623;Q08623-2;Q08623-3	HDHD1_HUMAN	PUDP	Pseudouridine-5'-phosphatase	1	AAPPQPVTHLIFDMDGLLLDTER	AAPPQPVTHLIFDMDGLLLDTER	3	AAPPQPVTHLIFDMDGLLLDTER3	9311.33		8088.47	6703.19	12459.5	13261.1	8267.03	10664
O75691	O75691	UTP20_HUMAN	UTP20	Small subunit processome component 20 homolog	1	AAPPTAGSMAIEK	AAPPTAGSMAIEK	2	AAPPTAGSMAIEK2	35601.1	28032.6	33196	32723.8	29352.9	36252.6	23752.2	29864.6
Q9H334;Q9H334-4	Q9H334;Q9H334-3;Q9H334-4;Q9H334-6;Q9H334-7;Q9H334-8	FOXP1_HUMAN	FOXP1	Forkhead box protein P1	1	AAPQPLNLVSSVTLSK	AAPQPLNLVSSVTLSK	2	AAPQPLNLVSSVTLSK2	10985.7	7296.03	12221.9	8618.43	7716.47	10129.2	15398.8	15161.4
O75694	O75694;O75694-2	NU155_HUMAN	NUP155	Nuclear pore complex protein Nup155	1	AAPQSPSVPK	AAPQSPSVPK	2	AAPQSPSVPK2	51657.3	17000.4	41241.7	37203.8	41841.2	30738.6	45062.6	32476.3
Q9Y6H1	Q9Y6H1;Q5T1J5	CHCH2_HUMAN	CHCHD2	Coiled-coil-helix-coiled-coil-helix domain-containing protein 2	0	AAPRPAPVAQPPAAAPPSAVGSSAAAPR	AAPRPAPVAQPPAAAPPSAVGSSAAAPR	3	AAPRPAPVAQPPAAAPPSAVGSSAAAPR3	278898	173391	339928	186454	341452	332279	387059	471785
Q9Y6H1	Q9Y6H1;Q5T1J5	CHCH2_HUMAN	CHCHD2	Coiled-coil-helix-coiled-coil-helix domain-containing protein 2	0	AAPRPAPVAQPPAAAPPSAVGSSAAAPR	AAPRPAPVAQPPAAAPPSAVGSSAAAPR	4	AAPRPAPVAQPPAAAPPSAVGSSAAAPR4	12300.7		4888.18	5733.07	15353.2	12265	6740.4	9628.48
Q96CF2	Q96CF2	CHM4C_HUMAN	CHMP4C	Charged multivesicular body protein 4c	1	AAPSPQEALVR	AAPSPQEALVR	2	AAPSPQEALVR2	1815.52	5885.2	2781.1	5732.7	3312.78	2952.5	4850.26	4799.51
O95817	O95817	BAG3_HUMAN	BAG3	BAG family molecular chaperone regulator 3	1	AAPSTAPAEATPPKPGEAEAPPK	AAPSTAPAEATPPKPGEAEAPPK	3	AAPSTAPAEATPPKPGEAEAPPK3	3542.97	4443.7	2904.54	6602.51	5168.33	6522.57	741.548	6962.31
Q9BRP8;Q9BRP8-2	Q9BRP8;Q9BRP8-2	PYM1_HUMAN	PYM1	Partner of Y14 and mago	1	AAPTAASDQPDSAATTEK	AAPTAASDQPDSAATTEK	2	AAPTAASDQPDSAATTEK2	19385.4	27046.1	20214.5	18607.9	26093.8	24993	27569.8	51442.9
O60331;O60331-2;O60331-3;O60331-4	O60331;O60331-2;O60331-3;O60331-4	PI51C_HUMAN	PIP5K1C	Phosphatidylinositol 4-phosphate 5-kinase type-1 gamma	1	AAPTEVLSMTAQPGPGHGK	AAPTEVLSMTAQPGPGHGK	2	AAPTEVLSMTAQPGPGHGK2	1610.49		4133.26	1580.41	4894.71	2795.22	5667.29	7234.35
O60331;O60331-2;O60331-3;O60331-4	O60331;O60331-2;O60331-3;O60331-4	PI51C_HUMAN	PIP5K1C	Phosphatidylinositol 4-phosphate 5-kinase type-1 gamma	1	AAPTEVLSMTAQPGPGHGK	AAPTEVLSMTAQPGPGHGK	3	AAPTEVLSMTAQPGPGHGK3	14559.6	9633.62	18843.4	11140.4	12419.5	10789.3	8434.43	13812.7
P27987	P27987;P27987-2	IP3KB_HUMAN	ITPKB	Inositol-trisphosphate 3-kinase B	1	AAPTGSEAQGPSAFVR	AAPTGSEAQGPSAFVR	2	AAPTGSEAQGPSAFVR2	14446		10960.1	9194.53	11362.7	8666.71	13814.7	18688.5
P18583-5	P18583;P18583-2;P18583-5;P18583-7;P18583-9	SON_HUMAN	SON	Isoform D of Protein SON	1	AAPVTGGMGAVLMR	AAPVTGGMGAVLMR	2	AAPVTGGMGAVLMR2	47204.8	157451	41683.5	115843	38589.6	44362	51160.7	54118.5
P18583-5	P18583;P18583-2;P18583-5;P18583-7;P18583-9	SON_HUMAN	SON	Isoform D of Protein SON	1	AAPVTGGMGAVLMR	AAPVTGGM(UniMod:35)GAVLMR	2	AAPVTGGM(UniMod:35)GAVLMR2			3929.95		5037.56	4196.04	3809.94	3577.37
P18583-5	P18583;P18583-2;P18583-5;P18583-7;P18583-9	SON_HUMAN	SON	Isoform D of Protein SON	1	AAPVTGGMGAVLMR	AAPVTGGMGAVLM(UniMod:35)R	2	AAPVTGGMGAVLM(UniMod:35)R2				2911.01	6632.89		9953.04	5002.41
O75808	O75808	CAN15_HUMAN	CAPN15	Calpain-15	1	AAQAFLSDWTASK	AAQAFLSDWTASK	2	AAQAFLSDWTASK2	1803.5		4483.26	1866.66	1515.6	992.082	4735.9	3013.73
Q9UGP5	Q9UGP5;Q9UGP5-2	DPOLL_HUMAN	POLL	DNA polymerase lambda	1	AAQAFNSGLLCVACGSYR	AAQAFNSGLLC(UniMod:4)VAC(UniMod:4)GSYR	2	AAQAFNSGLLC(UniMod:4)VAC(UniMod:4)GSYR2	3333		1833.22	197.973	1787.21	543.564	2428.45	2171.32
Q9BUL5;Q9BUL5-4	Q9BUL5;Q9BUL5-2;Q9BUL5-4	PHF23_HUMAN	PHF23	PHD finger protein 23	1	AAQAGPTQPGPPR	AAQAGPTQPGPPR	2	AAQAGPTQPGPPR2	5896.49	27624.7	9947.36	15576.6	13843.1	16009.2	14191.7	27153
P41440	P41440;P41440-2	S19A1_HUMAN	SLC19A1	Reduced folate transporter	1	AAQALSVQDK	AAQALSVQDK	2	AAQALSVQDK2	12762.5	7106.11	12141.1	4291.09	6770.38	8178.25	4926.69	4023.34
P11274	P11274;P11274-2	BCR_HUMAN	BCR	Breakpoint cluster region protein	1	AAQAPDGASEPR	AAQAPDGASEPR	2	AAQAPDGASEPR2	4441.13	3396.22	6512.8	6698.19	4210.39	6550.54	5331.33	3889.12
P11586	P11586	C1TC_HUMAN	MTHFD1	C-1-tetrahydrofolate synthase, cytoplasmic	1	AAQAPSSFQLLYDLK	AAQAPSSFQLLYDLK	2	AAQAPSSFQLLYDLK2	86395	186636	100766	135152	105551	71596.1	108046	63896.3
P11586	P11586	C1TC_HUMAN	MTHFD1	C-1-tetrahydrofolate synthase, cytoplasmic	1	AAQAPSSFQLLYDLK	AAQAPSSFQLLYDLK	3	AAQAPSSFQLLYDLK3	3052.58		3450.03		2583.85	488.787	1534.42	634.584
P37837	P37837	TALDO_HUMAN	TALDO1	Transaldolase	1	AAQASDLEK	AAQASDLEK	2	AAQASDLEK2	23845.3	14711.7	22699.6	11131	22316.7	22167.3	14950.1	6009.15
P06132	P06132	DCUP_HUMAN	UROD	Uroporphyrinogen decarboxylase	1	AAQDFFSTCR	AAQDFFSTC(UniMod:4)R	2	AAQDFFSTC(UniMod:4)R2	220723	218821	247306	245105	234893	228827	226360	250722
Q9BTC0	Q9BTC0;Q9BTC0-1;Q9BTC0-2;Q9BTC0-3	DIDO1_HUMAN	DIDO1	Death-inducer obliterator 1	1	AAQDIKDEEPGDLGR	AAQDIKDEEPGDLGR	2	AAQDIKDEEPGDLGR2	1902.22		656.975	502.123	762.37	1297.01	1603.6	2271.56
Q9BTC0	Q9BTC0;Q9BTC0-1;Q9BTC0-2;Q9BTC0-3	DIDO1_HUMAN	DIDO1	Death-inducer obliterator 1	1	AAQDIKDEEPGDLGR	AAQDIKDEEPGDLGR	3	AAQDIKDEEPGDLGR3	11879.1	12350.9	11744.1	6706.39	13282.1	13642.6	14939.2	10400
O94906	O94906;O94906-2	PRP6_HUMAN	PRPF6	Pre-mRNA-processing factor 6	1	AAQDLCEEALR	AAQDLC(UniMod:4)EEALR	2	AAQDLC(UniMod:4)EEALR2	98510.2	102407	93096	110904	115847	114905	107448	99768.9
Q9NV66	Q9NV66;Q9NV66-2	TYW1_HUMAN	TYW1	S-adenosyl-L-methionine-dependent tRNA 4-demethylwyosine synthase TYW1	1	AAQDLMTNGYVSLQEK	AAQDLMTNGYVSLQEK	2	AAQDLMTNGYVSLQEK2	1534.66		133.351	1657.64	2207.92	2214.5	1020.46	1241.11
P62995;P62995-3	P62995;P62995-3	TRA2B_HUMAN	TRA2B	Transformer-2 protein homolog beta	1	AAQDRDQIYR	AAQDRDQIYR	2	AAQDRDQIYR2	15627	4425.73	15439.8	8253.73	22478.7	20440.1	24397.5	18557.4
P62995;P62995-3	P62995;P62995-3	TRA2B_HUMAN	TRA2B	Transformer-2 protein homolog beta	1	AAQDRDQIYR	AAQDRDQIYR	3	AAQDRDQIYR3	78256.9	79303.7	77083.6	100638	65256.9	74302.2	79583.8	76084.8
Q8WY91	Q8WY91	THAP4_HUMAN	THAP4	Peroxynitrite isomerase THAP4	1	AAQEAASQEQAQQALER	AAQEAASQEQAQQALER	2	AAQEAASQEQAQQALER2	1286.33	109.427	935.358	826.617	1442.27	1607.35	1732.8	1391.33
P04075;P04075-2	P04075;P04075-2	ALDOA_HUMAN	ALDOA	Fructose-bisphosphate aldolase A	1	AAQEEYVK	AAQEEYVK	2	AAQEEYVK2	342273	143046	317578	213492	294700	309937	176242	73722.1
P04075;P04075-2	P04075;P04075-2	ALDOA_HUMAN	ALDOA	Fructose-bisphosphate aldolase A	1	AAQEEYVKR	AAQEEYVKR	2	AAQEEYVKR2	1288.41		904.005		948.999	950.489		3797.57
Q5T160	Q5T160	SYRM_HUMAN	RARS2	Probable arginine--tRNA ligase, mitochondrial	1	AAQEFFQR	AAQEFFQR	2	AAQEFFQR2	28173.4	19768.1	14759.8	12487.9	20046.5	19865	22085	16998.5
Q99543	Q99543;Q99543-2	DNJC2_HUMAN	DNAJC2	DnaJ homolog subfamily C member 2	1	AAQEQVLNASR	AAQEQVLNASR	2	AAQEQVLNASR2	50189	55936.8	53741.6	60981.7	57231.6	47422.8	57318	57134.5
Q5T4S7;Q5T4S7-3	Q5T4S7;Q5T4S7-2;Q5T4S7-3;Q5T4S7-4	UBR4_HUMAN	UBR4	E3 ubiquitin-protein ligase UBR4	1	AAQFVDLLGYFSLK	AAQFVDLLGYFSLK	2	AAQFVDLLGYFSLK2	13424.1		8843.98	3964.6	10403.8	12874.4	12419.3	7900.58
O43826;O43826-2	O43826;O43826-2	G6PT1_HUMAN	SLC37A4	Glucose-6-phosphate exchanger SLC37A4	1	AAQGYGYYR	AAQGYGYYR	2	AAQGYGYYR2	12466.7	15129.1			12352.7	15732.5	18728.5	17035.9
O75449	O75449;O75449-2	KTNA1_HUMAN	KATNA1	Katanin p60 ATPase-containing subunit A1	1	AAQHDLPASEGEVWSMPVPVER	AAQHDLPASEGEVWSMPVPVER	3	AAQHDLPASEGEVWSMPVPVER3	30781.1	27423.6	37174.1	8593.11	27302.2	29375.3	32072.2	17715.3
Q5JTH9	Q5JTH9;Q5JTH9-2;Q5JTH9-3	RRP12_HUMAN	RRP12	RRP12-like protein	1	AAQHGVCSVLK	AAQHGVC(UniMod:4)SVLK	2	AAQHGVC(UniMod:4)SVLK2	6440.28	2569.16	6862.47	10260.9	10721.3	11800.7	8582.58	6805.41
B5ME19;Q99613	B5ME19;Q99613;Q99613-2	EIF3C_HUMAN;EIFCL_HUMAN	EIF3C;EIF3CL	Eukaryotic translation initiation factor 3 subunit C-like protein	0	AAQIELLQLLVQIAAENNLGEGVIVK	AAQIELLQLLVQIAAENNLGEGVIVK	3	AAQIELLQLLVQIAAENNLGEGVIVK3	1932.4	2699.64	1973.41	508.626	2609.13	3364.49	2488.97	1457.17
Q13952	Q13952;Q13952-2;Q13952-3;Q13952-5;Q13952-6;Q13952-7	NFYC_HUMAN	NFYC	Nuclear transcription factor Y subunit gamma	1	AAQIFITELTLR	AAQIFITELTLR	2	AAQIFITELTLR2	130096	198728	117967	183935	112689	141097	129272	139127
Q16134	Q16134;Q16134-3	ETFD_HUMAN	ETFDH	Electron transfer flavoprotein-ubiquinone oxidoreductase, mitochondrial	1	AAQIGAHTLSGACLDPGAFK	AAQIGAHTLSGAC(UniMod:4)LDPGAFK	2	AAQIGAHTLSGAC(UniMod:4)LDPGAFK2	8687.29	2087.72	5655.26	2241.89	8924.86	2951.92	11364.9	11697.4
Q16134	Q16134;Q16134-3	ETFD_HUMAN	ETFDH	Electron transfer flavoprotein-ubiquinone oxidoreductase, mitochondrial	1	AAQIGAHTLSGACLDPGAFK	AAQIGAHTLSGAC(UniMod:4)LDPGAFK	3	AAQIGAHTLSGAC(UniMod:4)LDPGAFK3	26215.7	19993.4	39116.2	25795.7	32917.4	28589.6	35466.6	30602.8
Q15075	Q15075	EEA1_HUMAN	EEA1	Early endosome antigen 1	1	AAQLATEIADIK	AAQLATEIADIK	2	AAQLATEIADIK2	79357.1	101672	77450.3	88118.4	69016.8	67373.4	85195.4	96188.1
P19367;P19367-2;P19367-3;P19367-4	P19367;P19367-2;P19367-3;P19367-4	HXK1_HUMAN	HK1	Hexokinase-1	1	AAQLCGAGMAAVVDK	AAQLC(UniMod:4)GAGMAAVVDK	2	AAQLC(UniMod:4)GAGMAAVVDK2	30238.8	24024.7	25362	30375.2	33040.6	17967.2	28801.8	22182.6
Q9UPY3	Q9UPY3;Q9UPY3-2;Q9UPY3-3	DICER_HUMAN	DICER1	Endoribonuclease Dicer	1	AAQLFLCSLGLK	AAQLFLC(UniMod:4)SLGLK	2	AAQLFLC(UniMod:4)SLGLK2	4697.39	11364.8	12397.9	9005.37	11053.5	4537.39	10012.5	6834.02
Q9NZL4;Q9NZL4-3	Q9NZL4;Q9NZL4-2;Q9NZL4-3	HPBP1_HUMAN	HSPBP1	Hsp70-binding protein 1	1	AAQLIGTCSQNVAAIQEQVLGLGALR	AAQLIGTC(UniMod:4)SQNVAAIQEQVLGLGALR	3	AAQLIGTC(UniMod:4)SQNVAAIQEQVLGLGALR3	93069.1	80853.6	85331.9	69727.4	83526.5	87049.8	87863	74621.4
Q9NZL4;Q9NZL4-3	Q9NZL4;Q9NZL4-2;Q9NZL4-3	HPBP1_HUMAN	HSPBP1	Hsp70-binding protein 1	1	AAQLIGTCSQNVAAIQEQVLGLGALRK	AAQLIGTC(UniMod:4)SQNVAAIQEQVLGLGALRK	3	AAQLIGTC(UniMod:4)SQNVAAIQEQVLGLGALRK3	2621.74	131.088	2319.74	2053.64	4710.76	3458.78	772.053	2086.65
Q96D71;Q96D71-2;Q96D71-3;Q96D71-4	Q96D71;Q96D71-2;Q96D71-3;Q96D71-4	REPS1_HUMAN	REPS1	RalBP1-associated Eps domain-containing protein 1	1	AAQLPNDVVLQIMELCGATR	AAQLPNDVVLQIMELC(UniMod:4)GATR	2	AAQLPNDVVLQIMELC(UniMod:4)GATR2	5570.3		10991.7		4336.78	3852.64	11174.1	9939.97
Q96D71;Q96D71-2;Q96D71-3;Q96D71-4	Q96D71;Q96D71-2;Q96D71-3;Q96D71-4	REPS1_HUMAN	REPS1	RalBP1-associated Eps domain-containing protein 1	1	AAQLPNDVVLQIMELCGATR	AAQLPNDVVLQIMELC(UniMod:4)GATR	3	AAQLPNDVVLQIMELC(UniMod:4)GATR3	18822.1	9961.28	18262.6	10971.5	20143.1	15858.8	18184.6	15522.2
Q03001	Q03001;Q03001-8;Q03001-14	DYST_HUMAN	DST	Dystonin	1	AAQLQEALLHCGR	AAQLQEALLHC(UniMod:4)GR	2	AAQLQEALLHC(UniMod:4)GR2	900.598	771.798	1795.65		4786.35	7727.28	5139.34	5767.38
Q03001	Q03001;Q03001-8;Q03001-14	DYST_HUMAN	DST	Dystonin	1	AAQLQEALLHCGR	AAQLQEALLHC(UniMod:4)GR	3	AAQLQEALLHC(UniMod:4)GR3	6750.62		10068.4	4864.18	6768.89	7951.85	4158.36	4984.92
P23610	P23610	HAP40_HUMAN	F8A1	40-kDa huntingtin-associated protein	1	AAQLQLPQLPLAALQALGEAASCQLLAR	AAQLQLPQLPLAALQALGEAASC(UniMod:4)QLLAR	3	AAQLQLPQLPLAALQALGEAASC(UniMod:4)QLLAR3	1935.62		2223.53		3019.96	3637.17	1356.17	1552.24
O75071	O75071	EFC14_HUMAN	EFCAB14	EF-hand calcium-binding domain-containing protein 14	1	AAQLRPISLPGVSSTEDLQDLFR	AAQLRPISLPGVSSTEDLQDLFR	3	AAQLRPISLPGVSSTEDLQDLFR3	2633.96		1628.4		1039.82	1543.47	1834.36	2356.2
O14492;O14492-2	O14492;O14492-2	SH2B2_HUMAN	SH2B2	SH2B adapter protein 2	1	AAQLVLAGGPR	AAQLVLAGGPR	2	AAQLVLAGGPR2	45922.6		27144	906.451	36325.6	9645.76	44798.5	31802.6
Q13488	Q13488;Q13488-2	VPP3_HUMAN	TCIRG1	V-type proton ATPase 116 kDa subunit a3	1	AAQNEIWQTFFR	AAQNEIWQTFFR	2	AAQNEIWQTFFR2	7931.8	7509.32	8938.42	7120.64	5771.33	8639.15	6459.56	4848.17
Q96B54	Q96B54	ZN428_HUMAN	ZNF428	Zinc finger protein 428	1	AAQPPAQPCQLCGR	AAQPPAQPC(UniMod:4)QLC(UniMod:4)GR	2	AAQPPAQPC(UniMod:4)QLC(UniMod:4)GR2	86171.3	95965.2	93146.7	71962.4	98383.6	96672.8	100502	193145
P48729	P48729;P48729-2	KC1A_HUMAN	CSNK1A1	Casein kinase I isoform alpha	1	AAQQAASSSGQGQQAQTPTGK	AAQQAASSSGQGQQAQTPTGK	2	AAQQAASSSGQGQQAQTPTGK2	724.903	604.961	1315.1	674.359	973.279	743.982	2038.98	2858.96
P48729	P48729;P48729-2	KC1A_HUMAN	CSNK1A1	Casein kinase I isoform alpha	1	AAQQAASSSGQGQQAQTPTGK	AAQQAASSSGQGQQAQTPTGK	3	AAQQAASSSGQGQQAQTPTGK3	1441.51	4490.26	1645.58	7048.89	819.137	2330.35	2234.5	1859.37
P78318	P78318	IGBP1_HUMAN	IGBP1	Immunoglobulin-binding protein 1	1	AAQQQEEQEEKEEEDDEQTLHR	AAQQQEEQEEKEEEDDEQTLHR	3	AAQQQEEQEEKEEEDDEQTLHR3	110.88	385.939	1204.93		1057.8	654.052	2146.35	2733.62
P78318	P78318	IGBP1_HUMAN	IGBP1	Immunoglobulin-binding protein 1	1	AAQQQEEQEEKEEEDDEQTLHR	AAQQQEEQEEKEEEDDEQTLHR	4	AAQQQEEQEEKEEEDDEQTLHR4	5471	6412.09	7749.26	143.255	5947.95	6945.96	12042.9	24390.1
Q13233	Q13233	M3K1_HUMAN	MAP3K1	Mitogen-activated protein kinase kinase kinase 1	1	AAQQQTVQQQPLAGSR	AAQQQTVQQQPLAGSR	2	AAQQQTVQQQPLAGSR2	1525.43	1749	1296.83	1748.45	3143.54	3932.25	3859.3	2597.73
Q96K83	Q96K83	ZN521_HUMAN	ZNF521	Zinc finger protein 521	1	AAQQTPDMTGPSSK	AAQQTPDMTGPSSK	2	AAQQTPDMTGPSSK2			2369.59	4270.93	2329.62	4310.55	4411.94	6122.08
P35914	P35914	HMGCL_HUMAN	HMGCL	Hydroxymethylglutaryl-CoA lyase, mitochondrial	1	AAQSANISVR	AAQSANISVR	2	AAQSANISVR2	34228.7	27921.2	29847	34804.5	33409.5	30973.1	25533.8	22799.7
Q8TDY2;Q8TDY2-2	Q8TDY2;Q8TDY2-2	RBCC1_HUMAN	RB1CC1	RB1-inducible coiled-coil protein 1	1	AAQSLDEMSQTITDLLSEQK	AAQSLDEMSQTITDLLSEQK	2	AAQSLDEMSQTITDLLSEQK2	2280.13					2756.11	2992.79
Q9NUU7;Q9UMR2	Q9UMR2;Q9UMR2-2;Q9UMR2-4;Q9NUU7	DD19A_HUMAN;DD19B_HUMAN	DDX19A;DDX19B	ATP-dependent RNA helicase DDX19A	0	AAQSLLNK	AAQSLLNK	2	AAQSLLNK2	5493.28	1941.62	11628.6	4064.5	7351.42	9219.45	5237.36	1333.89
P49750	P49750;P49750-3;P49750-1	YLPM1_HUMAN	YLPM1	YLP motif-containing protein 1	1	AAQSNENLSDSQQEPPK	AAQSNENLSDSQQEPPK	2	AAQSNENLSDSQQEPPK2	254.737	1297.28	2245.24		3207.83	2114.03	551.965	1826.09
P30622;P30622-1	P30622;P30622-1;P30622-2	CLIP1_HUMAN	CLIP1	CAP-Gly domain-containing linker protein 1	1	AAQTAEDAMQIMEQMTK	AAQTAEDAMQIMEQMTK	2	AAQTAEDAMQIMEQMTK2	2945.36	6647.84	3912.59	3311.22	5066.17	7024.62	4554.45	931.532
Q5VIR6;Q5VIR6-2	Q5VIR6;Q5VIR6-1;Q5VIR6-2;Q5VIR6-3	VPS53_HUMAN	VPS53	Vacuolar protein sorting-associated protein 53 homolog	1	AAQTELGQQILADFEEAFPSQGTK	AAQTELGQQILADFEEAFPSQGTK	3	AAQTELGQQILADFEEAFPSQGTK3	11753.4	6775.09	12941.4	18678.8	11649.1	12632.2	11708.2	10300.6
O94915;O94915-2	O94915;O94915-2	FRYL_HUMAN	FRYL	Protein furry homolog-like	1	AAQTTIETAIHSLIETLK	AAQTTIETAIHSLIETLK	2	AAQTTIETAIHSLIETLK2	1191.73		1192.96	369.974	2309.09	1375.03	1647.3	2382.81
O94915;O94915-2	O94915;O94915-2	FRYL_HUMAN	FRYL	Protein furry homolog-like	1	AAQTTIETAIHSLIETLK	AAQTTIETAIHSLIETLK	3	AAQTTIETAIHSLIETLK3	9823.04	6024.51	8157.01	9572.29	5695.92	1906.95	5048.94	2937.65
Q8IVM0	Q8IVM0;Q8IVM0-2	CCD50_HUMAN	CCDC50	Coiled-coil domain-containing protein 50	1	AAQVAQDEEIAR	AAQVAQDEEIAR	2	AAQVAQDEEIAR2	146135	133029	74602.8	106527	176842	162600	174877	195523
O43592	O43592	XPOT_HUMAN	XPOT	Exportin-T	1	AAQVFALLFVTEYLTK	AAQVFALLFVTEYLTK	3	AAQVFALLFVTEYLTK3	2117.1		2389.61		2253.16	1166.83	1159.87	1176.88
Q6NXR4	Q6NXR4	TTI2_HUMAN	TTI2	TELO2-interacting protein 2	1	AAQVGLLFLK	AAQVGLLFLK	2	AAQVGLLFLK2	13227.2	11662.1	11925.9	20532.5	17222.3	14541.1	14547.8	15573.8
Q5VT06	Q5VT06	CE350_HUMAN	CEP350	Centrosome-associated protein 350	1	AAQVHAESLQQVVQSQR	AAQVHAESLQQVVQSQR	3	AAQVHAESLQQVVQSQR3	19186.8	15203.3		29588	16126.8	23454.6	13638.2	4711.31
Q9NSI6;Q9NSI6-2;Q9NSI6-3	Q9NSI6;Q9NSI6-2;Q9NSI6-3;Q9NSI6-4	BRWD1_HUMAN	BRWD1	Bromodomain and WD repeat-containing protein 1	1	AAQVLVQELEQYQLLPK	AAQVLVQELEQYQLLPK	2	AAQVLVQELEQYQLLPK2	3737.57		3631.57		3818.16	4201.47	3877.84	4721.34
Q96I24	Q96I24	FUBP3_HUMAN	FUBP3	Far upstream element-binding protein 3	1	AAQVMGPPDR	AAQVMGPPDR	2	AAQVMGPPDR2	110736	108591	96055.2	126394	116787	106193	121309	130200
Q96I24	Q96I24	FUBP3_HUMAN	FUBP3	Far upstream element-binding protein 3	1	AAQVMGPPDR	AAQVM(UniMod:35)GPPDR	2	AAQVM(UniMod:35)GPPDR2	6558.94	15148	10566.2	14593.1	9091.92	7236.02	11570.2	8041.81
O96011	O96011;O96011-2	PX11B_HUMAN	PEX11B	Peroxisomal membrane protein 11B	1	AAQYACSLLGHALQR	AAQYAC(UniMod:4)SLLGHALQR	2	AAQYAC(UniMod:4)SLLGHALQR2	3630.79	2744.87	6284.48	467.068	7469.19	4629.37	5725.6	14620.7
O96011	O96011;O96011-2	PX11B_HUMAN	PEX11B	Peroxisomal membrane protein 11B	1	AAQYACSLLGHALQR	AAQYAC(UniMod:4)SLLGHALQR	3	AAQYAC(UniMod:4)SLLGHALQR3	14911.3	7287.98	12081.8	9442.34	13022.9	13720.4	8479.68	22171.1
Q9BTW9	Q9BTW9;Q9BTW9-4;Q9BTW9-5	TBCD_HUMAN	TBCD	Tubulin-specific chaperone D	1	AASAAFQENVGR	AASAAFQENVGR	2	AASAAFQENVGR2	34495.7	21479.3	34889	27908.6	35300.3	25290.3	21326	24761.1
Q9UKY7	Q9UKY7;Q9UKY7-2	CDV3_HUMAN	CDV3	Protein CDV3 homolog	1	AASAAGAAGSAGGSSGAAGAAGGGAGAGTR	AASAAGAAGSAGGSSGAAGAAGGGAGAGTR	2	AASAAGAAGSAGGSSGAAGAAGGGAGAGTR2	685.138		801.214	501.792	1849.36	841.431	1212.32	1402.51
Q9UKY7	Q9UKY7;Q9UKY7-2	CDV3_HUMAN	CDV3	Protein CDV3 homolog	1	AASAAGAAGSAGGSSGAAGAAGGGAGAGTR	AASAAGAAGSAGGSSGAAGAAGGGAGAGTR	3	AASAAGAAGSAGGSSGAAGAAGGGAGAGTR3	17582	9975.38	16489.7	19040.4	17052.4	13456.5	13322.7	20581.1
O00116	O00116	ADAS_HUMAN	AGPS	Alkyldihydroxyacetonephosphate synthase, peroxisomal	1	AASAATAAPTATPAAQESGTIPK	AASAATAAPTATPAAQESGTIPK	2	AASAATAAPTATPAAQESGTIPK2	29416.4	3275.69	28887.9	7500.86	36896.9	29345.6	39668.3	29285.9
O00116	O00116	ADAS_HUMAN	AGPS	Alkyldihydroxyacetonephosphate synthase, peroxisomal	1	AASAATAAPTATPAAQESGTIPK	AASAATAAPTATPAAQESGTIPK	3	AASAATAAPTATPAAQESGTIPK3	477.112		1315.8	2353.28	491.578	505.768		479.83
O75367;O75367-3	O75367;O75367-2;O75367-3	H2AY_HUMAN	MACROH2A1	Core histone macro-H2A.1	1	AASADSTTEGTPADGFTVLSTK	AASADSTTEGTPADGFTVLSTK	2	AASADSTTEGTPADGFTVLSTK2	159739	141355	192687	164876	220586	209697	177544	216319
O75367;O75367-3	O75367;O75367-2;O75367-3	H2AY_HUMAN	MACROH2A1	Core histone macro-H2A.1	1	AASADSTTEGTPADGFTVLSTK	AASADSTTEGTPADGFTVLSTK	3	AASADSTTEGTPADGFTVLSTK3	3712.06	4675.4	6637.1	17175.1	4146.68	7024.37	3512.86	1873.09
Q9NRA8;Q9NRA8-3	Q9NRA8;Q9NRA8-2;Q9NRA8-3	4ET_HUMAN	EIF4ENIF1	Eukaryotic translation initiation factor 4E transporter	1	AASADYLRPR	AASADYLRPR	2	AASADYLRPR2		2673.45	1572.56		1046.28	2964.52	2259.03	1120.82
O00154;O00154-4;O00154-6;O00154-7	O00154;O00154-4;O00154-5;O00154-6;O00154-7	BACH_HUMAN	ACOT7	Cytosolic acyl coenzyme A thioester hydrolase	1	AASAFFTYVSLSQEGR	AASAFFTYVSLSQEGR	2	AASAFFTYVSLSQEGR2	260257	427156	273019	390913	275637	250702	294495	165924
Q86SQ7	Q86SQ7;Q86SQ7-2	SDCG8_HUMAN	SDCCAG8	Serologically defined colon cancer antigen 8	1	AASAGEQLELEK	AASAGEQLELEK	2	AASAGEQLELEK2	2799.74		4175.15	3023.97	3178.49	3540.8		2411.04
Q96HY6	Q96HY6;Q96HY6-2	DDRGK_HUMAN	DDRGK1	DDRGK domain-containing protein 1	1	AASAGQEPLHNEELAGAGR	AASAGQEPLHNEELAGAGR	2	AASAGQEPLHNEELAGAGR2	2421.46	1636.6	1544.95		2786.19	4138.31	1194.51	3589.27
Q96HY6	Q96HY6;Q96HY6-2	DDRGK_HUMAN	DDRGK1	DDRGK domain-containing protein 1	1	AASAGQEPLHNEELAGAGR	AASAGQEPLHNEELAGAGR	3	AASAGQEPLHNEELAGAGR3	104040	116880	108602	113045	88743.1	96988.1	85643.5	69816.5
P31323	P31323	KAP3_HUMAN	PRKAR2B	cAMP-dependent protein kinase type II-beta regulatory subunit	1	AASAHAIGTVK	AASAHAIGTVK	2	AASAHAIGTVK2			425.535			128.593	81.3441
Q9UKM9	Q9UKM9	RALY_HUMAN	RALY	RNA-binding protein Raly	1	AASAIYSGYIFDYDYYR	AASAIYSGYIFDYDYYR	2	AASAIYSGYIFDYDYYR2	55666.8	27566	60535.2	16690.1	55161.5	59109.2	44375.5	41608.9
Q9UKM9	Q9UKM9	RALY_HUMAN	RALY	RNA-binding protein Raly	1	AASAIYSGYIFDYDYYRDDFYDR	AASAIYSGYIFDYDYYRDDFYDR	3	AASAIYSGYIFDYDYYRDDFYDR3	12034.3	54336.7	11883.3	37969.1	15322.8	21353.3	17964.6	15665.8
O75170-3;O75170-4;O75170-5;O75170-6	O75170;O75170-2;O75170-3;O75170-4;O75170-5;O75170-6	PP6R2_HUMAN	PPP6R2	Isoform 3 of Serine/threonine-protein phosphatase 6 regulatory subunit 2	1	AASAMDAVSR	AASAMDAVSR	2	AASAMDAVSR2	38056.4	12885.9	53250.7	40863.7	40829.5	20036.3	42792.9	39273.4
Q9BSJ2;Q9BSJ2-4	Q9BSJ2;Q9BSJ2-3;Q9BSJ2-4	GCP2_HUMAN	TUBGCP2	Gamma-tubulin complex component 2	1	AASAPYFEVLEK	AASAPYFEVLEK	2	AASAPYFEVLEK2	63907.1	49134.4	50170.3	27514.9	52574.2	53414.9	49148.4	40499.4
Q96NL6	Q96NL6;Q96NL6-2;Q96NL6-3	SCLT1_HUMAN	SCLT1	Sodium channel and clathrin linker 1	1	AASASQQLSVITVQR	AASASQQLSVITVQR	2	AASASQQLSVITVQR2	1590.35	1961.34	3606.69	2524.51	3022.4	2735.86	624.505	3764.63
P10109	P10109	ADX_HUMAN	FDX1	Adrenodoxin, mitochondrial	1	AASAVLGGPAGR	AASAVLGGPAGR	2	AASAVLGGPAGR2	5147.09				4759.64	5153.47		1400.27
P13861;P13861-2	P13861;P13861-2	KAP2_HUMAN	PRKAR2A	cAMP-dependent protein kinase type II-alpha regulatory subunit	1	AASAYAVGDVK	AASAYAVGDVK	2	AASAYAVGDVK2	83562.7	110049	72853.1	87432.6	78331.5	68090.4	81102.1	54007.4
P62258	P62258;P62258-2	1433E_HUMAN	YWHAE	14-3-3 protein epsilon	1	AASDIAMTELPPTHPIR	AASDIAMTELPPTHPIR	2	AASDIAMTELPPTHPIR2	439116	238188	455936	238365	637663	677936	600667	720513
P62258	P62258;P62258-2	1433E_HUMAN	YWHAE	14-3-3 protein epsilon	1	AASDIAMTELPPTHPIR	AASDIAMTELPPTHPIR	3	AASDIAMTELPPTHPIR3	686453	950524	599744	606864	581245	537227	635435	600868
P62258	P62258;P62258-2	1433E_HUMAN	YWHAE	14-3-3 protein epsilon	1	AASDIAMTELPPTHPIR	AASDIAM(UniMod:35)TELPPTHPIR	2	AASDIAM(UniMod:35)TELPPTHPIR2	36654.6	5084.73	17826.3	2543.81	43662	27788.3	53427.5	61097.4
P62258	P62258;P62258-2	1433E_HUMAN	YWHAE	14-3-3 protein epsilon	1	AASDIAMTELPPTHPIR	AASDIAM(UniMod:35)TELPPTHPIR	3	AASDIAM(UniMod:35)TELPPTHPIR3	79354.1	78975.6	70723.1	52764.6	90930.1	72099.3	84722	70800.2
Q96JM3	Q96JM3	CHAP1_HUMAN	CHAMP1	Chromosome alignment-maintaining phosphoprotein 1	1	AASDIWKPVLSIDTEPR	AASDIWKPVLSIDTEPR	2	AASDIWKPVLSIDTEPR2	6352.16	2152.8	6085.92	3240.25	10112.2	9869.68	10972.7	18551.7
Q96JM3	Q96JM3	CHAP1_HUMAN	CHAMP1	Chromosome alignment-maintaining phosphoprotein 1	1	AASDIWKPVLSIDTEPR	AASDIWKPVLSIDTEPR	3	AASDIWKPVLSIDTEPR3	73062.8	74692	70378.9	88951.6	71833.4	59727.4	89095.9	106199
O60262	O60262	GBG7_HUMAN	GNG7	Guanine nucleotide-binding protein G(I)/G(S)/G(O) subunit gamma-7	1	AASDLMSYCEQHAR	AASDLMSYC(UniMod:4)EQHAR	2	AASDLMSYC(UniMod:4)EQHAR2	12773	3084.36	10769.2	6992.04	17136.5	9253.51	16264.6	9784.74
O60262	O60262	GBG7_HUMAN	GNG7	Guanine nucleotide-binding protein G(I)/G(S)/G(O) subunit gamma-7	1	AASDLMSYCEQHAR	AASDLMSYC(UniMod:4)EQHAR	3	AASDLMSYC(UniMod:4)EQHAR3	61250.3	60903.7	57074	72580.5	57992	68548.9	67934.6	64927.4
O60262	O60262	GBG7_HUMAN	GNG7	Guanine nucleotide-binding protein G(I)/G(S)/G(O) subunit gamma-7	1	AASDLMSYCEQHAR	AASDLM(UniMod:35)SYC(UniMod:4)EQHAR	3	AASDLM(UniMod:35)SYC(UniMod:4)EQHAR3	87.7542	0	931.784		1277.65	1647.65	944.08	1259.47
Q2M3G4	Q2M3G4	SHRM1_HUMAN	SHROOM1	Protein Shroom1	1	AASDSDPDEQASLLQR	AASDSDPDEQASLLQR	2	AASDSDPDEQASLLQR2	1195.16		659.356	2334.86	1166.7		2072.38	1441.6
Q63HN8	Q63HN8;Q63HN8-4	RN213_HUMAN	RNF213	E3 ubiquitin-protein ligase RNF213	1	AASEAPEEEVSLPWVHLAYQR	AASEAPEEEVSLPWVHLAYQR	3	AASEAPEEEVSLPWVHLAYQR3	8659.83		3788.8		8853.83	6190.49	8540.45	4232.52
Q93086;Q93086-1;Q93086-4	Q93086;Q93086-1;Q93086-2;Q93086-4;Q93086-5	P2RX5_HUMAN	P2RX5	P2X purinoceptor 5	1	AASECHPHYSFSR	AASEC(UniMod:4)HPHYSFSR	3	AASEC(UniMod:4)HPHYSFSR3	2507.59		4612.68	6397.07	4085.59	1550.85	3923	2393.84
Q13422;Q13422-2	Q13422;Q13422-2;Q13422-3;Q13422-4;Q13422-5;Q13422-6;Q13422-7	IKZF1_HUMAN	IKZF1	DNA-binding protein Ikaros	1	AASENSQDALR	AASENSQDALR	2	AASENSQDALR2	3994.76		5376.44	3516.8	8767.98	3622.53
Q9NZM3;Q9NZM3-2	Q9NZM3;Q9NZM3-2	ITSN2_HUMAN	ITSN2	Intersectin-2	1	AASEQYIDTEK	AASEQYIDTEK	2	AASEQYIDTEK2		2885.98	144.705	1899.65
Q7Z3B3	Q7Z3B3	KANL1_HUMAN	KANSL1	KAT8 regulatory NSL complex subunit 1	1	AASETTTSEGLSNFLK	AASETTTSEGLSNFLK	2	AASETTTSEGLSNFLK2	1925.85	5552.54	5165.11	3179.62	4203.67	1842.86	3121.88	4516.86
Q6ZMI0	Q6ZMI0;Q6ZMI0-2;Q6ZMI0-5;Q6ZMI0-3	PPR21_HUMAN	PPP1R21	Protein phosphatase 1 regulatory subunit 21	1	AASGFISPLSAECMLQYK	AASGFISPLSAEC(UniMod:4)MLQYK	2	AASGFISPLSAEC(UniMod:4)MLQYK2	2633.15	2806.45	2197.32	615.692	3975.91	3746.38	2207.02	3856.69
P09525	P09525	ANXA4_HUMAN	ANXA4	Annexin A4	1	AASGFNAMEDAQTLR	AASGFNAMEDAQTLR	2	AASGFNAMEDAQTLR2	91606.4	57369.2	89884.6	59526.2	91982.3	98138.5	89579	73536.7
Q96CM8;Q96CM8-2;Q96CM8-3	Q96CM8;Q96CM8-2;Q96CM8-3	ACSF2_HUMAN	ACSF2	Medium-chain acyl-CoA ligase ACSF2, mitochondrial	1	AASGLLSIGLCK	AASGLLSIGLC(UniMod:4)K	2	AASGLLSIGLC(UniMod:4)K2			7564.76	7822.57		9676.81	10183.4	5103.13
Q12959-2;Q12959-4;Q12959-5;Q12959-9	Q12959;Q12959-2;Q12959-3;Q12959-4;Q12959-5;Q12959-6;Q12959-7;Q12959-8;Q12959-9	DLG1_HUMAN	DLG1	Isoform 2 of Disks large homolog 1	1	AASHEQAAAALK	AASHEQAAAALK	2	AASHEQAAAALK2	865.323		2190.78		2741.49	1694	788.054	2391.01
Q8TEQ6	Q8TEQ6	GEMI5_HUMAN	GEMIN5	Gem-associated protein 5	1	AASHLLSIHK	AASHLLSIHK	2	AASHLLSIHK2	913.52		1435.24	863.289	417.212	554.645	977.751
O60291	O60291;O60291-2;O60291-3;O60291-4	MGRN1_HUMAN	MGRN1	E3 ubiquitin-protein ligase MGRN1	1	AASIENVLQDSSPEHCGR	AASIENVLQDSSPEHC(UniMod:4)GR	3	AASIENVLQDSSPEHC(UniMod:4)GR3	5721.23	3435.43	3503.24	6421.69	2849.86	6910.35	3459.3	4110.12
P23588	P23588;P23588-2	IF4B_HUMAN	EIF4B	Eukaryotic translation initiation factor 4B	1	AASIFGGAK	AASIFGGAK	2	AASIFGGAK2	317128	293660	276288	293565	272899	260578	250004	228473
P23588	P23588;P23588-2	IF4B_HUMAN	EIF4B	Eukaryotic translation initiation factor 4B	1	AASIFGGAKPVDTAAR	AASIFGGAKPVDTAAR	2	AASIFGGAKPVDTAAR2	4550.18	483.466	1324.33	519.061	3718.11	5489.16	16078	76827.6
P23588	P23588;P23588-2	IF4B_HUMAN	EIF4B	Eukaryotic translation initiation factor 4B	1	AASIFGGAKPVDTAAR	AASIFGGAKPVDTAAR	3	AASIFGGAKPVDTAAR3	17986.5	40957	18962.1	12591	11315.7	15322.3	36647.5	176340
Q9Y5B9	Q9Y5B9	SP16H_HUMAN	SUPT16H	FACT complex subunit SPT16	1	AASITSEVFNK	AASITSEVFNK	2	AASITSEVFNK2	36088	172177	54330.2	133321	16793.4	39002.6	43632.3	36552.3
Q92538;Q92538-2;Q92538-3	Q92538;Q92538-2;Q92538-3	GBF1_HUMAN	GBF1	Golgi-specific brefeldin A-resistance guanine nucleotide exchange factor 1	1	AASIYSSWAEEQR	AASIYSSWAEEQR	2	AASIYSSWAEEQR2	69005.2	58469.7	72248.1	54619.3	65620.1	70823.6	62120.8	47571.6
Q9H8E8	Q9H8E8;Q9H8E8-2	CSR2B_HUMAN	KAT14	Cysteine-rich protein 2-binding protein	1	AASKPTLDPIITVEGLR	AASKPTLDPIITVEGLR	3	AASKPTLDPIITVEGLR3		9979.62	4891.53	5568.86	6536.52	7863.77	14960.2	7224.1
O96007	O96007	MOC2B_HUMAN	MOCS2	Molybdopterin synthase catalytic subunit	1	AASLEAVSYAIDTLK	AASLEAVSYAIDTLK	2	AASLEAVSYAIDTLK2	37566.8	31199.4	30912	41815.1	37293.1	38966.4	48202.3	47204.5
Q08378	Q08378;Q08378-2	GOGA3_HUMAN	GOLGA3	Golgin subfamily A member 3	1	AASLELSEVK	AASLELSEVK	2	AASLELSEVK2	8825.48	12476.9	3062.8	0	10933.2	9247.47	8768.55	7215.43
Q08378	Q08378;Q08378-2	GOGA3_HUMAN	GOLGA3	Golgin subfamily A member 3	1	AASLELSEVKK	AASLELSEVKK	2	AASLELSEVKK2	1803.53		2275.69	3167.55	2895.51	1975.93	3494.12	5292.89
Q96N66	Q96N66;Q96N66-2;Q96N66-3	MBOA7_HUMAN	MBOAT7	Lysophospholipid acyltransferase 7	1	AASLEYDYETIR	AASLEYDYETIR	2	AASLEYDYETIR2	39994.4	38693.3	50673.9	35616.4	47110.5	45708.3	45777.5	34265
Q8IYB1	Q8IYB1	M21D2_HUMAN	MB21D2	Protein MB21D2	1	AASLGCNNKPAFPELDFR	AASLGC(UniMod:4)NNKPAFPELDFR	3	AASLGC(UniMod:4)NNKPAFPELDFR3	2429.66	666.188	5424.03	7704.16	7924.2	5738.18	7505.35	7397.84
P11182	P11182	ODB2_HUMAN	DBT	Lipoamide acyltransferase component of branched-chain alpha-keto acid dehydrogenase complex, mitochondrial	1	AASLGLLQFPILNASVDENCQNITYK	AASLGLLQFPILNASVDENC(UniMod:4)QNITYK	3	AASLGLLQFPILNASVDENC(UniMod:4)QNITYK3	4348.94		6119.77	1102.41	4538.98	6280.79	5486.33	5837.89
O14521;O14521-2;O14521-4	O14521;O14521-2;O14521-4	DHSD_HUMAN	SDHD	Succinate dehydrogenase [ubiquinone] cytochrome b small subunit, mitochondrial	1	AASLHWTSER	AASLHWTSER	2	AASLHWTSER2	91016.6	70473.1	87772.8	50940.8	94113.2	113140	95727.8	73560.7
Q04637-8	Q04637;Q04637-3;Q04637-4;Q04637-5;Q04637-6;Q04637-7;Q04637-8;Q04637-9	IF4G1_HUMAN	EIF4G1	Isoform 8 of Eukaryotic translation initiation factor 4 gamma 1	1	AASLLLEILGLLCK	AASLLLEILGLLC(UniMod:4)K	2	AASLLLEILGLLC(UniMod:4)K2	23723.7	5936.49	20025	12194.2	23927	16632.9	20171.9	17979.5
Q04637-8	Q04637;Q04637-3;Q04637-4;Q04637-5;Q04637-6;Q04637-7;Q04637-8;Q04637-9	IF4G1_HUMAN	EIF4G1	Isoform 8 of Eukaryotic translation initiation factor 4 gamma 1	1	AASLLLEILGLLCK	AASLLLEILGLLC(UniMod:4)K	3	AASLLLEILGLLC(UniMod:4)K3	11738		10770.3	2161.21	9584.18	4912.56	5689.48	6663
A2RRP1	A2RRP1;A2RRP1-2	NBAS_HUMAN	NBAS	Neuroblastoma-amplified sequence	1	AASMHCQELMATGYPK	AASMHC(UniMod:4)QELMATGYPK	3	AASMHC(UniMod:4)QELMATGYPK3	3693.67	695.986	2397.99		5646.83	3429.13	3503.91	5388.44
Q02880-2	Q02880;Q02880-2	TOP2B_HUMAN	TOP2B	Isoform Beta-1 of DNA topoisomerase 2-beta	1	AASNCGIVESILNWVK	AASNC(UniMod:4)GIVESILNWVK	2	AASNC(UniMod:4)GIVESILNWVK2	22357.5	29602	24219.8	16433.4	24621	22568.8	20069	20461.6
Q02880-2	Q02880;Q02880-2	TOP2B_HUMAN	TOP2B	Isoform Beta-1 of DNA topoisomerase 2-beta	1	AASNCGIVESILNWVK	AASNC(UniMod:4)GIVESILNWVK	3	AASNC(UniMod:4)GIVESILNWVK3	1511.81	2806.45	6324.53	6928.36	5237.16	5043.13	4467.76	2672.03
Q9UHL4	Q9UHL4	DPP2_HUMAN	DPP7	Dipeptidyl peptidase 2	1	AASNIIFSNGNLDPWAGGGIR	AASNIIFSNGNLDPWAGGGIR	2	AASNIIFSNGNLDPWAGGGIR2	77809.9	61225.5	57547.3	47036	72614.8	67319.6	80806.9	63613.4
Q9UHL4	Q9UHL4	DPP2_HUMAN	DPP7	Dipeptidyl peptidase 2	1	AASNIIFSNGNLDPWAGGGIR	AASNIIFSNGNLDPWAGGGIR	3	AASNIIFSNGNLDPWAGGGIR3	3028.67			4059.23	3340.56	4324.41	2492.78
P53041	P53041	PPP5_HUMAN	PPP5C	Serine/threonine-protein phosphatase 5	1	AASNMALGK	AASNMALGK	2	AASNMALGK2	14281		22257.5	2999.96	13942.5	9403.11	12933.7	3470.82
Q5VSL9;Q5VSL9-3	Q5VSL9;Q5VSL9-2;Q5VSL9-3	STRP1_HUMAN	STRIP1	Striatin-interacting protein 1	1	AASPPASASDLIEQQQK	AASPPASASDLIEQQQK	2	AASPPASASDLIEQQQK2	7671.99		2715.15	1379.93	6626.15	8866.76	6012.69	6789.22
P51948	P51948;P51948-2	MAT1_HUMAN	MNAT1	CDK-activating kinase assembly factor MAT1	1	AASPQDLAGGYTSSLACHR	AASPQDLAGGYTSSLAC(UniMod:4)HR	2	AASPQDLAGGYTSSLAC(UniMod:4)HR2	748.316	402.993	1128.57	38.9039	1935.17	1948.15	1508.25	4303.11
P51948	P51948;P51948-2	MAT1_HUMAN	MNAT1	CDK-activating kinase assembly factor MAT1	1	AASPQDLAGGYTSSLACHR	AASPQDLAGGYTSSLAC(UniMod:4)HR	3	AASPQDLAGGYTSSLAC(UniMod:4)HR3	9008.52	11147.7	16943.5	11969.4	5262.11	13067.9	7824.76	8354.13
Q5TCZ1	Q5TCZ1;Q5TCZ1-2;Q5TCZ1-3	SPD2A_HUMAN	SH3PXD2A	SH3 and PX domain-containing protein 2A	1	AASQGSDSPLLPAQR	AASQGSDSPLLPAQR	2	AASQGSDSPLLPAQR2	2123.36		1992.15	2281.03	98.3837	2877.78	1139.71	3229.5
Q9UBV2	Q9UBV2	SE1L1_HUMAN	SEL1L	Protein sel-1 homolog 1	1	AASQGYTVAR	AASQGYTVAR	2	AASQGYTVAR2	15033.2	22877.2	25612.7	12429.2	21705.3	14941.5	21444.8	5964.02
O15439;O15439-2	O15439;O15439-2;O15439-3;O15439-4	MRP4_HUMAN	ABCC4	ATP-binding cassette sub-family C member 4	1	AASQILILK	AASQILILK	2	AASQILILK2	1661.77		1896.92	1633.47	1686.29	329.902	1652.68
Q14678	Q14678;Q14678-2	KANK1_HUMAN	KANK1	KN motif and ankyrin repeat domain-containing protein 1	1	AASQINVCGVR	AASQINVC(UniMod:4)GVR	2	AASQINVC(UniMod:4)GVR2	5066.52	14890.9	13121.5	10211.2	14953.4	11171.8	15996.5	15291.4
O75592	O75592;O75592-2	MYCB2_HUMAN	MYCBP2	E3 ubiquitin-protein ligase MYCBP2	1	AASQNMIFPSPGSCAVLK	AASQNMIFPSPGSC(UniMod:4)AVLK	2	AASQNMIFPSPGSC(UniMod:4)AVLK2	10613.7	17999.3	4515.64	10337.4	11982	13438.2	17968.8	5057.33
Q9UI08;Q9UI08-2;Q9UI08-4;Q9UI08-5	Q9UI08;Q9UI08-2;Q9UI08-3;Q9UI08-4;Q9UI08-5	EVL_HUMAN	EVL	Ena/VASP-like protein	1	AASQPPNSSEAGR	AASQPPNSSEAGR	2	AASQPPNSSEAGR2	3111.86		3339.64		1252.93	2170.85	782.731
Q96N66	Q96N66;Q96N66-2	MBOA7_HUMAN	MBOAT7	Lysophospholipid acyltransferase 7	1	AASQPTSLAPEK	AASQPTSLAPEK	2	AASQPTSLAPEK2	82139.8	83628.8	87707.8	45424	84464.7	108395	104843	69261.3
Q92616	Q92616	GCN1_HUMAN	GCN1	eIF-2-alpha kinase activator GCN1	1	AASQSTQVPTITEGVAAALLLLK	AASQSTQVPTITEGVAAALLLLK	2	AASQSTQVPTITEGVAAALLLLK2	4981.65	1591.57	4738.07	5016.74	3411.98	4457.03	4651.72	1926.78
Q92616	Q92616	GCN1_HUMAN	GCN1	eIF-2-alpha kinase activator GCN1	1	AASQSTQVPTITEGVAAALLLLK	AASQSTQVPTITEGVAAALLLLK	3	AASQSTQVPTITEGVAAALLLLK3	12976.9	8775.92	12092.9	11319.2	9701.34	10498.8	12464.3	9214.49
Q5T5U3	Q5T5U3;Q5T5U3-3	RHG21_HUMAN	ARHGAP21	Rho GTPase-activating protein 21	1	AASQSTTDYNQVVPNR	AASQSTTDYNQVVPNR	2	AASQSTTDYNQVVPNR2	721.809		525.376	1768.78	1799.86	2544.89	2488.29	4047.47
O15127	O15127	SCAM2_HUMAN	SCAMP2	Secretory carrier-associated membrane protein 2	1	AASSAAQGAFQGN	AASSAAQGAFQGN	2	AASSAAQGAFQGN2	20097.3	19036.4	17338.5	8235.58	17350.2	10251.9	15083.4	20936.9
Q9C0C2	Q9C0C2	TB182_HUMAN	TNKS1BP1	182 kDa tankyrase-1-binding protein	1	AASSELPADISK	AASSELPADISK	2	AASSELPADISK2	12145.5	9839.63	10051.4		7849.4	9245.93	12032.6	12014.5
Q9NZM4;Q9NZM4-2	Q9NZM4;Q9NZM4-2	BICRA_HUMAN	BICRA	BRD4-interacting chromatin-remodeling complex-associated protein	1	AASSGPGKPSGLQYESK	AASSGPGKPSGLQYESK	3	AASSGPGKPSGLQYESK3			512.654	216.984	681.594	1855.8	1369.17	3549.64
O95819-6	O95819;O95819-2;O95819-3;O95819-4;O95819-5;O95819-6	M4K4_HUMAN	MAP4K4	Isoform 6 of Mitogen-activated protein kinase kinase kinase kinase 4	1	AASSLNLSNGETESVK	AASSLNLSNGETESVK	2	AASSLNLSNGETESVK2	3080.32	2150.15	2285.05	1951.67	1935.92	4699.76	1060.65	2755.74
Q16633	Q16633	OBF1_HUMAN	POU2AF1	POU domain class 2-associating factor 1	1	AASSLTIDK	AASSLTIDK	2	AASSLTIDK2	45872.5	14438.7	43812.4	23545	24505.6	32106.8	26667.9	20587.3
Q02156	Q02156	KPCE_HUMAN	PRKCE	Protein kinase C epsilon type	1	AASSPDGQLMSPGENGEVR	AASSPDGQLMSPGENGEVR	2	AASSPDGQLMSPGENGEVR2	352.006		265.224		457.673			751.416
Q7Z5J4	Q7Z5J4;Q7Z5J4-2;Q7Z5J4-3	RAI1_HUMAN	RAI1	Retinoic acid-induced protein 1	1	AASSPSNPAALPVASDSSPMGSK	AASSPSNPAALPVASDSSPMGSK	2	AASSPSNPAALPVASDSSPMGSK2	414.799		1141.76	285.01	1090.1	2206.24	288.578
Q92538;Q92538-2;Q92538-3	Q92538;Q92538-2;Q92538-3	GBF1_HUMAN	GBF1	Golgi-specific brefeldin A-resistance guanine nucleotide exchange factor 1	1	AASSSSPGSPVASSPSR	AASSSSPGSPVASSPSR	2	AASSSSPGSPVASSPSR2	7905.62	13816.2	13984.5	12588.3	11585.1	12087.6	11874.1	13696.3
P42684;P42684-6	P42684;P42684-2;P42684-3;P42684-4;P42684-5;P42684-6;P42684-7;P42684-10	ABL2_HUMAN	ABL2	Tyrosine-protein kinase ABL2	1	AASSSSVVPYLPR	AASSSSVVPYLPR	2	AASSSSVVPYLPR2	11887.8	6860.62	14733.5	7871.48	9881.77	11183.3	14917.7	14168.5
Q9BYI3	Q9BYI3;Q9BYI3-2	HYCCI_HUMAN	FAM126A	Hyccin	1	AASSTSQSGLSNSSHNCSNKPSIGK	AASSTSQSGLSNSSHNC(UniMod:4)SNKPSIGK	3	AASSTSQSGLSNSSHNC(UniMod:4)SNKPSIGK3	541.383	940.099	1441.13	500.643	547.433	1272.04	1799.43	1881.33
Q9BYI3	Q9BYI3;Q9BYI3-2	HYCCI_HUMAN	FAM126A	Hyccin	1	AASSTSQSGLSNSSHNCSNKPSIGK	AASSTSQSGLSNSSHNC(UniMod:4)SNKPSIGK	4	AASSTSQSGLSNSSHNC(UniMod:4)SNKPSIGK4	2711.12	1694.71	3486	5673.34	3453.99	1773.98	2695.08	2805.26
Q15032-2	Q15032;Q15032-2;Q15032-3;Q15032-4	R3HD1_HUMAN	R3HDM1	Isoform 2 of R3H domain-containing protein 1	1	AASTDLGAGETVVGK	AASTDLGAGETVVGK	2	AASTDLGAGETVVGK2	10589.7	7065.8	18284	6125.91	21310.9	17164.5	15757.6	13895.1
O43242	O43242;O43242-2	PSMD3_HUMAN	PSMD3	26S proteasome non-ATPase regulatory subunit 3	1	AASTPLLPEVEAYLQLLVVIFMMNSK	AASTPLLPEVEAYLQLLVVIFMMNSK	3	AASTPLLPEVEAYLQLLVVIFMMNSK3	1644.31	1147.1	1965.02			840.286	903.749	1772.34
O43242	O43242;O43242-2	PSMD3_HUMAN	PSMD3	26S proteasome non-ATPase regulatory subunit 3	1	AASTPLLPEVEAYLQLLVVIFMMNSK	AASTPLLPEVEAYLQLLVVIFM(UniMod:35)MNSK	3	AASTPLLPEVEAYLQLLVVIFM(UniMod:35)MNSK3	503.555		654.569			1292	843.573	1727.37
Q9Y2D9	Q9Y2D9	ZN652_HUMAN	ZNF652	Zinc finger protein 652	1	AASVAAATTSPTPR	AASVAAATTSPTPR	2	AASVAAATTSPTPR2	4164.12	4662.51	5073.57	4726.84	953.091	1944.71	1342.38	2291.13
Q9NRF9	Q9NRF9	DPOE3_HUMAN	POLE3	DNA polymerase epsilon subunit 3	1	AASVFVLYATSCANNFAMK	AASVFVLYATSC(UniMod:4)ANNFAMK	2	AASVFVLYATSC(UniMod:4)ANNFAMK2	11735.4	349.342	8476.3	1657.87	12031.3	11417.4	11722.1	8068.54
Q9NRF9	Q9NRF9	DPOE3_HUMAN	POLE3	DNA polymerase epsilon subunit 3	1	AASVFVLYATSCANNFAMK	AASVFVLYATSC(UniMod:4)ANNFAMK	3	AASVFVLYATSC(UniMod:4)ANNFAMK3	8282.41	14746.1	9742.46	16274.1	5709.9	6939.32	7092.47	6606.72
Q9NRF9	Q9NRF9	DPOE3_HUMAN	POLE3	DNA polymerase epsilon subunit 3	1	AASVFVLYATSCANNFAMK	AASVFVLYATSC(UniMod:4)ANNFAM(UniMod:35)K	2	AASVFVLYATSC(UniMod:4)ANNFAM(UniMod:35)K2	2450.69	323.724	2590.54		3801.05	3707.29	4765.69	2064.64
Q9NRF9	Q9NRF9	DPOE3_HUMAN	POLE3	DNA polymerase epsilon subunit 3	1	AASVFVLYATSCANNFAMK	AASVFVLYATSC(UniMod:4)ANNFAM(UniMod:35)K	3	AASVFVLYATSC(UniMod:4)ANNFAM(UniMod:35)K3	5192.57		1714.82		7178.17	2472.42	8221.23	1834.38
Q99575	Q99575	POP1_HUMAN	POP1	Ribonucleases P/MRP protein subunit POP1	1	AASVHTVGEDTEETPHR	AASVHTVGEDTEETPHR	3	AASVHTVGEDTEETPHR3	3142.5	3076.14	6158	9745.95	9410.33	9957.85	9574.56	14605.4
Q99575	Q99575	POP1_HUMAN	POP1	Ribonucleases P/MRP protein subunit POP1	1	AASVHTVGEDTEETPHR	AASVHTVGEDTEETPHR	4	AASVHTVGEDTEETPHR4	7884.2	11150.3	4077.46	5931.58	1050.97	3994.53	3814.97	4287.63
Q15058	Q15058	KIF14_HUMAN	KIF14	Kinesin-like protein KIF14	1	AASVQEEFMDAVCDGVGLGMK	AASVQEEFMDAVC(UniMod:4)DGVGLGMK	2	AASVQEEFMDAVC(UniMod:4)DGVGLGMK2	775.533				1287.23	2104.11	2690.59	1992.46
Q9BQF6;Q9BQF6-2	Q9BQF6;Q9BQF6-2;Q9BQF6-3;Q9BQF6-4;Q9BQF6-5	SENP7_HUMAN	SENP7	Sentrin-specific protease 7	1	AASVQNTVQNLR	AASVQNTVQNLR	2	AASVQNTVQNLR2		2786.59	3112.39	626.523	2434.41	1989.33	3209.26	2710.03
Q9H269	Q9H269;Q9H269-2	VPS16_HUMAN	VPS16	Vacuolar protein sorting-associated protein 16 homolog	1	AASVRPVLDIYSASGMPLASLLWK	AASVRPVLDIYSASGMPLASLLWK	3	AASVRPVLDIYSASGMPLASLLWK3	10382.1	16388.2	8115.96	11586.8	15434.5	8478.55	13951.4	7054.14
O60885	O60885	BRD4_HUMAN	BRD4	Bromodomain-containing protein 4	1	AASVVQPQPLVVVK	AASVVQPQPLVVVK	2	AASVVQPQPLVVVK2	75359.8	53133.7	70206.9	23535.8	69114.4	66880	75401.4	84783.4
Q14126	Q14126	DSG2_HUMAN	DSG2	Desmoglein-2	1	AASYTEEDENHTAK	AASYTEEDENHTAK	2	AASYTEEDENHTAK2	814.052		675.838		514.446	269.711	103.027	637.588
Q14126	Q14126	DSG2_HUMAN	DSG2	Desmoglein-2	1	AASYTEEDENHTAK	AASYTEEDENHTAK	3	AASYTEEDENHTAK3	815.699		1036.48		506.847	380.319	1513.6	567.404
Q9Y3F4;Q9Y3F4-2	Q9Y3F4;Q9Y3F4-2	STRAP_HUMAN	STRAP	Serine-threonine kinase receptor-associated protein	1	AATAAADFTAK	AATAAADFTAK	2	AATAAADFTAK2	331237	409045	316199	361251	280508	281568	320499	328572
Q9UJA5	Q9UJA5;Q9UJA5-2;Q9UJA5-3;Q9UJA5-4	TRM6_HUMAN	TRMT6	tRNA (adenine(58)-N(1))-methyltransferase non-catalytic subunit TRM6	1	AATACFGFPK	AATAC(UniMod:4)FGFPK	2	AATAC(UniMod:4)FGFPK2	29122.7	39587.2	21274.2	24024.4	23428.9	23559.4	26396.3	23219.9
Q9H0B3;Q9H0B3-3;Q9H0B3-4	Q9H0B3;Q9H0B3-2;Q9H0B3-3;Q9H0B3-4;Q9H0B3-5	IQCN_HUMAN	IQCN	IQ domain-containing protein N	1	AATAIQSAWR	AATAIQSAWR	2	AATAIQSAWR2	20381.4	22140.3	30212.2		30819.7	19117.9	15622.7	14677
Q8WUK0;Q8WUK0-3	Q8WUK0;Q8WUK0-2;Q8WUK0-3	PTPM1_HUMAN	PTPMT1	Phosphatidylglycerophosphatase and protein-tyrosine phosphatase 1	1	AATALLEAGLAR	AATALLEAGLAR	2	AATALLEAGLAR2	2238.44	6097.72	3627.9	8405.06	2757.41
Q8N1F8	Q8N1F8	S11IP_HUMAN	STK11IP	Serine/threonine-protein kinase 11-interacting protein	1	AATAQYLSPR	AATAQYLSPR	2	AATAQYLSPR2	7807.67	14196.6	11630.9	6675.47	10312.6	5449.34	6563.88	5810.19
Q96BD5-2;Q96BD5-3	Q96BD5;Q96BD5-2;Q96BD5-3	PF21A_HUMAN	PHF21A	Isoform 2 of PHD finger protein 21A	1	AATATMPASVVGQRPTIAMVTAINSQK	AATATMPASVVGQRPTIAMVTAINSQK	3	AATATMPASVVGQRPTIAMVTAINSQK3	1950.61		3486.22		4922.01	3819.56	5001.24	2210.02
Q9UPN4-2	Q9UPN4;Q9UPN4-2;Q9UPN4-3	CP131_HUMAN	CEP131	Isoform 2 of Centrosomal protein of 131 kDa	1	AATCEGSESSGFGK	AATC(UniMod:4)EGSESSGFGK	2	AATC(UniMod:4)EGSESSGFGK2	4752.74	4514.36	8279.75	5591.47	8303.28	8103.58	10965.8	12132.6
O95210	O95210	STBD1_HUMAN	STBD1	Starch-binding domain-containing protein 1	1	AATCFAEK	AATC(UniMod:4)FAEK	2	AATC(UniMod:4)FAEK2	3812.91		3465.52		3272.87	1719.18	2437.06	1022.78
Q8WUF5	Q8WUF5	IASPP_HUMAN	PPP1R13L	RelA-associated inhibitor	1	AATDGADTPFGR	AATDGADTPFGR	2	AATDGADTPFGR2	5508.58	8719.02	5046.54	4642.15	7673.05	4015.93	3606.13	5905.25
Q9H3U1	Q9H3U1;Q9H3U1-2;Q9H3U1-3	UN45A_HUMAN	UNC45A	Protein unc-45 homolog A	1	AATECMCNLAMSK	AATEC(UniMod:4)MC(UniMod:4)NLAMSK	2	AATEC(UniMod:4)MC(UniMod:4)NLAMSK2	30743.6	24622.1	30790.9	16975.6	35360.4	16660	43400.2	30925.4
Q9H3U1	Q9H3U1;Q9H3U1-2;Q9H3U1-3	UN45A_HUMAN	UNC45A	Protein unc-45 homolog A	1	AATECMCNLAMSK	AATEC(UniMod:4)MC(UniMod:4)NLAM(UniMod:35)SK	2	AATEC(UniMod:4)MC(UniMod:4)NLAM(UniMod:35)SK2	8250.83	1638.38	8535.88	4761.33	8134.91	11558.2	9146.31	5677.38
P82094;P82094-2	P82094;P82094-2	TMF1_HUMAN	TMF1	TATA element modulatory factor	1	AATEELLANK	AATEELLANK	2	AATEELLANK2	27109.9	26190.6	26589.9	24168.7			29293.4	22854.5
Q6P1J9	Q6P1J9	CDC73_HUMAN	CDC73	Parafibromin	1	AATENIPVVR	AATENIPVVR	2	AATENIPVVR2	65760.9	51740.6	73182.9	91104.4	68209.3	67940.4	76551.9	43537.1
Q8N9M1;Q8N9M1-2	Q8N9M1;Q8N9M1-2	CS047_HUMAN	C19orf47	Uncharacterized protein C19orf47	1	AATESVPCSPSPLAGEIR	AATESVPC(UniMod:4)SPSPLAGEIR	2	AATESVPC(UniMod:4)SPSPLAGEIR2	4912.31	4659.49	11532.2	1806.9	9246.59	9731.07	7934.58	3936.84
Q9HCL2	Q9HCL2	GPAT1_HUMAN	GPAM	Glycerol-3-phosphate acyltransferase 1, mitochondrial	1	AATETNLPLLFLPVHR	AATETNLPLLFLPVHR	3	AATETNLPLLFLPVHR3	1999.51	4357.32	1409.44		3465.25	843.494	2077.2	3806.9
P55263	P55263;P55263-2;P55263-3;P55263-4	ADK_HUMAN	ADK	Adenosine kinase	1	AATFFGCIGIDK	AATFFGC(UniMod:4)IGIDK	2	AATFFGC(UniMod:4)IGIDK2	242865	249470	258548	302724	285517	262840	277834	339679
P35232	P35232	PHB_HUMAN	PHB	Prohibitin	1	AATFGLILDDVSLTHLTFGK	AATFGLILDDVSLTHLTFGK	2	AATFGLILDDVSLTHLTFGK2	42500.2	25707	37274	28434.1	40831.7	41585	42828.8	24399.3
P35232	P35232	PHB_HUMAN	PHB	Prohibitin	1	AATFGLILDDVSLTHLTFGK	AATFGLILDDVSLTHLTFGK	3	AATFGLILDDVSLTHLTFGK3	207595	239705	207458	265491	191620	180003	209593	184960
O15294	O15294;O15294-2;O15294-3;O15294-4	OGT1_HUMAN	OGT	UDP-N-acetylglucosamine--peptide N-acetylglucosaminyltransferase 110 kDa subunit	1	AATGEEVPR	AATGEEVPR	2	AATGEEVPR2	13918.1	5319.44	11139.3		13756.7	9597.86	6712.54	4891.96
Q9HCC0	Q9HCC0;Q9HCC0-2	MCCB_HUMAN	MCCC2	Methylcrotonoyl-CoA carboxylase beta chain, mitochondrial	1	AATGEEVSAEDLGGADLHCR	AATGEEVSAEDLGGADLHC(UniMod:4)R	2	AATGEEVSAEDLGGADLHC(UniMod:4)R2	6794.29	1748.77	6091.69	2223.83	2447.77	4916.02	8613.59	11038.8
Q9HCC0	Q9HCC0;Q9HCC0-2	MCCB_HUMAN	MCCC2	Methylcrotonoyl-CoA carboxylase beta chain, mitochondrial	1	AATGEEVSAEDLGGADLHCR	AATGEEVSAEDLGGADLHC(UniMod:4)R	3	AATGEEVSAEDLGGADLHC(UniMod:4)R3	120260	73551.1	114229	46171.9	96977.8	94990.7	110628	101601
Q96GQ5	Q96GQ5;Q96GQ5-2	RUSF1_HUMAN	RUSF1	RUS family member 1	1	AATHGLMLGALQGDGPLPAELEELR	AATHGLMLGALQGDGPLPAELEELR	3	AATHGLMLGALQGDGPLPAELEELR3	51022.6	48239.4	54687.6	22577.2	48650.2	45409.2	44741.2	30373.7
Q53GS7	Q53GS7;Q53GS7-2	GLE1_HUMAN	GLE1	Nucleoporin GLE1	1	AATIPVSQISTIAGSK	AATIPVSQISTIAGSK	2	AATIPVSQISTIAGSK2	41717.5	35169.7	25421.2	27381.8	46659.1	35448.1	41295.5	32045.2
P31323	P31323	KAP3_HUMAN	PRKAR2B	cAMP-dependent protein kinase type II-beta regulatory subunit	1	AATITATSPGALWGLDR	AATITATSPGALWGLDR	2	AATITATSPGALWGLDR2	16693.4	21168	10426.9	8866.44	23564.3	5457.95	15269.8	29399.4
Q13423	Q13423	NNTM_HUMAN	NNT	NAD(P) transhydrogenase, mitochondrial	1	AATITPFR	AATITPFR	2	AATITPFR2	43865	169807	53800.5	85294.5	55353.1	74841.8	42337.4	25325.1
Q13423	Q13423	NNTM_HUMAN	NNT	NAD(P) transhydrogenase, mitochondrial	1	AATITPFRK	AATITPFRK	2	AATITPFRK2	7339.12	5559.55	6106.76	3749.57	5402.01	9520.23	7322.75	5383.2
P13861;P13861-2	P13861;P13861-2	KAP2_HUMAN	PRKAR2A	cAMP-dependent protein kinase type II-alpha regulatory subunit	1	AATIVATSEGSLWGLDR	AATIVATSEGSLWGLDR	2	AATIVATSEGSLWGLDR2	72380.9	76486.4	63042.7	60584.7	36844.2	68203.7	67886.5	54709.7
Q9Y4I1-2;Q9Y4I1-3	Q9Y4I1;Q9Y4I1-2;Q9Y4I1-3	MYO5A_HUMAN	MYO5A	Isoform 2 of Unconventional myosin-Va	1	AATIVLQSYLR	AATIVLQSYLR	2	AATIVLQSYLR2	46802.7	73908.4	63569.3	85685.9	75644.8	76415.3	69889.7	41918.9
Q14683	Q14683	SMC1A_HUMAN	SMC1A	Structural maintenance of chromosomes protein 1A	1	AATLAQELEK	AATLAQELEK	2	AATLAQELEK2	155938	123677	155373	150751	130912	169902	104849	51430.5
Q9H8G2	Q9H8G2;Q9H8G2-2	CAAP1_HUMAN	CAAP1	Caspase activity and apoptosis inhibitor 1	1	AATLAVPPPEDVQPSAQQLELLELEMR	AATLAVPPPEDVQPSAQQLELLELEMR	3	AATLAVPPPEDVQPSAQQLELLELEMR3	6937.82		6090.76	10848.9	5482.35	4049.82	7601.39	2203.91
P57740	P57740;P57740-2;P57740-3	NU107_HUMAN	NUP107	Nuclear pore complex protein Nup107	1	AATLEGWK	AATLEGWK	2	AATLEGWK2	39336.6	32384.1	37315.5	34892.1	50976.9	42317.9		35857.4
Q99615	Q99615;Q99615-2	DNJC7_HUMAN	DNAJC7	DnaJ homolog subfamily C member 7	1	AATLMMLGR	AATLMMLGR	2	AATLMMLGR2	283074	326096	285435	315582	282035	285874	286023	239086
Q99615	Q99615;Q99615-2	DNJC7_HUMAN	DNAJC7	DnaJ homolog subfamily C member 7	1	AATLMMLGR	AATLM(UniMod:35)MLGR	2	AATLM(UniMod:35)MLGR2	13193	12429.9	18988.1	18010.4	17979.7	11805.6	21318.7	11209.2
Q99615	Q99615;Q99615-2	DNJC7_HUMAN	DNAJC7	DnaJ homolog subfamily C member 7	1	AATLMMLGR	AATLMM(UniMod:35)LGR	2	AATLMM(UniMod:35)LGR2	13895.3	13951	18502		14770.7	19073.9	10001.3	13374.1
P53365	P53365	ARFP2_HUMAN	ARFIP2	Arfaptin-2	1	AATMEIPIHGNGEAR	AATMEIPIHGNGEAR	2	AATMEIPIHGNGEAR2		1286.04	2239.04	2635.97	3539.28	1901.31	2755.74	5159.93
Q53H96	Q53H96;Q53H96-2	P5CR3_HUMAN	PYCR3	Pyrroline-5-carboxylate reductase 3	1	AATMSAVEAATCR	AATMSAVEAATC(UniMod:4)R	2	AATMSAVEAATC(UniMod:4)R2	60410.5	84432.6	37941.7	91511.1	67334.7	46734.1	46799.8	52234.3
Q13895	Q13895	BYST_HUMAN	BYSL	Bystin	1	AATMTAAGHHAEVVVDPEDER	AATMTAAGHHAEVVVDPEDER	3	AATMTAAGHHAEVVVDPEDER3	89463.9	63740	93014.6	56122.8	72358.3	96837	77688.1	73587.4
Q13895	Q13895	BYST_HUMAN	BYSL	Bystin	1	AATMTAAGHHAEVVVDPEDER	AATMTAAGHHAEVVVDPEDER	4	AATMTAAGHHAEVVVDPEDER4		23612.3	1510.45	21904.2	4204.9			388.098
Q13895	Q13895	BYST_HUMAN	BYSL	Bystin	1	AATMTAAGHHAEVVVDPEDER	AATM(UniMod:35)TAAGHHAEVVVDPEDER	3	AATM(UniMod:35)TAAGHHAEVVVDPEDER3	2456.68	2763.03	1298.42	234.306	1273.92	3453.39	5059.02	2867.13
Q9Y3Q8	Q9Y3Q8	T22D4_HUMAN	TSC22D4	TSC22 domain family protein 4	1	AATPLPSLR	AATPLPSLR	2	AATPLPSLR2	41864.5	49480.8	46928	76181.8	34114.3	32987.6	47522.4	47358
O95900	O95900;O95900-2	TRUB2_HUMAN	TRUB2	Mitochondrial mRNA pseudouridine synthase TRUB2	1	AATPQVAAELEK	AATPQVAAELEK	2	AATPQVAAELEK2	13752.4	16569.9	15736.3	11744.5	14083.8	18449.5	14499.1	9711.9
Q8N9Z2	Q8N9Z2	CC71L_HUMAN	CCDC71L	Coiled-coil domain-containing protein 71L	1	AATPTLTTFPTIR	AATPTLTTFPTIR	2	AATPTLTTFPTIR2	5984.94	14250	13380.5	13621.1	17757.4	14401.4	11395.1	8004.9
Q96GG9	Q96GG9	DCNL1_HUMAN	DCUN1D1	DCN1-like protein 1	1	AATQCEFSK	AATQC(UniMod:4)EFSK	2	AATQC(UniMod:4)EFSK2	19003.7	4660.69	15950.2	15825.2	23261.1	20040.2	13853.7	4074.96
P13667	P13667	PDIA4_HUMAN	PDIA4	Protein disulfide-isomerase A4	1	AATQFWR	AATQFWR	2	AATQFWR2	917046	914290	886245	777358	913963	915824	837063	834519
P80303;P80303-2	P80303;P80303-2	NUCB2_HUMAN	NUCB2	Nucleobindin-2	1	AATSDLEHYDK	AATSDLEHYDK	2	AATSDLEHYDK2	3268.24	6993.15	11605.3	4350.87	9829.08	2653.59	9030.09	8358.03
P80303;P80303-2	P80303;P80303-2	NUCB2_HUMAN	NUCB2	Nucleobindin-2	1	AATSDLEHYDK	AATSDLEHYDK	3	AATSDLEHYDK3	758.461	542.766	2289.99		1231.01	1273.27	366.204	2023.14
Q86X29;Q86X29-3;Q86X29-4;Q86X29-5;Q86X29-6	Q86X29;Q86X29-2;Q86X29-3;Q86X29-4;Q86X29-5;Q86X29-6	LSR_HUMAN	LSR	Lipolysis-stimulated lipoprotein receptor	1	AATSGVPSIYAPSTYAHLSPAK	AATSGVPSIYAPSTYAHLSPAK	3	AATSGVPSIYAPSTYAHLSPAK3	23322.9	5334.79	21320.4	21495.4	21464.8	16755.6	20541.1	21107.4
Q01415;Q01415-2	Q01415;Q01415-2	GALK2_HUMAN	GALK2	N-acetylgalactosamine kinase	1	AATSHFNIR	AATSHFNIR	2	AATSHFNIR2	5572.77		10805.1	4526.99	10698.8	17073.5	12243	4657.89
Q14204	Q14204	DYHC1_HUMAN	DYNC1H1	Cytoplasmic dynein 1 heavy chain 1	1	AATSPALFNR	AATSPALFNR	2	AATSPALFNR2	100373	117469	98926.5	117713	88082.5	75656.1	89121.9	37391.8
Q8IXZ2	Q8IXZ2;Q8IXZ2-2	ZC3H3_HUMAN	ZC3H3	Zinc finger CCCH domain-containing protein 3	1	AATSPAPGPSDATAR	AATSPAPGPSDATAR	2	AATSPAPGPSDATAR2	1283.84	3301.44	1547.82	752.28	2413.27	1502.03	2303.09	1997.89
Q6IE81	Q6IE81;Q6IE81-2	JADE1_HUMAN	JADE1	Protein Jade-1	1	AATSPGVGQSAPGTR	AATSPGVGQSAPGTR	2	AATSPGVGQSAPGTR2	2113.08	3579.91	3694.6	598.193	3604.78	3208.7	3970.04	4865.22
Q8N128;Q8N128-2	Q8N128;Q8N128-2	F177A_HUMAN	FAM177A1	Protein FAM177A1	1	AATSTLSVCDFLGEK	AATSTLSVC(UniMod:4)DFLGEK	2	AATSTLSVC(UniMod:4)DFLGEK2	7692.21	3557.36	8500.15	3263.26	3230.35	7142.7	9051.33	8995.3
P35612	P35612	ADDB_HUMAN	ADD2	Beta-adducin	1	AATTEPETTQPEGVVVNGR	AATTEPETTQPEGVVVNGR	2	AATTEPETTQPEGVVVNGR2	1099.07	842.13	2249.17		1859.54	3618.17	1976.11	2354.54
Q9BXK5	Q9BXK5;Q9BXK5-4	B2L13_HUMAN	BCL2L13	Bcl-2-like protein 13	1	AATTEPTEVEEVVPALEPTETLLSEK	AATTEPTEVEEVVPALEPTETLLSEK	3	AATTEPTEVEEVVPALEPTETLLSEK3		9560.43		935.839
Q15436	Q15436;Q15436-2	SC23A_HUMAN	SEC23A	Protein transport protein Sec23A	1	AATTGHVIDIYACALDQTGLLEMK	AATTGHVIDIYAC(UniMod:4)ALDQTGLLEMK	3	AATTGHVIDIYAC(UniMod:4)ALDQTGLLEMK3	10277.6		8791.95		11474.8	8615.32	9150.3	3559.46
Q49A88;Q49A88-2;Q49A88-3;Q49A88-6	Q49A88;Q49A88-2;Q49A88-3;Q49A88-5;Q49A88-6	CCD14_HUMAN	CCDC14	Coiled-coil domain-containing protein 14	1	AATTQLVSNSGLAVSGK	AATTQLVSNSGLAVSGK	2	AATTQLVSNSGLAVSGK2	3687.45	2924.89	2802.08	2904.29	4438.62	3606.76	4412.91	1263.57
Q9BQ39	Q9BQ39	DDX50_HUMAN	DDX50	ATP-dependent RNA helicase DDX50	1	AATTVEHLAIQCHWSQR	AATTVEHLAIQC(UniMod:4)HWSQR	3	AATTVEHLAIQC(UniMod:4)HWSQR3	1173.84						1704.6
Q9NUL3;Q9NUL3-7	Q9NUL3;Q9NUL3-2;Q9NUL3-3;Q9NUL3-4;Q9NUL3-6;Q9NUL3-7;Q9NUL3-8	STAU2_HUMAN	STAU2	Double-stranded RNA-binding protein Staufen homolog 2	1	AATTVLQELK	AATTVLQELK	2	AATTVLQELK2	61640.9	71720.9	38198.5	79212.2	35442.1	46791.1	34469.8	19772.3
Q7L266	Q7L266	ASGL1_HUMAN	ASRGL1	Isoaspartyl peptidase/L-asparaginase	1	AATVGYGILR	AATVGYGILR	2	AATVGYGILR2	64173	73648.9	69115.1	64470.6	68937.8	66522.8	74759.7	72074.2
Q8NDA8	Q8NDA8;Q8NDA8-2;Q8NDA8-3	MROH1_HUMAN	MROH1	Maestro heat-like repeat-containing protein family member 1	1	AATVMINCLLQER	AATVMINC(UniMod:4)LLQER	2	AATVMINC(UniMod:4)LLQER2	17681.1	13191	8454.55	7984.06	21029.5	8676.82	20804	14181.4
Q86U90	Q86U90	YRDC_HUMAN	YRDC	YrdC domain-containing protein, mitochondrial	1	AAVAASVGLSEGPAGSR	AAVAASVGLSEGPAGSR	2	AAVAASVGLSEGPAGSR2	9533.11		5932.62		9428.34	10960	2455.35	8150.74
Q6Y1H2	Q6Y1H2	HACD2_HUMAN	HACD2	Very-long-chain (3R)-3-hydroxyacyl-CoA dehydratase 2	1	AAVAATAAAK	AAVAATAAAK	2	AAVAATAAAK2	13289.9	55735.4	16320.9	23232	16190.1	13203	19872.8	15985.4
P48539	P48539	PCP4_HUMAN	PCP4	Calmodulin regulator protein PCP4	1	AAVAIQSQFR	AAVAIQSQFR	2	AAVAIQSQFR2	634757	583481	654548	536795	618832	534966	476898	385074
P22314;P22314-2	P22314;P22314-2	UBA1_HUMAN	UBA1	Ubiquitin-like modifier-activating enzyme 1	1	AAVATFLQSVQVPEFTPK	AAVATFLQSVQVPEFTPK	2	AAVATFLQSVQVPEFTPK2	564129	251092	568775	373800	524871	563363	571399	589350
P22314;P22314-2	P22314;P22314-2	UBA1_HUMAN	UBA1	Ubiquitin-like modifier-activating enzyme 1	1	AAVATFLQSVQVPEFTPK	AAVATFLQSVQVPEFTPK	3	AAVATFLQSVQVPEFTPK3	32792.5	50809.9	41884	94848.6	27610.9	23277.6	12706.9	23584.2
O75152	O75152	ZC11A_HUMAN	ZC3H11A	Zinc finger CCCH domain-containing protein 11A	1	AAVAVVPLVSEDK	AAVAVVPLVSEDK	2	AAVAVVPLVSEDK2	108758	132278	114827	104324	107305	108296	109690	109880
Q96F86	Q96F86	EDC3_HUMAN	EDC3	Enhancer of mRNA-decapping protein 3	1	AAVAWANQNR	AAVAWANQNR	2	AAVAWANQNR2	111787	103687	136616	125347	122722	48317.4	136508	120077
P11766	P11766	ADHX_HUMAN	ADH5	Alcohol dehydrogenase class-3	1	AAVAWEAGK	AAVAWEAGK	2	AAVAWEAGK2	12694.9	20008.1	11840.2	33669.9	10830.1	5447.83	8554.11	3655.43
P11766	P11766	ADHX_HUMAN	ADH5	Alcohol dehydrogenase class-3	1	AAVAWEAGKPLSIEEIEVAPPK	AAVAWEAGKPLSIEEIEVAPPK	3	AAVAWEAGKPLSIEEIEVAPPK3	21421.7	4458.25	3987.81		15398.3	15643.3	25529.4	40427.2
Q9UKK3	Q9UKK3	PARP4_HUMAN	PARP4	Protein mono-ADP-ribosyltransferase PARP4	1	AAVCGFEAFINGK	AAVC(UniMod:4)GFEAFINGK	2	AAVC(UniMod:4)GFEAFINGK2	12828.7	9149.09	7789.4	8107.42	12282.1	12653.2	6395.16	9390.8
P13804	P13804;P13804-2	ETFA_HUMAN	ETFA	Electron transfer flavoprotein subunit alpha, mitochondrial	1	AAVDAGFVPNDMQVGQTGK	AAVDAGFVPNDMQVGQTGK	2	AAVDAGFVPNDMQVGQTGK2	35077.3	24196.3	38924.3	33472.2	41418.2	37049.9	41684.8	41189.9
P13804	P13804;P13804-2	ETFA_HUMAN	ETFA	Electron transfer flavoprotein subunit alpha, mitochondrial	1	AAVDAGFVPNDMQVGQTGK	AAVDAGFVPNDM(UniMod:35)QVGQTGK	2	AAVDAGFVPNDM(UniMod:35)QVGQTGK2	4140.3	2417.7	2378.32		1885.72	4639.03	1557.68	2638.92
Q8WVT3	Q8WVT3	TPC12_HUMAN	TRAPPC12	Trafficking protein particle complex subunit 12	1	AAVDLCGR	AAVDLC(UniMod:4)GR	2	AAVDLC(UniMod:4)GR2	16354.4	13999.5	8120.73	9519.74	15611.7	13914	12811	9085.19
P14921	P14921;P14921-2;P14921-4;P14921-5	ETS1_HUMAN	ETS1	Protein C-ets-1	1	AAVDLKPTLTIIK	AAVDLKPTLTIIK	2	AAVDLKPTLTIIK2	8733.47	5977.45	6872.4	2600.53	2981.11	6848.64	3222.06	6540.6
P14921	P14921;P14921-2;P14921-4;P14921-5	ETS1_HUMAN	ETS1	Protein C-ets-1	1	AAVDLKPTLTIIK	AAVDLKPTLTIIK	3	AAVDLKPTLTIIK3	5871.54	2304.18	5707.47	10284.5	6846.67	6580.95	6462.73	8656.75
P01911;Q30154	P01911;Q30154	DRB1_HUMAN;DRB5_HUMAN	HLA-DRB1;HLA-DRB5	HLA class II histocompatibility antigen, DRB1 beta chain	0	AAVDTYCR	AAVDTYC(UniMod:4)R	2	AAVDTYC(UniMod:4)R2	8458.23			5854.03	8756.06	9816.87	6077.96
Q92599;Q92599-2;Q92599-4	Q92599;Q92599-2;Q92599-3;Q92599-4	SEPT8_HUMAN	SEPTIN8	Septin-8	1	AAVEALQSQALHATSQQPLR	AAVEALQSQALHATSQQPLR	3	AAVEALQSQALHATSQQPLR3	2061.7	1150.81		1647.48	1420.56	1333.45	724.226	1796.84
Q92599;Q92599-2;Q92599-4	Q92599;Q92599-2;Q92599-3;Q92599-4	SEPT8_HUMAN	SEPTIN8	Septin-8	1	AAVEALQSQALHATSQQPLRK	AAVEALQSQALHATSQQPLRK	3	AAVEALQSQALHATSQQPLRK3	1904.76	1285.68	2213.49	460.175	2080	1250.58	1847.09	2718.12
Q92599;Q92599-2;Q92599-4	Q92599;Q92599-2;Q92599-3;Q92599-4	SEPT8_HUMAN	SEPTIN8	Septin-8	1	AAVEALQSQALHATSQQPLRK	AAVEALQSQALHATSQQPLRK	4	AAVEALQSQALHATSQQPLRK4	1568.99		1379.11		893.044	740.164	1056.71	634.714
Q05823	Q05823;Q05823-2	RN5A_HUMAN	RNASEL	2-5A-dependent ribonuclease	1	AAVEDNHLLIK	AAVEDNHLLIK	2	AAVEDNHLLIK2	4658.54	4963.2	5840.87		5409.04	2887.66	5506.36	6138.35
Q5VTR2	Q5VTR2	BRE1A_HUMAN	RNF20	E3 ubiquitin-protein ligase BRE1A	1	AAVEDSGTTVETIK	AAVEDSGTTVETIK	2	AAVEDSGTTVETIK2	80105.6	69222.7	72119.5	85079.6	74319.3	84205.7	81462.1	83415
P10809	P10809	CH60_HUMAN	HSPD1	60 kDa heat shock protein, mitochondrial	1	AAVEEGIVLGGGCALLR	AAVEEGIVLGGGC(UniMod:4)ALLR	2	AAVEEGIVLGGGC(UniMod:4)ALLR2	4117400	51961.4	3598720	95821.5	61085	238331	228516	111132
P10809	P10809	CH60_HUMAN	HSPD1	60 kDa heat shock protein, mitochondrial	1	AAVEEGIVLGGGCALLR	AAVEEGIVLGGGC(UniMod:4)ALLR	3	AAVEEGIVLGGGC(UniMod:4)ALLR3	2191280	3006780	2258040	3512020	2043750	1978200	2070380	2084110
Q15814	Q15814	TBCC_HUMAN	TBCC	Tubulin-specific chaperone C	1	AAVEELLER	AAVEELLER	2	AAVEELLER2	124450	133979	128634	113351	119773	113014	120893	122605
O94906	O94906;O94906-2	PRP6_HUMAN	PRPF6	Pre-mRNA-processing factor 6	1	AAVELEEPEDAR	AAVELEEPEDAR	2	AAVELEEPEDAR2	83053.8	84406.6	95707.2	101065	93636.9	90865.5	91652.9	91704.9
Q14974	Q14974	IMB1_HUMAN	KPNB1	Importin subunit beta-1	1	AAVENLPTFLVELSR	AAVENLPTFLVELSR	2	AAVENLPTFLVELSR2	838263	1254080	883138	1051160	884189	841935	891514	750979
Q14974	Q14974	IMB1_HUMAN	KPNB1	Importin subunit beta-1	1	AAVENLPTFLVELSR	AAVENLPTFLVELSR	3	AAVENLPTFLVELSR3	10281.7		11248.5	69451.6	6961.61	6297.22	7335.02	1976.79
Q99460	Q99460;Q99460-2	PSMD1_HUMAN	PSMD1	26S proteasome non-ATPase regulatory subunit 1	1	AAVESLGFILFR	AAVESLGFILFR	2	AAVESLGFILFR2	280006	63098.1	274679	211378	268174	272926	260807	205260
A1L0T0	A1L0T0	HACL2_HUMAN	ILVBL	2-hydroxyacyl-CoA lyase 2	1	AAVETLGVPCFLGGMAR	AAVETLGVPC(UniMod:4)FLGGMAR	2	AAVETLGVPC(UniMod:4)FLGGMAR2	81193.9	150258	79774.9	109426	74312.7	89517.6	78277.5	40136.5
A1L0T0	A1L0T0	HACL2_HUMAN	ILVBL	2-hydroxyacyl-CoA lyase 2	1	AAVETLGVPCFLGGMAR	AAVETLGVPC(UniMod:4)FLGGMAR	3	AAVETLGVPC(UniMod:4)FLGGMAR3			1309.98	3799.4
Q01844;Q01844-3;Q01844-5;Q01844-6	Q01844;Q01844-2;Q01844-3;Q01844-5;Q01844-6	EWS_HUMAN	EWSR1	RNA-binding protein EWS	1	AAVEWFDGK	AAVEWFDGK	2	AAVEWFDGK2	1166190	1668820	1104750	1328040	1420340	1279160	926842	1250680
P34913	P34913	HYES_HUMAN	EPHX2	Bifunctional epoxide hydrolase 2	1	AAVFDLDGVLALPAVFGVLGR	AAVFDLDGVLALPAVFGVLGR	2	AAVFDLDGVLALPAVFGVLGR2	5104.97	3259.65	4326.25	2671.07	5427.5	5022.58	2044.12	5776.46
P34913	P34913	HYES_HUMAN	EPHX2	Bifunctional epoxide hydrolase 2	1	AAVFDLDGVLALPAVFGVLGR	AAVFDLDGVLALPAVFGVLGR	3	AAVFDLDGVLALPAVFGVLGR3	3779.9			4558.55	1556.95	3422.77	2712.32	2602.06
Q96F86	Q96F86	EDC3_HUMAN	EDC3	Enhancer of mRNA-decapping protein 3	1	AAVFEEIDTYER	AAVFEEIDTYER	2	AAVFEEIDTYER2	50647.2	75225.4	50695.9	74034.1	50030	51814.1	46386.4	37981
O95684;O95684-2	O95684;O95684-2;Q8N103-3	CEP43_HUMAN	CEP43	Centrosomal protein 43	0	AAVFLALEEQEK	AAVFLALEEQEK	2	AAVFLALEEQEK2	22656.5	21054.1	28739.3	13454.2	14607.2	22969.7	15103.4	22620.8
Q29RF7	Q29RF7	PDS5A_HUMAN	PDS5A	Sister chromatid cohesion protein PDS5 homolog A	1	AAVGQESPGGLEAGNAK	AAVGQESPGGLEAGNAK	2	AAVGQESPGGLEAGNAK2	46129.7	47659.6	36453.2	51585.6	52943.6	51536.8	53790.6	53474.7
Q8WUM4;Q8WUM4-2	Q8WUM4;Q8WUM4-2;Q8WUM4-3	PDC6I_HUMAN	PDCD6IP	Programmed cell death 6-interacting protein	1	AAVGRPLDK	AAVGRPLDK	2	AAVGRPLDK2	23082.7	459.518	18191		20054.9	23533.8	9335.58	2263.9
Q9UHI6	Q9UHI6	DDX20_HUMAN	DDX20	Probable ATP-dependent RNA helicase DDX20	1	AAVHTYGIASVPNQPLK	AAVHTYGIASVPNQPLK	2	AAVHTYGIASVPNQPLK2	4083.73	1794.4	3806.71	649.031	3231.09	4461.33	3733.04	3846.12
Q9UHI6	Q9UHI6	DDX20_HUMAN	DDX20	Probable ATP-dependent RNA helicase DDX20	1	AAVHTYGIASVPNQPLK	AAVHTYGIASVPNQPLK	3	AAVHTYGIASVPNQPLK3	6210.37	25421.8	8649.13	39046.8	4384.94		6050.72	2693.05
Q9UHI6	Q9UHI6	DDX20_HUMAN	DDX20	Probable ATP-dependent RNA helicase DDX20	1	AAVHTYGIASVPNQPLKK	AAVHTYGIASVPNQPLKK	3	AAVHTYGIASVPNQPLKK3	2870.5	4643.38	4103.67	6065.65	2875.96	6231.55	9492.7	20466.2
Q8N2Z9	Q8N2Z9;Q8N2Z9-2;Q8N2Z9-3	CENPS_HUMAN	CENPS	Centromere protein S	1	AAVHYTVGCLCEEVALDK	AAVHYTVGC(UniMod:4)LC(UniMod:4)EEVALDK	2	AAVHYTVGC(UniMod:4)LC(UniMod:4)EEVALDK2	1791.19	2132.92	2307.58	790.634	173.689	1555	374.575	3034.94
Q8N2Z9	Q8N2Z9;Q8N2Z9-2;Q8N2Z9-3	CENPS_HUMAN	CENPS	Centromere protein S	1	AAVHYTVGCLCEEVALDK	AAVHYTVGC(UniMod:4)LC(UniMod:4)EEVALDK	3	AAVHYTVGC(UniMod:4)LC(UniMod:4)EEVALDK3	34607.5	30315.8	28840.4	12068.6	32116.2	28178	26121.1	33887.5
Q9NR30	Q9NR30;Q9NR30-2	DDX21_HUMAN	DDX21	Nucleolar RNA helicase 2	1	AAVIGDVIR	AAVIGDVIR	2	AAVIGDVIR2	144824	242911	165087	223271	149648	166746	190222	89081.6
O95071;O95071-2	O95071;O95071-2	UBR5_HUMAN	UBR5	E3 ubiquitin-protein ligase UBR5	1	AAVIIMAVEK	AAVIIMAVEK	2	AAVIIMAVEK2	8371.01	12748.9	8026.89	19861.9	10808.7	10948.8	13021.2	4209.23
P40926	P40926;P40926-2	MDHM_HUMAN	MDH2	Malate dehydrogenase, mitochondrial	1	AAVKGYLGPEQLPDCLK	AAVKGYLGPEQLPDC(UniMod:4)LK	3	AAVKGYLGPEQLPDC(UniMod:4)LK3	6818.55	6181.65	10702.8	5749.35	4890.9	3479.79	5819.74	1716.6
Q6P9B9	Q6P9B9	INT5_HUMAN	INTS5	Integrator complex subunit 5	1	AAVLDHLR	AAVLDHLR	2	AAVLDHLR2	19570.1	2488.86	12085.4	7956.46	16541.4	16229.3	10704.5	9247.48
P13716;P13716-2	P13716;P13716-2	HEM2_HUMAN	ALAD	Delta-aminolevulinic acid dehydratase	1	AAVLEAMTAFR	AAVLEAMTAFR	2	AAVLEAMTAFR2	96491.5	103277	75284.5	125147	89111.1	112178	110582	122552
Q13206	Q13206	DDX10_HUMAN	DDX10	Probable ATP-dependent RNA helicase DDX10	1	AAVLFATDIAAR	AAVLFATDIAAR	2	AAVLFATDIAAR2	32143.8	44077.1	45243.1	29250.1	39245.4	41740.6	23541.3	38039.2
Q86YT6	Q86YT6	MIB1_HUMAN	MIB1	E3 ubiquitin-protein ligase MIB1	1	AAVLFQPCGHMCACENCANLMK	AAVLFQPC(UniMod:4)GHMC(UniMod:4)AC(UniMod:4)ENC(UniMod:4)ANLMK	3	AAVLFQPC(UniMod:4)GHMC(UniMod:4)AC(UniMod:4)ENC(UniMod:4)ANLMK3	774.106	7200.74	2155.13	5753.63	3893.02	2583.05	2768.44	3129.28
Q9Y4E6;Q9Y4E6-2	Q9Y4E6;Q9Y4E6-2	WDR7_HUMAN	WDR7	WD repeat-containing protein 7	1	AAVLFQQVK	AAVLFQQVK	2	AAVLFQQVK2	10711	17098.9	7549.15	10361.3	11263.2	14007	14138.5	6919.94
Q9UKM9	Q9UKM9;Q9UKM9-2	RALY_HUMAN	RALY	RNA-binding protein Raly	1	AAVLGENGR	AAVLGENGR	2	AAVLGENGR2	272300	50811	271182	165869	246743	215854	140210	34956.1
Q96KC2	Q96KC2	ARL5B_HUMAN	ARL5B	ADP-ribosylation factor-like protein 5B	1	AAVLIFANK	AAVLIFANK	2	AAVLIFANK2	7615.4	9870.26	5858.63	2033.26	7510.81	15146.5	9831.31	8570.65
Q9Y6Y1-2	Q9Y6Y1;Q9Y6Y1-2	CMTA1_HUMAN	CAMTA1	Isoform 2 of Calmodulin-binding transcription activator 1	1	AAVLIQKYYRSYK	AAVLIQKYYRSYK	3	AAVLIQKYYRSYK3	3310.98		4297.94		3771.96	1331	1771.53	1677.95
Q13435	Q13435	SF3B2_HUMAN	SF3B2	Splicing factor 3B subunit 2	1	AAVLLEQER	AAVLLEQER	2	AAVLLEQER2	659229	677296	626681	752899	639281	653578	654682	585321
Q6V1X1;Q6V1X1-3;Q6V1X1-6	Q6V1X1;Q6V1X1-2;Q6V1X1-3;Q6V1X1-4;Q6V1X1-5;Q6V1X1-6	DPP8_HUMAN	DPP8	Dipeptidyl peptidase 8	1	AAVLMLSWK	AAVLMLSWK	2	AAVLMLSWK2	4325.69		538.885		2136	3542.6	1097.73
Q9BZE4	Q9BZE4;Q9BZE4-2;Q9BZE4-3	GTPB4_HUMAN	GTPBP4	GTP-binding protein 4	1	AAVLYVMDLSEQCGHGLR	AAVLYVMDLSEQC(UniMod:4)GHGLR	2	AAVLYVMDLSEQC(UniMod:4)GHGLR2	1188.81		1591.37	109.039	1232.66	1903.2	1783.8	2313.33
Q9BZE4	Q9BZE4;Q9BZE4-2;Q9BZE4-3	GTPB4_HUMAN	GTPBP4	GTP-binding protein 4	1	AAVLYVMDLSEQCGHGLR	AAVLYVMDLSEQC(UniMod:4)GHGLR	3	AAVLYVMDLSEQC(UniMod:4)GHGLR3	17390.7	11384	16094.2	18977	13841.4	4271.67	12844.9	11238.1
Q96GX9	Q96GX9;Q96GX9-3	MTNB_HUMAN	APIP	Methylthioribulose-1-phosphate dehydratase	1	AAVMATLLFPGR	AAVMATLLFPGR	2	AAVMATLLFPGR2	152774	358887	151169	323559	160081	166905	172274	153642
Q96GX9	Q96GX9;Q96GX9-3	MTNB_HUMAN	APIP	Methylthioribulose-1-phosphate dehydratase	1	AAVMATLLFPGR	AAVM(UniMod:35)ATLLFPGR	2	AAVM(UniMod:35)ATLLFPGR2	2479.75		3111.96	822.195	4405.36	1659.58	340.208	2558.35
Q6P2Q9	Q6P2Q9	PRP8_HUMAN	PRPF8	Pre-mRNA-processing-splicing factor 8	1	AAVMHDILDMMPEGIK	AAVMHDILDMMPEGIK	2	AAVMHDILDMMPEGIK2	36825.7	24778.3	46167.5	12294.2	40502.1	49574.2	39920.9	47682.6
Q6P2Q9	Q6P2Q9	PRP8_HUMAN	PRPF8	Pre-mRNA-processing-splicing factor 8	1	AAVMHDILDMMPEGIK	AAVMHDILDMMPEGIK	3	AAVMHDILDMMPEGIK3	120593	87445	125575	135883	119211	122291	99938.5	108446
Q6P2Q9	Q6P2Q9	PRP8_HUMAN	PRPF8	Pre-mRNA-processing-splicing factor 8	1	AAVMHDILDMMPEGIK	AAVMHDILDMM(UniMod:35)PEGIK	3	AAVMHDILDMM(UniMod:35)PEGIK3	10268.1	13044.5	5649.52	1436.73	2699.45	7387.68	9675.61	9518.02
P35222	P35222	CTNB1_HUMAN	CTNNB1	Catenin beta-1	1	AAVMVHQLSK	AAVMVHQLSK	2	AAVMVHQLSK2	3712.04		2459.13	2407.14	3693.76	3119.27	3100.61
Q8N8S7;Q8N8S7-2;Q8N8S7-3	Q8N8S7;Q8N8S7-2;Q8N8S7-3	ENAH_HUMAN	ENAH	Protein enabled homolog	1	AAVMVYDDANK	AAVMVYDDANK	2	AAVMVYDDANK2	4561.02	5823.73	5151.64	3031.94	4644.29		4611.33	5799.9
Q9UKB1-3	Q9Y297;Q9Y297-2;Q9UKB1;Q9UKB1-2;Q9UKB1-3	FBW1B_HUMAN	FBXW11	Isoform B of F-box/WD repeat-containing protein 11	0	AAVNVVDFDDK	AAVNVVDFDDK	2	AAVNVVDFDDK2	10989.1	12085.6	11970.3	11395.6	12640.3	14537.7	16545.9	7565.51
P05023;P05023-4;P50993	P05023;P05023-2;P05023-3;P05023-4;P50993;P13637;P13637-2;P13637-3	AT1A1_HUMAN;AT1A2_HUMAN	ATP1A1;ATP1A2	Sodium/potassium-transporting ATPase subunit alpha-1	0	AAVPDAVGK	AAVPDAVGK	2	AAVPDAVGK2	77176.7	42236	63509	62987.4	50976.5	62513.5	53152.2	27183.5
P54098	P54098	DPOG1_HUMAN	POLG	DNA polymerase subunit gamma-1	1	AAVPGQPLALTAR	AAVPGQPLALTAR	2	AAVPGQPLALTAR2	28076.6	31316.9	21409.3	10455.4	24999.5	12071.8	32598.5	5807.87
Q7L8L6	Q7L8L6	FAKD5_HUMAN	FASTKD5	FAST kinase domain-containing protein 5, mitochondrial	1	AAVPLGGFLCNVADK	AAVPLGGFLC(UniMod:4)NVADK	2	AAVPLGGFLC(UniMod:4)NVADK2	51538.6	79873.6	48039.9	67300	59687.8	45436.9	60036.3	39853.3
P06733;P09104;P13929;P13929-3	P06733;P13929;P13929-2;P13929-3;P09104;P09104-2	ENOA_HUMAN;ENOB_HUMAN;ENOG_HUMAN	ENO1;ENO2;ENO3	Alpha-enolase	0	AAVPSGASTGIYEALELR	AAVPSGASTGIYEALELR	2	AAVPSGASTGIYEALELR2	1344860	2620050	1448410	2342380	1499260	1510560	1414590	1288980
P06733;P09104;P13929;P13929-3	P06733;P13929;P13929-2;P13929-3;P09104;P09104-2	ENOA_HUMAN;ENOB_HUMAN;ENOG_HUMAN	ENO1;ENO2;ENO3	Alpha-enolase	0	AAVPSGASTGIYEALELR	AAVPSGASTGIYEALELR	3	AAVPSGASTGIYEALELR3	220219	195782	386205	1386920	231006	221437	199914	159198
P06733	P06733	ENOA_HUMAN	ENO1	Alpha-enolase	1	AAVPSGASTGIYEALELRDNDK	AAVPSGASTGIYEALELRDNDK	3	AAVPSGASTGIYEALELRDNDK3	14584.1		78071		12506.7	5271.82	10813.3	8939.15
P49768;P49768-2	P49768;P49768-2;P49768-7	PSN1_HUMAN	PSEN1	Presenilin-1	1	AAVQELSSSILAGEDPEER	AAVQELSSSILAGEDPEER	2	AAVQELSSSILAGEDPEER2	11380.8	9063.33	3987.76	5392.16	13921.6	11192.4	8949.37	19694.7
P49768;P49768-2	P49768;P49768-2;P49768-7	PSN1_HUMAN	PSEN1	Presenilin-1	1	AAVQELSSSILAGEDPEER	AAVQELSSSILAGEDPEER	3	AAVQELSSSILAGEDPEER3	4722.48	4625.7	5309.35	13301.9	5615.39	4906.67	6721.18	6062.67
Q9UMY1	Q9UMY1	NOL7_HUMAN	NOL7	Nucleolar protein 7	1	AAVQFLNNAWGIQK	AAVQFLNNAWGIQK	2	AAVQFLNNAWGIQK2	88969.2	95859.7	98252.7	69858.8	99920.4	94772.6	105961	125927
P22033	P22033	MUTA_HUMAN	MMUT	Methylmalonyl-CoA mutase, mitochondrial	1	AAVQVLDDIEK	AAVQVLDDIEK	2	AAVQVLDDIEK2	236226	285264	255704	258422	250931	251683	257497	238632
P35222	P35222	CTNB1_HUMAN	CTNNB1	Catenin beta-1	1	AAVSHWQQQSYLDSGIHSGATTTAPSLSGK	AAVSHWQQQSYLDSGIHSGATTTAPSLSGK	4	AAVSHWQQQSYLDSGIHSGATTTAPSLSGK4	3109.62		1815.95	1913.94	2899.43	3171	1553.23	1366.2
Q9BQS8;Q9BQS8-4	Q9BQS8;Q9BQS8-2;Q9BQS8-3;Q9BQS8-4	FYCO1_HUMAN	FYCO1	FYVE and coiled-coil domain-containing protein 1	1	AAVSQQGEQLQTER	AAVSQQGEQLQTER	2	AAVSQQGEQLQTER2	1608.84	985.452	3071.69		210.971	1045.16	2261.55	4154.61
Q9H9L3	Q9H9L3	I20L2_HUMAN	ISG20L2	Interferon-stimulated 20 kDa exonuclease-like 2	1	AAVSWLTPAPSK	AAVSWLTPAPSK	2	AAVSWLTPAPSK2	14233	16207.2	18390.7	25191.5	6912.08	12016.4	19880.2	9059.01
Q6P6B7	Q6P6B7;Q6P6B7-2	ANR16_HUMAN	ANKRD16	Ankyrin repeat domain-containing protein 16	1	AAVTGQDEAIR	AAVTGQDEAIR	2	AAVTGQDEAIR2	10348.7	14120.7	9110.13		12300	9827.27	6985.65	6471.49
Q96QT4	Q96QT4	TRPM7_HUMAN	TRPM7	Transient receptor potential cation channel subfamily M member 7	1	AAVTTGAWILTGGVNTGVAK	AAVTTGAWILTGGVNTGVAK	2	AAVTTGAWILTGGVNTGVAK2	278.85	2608.25	1729.92	3155.98	2444.91	1842.01
Q8NFQ8	Q8NFQ8	TOIP2_HUMAN	TOR1AIP2	Torsin-1A-interacting protein 2	1	AAVVHHFESFPAGSTLIFYK	AAVVHHFESFPAGSTLIFYK	3	AAVVHHFESFPAGSTLIFYK3	42132.6	8072.75	19417	24719.5	36187.5	22466.5	43047.3	24993.9
Q15125	Q15125	EBP_HUMAN	EBP	3-beta-hydroxysteroid-Delta(8),Delta(7)-isomerase	1	AAVVPLGTWR	AAVVPLGTWR	2	AAVVPLGTWR2	521672	639334	535211	677554	434200	470557	458310	371957
P35611;P35611-2;P35611-3;P35611-6	P35611;P35611-2;P35611-3;P35611-4;P35611-5;P35611-6	ADDA_HUMAN	ADD1	Alpha-adducin	1	AAVVTSPPPTTAPHK	AAVVTSPPPTTAPHK	2	AAVVTSPPPTTAPHK2	22355.6	15218.5	18411.5	6475.77	26456.7	29103	18355.8	30620.8
P35611;P35611-2;P35611-3;P35611-6	P35611;P35611-2;P35611-3;P35611-4;P35611-5;P35611-6	ADDA_HUMAN	ADD1	Alpha-adducin	1	AAVVTSPPPTTAPHK	AAVVTSPPPTTAPHK	3	AAVVTSPPPTTAPHK3	26585.9	28507.7	50486.3	20516.5	36509.2	34112.1	32815.2	44677.4
P49916;P49916-3	P49916;P49916-2;P49916-3;P49916-4	DNLI3_HUMAN	LIG3	DNA ligase 3	1	AAVWEITGAEFSK	AAVWEITGAEFSK	2	AAVWEITGAEFSK2	123371	113007	123490	143283	127818	137787	123288	106970
O60294	O60294	TYW4_HUMAN	LCMT2	tRNA wybutosine-synthesizing protein 4	1	AAVWEVDFPDVAR	AAVWEVDFPDVAR	2	AAVWEVDFPDVAR2	6283.08		9159.2		4278.32	4932.83	5575.71	3522.96
Q9BV44	Q9BV44	THUM3_HUMAN	THUMPD3	THUMP domain-containing protein 3	1	AAVYVLIR	AAVYVLIR	2	AAVYVLIR2	20163.2	5320.11	20545.6	29151.9	11532.2	20819.1	21835.7	15937.1
P46100;P46100-5	P46100;P46100-2;P46100-3;P46100-4;P46100-5	ATRX_HUMAN	ATRX	Transcriptional regulator ATRX	1	AAWAEYEAEK	AAWAEYEAEK	2	AAWAEYEAEK2	11619.8	15664.1	15217.3	12550.5	12011.8	8048.4	12175.2	7847.8
Q9Y4B5	Q9Y4B5;Q9Y4B5-2;Q9Y4B5-3;Q9Y4B5-4	MTCL1_HUMAN	MTCL1	Microtubule cross-linking factor 1	1	AAWDVEWAVLK	AAWDVEWAVLK	2	AAWDVEWAVLK2	6453.95	9722.78	4031.1		828.303		3577.93
P11172	P11172;P11172-2;P11172-3;P11172-4	UMPS_HUMAN	UMPS	Uridine 5'-monophosphate synthase	1	AAWEAYLSR	AAWEAYLSR	2	AAWEAYLSR2	309479	279798	303841	393360	293907	318861	315025	208480
Q8NEY1;Q8NEY1-2;Q8NEY1-3;Q8NEY1-5	Q8NEY1;Q8NEY1-2;Q8NEY1-3;Q8NEY1-4;Q8NEY1-5;Q8NEY1-7	NAV1_HUMAN	NAV1	Neuron navigator 1	1	AAWEDPVEWVR	AAWEDPVEWVR	2	AAWEDPVEWVR2	4377.23	15009.9	17032.2	7198.05	11177.6	6116.83	13679.4	11541.8
P51659	P51659;P51659-2;P51659-3	DHB4_HUMAN	HSD17B4	Peroxisomal multifunctional enzyme type 2	1	AAWEHMK	AAWEHMK	2	AAWEHMK2	8764.92	20186.1	19401.4	16846.1	27323.1	32721	34643.5	14126.6
P11310;P11310-2	P11310;P11310-2	ACADM_HUMAN	ACADM	Medium-chain specific acyl-CoA dehydrogenase, mitochondrial	1	AAWEVDSGR	AAWEVDSGR	2	AAWEVDSGR2	195689	230866	182772	199625	182608	169561	183908	196384
P11310;P11310-2	P11310;P11310-2	ACADM_HUMAN	ACADM	Medium-chain specific acyl-CoA dehydrogenase, mitochondrial	1	AAWEVDSGRR	AAWEVDSGRR	2	AAWEVDSGRR2	11528.1	15575.9	13828.2	9305.83	27685.1	23049.5	29329.2	31062
P06132	P06132	DCUP_HUMAN	UROD	Uroporphyrinogen decarboxylase	1	AAWGEETDYTPVWCMR	AAWGEETDYTPVWC(UniMod:4)MR	2	AAWGEETDYTPVWC(UniMod:4)MR2	157715	97160.6	154920	72455.6	156713	150933	151283	174335
P06132	P06132	DCUP_HUMAN	UROD	Uroporphyrinogen decarboxylase	1	AAWGEETDYTPVWCMR	AAWGEETDYTPVWC(UniMod:4)M(UniMod:35)R	2	AAWGEETDYTPVWC(UniMod:4)M(UniMod:35)R2	8531.51	12838.3	6767.98	10975.5	13859.8	7590.57	12324	22100.9
Q9H6K4	Q9H6K4	OPA3_HUMAN	OPA3	Optic atrophy 3 protein	1	AAWNALR	AAWNALR	2	AAWNALR2	8555.65	19426	18268.5	23968.9	18468.9	14047.9	16612.5	8143.51
P35568	P35568	IRS1_HUMAN	IRS1	Insulin receptor substrate 1	1	AAWQESTGVEMGR	AAWQESTGVEMGR	2	AAWQESTGVEMGR2	9669.24	5399.57	8163.92		6700.62	7091.53	12650.7	10762.6
Q9H3K2	Q9H3K2	GHITM_HUMAN	GHITM	Growth hormone-inducible transmembrane protein	1	AAWYTAGIVGGLSTVAMCAPSEK	AAWYTAGIVGGLSTVAMC(UniMod:4)APSEK	2	AAWYTAGIVGGLSTVAMC(UniMod:4)APSEK2	5963.53		4538.31			5103.76	3819.75	2067.44
O94967;O94967-2;O94967-3;O94967-4	O94967;O94967-2;O94967-3;O94967-4	WDR47_HUMAN	WDR47	WD repeat-containing protein 47	1	AAYADLLTPLISK	AAYADLLTPLISK	2	AAYADLLTPLISK2	2171.02	1118.49	2044.71	1914.82	2012.02	856.234	1712.29	364.933
P09884	P09884	DPOLA_HUMAN	POLA1	DNA polymerase alpha catalytic subunit	1	AAYAGGLVLDPK	AAYAGGLVLDPK	2	AAYAGGLVLDPK2	34274.9	28403.3	44346.5	33205.6	35846.8	29044.6	34128.5	16268
O75955	O75955;O75955-2	FLOT1_HUMAN	FLOT1	Flotillin-1	1	AAYDIEVNTR	AAYDIEVNTR	2	AAYDIEVNTR2	97850.1	128828	97970.9	96291.3	86313.7	109854	110737	101207
Q15311	Q15311	RBP1_HUMAN	RALBP1	RalA-binding protein 1	1	AAYDREESTNLEDYEPNTVASLLK	AAYDREESTNLEDYEPNTVASLLK	3	AAYDREESTNLEDYEPNTVASLLK3	19226.3	12143.4	15298.9	6085.85	18028.9	20160.2	5916.28	17066.3
O15498	O15498;O15498-2	YKT6_HUMAN	YKT6	Synaptobrevin homolog YKT6	1	AAYDVSSFSFFQR	AAYDVSSFSFFQR	2	AAYDVSSFSFFQR2	51251.9	28657.6	47004	44481.3	66990.6	31591.1	50017.9	45784.4
P02545;P02545-2	P02545;P02545-2;P02545-3;P02545-6	LMNA_HUMAN	LMNA	Prelamin-A/C	1	AAYEAELGDAR	AAYEAELGDAR	2	AAYEAELGDAR2	147666	176640	140639	161947	150811	160113	161139	185155
P02545;P02545-2	P02545;P02545-2;P02545-3;P02545-6	LMNA_HUMAN	LMNA	Prelamin-A/C	1	AAYEAELGDARK	AAYEAELGDARK	2	AAYEAELGDARK2	354.37	619.9	1862.04	178.697	1243.62	651.803	2129.5	6090.65
P51649;P51649-2	P51649;P51649-2	SSDH_HUMAN	ALDH5A1	Succinate-semialdehyde dehydrogenase, mitochondrial	1	AAYEAFCR	AAYEAFC(UniMod:4)R	2	AAYEAFC(UniMod:4)R2	226690	240794	213208	221690	213151	216524	231139	197673
Q15262;Q15262-2;Q15262-3;Q15262-4	Q15262;Q15262-2;Q15262-3;Q15262-4	PTPRK_HUMAN	PTPRK	Receptor-type tyrosine-protein phosphatase kappa	1	AAYFDMIR	AAYFDMIR	2	AAYFDMIR2	4398.3	3713.15	3138.85	7799.25	4845.58	7289.01	3626.94	2527.08
P05141	P05141	ADT2_HUMAN	SLC25A5	ADP/ATP translocase 2	1	AAYFGIYDTAK	AAYFGIYDTAK	2	AAYFGIYDTAK2	1547040	2066020	1680840	2065210	1593960	1502510	1500810	958658
P12235;P12236	P12235;P12236	ADT1_HUMAN;ADT3_HUMAN	SLC25A4;SLC25A6	ADP/ATP translocase 1	0	AAYFGVYDTAK	AAYFGVYDTAK	2	AAYFGVYDTAK2	827380	853607	894210	877537	816679	817055	736565	606744
O00186	O00186	STXB3_HUMAN	STXBP3	Syntaxin-binding protein 3	1	AAYIYFTDFCPDNLFNK	AAYIYFTDFC(UniMod:4)PDNLFNK	2	AAYIYFTDFC(UniMod:4)PDNLFNK2	7293.92	4220.67	6000.63		7195.3	9655.94	9730.21	8697.58
P49821;P49821-2	P49821;P49821-2	NDUV1_HUMAN	NDUFV1	NADH dehydrogenase [ubiquinone] flavoprotein 1, mitochondrial	1	AAYIYIR	AAYIYIR	2	AAYIYIR2	93897.8	50782.3	76807.7	100551	82856.6	96879.9	77252.5	57369.9
Q92614;Q92614-4	Q92614;Q92614-2;Q92614-3;Q92614-4;Q92614-5	MY18A_HUMAN	MYO18A	Unconventional myosin-XVIIIa	1	AAYLLGCSLEELSSAIFK	AAYLLGC(UniMod:4)SLEELSSAIFK	2	AAYLLGC(UniMod:4)SLEELSSAIFK2	11725.8	6700.77	10115.3	6336.68	10990.9	9476.78	7849.54	14020
Q14839;Q14839-2	Q14839;Q14839-2	CHD4_HUMAN	CHD4	Chromodomain-helicase-DNA-binding protein 4	1	AAYLNMSEDPSHPSMALNTR	AAYLNMSEDPSHPSMALNTR	2	AAYLNMSEDPSHPSMALNTR2	3214.85	802.972	4118.77	2233.06	8107.81	6899.87	9145.09	4789.35
Q14839;Q14839-2	Q14839;Q14839-2	CHD4_HUMAN	CHD4	Chromodomain-helicase-DNA-binding protein 4	1	AAYLNMSEDPSHPSMALNTR	AAYLNMSEDPSHPSMALNTR	3	AAYLNMSEDPSHPSMALNTR3	159006	144439	142853	122671	146446	139495	142950	104131
Q14839;Q14839-2	Q14839;Q14839-2	CHD4_HUMAN	CHD4	Chromodomain-helicase-DNA-binding protein 4	1	AAYLNMSEDPSHPSMALNTR	AAYLNM(UniMod:35)SEDPSHPSMALNTR	3	AAYLNM(UniMod:35)SEDPSHPSMALNTR3	3563.6	1736.6	6446.37		5667.62	4047.37	5636.51	1416.8
Q14839;Q14839-2	Q14839;Q14839-2	CHD4_HUMAN	CHD4	Chromodomain-helicase-DNA-binding protein 4	1	AAYLNMSEDPSHPSMALNTR	AAYLNMSEDPSHPSM(UniMod:35)ALNTR	3	AAYLNMSEDPSHPSM(UniMod:35)ALNTR3	10060.3	3550.25	7607.37	1779.23	5327.66	3160.67	1694.26	6609.02
P78527	P78527	PRKDC_HUMAN	PRKDC	DNA-dependent protein kinase catalytic subunit	1	AAYLSDPR	AAYLSDPR	2	AAYLSDPR2	75860.9	76687.9	67819.2	105188	54572.8	58900.7	55175.5	41170
Q14019	Q14019	COTL1_HUMAN	COTL1	Coactosin-like protein	1	AAYNLVR	AAYNLVR	2	AAYNLVR2	16478.2	20197.2	16169.9	21927.9	18667.2	13634.6	18228.6	13789.3
Q8N163	Q8N163;Q8N163-2	CCAR2_HUMAN	CCAR2	Cell cycle and apoptosis regulator protein 2	1	AAYNPGQAVPWNAVK	AAYNPGQAVPWNAVK	2	AAYNPGQAVPWNAVK2	354760	387734	371869	339493	358654	382128	357776	332608
Q9C0B1	Q9C0B1	FTO_HUMAN	FTO	Alpha-ketoglutarate-dependent dioxygenase FTO	1	AAYNVTLLNFMDPQK	AAYNVTLLNFMDPQK	2	AAYNVTLLNFMDPQK2	22383.9	31766.1	18495.8	31245.3	24908.2	25569.9	21069.3	17883.9
Q96HA7	Q96HA7;Q96HA7-2	TONSL_HUMAN	TONSL	Tonsoku-like protein	1	AAYQAAIR	AAYQAAIR	2	AAYQAAIR2	5748.51		5069.79		6621.91	9272.83
Q96N16	Q96N16;Q96N16-2;Q96N16-3;Q96N16-4	JKIP1_HUMAN	JAKMIP1	Janus kinase and microtubule-interacting protein 1	1	AAYQAHQDEVHR	AAYQAHQDEVHR	3	AAYQAHQDEVHR3	7897.64		3553.93		8051.51	3091.98	4404.36	1988.24
P52758	P52758	RIDA_HUMAN	RIDA	2-iminobutanoate/2-iminopropanoate deaminase	1	AAYQVAALPK	AAYQVAALPK	2	AAYQVAALPK2	2289.42	1598.1	2143.8	2088.4	2542.2	2199.11	2338.5	1091.05
P30419	P30419;P30419-2	NMT1_HUMAN	NMT1	Glycylpeptide N-tetradecanoyltransferase 1	1	AAYSFYNVHTQTPLLDLMSDALVLAK	AAYSFYNVHTQTPLLDLMSDALVLAK	3	AAYSFYNVHTQTPLLDLMSDALVLAK3	13371.2	17230.9	19298.2	16527.1	11941.7	16162.8	7695.88	10764.6
Q8NBJ5	Q8NBJ5	GT251_HUMAN	COLGALT1	Procollagen galactosyltransferase 1	1	AAYSNFWCGMTSQGYYK	AAYSNFWC(UniMod:4)GMTSQGYYK	2	AAYSNFWC(UniMod:4)GMTSQGYYK2	11764.4	3420.22	9636.83	3150.53	12032.8	10285.7	6002.12	9797.52
O15318	O15318	RPC7_HUMAN	POLR3G	DNA-directed RNA polymerase III subunit RPC7	1	AAYTFNIEAVGFSK	AAYTFNIEAVGFSK	2	AAYTFNIEAVGFSK2	6279.09	3344.63	3810.53		9323.9	4911.06	7625.65	4177.08
P51784;Q13107;Q13107-2;Q9Y4E8	P51784;Q13107;Q13107-2;Q9Y4E8;Q9Y4E8-2;Q9Y4E8-3	UBP11_HUMAN;UBP15_HUMAN;UBP4_HUMAN	USP11;USP15;USP4	Ubiquitin carboxyl-terminal hydrolase 11	0	AAYVLFYQR	AAYVLFYQR	2	AAYVLFYQR2	135786	111216	120026	81917.4	142231	127986	146111	125373
Q9Y6Y8	Q9Y6Y8;Q9Y6Y8-2	S23IP_HUMAN	SEC23IP	SEC23-interacting protein	1	AAYWEEEPAEVR	AAYWEEEPAEVR	2	AAYWEEEPAEVR2	166516	154247	152175	124600	139254	121306	147098	167975
Q9Y6Y8	Q9Y6Y8;Q9Y6Y8-2	S23IP_HUMAN	SEC23IP	SEC23-interacting protein	1	AAYWEEEPAEVRR	AAYWEEEPAEVRR	3	AAYWEEEPAEVRR3	27957.1	6007.64	32160.2	9871.2	19653.9	27272.9	27108.5	25667.5
P11940	P11940;P11940-2	PABP1_HUMAN	PABPC1	Polyadenylate-binding protein 1	1	AAYYPPSQIAQLRPSPR	AAYYPPSQIAQLRPSPR	3	AAYYPPSQIAQLRPSPR3	17522.4	37277	20214.6	7826.3	17512.6	13859.1	16872.3	17860.4
O43861;O43861-2	O43861;O43861-2	ATP9B_HUMAN	ATP9B	Probable phospholipid-transporting ATPase IIB	1	AAYYSAAGPRPGADR	AAYYSAAGPRPGADR	3	AAYYSAAGPRPGADR3	6577.16		3655.53	3878.3	5711.56		4121	2838.07
P51610-4	P51610;P51610-2;P51610-4	HCFC1_HUMAN	HCFC1	Isoform 4 of Host cell factor 1	1	ACAAGTPAVIR	AC(UniMod:4)AAGTPAVIR	2	AC(UniMod:4)AAGTPAVIR2	79198.2	80493.6	74635.4	98344	63894.2	49755.2	64431.4	45000.2
O95155;O95155-2;O95155-4	O95155;O95155-2;O95155-3;O95155-4	UBE4B_HUMAN	UBE4B	Ubiquitin conjugation factor E4 B	1	ACADAGLLDESFLR	AC(UniMod:4)ADAGLLDESFLR	2	AC(UniMod:4)ADAGLLDESFLR2	33497.1	10464.5	24314	11405.4	21825.5	35528.2	27311.3	21702.9
Q8TF05;Q8TF05-2	Q8TF05;Q8TF05-2	PP4R1_HUMAN	PPP4R1	Serine/threonine-protein phosphatase 4 regulatory subunit 1	1	ACAECFMAVSCATCQEIR	AC(UniMod:4)AEC(UniMod:4)FMAVSC(UniMod:4)ATC(UniMod:4)QEIR	2	AC(UniMod:4)AEC(UniMod:4)FMAVSC(UniMod:4)ATC(UniMod:4)QEIR2	1100.4		3702.31	0	3340.17	3526.74	1135.6	3139.69
Q8TF05;Q8TF05-2	Q8TF05;Q8TF05-2	PP4R1_HUMAN	PPP4R1	Serine/threonine-protein phosphatase 4 regulatory subunit 1	1	ACAECFMAVSCATCQEIR	AC(UniMod:4)AEC(UniMod:4)FMAVSC(UniMod:4)ATC(UniMod:4)QEIR	3	AC(UniMod:4)AEC(UniMod:4)FMAVSC(UniMod:4)ATC(UniMod:4)QEIR3	2477.48		6437.26	3697.37		1751.08		4057.95
Q5T4S7;Q5T4S7-3	Q5T4S7;Q5T4S7-2;Q5T4S7-3;Q5T4S7-4	UBR4_HUMAN	UBR4	E3 ubiquitin-protein ligase UBR4	1	ACAEIAAQR	AC(UniMod:4)AEIAAQR	2	AC(UniMod:4)AEIAAQR2	30681.8	25695.5	30408.2	26470.4	29596.6	25025.8	29640.8	25084.5
Q96QK1	Q96QK1	VPS35_HUMAN	VPS35	Vacuolar protein sorting-associated protein 35	1	ACAELHQNVNVK	AC(UniMod:4)AELHQNVNVK	2	AC(UniMod:4)AELHQNVNVK2	20368.2	11440.8	9193	15069.2	22511.1	21409	26505.6	21365.2
Q96QK1	Q96QK1	VPS35_HUMAN	VPS35	Vacuolar protein sorting-associated protein 35	1	ACAELHQNVNVK	AC(UniMod:4)AELHQNVNVK	3	AC(UniMod:4)AELHQNVNVK3	26581.3	19927.9	26376.9	28123.1	21219.9	20750.5	11780.4	16624.5
Q8NEC7	Q8NEC7	GSTCD_HUMAN	GSTCD	Glutathione S-transferase C-terminal domain-containing protein	1	ACAEVSQWTR	AC(UniMod:4)AEVSQWTR	2	AC(UniMod:4)AEVSQWTR2	13598.1	11687.2	19303.1	9465.57	12582.4	16085.2	11343.4	6885.72
Q6AI08	Q6AI08	HEAT6_HUMAN	HEATR6	HEAT repeat-containing protein 6	1	ACALQVLSAILEGSK	AC(UniMod:4)ALQVLSAILEGSK	2	AC(UniMod:4)ALQVLSAILEGSK2	2214.75	4492.95	3060.14		2495.02	3435.4	2132.19	2349.07
P31040;P31040-2	P31040;P31040-2;P31040-3	SDHA_HUMAN	SDHA	Succinate dehydrogenase [ubiquinone] flavoprotein subunit, mitochondrial	1	ACALSIEESCR	AC(UniMod:4)ALSIEESC(UniMod:4)R	2	AC(UniMod:4)ALSIEESC(UniMod:4)R2	8299.74	3559.66	9245.99	7319.56	7728.39	9462.74	9339.91	6900.4
P31040;P31040-2	P31040;P31040-2;P31040-3	SDHA_HUMAN	SDHA	Succinate dehydrogenase [ubiquinone] flavoprotein subunit, mitochondrial	1	ACALSIEESCRPGDK	AC(UniMod:4)ALSIEESC(UniMod:4)RPGDK	2	AC(UniMod:4)ALSIEESC(UniMod:4)RPGDK2	123072	78255.2	131831	75941.1	168322	180711	189556	189692
P31040;P31040-2	P31040;P31040-2;P31040-3	SDHA_HUMAN	SDHA	Succinate dehydrogenase [ubiquinone] flavoprotein subunit, mitochondrial	1	ACALSIEESCRPGDK	AC(UniMod:4)ALSIEESC(UniMod:4)RPGDK	3	AC(UniMod:4)ALSIEESC(UniMod:4)RPGDK3	463116	597293	487137	633558	422769	430504	406779	387180
O95825	O95825;O95825-2	QORL1_HUMAN	CRYZL1	Quinone oxidoreductase-like protein 1	1	ACALSQINTK	AC(UniMod:4)ALSQINTK	2	AC(UniMod:4)ALSQINTK2	19660.8	14935.4	19531.7	17383	16888.9	15871.8	20282.4	14338.9
Q99683	Q99683;Q99683-2	M3K5_HUMAN	MAP3K5	Mitogen-activated protein kinase kinase kinase 5	1	ACANDLLVDEFLK	AC(UniMod:4)ANDLLVDEFLK	2	AC(UniMod:4)ANDLLVDEFLK2	2370.59		3151.41	4500.32	3104.3		1876.28	934.309
P00558	P00558;P00558-2	PGK1_HUMAN	PGK1	Phosphoglycerate kinase 1	1	ACANPAAGSVILLENLR	AC(UniMod:4)ANPAAGSVILLENLR	2	AC(UniMod:4)ANPAAGSVILLENLR2	2725090	3635700	2669320	2920310	2522840	2472840	2841860	2511770
P00558	P00558;P00558-2	PGK1_HUMAN	PGK1	Phosphoglycerate kinase 1	1	ACANPAAGSVILLENLR	AC(UniMod:4)ANPAAGSVILLENLR	3	AC(UniMod:4)ANPAAGSVILLENLR3	10621	70068.8	1651.67	48615	7380.61	5411.43	4617.94	4593.03
Q8N653	Q8N653	LZTR1_HUMAN	LZTR1	Leucine-zipper-like transcriptional regulator 1	1	ACASEEVPTLTYEER	AC(UniMod:4)ASEEVPTLTYEER	2	AC(UniMod:4)ASEEVPTLTYEER2	3801.66	3559.35	3052.17		6691.59	3588.21	8107.54	4853.18
Q9UPV9	Q9UPV9;Q9UPV9-2;Q9UPV9-3	TRAK1_HUMAN	TRAK1	Trafficking kinesin-binding protein 1	1	ACAVENEELVQHLGAAK	AC(UniMod:4)AVENEELVQHLGAAK	2	AC(UniMod:4)AVENEELVQHLGAAK2		992.204			212.831	214.984	660.419	14.3614
Q9UPV9	Q9UPV9;Q9UPV9-2;Q9UPV9-3	TRAK1_HUMAN	TRAK1	Trafficking kinesin-binding protein 1	1	ACAVENEELVQHLGAAK	AC(UniMod:4)AVENEELVQHLGAAK	3	AC(UniMod:4)AVENEELVQHLGAAK3	1988.88	3268.35	4680.14		5969.04	5276.89	3364.7	2798.74
Q69YH5	Q69YH5	CDCA2_HUMAN	CDCA2	Cell division cycle-associated protein 2	1	ACAVETSVDLSEISSK	AC(UniMod:4)AVETSVDLSEISSK	2	AC(UniMod:4)AVETSVDLSEISSK2	4221.62	3469.3	8690.22	4510.02	6433.06	8632.13	5278.92	5268.18
Q53EP0	Q53EP0	FND3B_HUMAN	FNDC3B	Fibronectin type III domain-containing protein 3B	1	ACCISTGGHSQCSESLPVR	AC(UniMod:4)C(UniMod:4)ISTGGHSQC(UniMod:4)SESLPVR	3	AC(UniMod:4)C(UniMod:4)ISTGGHSQC(UniMod:4)SESLPVR3	33924.2	38173.8	43637.9	40013.9	47622.3	42828.7	40134.5	31624.6
Q8IZ69	Q8IZ69;Q8IZ69-2	TRM2A_HUMAN	TRMT2A	tRNA (uracil-5-)-methyltransferase homolog A	1	ACCPLEGVRPSPQQTEYR	AC(UniMod:4)C(UniMod:4)PLEGVRPSPQQTEYR	3	AC(UniMod:4)C(UniMod:4)PLEGVRPSPQQTEYR3	41323.3	30919.3	27686.5	33053.5	45899.5	48102.2	50788.7	39587.4
Q7Z3D6-2	Q7Z3D6;Q7Z3D6-2;Q7Z3D6-3;Q7Z3D6-4	GLUCM_HUMAN	DGLUCY	Isoform 2 of D-glutamate cyclase, mitochondrial	1	ACCSLGGEQGQPVHMGDPELLGIK	AC(UniMod:4)C(UniMod:4)SLGGEQGQPVHMGDPELLGIK	3	AC(UniMod:4)C(UniMod:4)SLGGEQGQPVHMGDPELLGIK3	30739.8	28851	41189.9	21246.1	39132.8	42177.9	41545	47750.4
Q96JA1	Q96JA1;Q96JA1-2	LRIG1_HUMAN	LRIG1	Leucine-rich repeats and immunoglobulin-like domains protein 1	1	ACDASPESTPLTGQLPGK	AC(UniMod:4)DASPESTPLTGQLPGK	2	AC(UniMod:4)DASPESTPLTGQLPGK2		82.8865	394.688	482.132	1654.61	1072.99		777.163
Q15326;Q15326-3;Q15326-6	Q15326;Q15326-2;Q15326-3;Q15326-4;Q15326-5;Q15326-6	ZMY11_HUMAN	ZMYND11	Zinc finger MYND domain-containing protein 11	1	ACDELELHQR	AC(UniMod:4)DELELHQR	2	AC(UniMod:4)DELELHQR2	2671.29	5094.3	3319.83	2886.04	6507.09	6085.98	4055.87	3158.46
Q15326;Q15326-3;Q15326-6	Q15326;Q15326-2;Q15326-3;Q15326-4;Q15326-5;Q15326-6	ZMY11_HUMAN	ZMYND11	Zinc finger MYND domain-containing protein 11	1	ACDELELHQR	AC(UniMod:4)DELELHQR	3	AC(UniMod:4)DELELHQR3		2568.82	3888.5		2183.68	1106.31		1425.36
O00469-2;O00469-3	O00469;O00469-2;O00469-3	PLOD2_HUMAN	PLOD2	Isoform 2 of Procollagen-lysine,2-oxoglutarate 5-dioxygenase 2	1	ACDELVEEMEHYGK	AC(UniMod:4)DELVEEMEHYGK	2	AC(UniMod:4)DELVEEMEHYGK2	2636.74	2792.15			3206.52	2295.13	3983.72	8646.36
O00469-2;O00469-3	O00469;O00469-2;O00469-3	PLOD2_HUMAN	PLOD2	Isoform 2 of Procollagen-lysine,2-oxoglutarate 5-dioxygenase 2	1	ACDELVEEMEHYGK	AC(UniMod:4)DELVEEMEHYGK	3	AC(UniMod:4)DELVEEMEHYGK3	3201.09	636.284	3688.34	4283.17	3950.96	5520.61	1643.98	2621.74
Q6Y7W6;Q6Y7W6-4;Q6Y7W6-5	Q6Y7W6;Q6Y7W6-3;Q6Y7W6-4;Q6Y7W6-5	GGYF2_HUMAN	GIGYF2	GRB10-interacting GYF protein 2	1	ACDESFQPLGDIMK	AC(UniMod:4)DESFQPLGDIMK	2	AC(UniMod:4)DESFQPLGDIMK2	119812	102465	114085	123594	125595	128810	83636.8	103303
Q6Y7W6;Q6Y7W6-4;Q6Y7W6-5	Q6Y7W6;Q6Y7W6-3;Q6Y7W6-4;Q6Y7W6-5	GGYF2_HUMAN	GIGYF2	GRB10-interacting GYF protein 2	1	ACDESFQPLGDIMK	AC(UniMod:4)DESFQPLGDIM(UniMod:35)K	2	AC(UniMod:4)DESFQPLGDIM(UniMod:35)K2	6688.32	3485.13	5099.49	3511.83	3918.84	8326.33	5309.43	8705.26
Q9UJV9	Q9UJV9	DDX41_HUMAN	DDX41	Probable ATP-dependent RNA helicase DDX41	1	ACDESVLMDLK	AC(UniMod:4)DESVLMDLK	2	AC(UniMod:4)DESVLMDLK2	44390.9	19625.3	36005.8	36413.4	48829.5	49214.2	36912	41148.8
P48449	P48449;P48449-2;P48449-3	LSS_HUMAN	LSS	Lanosterol synthase	1	ACDFLLSR	AC(UniMod:4)DFLLSR	2	AC(UniMod:4)DFLLSR2	90186	98859.1	83821.9	77475.2	82260.1	83621.3	80142.9	72181.2
Q96BR5	Q96BR5	COA7_HUMAN	COA7	Cytochrome c oxidase assembly factor 7	1	ACDGGYTSSCFNLSAMFLQGAPGFPK	AC(UniMod:4)DGGYTSSC(UniMod:4)FNLSAMFLQGAPGFPK	3	AC(UniMod:4)DGGYTSSC(UniMod:4)FNLSAMFLQGAPGFPK3	15755.1	9509.86	15122.4	5798.76	14703.5	9855.4	17928.2	21114.8
Q9Y5A7;Q9Y5A7-2	Q9Y5A7;Q9Y5A7-2	NUB1_HUMAN	NUB1	NEDD8 ultimate buster 1	1	ACDGNVDHAATHITNR	AC(UniMod:4)DGNVDHAATHITNR	3	AC(UniMod:4)DGNVDHAATHITNR3	7817.62	810.493	10990.8	6776.57	6321.19	7264.01	12384	15469.1
Q9Y5A7;Q9Y5A7-2	Q9Y5A7;Q9Y5A7-2	NUB1_HUMAN	NUB1	NEDD8 ultimate buster 1	1	ACDGNVDHAATHITNR	AC(UniMod:4)DGNVDHAATHITNR	4	AC(UniMod:4)DGNVDHAATHITNR4	3071.7	2997.51	2927.3		903.52	423.6	3861.43	3138.49
O00273	O00273;O00273-2	DFFA_HUMAN	DFFA	DNA fragmentation factor subunit alpha	1	ACDILAIDK	AC(UniMod:4)DILAIDK	2	AC(UniMod:4)DILAIDK2	90187.8	136542	116052	128747	108881	107353	109483	137148
Q96BR5	Q96BR5	COA7_HUMAN	COA7	Cytochrome c oxidase assembly factor 7	1	ACDLGHIWACANASR	AC(UniMod:4)DLGHIWAC(UniMod:4)ANASR	2	AC(UniMod:4)DLGHIWAC(UniMod:4)ANASR2	28790.5	9227.53	23192.8	5908.73	22830.5	23454.4	25758.3	42771.8
Q96BR5	Q96BR5	COA7_HUMAN	COA7	Cytochrome c oxidase assembly factor 7	1	ACDLGHIWACANASR	AC(UniMod:4)DLGHIWAC(UniMod:4)ANASR	3	AC(UniMod:4)DLGHIWAC(UniMod:4)ANASR3	67402	64567.4	65564.6	45939.5	63794.3	65817.2	63278.2	73548.4
A0FGR8-2;A0FGR8-6	A0FGR8;A0FGR8-2;A0FGR8-6	ESYT2_HUMAN	ESYT2	Isoform 2 of Extended synaptotagmin-2	1	ACDLPAWVHFPDTER	AC(UniMod:4)DLPAWVHFPDTER	2	AC(UniMod:4)DLPAWVHFPDTER2	4003.63		4122.31		4503.35	4679.77	2840.99	2134.1
A0FGR8-2;A0FGR8-6	A0FGR8;A0FGR8-2;A0FGR8-6	ESYT2_HUMAN	ESYT2	Isoform 2 of Extended synaptotagmin-2	1	ACDLPAWVHFPDTER	AC(UniMod:4)DLPAWVHFPDTER	3	AC(UniMod:4)DLPAWVHFPDTER3	65066.9	40991.2	61221.5	59599.2	58550.2	54834.1	41800.9	48820.4
P42575	P42575	CASP2_HUMAN	CASP2	Caspase-2	1	ACDMHVADMLVK	AC(UniMod:4)DMHVADMLVK	2	AC(UniMod:4)DMHVADMLVK2	10064.9	10058.3	6866.15	6189.16	7320.98	5576.17	6009.38	5603.52
P42575	P42575	CASP2_HUMAN	CASP2	Caspase-2	1	ACDMHVADMLVK	AC(UniMod:4)DMHVADMLVK	3	AC(UniMod:4)DMHVADMLVK3			932.563	766.402		1614.3	1075.35
Q96T76;Q96T76-8	Q96T76;Q96T76-8;Q96T76-9	MMS19_HUMAN	MMS19	MMS19 nucleotide excision repair protein homolog	1	ACDSVTSNVLPLLLEQFHK	AC(UniMod:4)DSVTSNVLPLLLEQFHK	2	AC(UniMod:4)DSVTSNVLPLLLEQFHK2	1091.73		2929.13	1284.25	3582.44	4870.19	1302.26	2669.08
Q96T76;Q96T76-8	Q96T76;Q96T76-8;Q96T76-9	MMS19_HUMAN	MMS19	MMS19 nucleotide excision repair protein homolog	1	ACDSVTSNVLPLLLEQFHK	AC(UniMod:4)DSVTSNVLPLLLEQFHK	3	AC(UniMod:4)DSVTSNVLPLLLEQFHK3	54911.5	47956.9	58153.1	44632.2	60495.6	57049	52981.8	60370.9
Q14573	Q14573	ITPR3_HUMAN	ITPR3	Inositol 1,4,5-trisphosphate receptor type 3	1	ACDTLLMCIVTVMNHGLR	AC(UniMod:4)DTLLMC(UniMod:4)IVTVMNHGLR	3	AC(UniMod:4)DTLLMC(UniMod:4)IVTVMNHGLR3	11838.5	3042.92	12469.6	10566.4	11716.7	12910.8	8529.12	8538.17
P22415	P22415;P22415-2	USF1_HUMAN	USF1	Upstream stimulatory factor 1	1	ACDYIQELR	AC(UniMod:4)DYIQELR	2	AC(UniMod:4)DYIQELR2	70773.9	77212.6	56539.8	76659.6	70080.3	68726.5	72203.7	69797.6
Q9H939	Q9H939;Q9H939-2	PPIP2_HUMAN	PSTPIP2	Proline-serine-threonine phosphatase-interacting protein 2	1	ACEAFEAQECER	AC(UniMod:4)EAFEAQEC(UniMod:4)ER	2	AC(UniMod:4)EAFEAQEC(UniMod:4)ER2	17729.8	10899.4	22183.2	10291.9	18615.9	21008.8	22553.1	10021.8
P36915	P36915;P36915-2	GNL1_HUMAN	GNL1	Guanine nucleotide-binding protein-like 1	1	ACEAITVGK	AC(UniMod:4)EAITVGK	2	AC(UniMod:4)EAITVGK2	13610.8	5645.17	15409.2	8314.14	15665.8	8108.24	10816	2667.14
P26010	P26010	ITB7_HUMAN	ITGB7	Integrin beta-7	1	ACECSGDMDSCISPEGGLCSGHGR	AC(UniMod:4)EC(UniMod:4)SGDMDSC(UniMod:4)ISPEGGLC(UniMod:4)SGHGR	3	AC(UniMod:4)EC(UniMod:4)SGDMDSC(UniMod:4)ISPEGGLC(UniMod:4)SGHGR3	202621	141542	244385	132895	257358	224594	300719	312469
P26010	P26010	ITB7_HUMAN	ITGB7	Integrin beta-7	1	ACECSGDMDSCISPEGGLCSGHGR	AC(UniMod:4)EC(UniMod:4)SGDMDSC(UniMod:4)ISPEGGLC(UniMod:4)SGHGR	4	AC(UniMod:4)EC(UniMod:4)SGDMDSC(UniMod:4)ISPEGGLC(UniMod:4)SGHGR4							8879.69
P26010	P26010	ITB7_HUMAN	ITGB7	Integrin beta-7	1	ACECSGDMDSCISPEGGLCSGHGR	AC(UniMod:4)EC(UniMod:4)SGDM(UniMod:35)DSC(UniMod:4)ISPEGGLC(UniMod:4)SGHGR	3	AC(UniMod:4)EC(UniMod:4)SGDM(UniMod:35)DSC(UniMod:4)ISPEGGLC(UniMod:4)SGHGR3	51730.7	27327.1	52779.1	21639.6	55985.3	61587.8	61922.9	60092.6
P26010	P26010	ITB7_HUMAN	ITGB7	Integrin beta-7	1	ACECSGDMDSCISPEGGLCSGHGR	AC(UniMod:4)EC(UniMod:4)SGDM(UniMod:35)DSC(UniMod:4)ISPEGGLC(UniMod:4)SGHGR	4	AC(UniMod:4)EC(UniMod:4)SGDM(UniMod:35)DSC(UniMod:4)ISPEGGLC(UniMod:4)SGHGR4	22723.1	25600.4	37727.8	33323.3	35135.6	16899.1	34532.2	39927.1
Q6IPU0	Q6IPU0	CENPP_HUMAN	CENPP	Centromere protein P	1	ACEDPPAPWEEK	AC(UniMod:4)EDPPAPWEEK	2	AC(UniMod:4)EDPPAPWEEK2	7454.41		9537.24	3737.9	6670.17	8524.2	8397.41	10947.9
O95834-2	O95834-2;O95834-3	EMAL2_HUMAN	EML2	Isoform 2 of Echinoderm microtubule-associated protein-like 2	1	ACEEQGAALR	AC(UniMod:4)EEQGAALR	2	AC(UniMod:4)EEQGAALR2	2061.72			2824.4	2269.07			1383.32
Q9Y490	Q9Y490	TLN1_HUMAN	TLN1	Talin-1	1	ACEFAGFQCQIQFGPHNEQK	AC(UniMod:4)EFAGFQC(UniMod:4)QIQFGPHNEQK	2	AC(UniMod:4)EFAGFQC(UniMod:4)QIQFGPHNEQK2	3561.82		2082.47		841.859	1810.04	1727.99	3110.45
Q9Y490	Q9Y490	TLN1_HUMAN	TLN1	Talin-1	1	ACEFAGFQCQIQFGPHNEQK	AC(UniMod:4)EFAGFQC(UniMod:4)QIQFGPHNEQK	3	AC(UniMod:4)EFAGFQC(UniMod:4)QIQFGPHNEQK3	69910.5	64388	84696.4	69832.1	75475.4	78230	68322.4	73654.9
Q5W0V3	Q5W0V3;Q5W0V3-2	FHI2A_HUMAN	FHIP2A	FHF complex subunit HOOK interacting protein 2A	1	ACEGLMLLVSLPEPAAAK	AC(UniMod:4)EGLMLLVSLPEPAAAK	2	AC(UniMod:4)EGLMLLVSLPEPAAAK2	12651.8	12448.5	15003.5	14601	12210.6	11753.5	15673.1	9291.91
Q9Y2K7	Q9Y2K7;Q9Y2K7-2;Q9Y2K7-4;Q9Y2K7-5	KDM2A_HUMAN	KDM2A	Lysine-specific demethylase 2A	1	ACEHFISDLSINSLYCLSDEK	AC(UniMod:4)EHFISDLSINSLYC(UniMod:4)LSDEK	3	AC(UniMod:4)EHFISDLSINSLYC(UniMod:4)LSDEK3	11819.2	11593.5	10401.2	16598.2	16187.2	12327.1	14960.6	10065.3
Q8IYI6	Q8IYI6	EXOC8_HUMAN	EXOC8	Exocyst complex component 8	1	ACELFLR	AC(UniMod:4)ELFLR	2	AC(UniMod:4)ELFLR2	26027.2	24416.1	16774	24137	29920.4	23564.7	21417.2	13183.1
Q5R3I4	Q5R3I4	TTC38_HUMAN	TTC38	Tetratricopeptide repeat protein 38	1	ACELWEQILQDHPTDMLALK	AC(UniMod:4)ELWEQILQDHPTDMLALK	3	AC(UniMod:4)ELWEQILQDHPTDMLALK3	8234.32	7289.69	10874.9	7056.96	9729.65	11180.3	11403.7	15159.6
Q13422	Q13422;Q13422-3;Q13422-4;Q13422-5;Q13422-7;Q13422-8	IKZF1_HUMAN	IKZF1	DNA-binding protein Ikaros	1	ACEMNGEECAEDLR	AC(UniMod:4)EMNGEEC(UniMod:4)AEDLR	2	AC(UniMod:4)EMNGEEC(UniMod:4)AEDLR2	17720.5	18376.1	21405.4	13949.2	23636	16484.8	734.745	2317.96
Q13422	Q13422;Q13422-3;Q13422-4;Q13422-5;Q13422-7;Q13422-8	IKZF1_HUMAN	IKZF1	DNA-binding protein Ikaros	1	ACEMNGEECAEDLR	AC(UniMod:4)EM(UniMod:35)NGEEC(UniMod:4)AEDLR	2	AC(UniMod:4)EM(UniMod:35)NGEEC(UniMod:4)AEDLR2	1629.66	1753.44	2626.71	1942.44	1112.36	845.873
Q14201;Q14201-2	Q14201;Q14201-2	BTG3_HUMAN	BTG3	Protein BTG3	1	ACENSCILYSDLGLPK	AC(UniMod:4)ENSC(UniMod:4)ILYSDLGLPK	2	AC(UniMod:4)ENSC(UniMod:4)ILYSDLGLPK2	2323.5		3157.07		3221.41	2974.2	2242.04	700.963
Q8WWI1-3	Q8WWI1;Q8WWI1-2;Q8WWI1-3;Q8WWI1-4	LMO7_HUMAN	LMO7	Isoform 3 of LIM domain only protein 7	1	ACEQIGLK	AC(UniMod:4)EQIGLK	2	AC(UniMod:4)EQIGLK2	3970.29		4510.03	4475.97	2068.05	4551.41	4221.82	1433.09
Q9Y2G5	Q9Y2G5	OFUT2_HUMAN	POFUT2	GDP-fucose protein O-fucosyltransferase 2	1	ACEQPTHWK	AC(UniMod:4)EQPTHWK	2	AC(UniMod:4)EQPTHWK2	2571.08		3543.84		4577.09	4556.62	5301.79	3909.62
Q9Y6D6	Q9Y6D6	BIG1_HUMAN	ARFGEF1	Brefeldin A-inhibited guanine nucleotide-exchange protein 1	1	ACEVALEEIK	AC(UniMod:4)EVALEEIK	2	AC(UniMod:4)EVALEEIK2	29658.3	57401.8	23941.3	20830.4	29402.8	11684.9	27292.5	16599.6
Q9Y3S2	Q9Y3S2	ZN330_HUMAN	ZNF330	Zinc finger protein 330	1	ACFCDDHTR	AC(UniMod:4)FC(UniMod:4)DDHTR	2	AC(UniMod:4)FC(UniMod:4)DDHTR2	4296.81	2886.61	7430.89	4039.67	10706.6	10087.3	12031.9	5293.62
Q6PD62	Q6PD62	CTR9_HUMAN	CTR9	RNA polymerase-associated protein CTR9 homolog	1	ACFCLLEGDK	AC(UniMod:4)FC(UniMod:4)LLEGDK	2	AC(UniMod:4)FC(UniMod:4)LLEGDK2	70284.4	48377.1	72971.7	83110.2	66007.7	72986.6	61158.5	49650.3
Q8N6H7	Q8N6H7	ARFG2_HUMAN	ARFGAP2	ADP-ribosylation factor GTPase-activating protein 2	1	ACFDCGAK	AC(UniMod:4)FDC(UniMod:4)GAK	2	AC(UniMod:4)FDC(UniMod:4)GAK2	13940.4	5916.05	17679.4	20632.8	20525.8	11243.1	16940.8	5488.87
Q9NVN8	Q9NVN8	GNL3L_HUMAN	GNL3L	Guanine nucleotide-binding protein-like 3-like protein	1	ACFGAENLMR	AC(UniMod:4)FGAENLMR	2	AC(UniMod:4)FGAENLMR2	11983.5	19411.1	13917.5		14614	13943.9	10018.4	8684.88
Q9NR09	Q9NR09	BIRC6_HUMAN	BIRC6	Baculoviral IAP repeat-containing protein 6	1	ACFGGLFANLIR	AC(UniMod:4)FGGLFANLIR	2	AC(UniMod:4)FGGLFANLIR2	12844.8	2650.54	15241.5	2800.19	14810.8	15002.5	11631	12973.3
Q9NR09	Q9NR09	BIRC6_HUMAN	BIRC6	Baculoviral IAP repeat-containing protein 6	1	ACFGGLFANLIRPGDAK	AC(UniMod:4)FGGLFANLIRPGDAK	2	AC(UniMod:4)FGGLFANLIRPGDAK2	1482.66		1714.53		3615.4	3355.03	3682.33	1327.69
Q9NR09	Q9NR09	BIRC6_HUMAN	BIRC6	Baculoviral IAP repeat-containing protein 6	1	ACFGGLFANLIRPGDAK	AC(UniMod:4)FGGLFANLIRPGDAK	3	AC(UniMod:4)FGGLFANLIRPGDAK3	3376.66	701.389	2226.58	4067.32	3128.29	3812.36	3479.89	3335.28
Q14847	Q14847;Q14847-2	LASP1_HUMAN	LASP1	LIM and SH3 domain protein 1	1	ACFHCETCK	AC(UniMod:4)FHC(UniMod:4)ETC(UniMod:4)K	2	AC(UniMod:4)FHC(UniMod:4)ETC(UniMod:4)K2							4723.05
P35573	P35573;P35573-2;P35573-3	GDE_HUMAN	AGL	Glycogen debranching enzyme	1	ACFLMAHNGWVMGDDPLR	AC(UniMod:4)FLMAHNGWVMGDDPLR	3	AC(UniMod:4)FLMAHNGWVMGDDPLR3	6237.15	3036.23	2889.63	3875.93	5314.87	4779.03	5083.69	3370.86
P35658;P35658-4	P35658;P35658-2;P35658-3;P35658-4;P35658-5	NU214_HUMAN	NUP214	Nuclear pore complex protein Nup214	1	ACFQVGTSEEMK	AC(UniMod:4)FQVGTSEEMK	2	AC(UniMod:4)FQVGTSEEMK2	38658.4	22088.5	37511.8	29159.2	38512.9	32004.6	35718.1	34088.1
P35658;P35658-4	P35658;P35658-2;P35658-3;P35658-4;P35658-5	NU214_HUMAN	NUP214	Nuclear pore complex protein Nup214	1	ACFQVGTSEEMK	AC(UniMod:4)FQVGTSEEM(UniMod:35)K	2	AC(UniMod:4)FQVGTSEEM(UniMod:35)K2	11004.6	8480.45	9398.96	9964.89	11464.3	10570.3	12066.5	11210.4
Q9Y5J1	Q9Y5J1	UTP18_HUMAN	UTP18	U3 small nucleolar RNA-associated protein 18 homolog	1	ACFSANGEEVLATSTHSK	AC(UniMod:4)FSANGEEVLATSTHSK	3	AC(UniMod:4)FSANGEEVLATSTHSK3	3407.4		12525.4	8067.73	10411.9	10932.9	6859.49
P26640	P26640;P26640-2	SYVC_HUMAN	VARS1	Valine--tRNA ligase	1	ACFTMDPK	AC(UniMod:4)FTMDPK	2	AC(UniMod:4)FTMDPK2	200185	225019	202467	244172	181304	185480	172180	142426
P26640	P26640;P26640-2	SYVC_HUMAN	VARS1	Valine--tRNA ligase	1	ACFTMDPK	AC(UniMod:4)FTM(UniMod:35)DPK	2	AC(UniMod:4)FTM(UniMod:35)DPK2	13718.6	31921.4	16910	15367	12758.9	9101.57	18313.6	13932.4
P55789	P55789;P55789-2	ALR_HUMAN	GFER	FAD-linked sulfhydryl oxidase ALR	1	ACFTQWLCHLHNEVNR	AC(UniMod:4)FTQWLC(UniMod:4)HLHNEVNR	3	AC(UniMod:4)FTQWLC(UniMod:4)HLHNEVNR3	6842.31	6422.96	6218.37	5228.25	12251.2	9070.81	6167.27	12309.4
O75448;O75448-2	O75448;O75448-2	MED24_HUMAN	MED24	Mediator of RNA polymerase II transcription subunit 24	1	ACFVGLIESPEGTEELK	AC(UniMod:4)FVGLIESPEGTEELK	2	AC(UniMod:4)FVGLIESPEGTEELK2	5274.03	5676.98	6317.83	193.603	3391.12	9088.95	4120.03	6547.05
Q9Y2L5	Q9Y2L5;Q9Y2L5-2	TPPC8_HUMAN	TRAPPC8	Trafficking protein particle complex subunit 8	1	ACFVHTGVYNLGTPR	AC(UniMod:4)FVHTGVYNLGTPR	3	AC(UniMod:4)FVHTGVYNLGTPR3	10570.2	17412.8	11516	9334.31	11151.6	10535.1	12303.5	6732.76
Q96I25	Q96I25	SPF45_HUMAN	RBM17	Splicing factor 45	1	ACFYNLDK	AC(UniMod:4)FYNLDK	2	AC(UniMod:4)FYNLDK2	58979.4	89442.3	73441.4	82181.9	64140.2	71371.1	57007.5	55666.5
O14686;O14686-3	O14686;O14686-3	KMT2D_HUMAN	KMT2D	Histone-lysine N-methyltransferase 2D	1	ACGAGSAELNPNSEWFENYSLCHR	AC(UniMod:4)GAGSAELNPNSEWFENYSLC(UniMod:4)HR	3	AC(UniMod:4)GAGSAELNPNSEWFENYSLC(UniMod:4)HR3	1034.93		1871.99		2298.28	2999.73	1469.73	1500.7
Q9HBF4	Q9HBF4;Q9HBF4-2;Q9HBF4-3	ZFYV1_HUMAN	ZFYVE1	Zinc finger FYVE domain-containing protein 1	1	ACGEGFCDSCSSK	AC(UniMod:4)GEGFC(UniMod:4)DSC(UniMod:4)SSK	2	AC(UniMod:4)GEGFC(UniMod:4)DSC(UniMod:4)SSK2	497.245	937.45	1177.1	1894.98	968.49	1270.4	1148.19	2101.84
Q8NEL9;Q8NEL9-2;Q8NEL9-4	Q8NEL9;Q8NEL9-2;Q8NEL9-4	DDHD1_HUMAN	DDHD1	Phospholipase DDHD1	1	ACGFCQSTTGHEPEMVELVNIEPVCVR	AC(UniMod:4)GFC(UniMod:4)QSTTGHEPEMVELVNIEPVC(UniMod:4)VR	3	AC(UniMod:4)GFC(UniMod:4)QSTTGHEPEMVELVNIEPVC(UniMod:4)VR3	3334.57		3863.2		2324.95	1945.89	1755.67	2829.32
Q9HCG7	Q9HCG7;Q9HCG7-2;Q9HCG7-3	GBA2_HUMAN	GBA2	Non-lysosomal glucosylceramidase	1	ACGLGEGDTEVFPTQHVVR	AC(UniMod:4)GLGEGDTEVFPTQHVVR	3	AC(UniMod:4)GLGEGDTEVFPTQHVVR3	5527.51	5517.12	4547.75	3844.55	5721.98	6092.73	4402.11	8096.38
P50583	P50583	AP4A_HUMAN	NUDT2	Bis(5'-nucleosyl)-tetraphosphatase [asymmetrical]	1	ACGLIIFR	AC(UniMod:4)GLIIFR	2	AC(UniMod:4)GLIIFR2	403516	459046	395521	413168	381548	406837	364596	259917
Q96N21;Q96N21-2	Q96N21;Q96N21-2	AP4AT_HUMAN	TEPSIN	AP-4 complex accessory subunit Tepsin	1	ACGLLNCEAVLQLLTCHLR	AC(UniMod:4)GLLNC(UniMod:4)EAVLQLLTC(UniMod:4)HLR	3	AC(UniMod:4)GLLNC(UniMod:4)EAVLQLLTC(UniMod:4)HLR3	5167.33		4776.41	909.478	9454.78	4327.85	6757.8	8227.57
Q99536	Q99536	VAT1_HUMAN	VAT1	Synaptic vesicle membrane protein VAT-1 homolog	1	ACGLNFADLMAR	AC(UniMod:4)GLNFADLMAR	2	AC(UniMod:4)GLNFADLMAR2	89248.6	82115.6	78852.2	58513.5	87646.1	92135.7	98903.3	93730.1
Q969K3;Q969K3-2	Q969K3;Q969K3-2	RNF34_HUMAN	RNF34	E3 ubiquitin-protein ligase RNF34	1	ACGLSFSVFR	AC(UniMod:4)GLSFSVFR	2	AC(UniMod:4)GLSFSVFR2	6229.26	14496.8	14384.2	6372.28	17279.2	7526.69	12432.9	23183.8
P22234	P22234;P22234-2	PUR6_HUMAN	PAICS	Multifunctional protein ADE2	1	ACGNFGIPCELR	AC(UniMod:4)GNFGIPC(UniMod:4)ELR	2	AC(UniMod:4)GNFGIPC(UniMod:4)ELR2	1264920	1729430	1299140	1436170	927268	978475	1112360	892678
P49903	P49903;P49903-3	SPS1_HUMAN	SEPHS1	Selenide, water dikinase 1	1	ACGNMFGLMHGTCPETSGGLLICLPR	AC(UniMod:4)GNMFGLMHGTC(UniMod:4)PETSGGLLIC(UniMod:4)LPR	3	AC(UniMod:4)GNMFGLMHGTC(UniMod:4)PETSGGLLIC(UniMod:4)LPR3	3590.89	4610.84	5984.55	5455.18	2230.2	6188.82	6822.38	7003.6
P49903	P49903;P49903-3	SPS1_HUMAN	SEPHS1	Selenide, water dikinase 1	1	ACGNMFGLMHGTCPETSGGLLICLPR	AC(UniMod:4)GNM(UniMod:35)FGLMHGTC(UniMod:4)PETSGGLLIC(UniMod:4)LPR	3	AC(UniMod:4)GNM(UniMod:35)FGLMHGTC(UniMod:4)PETSGGLLIC(UniMod:4)LPR3	2746.9		1585.02		2492.35	2447.68	1761.35	1934.25
Q9HBF4	Q9HBF4;Q9HBF4-2;Q9HBF4-3	ZFYV1_HUMAN	ZFYVE1	Zinc finger FYVE domain-containing protein 1	1	ACGQGFCDECSHDR	AC(UniMod:4)GQGFC(UniMod:4)DEC(UniMod:4)SHDR	3	AC(UniMod:4)GQGFC(UniMod:4)DEC(UniMod:4)SHDR3	49.6425				168.322	21.4893	420.924	1557.43
O14964	O14964;O14964-2	HGS_HUMAN	HGS	Hepatocyte growth factor-regulated tyrosine kinase substrate	1	ACGQIFCGK	AC(UniMod:4)GQIFC(UniMod:4)GK	2	AC(UniMod:4)GQIFC(UniMod:4)GK2	50499.8	77302.5	11637.4	84075.5	35966.1	39670.2	37608.4	23119.2
P32121;P32121-3;P32121-4	P32121;P32121-3;P32121-2;P32121-4;P32121-5	ARRB2_HUMAN	ARRB2	Beta-arrestin-2	1	ACGVDFEIR	AC(UniMod:4)GVDFEIR	2	AC(UniMod:4)GVDFEIR2	39879.4	34108.2	28808.5	21468.2	43282.1	30728.7	34002.9	30067
Q9NQX4;Q9ULV0;Q9Y4I1-2;Q9Y4I1-3	Q9NQX4;Q9Y4I1;Q9Y4I1-2;Q9Y4I1-3;Q9ULV0	MYO5A_HUMAN;MYO5B_HUMAN;MYO5C_HUMAN	MYO5A;MYO5B;MYO5C	Unconventional myosin-Vc	0	ACGVLETIR	AC(UniMod:4)GVLETIR	2	AC(UniMod:4)GVLETIR2	121147	100226	144484	88702.6	126706	128872	124354	103367
P55769	P55769	NH2L1_HUMAN	SNU13	NHP2-like protein 1	1	ACGVSRPVIACSVTIK	AC(UniMod:4)GVSRPVIAC(UniMod:4)SVTIK	2	AC(UniMod:4)GVSRPVIAC(UniMod:4)SVTIK2	17936.8	2984.56	18240.4		16813.1	17874.1	20050.7	24579.1
P55769	P55769	NH2L1_HUMAN	SNU13	NHP2-like protein 1	1	ACGVSRPVIACSVTIK	AC(UniMod:4)GVSRPVIAC(UniMod:4)SVTIK	3	AC(UniMod:4)GVSRPVIAC(UniMod:4)SVTIK3	218356	217623	211969	238418	190672	194042	198078	165219
Q96M96	Q96M96	FGD4_HUMAN	FGD4	FYVE, RhoGEF and PH domain-containing protein 4	1	ACGYVVCWK	AC(UniMod:4)GYVVC(UniMod:4)WK	2	AC(UniMod:4)GYVVC(UniMod:4)WK2	29359.1	21957.4	24825	33515.8	24201	18894.3	13854.1	20967.7
Q9NXH9	Q9NXH9;Q9NXH9-2	TRM1_HUMAN	TRMT1	tRNA (guanine(26)-N(2))-dimethyltransferase	1	ACHEMALR	AC(UniMod:4)HEMALR	2	AC(UniMod:4)HEMALR2	2576.38		2668.92		3026.13	3199.2	1691.89
Q15283;Q15283-2	Q15283;Q15283-2	RASA2_HUMAN	RASA2	Ras GTPase-activating protein 2	1	ACHGLPLINGQSCDPYATVSLVGPSR	AC(UniMod:4)HGLPLINGQSC(UniMod:4)DPYATVSLVGPSR	3	AC(UniMod:4)HGLPLINGQSC(UniMod:4)DPYATVSLVGPSR3	7822.04	1059.37	8264.9	6477.57	10721.9	14574.1	8615.1	7970.8
P29353-3;P29353-6;P29353-7	P29353;P29353-2;P29353-3;P29353-5;P29353-6;P29353-7	SHC1_HUMAN	SHC1	Isoform p46Shc of SHC-transforming protein 1	1	ACHILECPEGLAQDVISTIGQAFELR	AC(UniMod:4)HILEC(UniMod:4)PEGLAQDVISTIGQAFELR	3	AC(UniMod:4)HILEC(UniMod:4)PEGLAQDVISTIGQAFELR3	9719.11	4293.75	10003.1	4439.05	4820.48	7215.12	15096.7	14190.9
Q9C0C7;Q9C0C7-2;Q9C0C7-4;Q9C0C7-5	Q9C0C7;Q9C0C7-2;Q9C0C7-3;Q9C0C7-4;Q9C0C7-5;Q9C0C7-6	AMRA1_HUMAN	AMBRA1	Activating molecule in BECN1-regulated autophagy protein 1	1	ACHNLLTFNNDTLR	AC(UniMod:4)HNLLTFNNDTLR	3	AC(UniMod:4)HNLLTFNNDTLR3		2027.3	7015.31	5220.29	3591.46	5102.08	2276.96	4082.89
Q6R327;Q6R327-3	Q6R327;Q6R327-4;Q6R327-3	RICTR_HUMAN	RICTOR	Rapamycin-insensitive companion of mTOR	1	ACIAIICELALQNPEVVALR	AC(UniMod:4)IAIIC(UniMod:4)ELALQNPEVVALR	2	AC(UniMod:4)IAIIC(UniMod:4)ELALQNPEVVALR2						458.234		466.449
P29144	P29144	TPP2_HUMAN	TPP2	Tripeptidyl-peptidase 2	1	ACIDSNEDGDLSK	AC(UniMod:4)IDSNEDGDLSK	2	AC(UniMod:4)IDSNEDGDLSK2	234370	247334	271692	288236	274062	285880	302554	282372
Q96HA7	Q96HA7;Q96HA7-2	TONSL_HUMAN	TONSL	Tonsoku-like protein	1	ACIEGQLR	AC(UniMod:4)IEGQLR	2	AC(UniMod:4)IEGQLR2	37495.7	35468.6	41320.2	19809.1	37831.5	35729.9	34858.5	34812.4
Q8NBX0	Q8NBX0	SCPDL_HUMAN	SCCPDH	Saccharopine dehydrogenase-like oxidoreductase	1	ACIENGASCIDISGEPQFLELMQLK	AC(UniMod:4)IENGASC(UniMod:4)IDISGEPQFLELMQLK	3	AC(UniMod:4)IENGASC(UniMod:4)IDISGEPQFLELMQLK3	11483.5	8480.01	7160.53	10017.5	13043.4	12095.4	8706.32	6550.49
A0AVT1	A0AVT1	UBA6_HUMAN	UBA6	Ubiquitin-like modifier-activating enzyme 6	1	ACIGDTLCQK	AC(UniMod:4)IGDTLC(UniMod:4)QK	2	AC(UniMod:4)IGDTLC(UniMod:4)QK2	113259	120816	103441	146515	105113	107675	115432	98806
Q14690	Q14690	RRP5_HUMAN	PDCD11	Protein RRP5 homolog	1	ACILCVHPR	AC(UniMod:4)ILC(UniMod:4)VHPR	2	AC(UniMod:4)ILC(UniMod:4)VHPR2	12116.4	10862.6	20967.8	5673.08	23599	17677.8	26730.6	22172
Q8WVB6	Q8WVB6;Q8WVB6-2;Q8WVB6-3	CTF18_HUMAN	CHTF18	Chromosome transmission fidelity protein 18 homolog	1	ACINTLQFLYSR	AC(UniMod:4)INTLQFLYSR	2	AC(UniMod:4)INTLQFLYSR2	18383.4	20183	12465.1	15072	14506.9	17029.3	18369.9	14174.2
Q86TJ2	Q86TJ2;Q86TJ2-2;Q86TJ2-3	TAD2B_HUMAN	TADA2B	Transcriptional adapter 2-beta	1	ACIPDTIPNR	AC(UniMod:4)IPDTIPNR	2	AC(UniMod:4)IPDTIPNR2	2852.56		6875.88	14889.2	6769.27	11476	3076.31
Q96GQ7	Q96GQ7	DDX27_HUMAN	DDX27	Probable ATP-dependent RNA helicase DDX27	1	ACIPVGLLGK	AC(UniMod:4)IPVGLLGK	2	AC(UniMod:4)IPVGLLGK2	157477	153654	176763	146480	116204	185039	164782	88937.8
Q6YN16	Q6YN16	HSDL2_HUMAN	HSDL2	Hydroxysteroid dehydrogenase-like protein 2	1	ACIPYLK	AC(UniMod:4)IPYLK	2	AC(UniMod:4)IPYLK2			3924.19	12128.8	627.634		2701.73
P26572	P26572	MGAT1_HUMAN	MGAT1	Alpha-1,3-mannosyl-glycoprotein 2-beta-N-acetylglucosaminyltransferase	1	ACIRPEISR	AC(UniMod:4)IRPEISR	2	AC(UniMod:4)IRPEISR2	17482.6	5415.6	22338.2	13018.8	15748.5	28312.4	31168.8	22638.2
P52564	P52564	MP2K6_HUMAN	MAP2K6	Dual specificity mitogen-activated protein kinase kinase 6	1	ACISIGNQNFEVK	AC(UniMod:4)ISIGNQNFEVK	2	AC(UniMod:4)ISIGNQNFEVK2	24360.4	15803.4	16849.7	21026.2	27069.4	20429	14118	20135.7
Q9HCI7;Q9HCI7-2	Q9HCI7;Q9HCI7-2	MSL2_HUMAN	MSL2	E3 ubiquitin-protein ligase MSL2	1	ACLDCICR	AC(UniMod:4)LDC(UniMod:4)IC(UniMod:4)R	2	AC(UniMod:4)LDC(UniMod:4)IC(UniMod:4)R2	9518.87		6272.72	5820.62	12049.4	11884.8	11737.2	5699.45
Q6DN90-3	Q6DN90;Q6DN90-2;Q6DN90-3	IQEC1_HUMAN	IQSEC1	Isoform 3 of IQ motif and SEC7 domain-containing protein 1	1	ACLDDSYASGEGLK	AC(UniMod:4)LDDSYASGEGLK	2	AC(UniMod:4)LDDSYASGEGLK2	3635.75	2753.15	2775.28	3604.48	2638.28	6742.57	3528.41	2124.81
Q6DN90-3	Q6DN90;Q6DN90-2;Q6DN90-3	IQEC1_HUMAN	IQSEC1	Isoform 3 of IQ motif and SEC7 domain-containing protein 1	1	ACLDDSYASGEGLKR	AC(UniMod:4)LDDSYASGEGLKR	2	AC(UniMod:4)LDDSYASGEGLKR2	173.219			298.811	554.021		742.323	592.507
P49327	P49327	FAS_HUMAN	FASN	Fatty acid synthase	1	ACLDTAVENMPSLK	AC(UniMod:4)LDTAVENMPSLK	2	AC(UniMod:4)LDTAVENMPSLK2	298284	288778	279233	243206	170343	163006	83827	188387
P49327	P49327	FAS_HUMAN	FASN	Fatty acid synthase	1	ACLDTAVENMPSLK	AC(UniMod:4)LDTAVENM(UniMod:35)PSLK	2	AC(UniMod:4)LDTAVENM(UniMod:35)PSLK2	7736.6	4010.18	6445.59	3560.51	3737.24	4336.71	5224.06	5804.51
P53801	P53801	PTTG_HUMAN	PTTG1IP	Pituitary tumor-transforming gene 1 protein-interacting protein	1	ACLDYPVTSVLPPASLCK	AC(UniMod:4)LDYPVTSVLPPASLC(UniMod:4)K	2	AC(UniMod:4)LDYPVTSVLPPASLC(UniMod:4)K2	12373	14129.5	27326.9	5209.16	16158.8	32216.9	28347.1	13460.5
Q86UA6-8	Q86UA6;Q86UA6-8	RIP_HUMAN	RPAIN	Isoform 8 of RPA-interacting protein	1	ACLEGSINEHSAHCPHTPEFSVTGGTEEK	AC(UniMod:4)LEGSINEHSAHC(UniMod:4)PHTPEFSVTGGTEEK	4	AC(UniMod:4)LEGSINEHSAHC(UniMod:4)PHTPEFSVTGGTEEK4			2648.45		6306.07	1946.29	8087.68	7564.95
Q93063;Q93063-3	Q93063;Q93063-2;Q93063-3	EXT2_HUMAN	EXT2	Exostosin-2	1	ACLFVPSIDVLNQNTLR	AC(UniMod:4)LFVPSIDVLNQNTLR	2	AC(UniMod:4)LFVPSIDVLNQNTLR2	10819.6	2306.54	10433.7	2941.08	9493.47	4381.13	9710.27	7356.75
Q96HD1	Q96HD1;Q96HD1-2	CREL1_HUMAN	CRELD1	Protein disulfide isomerase CRELD1	1	ACLGCMGAGPGR	AC(UniMod:4)LGC(UniMod:4)MGAGPGR	2	AC(UniMod:4)LGC(UniMod:4)MGAGPGR2	11454.6		13737.7	4503.63	6532.2	16134	12088.8	8845.37
P35998	P35998;P35998-2	PRS7_HUMAN	PSMC2	26S proteasome regulatory subunit 7	1	ACLIFFDEIDAIGGAR	AC(UniMod:4)LIFFDEIDAIGGAR	2	AC(UniMod:4)LIFFDEIDAIGGAR2	148416	190580	138181	171877	136821	143185	146517	129865
P35998	P35998;P35998-2	PRS7_HUMAN	PSMC2	26S proteasome regulatory subunit 7	1	ACLIFFDEIDAIGGAR	AC(UniMod:4)LIFFDEIDAIGGAR	3	AC(UniMod:4)LIFFDEIDAIGGAR3			2770.4	7355.54	1055.4			1121.73
P42345	P42345	MTOR_HUMAN	MTOR	Serine/threonine-protein kinase mTOR	1	ACLILTTQR	AC(UniMod:4)LILTTQR	2	AC(UniMod:4)LILTTQR2	17156.7	5619.54	30609.8	5773.77	22230.8	26866	18161.1	8569.92
P12814	P12814	ACTN1_HUMAN	ACTN1	Alpha-actinin-1	1	ACLISLGYDIGNDPQGEAEFAR	AC(UniMod:4)LISLGYDIGNDPQGEAEFAR	2	AC(UniMod:4)LISLGYDIGNDPQGEAEFAR2	1161.24		5272.1		5558.65
O43707	O43707;O43707-2;O43707-3	ACTN4_HUMAN	ACTN4	Alpha-actinin-4	1	ACLISLGYDVENDR	AC(UniMod:4)LISLGYDVENDR	2	AC(UniMod:4)LISLGYDVENDR2	945333	841231	891647	799055	944717	954495	1014090	1176170
O43707	O43707;O43707-2;O43707-3	ACTN4_HUMAN	ACTN4	Alpha-actinin-4	1	ACLISLGYDVENDR	AC(UniMod:4)LISLGYDVENDR	3	AC(UniMod:4)LISLGYDVENDR3	19364.3	13858.4	10715.6	40554.8	7988.31	12167.1	11441.2	10009.3
O43707	O43707;O43707-2;O43707-3	ACTN4_HUMAN	ACTN4	Alpha-actinin-4	1	ACLISLGYDVENDRQGEAEFNR	AC(UniMod:4)LISLGYDVENDRQGEAEFNR	3	AC(UniMod:4)LISLGYDVENDRQGEAEFNR3	201811	179968	195737	181818	197925	212209	185908	272244
P63272	P63272	SPT4H_HUMAN	SUPT4H1	Transcription elongation factor SPT4	1	ACLLCSLVK	AC(UniMod:4)LLC(UniMod:4)SLVK	2	AC(UniMod:4)LLC(UniMod:4)SLVK2	304892	381026	270320	325881	268498	268682	291532	314595
Q8IV61;Q8IV61-2	Q8IV61;Q8IV61-2	GRP3_HUMAN	RASGRP3	Ras guanyl-releasing protein 3	1	ACLLFDHLEPIELAEHLTFLEHK	AC(UniMod:4)LLFDHLEPIELAEHLTFLEHK	4	AC(UniMod:4)LLFDHLEPIELAEHLTFLEHK4			1643.15		694.484	999.087	665.775	1435.35
Q8WUA2	Q8WUA2	PPIL4_HUMAN	PPIL4	Peptidyl-prolyl cis-trans isomerase-like 4	1	ACLNFLK	AC(UniMod:4)LNFLK	2	AC(UniMod:4)LNFLK2	9210.38	12402.5				4419.17	11328.3	6773.35
O14795;O14795-2	O14795;O14795-2	UN13B_HUMAN	UNC13B	Protein unc-13 homolog B	1	ACLNSTYEYIFNNCHDLYSR	AC(UniMod:4)LNSTYEYIFNNC(UniMod:4)HDLYSR	3	AC(UniMod:4)LNSTYEYIFNNC(UniMod:4)HDLYSR3	2129.41	347.649	4054.5		1204.44	1645.39	1519.21	1671.35
O43379-4	O43379;O43379-2;O43379-4	WDR62_HUMAN	WDR62	Isoform 4 of WD repeat-containing protein 62	1	ACLPSGSFLTCSSDNTIR	AC(UniMod:4)LPSGSFLTC(UniMod:4)SSDNTIR	2	AC(UniMod:4)LPSGSFLTC(UniMod:4)SSDNTIR2	11126.3	10136.1	10189.5	4662.51	7962.09	8327.5	7202.41	9948.3
Q9NS87	Q9NS87;Q9NS87-2;Q9NS87-4	KIF15_HUMAN	KIF15	Kinesin-like protein KIF15	1	ACLQDSYDNLQEIMK	AC(UniMod:4)LQDSYDNLQEIMK	2	AC(UniMod:4)LQDSYDNLQEIMK2	1706.58	1622.23	2060.94		4406.38	3809.37	3399.67	3047.49
Q9P2S5	Q9P2S5	WRP73_HUMAN	WRAP73	WD repeat-containing protein WRAP73	1	ACLQGITFTR	AC(UniMod:4)LQGITFTR	2	AC(UniMod:4)LQGITFTR2	11324.4	8047.87	10339.8	5793.8	10218.1	11773.6	14640.3	9426.97
Q86Y56	Q86Y56;Q86Y56-2	DAAF5_HUMAN	DNAAF5	Dynein axonemal assembly factor 5	1	ACLQPSQDPQMR	AC(UniMod:4)LQPSQDPQMR	2	AC(UniMod:4)LQPSQDPQMR2	21552.6	18771.4	23574.8	22728.1	25509.5	26370.7	22015.7	22854.2
P42356	P42356;P42356-2	PI4KA_HUMAN	PI4KA	Phosphatidylinositol 4-kinase alpha	1	ACLSALSEVK	AC(UniMod:4)LSALSEVK	2	AC(UniMod:4)LSALSEVK2	22515.6	38093.1	39924.9	36477.8	34738.3	33512.9	27008.5	12126.4
O60287	O60287	NPA1P_HUMAN	URB1	Nucleolar pre-ribosomal-associated protein 1	1	ACLSLMTAMVTQGPEAAR	AC(UniMod:4)LSLMTAMVTQGPEAAR	2	AC(UniMod:4)LSLMTAMVTQGPEAAR2	3221.13	11287.2	15786.2	5413.25	2067.04	8740.54	4090.17	12133.4
Q9BZH6	Q9BZH6	WDR11_HUMAN	WDR11	WD repeat-containing protein 11	1	ACLVTTVTSSGPSQSTIK	AC(UniMod:4)LVTTVTSSGPSQSTIK	2	AC(UniMod:4)LVTTVTSSGPSQSTIK2	39769.7	11490.6	35882.7	17576.4	35688.3	33442	29366.2	36769
P15104	P15104	GLNA_HUMAN	GLUL	Glutamine synthetase	1	ACLYAGVK	AC(UniMod:4)LYAGVK	2	AC(UniMod:4)LYAGVK2	9691.56	6215.46	10725.3	6968.88	7265.23	6024.93	3030.33	1634.13
A7E2V4;A7E2V4-3;A7E2V4-4;A7E2V4-5	A7E2V4;A7E2V4-2;A7E2V4-3;A7E2V4-4;A7E2V4-5	ZSWM8_HUMAN	ZSWIM8	Zinc finger SWIM domain-containing protein 8	1	ACMAVEEAAK	AC(UniMod:4)MAVEEAAK	2	AC(UniMod:4)MAVEEAAK2	8233.22		4326.41	14083.1	6658.44	5791.17	6622.52	5901.36
Q9BW27	Q9BW27;Q9BW27-3	NUP85_HUMAN	NUP85	Nuclear pore complex protein Nup85	1	ACMEEMHQVAIAAK	AC(UniMod:4)MEEMHQVAIAAK	2	AC(UniMod:4)MEEMHQVAIAAK2	592.171	1037.73	3690.3	1235.19	2996.82	1118.66	1976.44	2598.94
Q9BW27	Q9BW27;Q9BW27-3	NUP85_HUMAN	NUP85	Nuclear pore complex protein Nup85	1	ACMEEMHQVAIAAK	AC(UniMod:4)MEEMHQVAIAAK	3	AC(UniMod:4)MEEMHQVAIAAK3	1556.37	5897.43	4820.74	4289.23	3128.89	3428.16	3320.19	2662.94
Q99996;Q99996-6	Q99996;Q99996-1;Q99996-3;Q99996-5;Q99996-6	AKAP9_HUMAN	AKAP9	A-kinase anchor protein 9	1	ACMFEPLPIK	AC(UniMod:4)MFEPLPIK	2	AC(UniMod:4)MFEPLPIK2	25864.9		20628.7	15270.6	17593.2	19247.6	20922.6	22080.3
Q9BYW2	Q9BYW2;Q9BYW2-2;Q9BYW2-3	SETD2_HUMAN	SETD2	Histone-lysine N-methyltransferase SETD2	1	ACMLSSNGFQNISR	AC(UniMod:4)MLSSNGFQNISR	2	AC(UniMod:4)MLSSNGFQNISR2	2576.11	4414.6	1897.6	0	3852.93	4462.35	3283.99	5410.13
Q9BQ67	Q9BQ67	GRWD1_HUMAN	GRWD1	Glutamate-rich WD repeat-containing protein 1	1	ACMLTTATAHDGDVNVISWSR	AC(UniMod:4)MLTTATAHDGDVNVISWSR	2	AC(UniMod:4)MLTTATAHDGDVNVISWSR2	298.86		794.355		91.3835	1872.81	479.54	1557.99
Q9BQ67	Q9BQ67	GRWD1_HUMAN	GRWD1	Glutamate-rich WD repeat-containing protein 1	1	ACMLTTATAHDGDVNVISWSR	AC(UniMod:4)MLTTATAHDGDVNVISWSR	3	AC(UniMod:4)MLTTATAHDGDVNVISWSR3	345279	431691	338985	396884	347706	352319	360360	329843
Q9BQ67	Q9BQ67	GRWD1_HUMAN	GRWD1	Glutamate-rich WD repeat-containing protein 1	1	ACMLTTATAHDGDVNVISWSR	AC(UniMod:4)M(UniMod:35)LTTATAHDGDVNVISWSR	3	AC(UniMod:4)M(UniMod:35)LTTATAHDGDVNVISWSR3	12034.3	10789.4	13728.5	3104.96	4557.15	11245.1	12320.7	15505.7
O95602	O95602	RPA1_HUMAN	POLR1A	DNA-directed RNA polymerase I subunit RPA1	1	ACMPFGLHR	AC(UniMod:4)MPFGLHR	2	AC(UniMod:4)MPFGLHR2	9463.63	8475.18			13010.7	11907	13002.8	7004.15
Q8IZL8	Q8IZL8	PELP1_HUMAN	PELP1	Proline-, glutamic acid- and leucine-rich protein 1	1	ACMTYFPR	AC(UniMod:4)MTYFPR	2	AC(UniMod:4)MTYFPR2	91644.9	55251	84596.3	44257.4	80861	87299.6	87087.6	91068.3
Q8IZL8	Q8IZL8	PELP1_HUMAN	PELP1	Proline-, glutamic acid- and leucine-rich protein 1	1	ACMTYFPR	AC(UniMod:4)M(UniMod:35)TYFPR	2	AC(UniMod:4)M(UniMod:35)TYFPR2	10399.6	8131.35	3198.36	10093.9	8110.36	6085.13	3210.66	5330.68
Q9NR09	Q9NR09	BIRC6_HUMAN	BIRC6	Baculoviral IAP repeat-containing protein 6	1	ACMVGHVDFK	AC(UniMod:4)MVGHVDFK	2	AC(UniMod:4)MVGHVDFK2	8361.24	8022.66	11214.8	8007.44	9113.99	7819.81	11172.9	2805.9
Q709C8;Q709C8-3	Q709C8;Q709C8-3	VP13C_HUMAN	VPS13C	Vacuolar protein sorting-associated protein 13C	1	ACNAIEDAQSTR	AC(UniMod:4)NAIEDAQSTR	2	AC(UniMod:4)NAIEDAQSTR2	51006.4	66192	58086.6	66921.1	58173	57406.2	55360.3	52958.7
P09104;P13929;P13929-3	P13929;P13929-2;P13929-3;P09104;P09104-2	ENOB_HUMAN;ENOG_HUMAN	ENO2;ENO3	Gamma-enolase	0	ACNCLLLK	AC(UniMod:4)NC(UniMod:4)LLLK	2	AC(UniMod:4)NC(UniMod:4)LLLK2	341417	360576	328070	334771	307466	289003	291146	359492
Q13772;Q13772-3;Q13772-4	Q13772;Q13772-3;Q13772-4	NCOA4_HUMAN	NCOA4	Nuclear receptor coactivator 4	1	ACNFFNNVGGNLK	AC(UniMod:4)NFFNNVGGNLK	2	AC(UniMod:4)NFFNNVGGNLK2	3706.45				3924.43	2576.06		2559.57
Q8NHP8	Q8NHP8;Q8NHP8-2	PLBL2_HUMAN	PLBD2	Putative phospholipase B-like 2	1	ACNPQPNGENAISAR	AC(UniMod:4)NPQPNGENAISAR	2	AC(UniMod:4)NPQPNGENAISAR2	10398.3	3944.12	10530.9	5599.16	12028.4	12275.2	14252.2	13086.3
O94973;O94973-2;O95782;O95782-2	O94973;O94973-2;O94973-3;O95782;O95782-2	AP2A1_HUMAN;AP2A2_HUMAN	AP2A1;AP2A2	AP-2 complex subunit alpha-2	0	ACNQLGQFLQHR	AC(UniMod:4)NQLGQFLQHR	2	AC(UniMod:4)NQLGQFLQHR2	47256.7	15681.7	55830.3	18497.6	54494.3	48652.9	51735.6	46736.8
O94973;O94973-2;O95782;O95782-2	O94973;O94973-2;O94973-3;O95782;O95782-2	AP2A1_HUMAN;AP2A2_HUMAN	AP2A1;AP2A2	AP-2 complex subunit alpha-2	0	ACNQLGQFLQHR	AC(UniMod:4)NQLGQFLQHR	3	AC(UniMod:4)NQLGQFLQHR3	142289	113909	145223	115188	135729	145015	136366	107321
Q96RL7	Q96RL7;Q96RL7-2;Q96RL7-3;Q96RL7-4	VP13A_HUMAN	VPS13A	Vacuolar protein sorting-associated protein 13A	1	ACPFLPVK	AC(UniMod:4)PFLPVK	2	AC(UniMod:4)PFLPVK2	9414.12	12041.7	8978.65	15765.7	11334.5	8008.62	10598.5	10562.2
Q9ULE6	Q9ULE6	PALD_HUMAN	PALD1	Paladin	1	ACPGLTYHR	AC(UniMod:4)PGLTYHR	2	AC(UniMod:4)PGLTYHR2	26379.8	31733.8	16657.8	29824.3	24601.6	29114.4	31111.3	19528.3
Q8NC06	Q8NC06	ACBD4_HUMAN	ACBD4	Acyl-CoA-binding domain-containing protein 4	1	ACPGPLSSLTLSVRLE	AC(UniMod:4)PGPLSSLTLSVRLE	3	AC(UniMod:4)PGPLSSLTLSVRLE3	56327.1	22618.6	53180.1	25596.1	39382.9	46045.5	44807.9	38645.5
Q9UPW5	Q9UPW5;Q9UPW5-2;Q9UPW5-3	CBPC1_HUMAN	AGTPBP1	Cytosolic carboxypeptidase 1	1	ACPHMATCGNVLFEGR	AC(UniMod:4)PHMATC(UniMod:4)GNVLFEGR	3	AC(UniMod:4)PHMATC(UniMod:4)GNVLFEGR3	2777.04	5672.97	6442.05	4244.99	9466.15	7590.42	7073.06	6215.65
Q86UL3	Q53EU6;Q86UL3	GPAT4_HUMAN	GPAT4	Glycerol-3-phosphate acyltransferase 4	0	ACPHVWFER	AC(UniMod:4)PHVWFER	3	AC(UniMod:4)PHVWFER3	1746.35		4323.65		2474.45	1635.71	2357.4	2147.09
Q15004	Q15004	PAF15_HUMAN	PCLAF	PCNA-associated factor	1	ACPLQPDHTNDEK	AC(UniMod:4)PLQPDHTNDEK	2	AC(UniMod:4)PLQPDHTNDEK2	1131.31	1347.08	2123.27		2708.4	1231.06	1330.7	540.416
Q15004	Q15004	PAF15_HUMAN	PCLAF	PCNA-associated factor	1	ACPLQPDHTNDEK	AC(UniMod:4)PLQPDHTNDEK	3	AC(UniMod:4)PLQPDHTNDEK3	2115.06		2951.6	5401.81	497.355	1485.79	2307.53	1787.94
Q15004	Q15004	PAF15_HUMAN	PCLAF	PCNA-associated factor	1	ACPLQPDHTNDEKE	AC(UniMod:4)PLQPDHTNDEKE	2	AC(UniMod:4)PLQPDHTNDEKE2	8439.79	5021.63	7730.3	244.706	8417.48	6440.46	10644.3	18104.5
Q15004	Q15004	PAF15_HUMAN	PCLAF	PCNA-associated factor	1	ACPLQPDHTNDEKE	AC(UniMod:4)PLQPDHTNDEKE	3	AC(UniMod:4)PLQPDHTNDEKE3	19718.8	39242.1	17148.8	40013.8	15444.9	16828.5	26018.8	37791.2
Q9UBV7	Q9UBV7	B4GT7_HUMAN	B4GALT7	Beta-1,4-galactosyltransferase 7	1	ACPPEPPPEHWEEDASWGPHR	AC(UniMod:4)PPEPPPEHWEEDASWGPHR	4	AC(UniMod:4)PPEPPPEHWEEDASWGPHR4	6072.05		4367.05	763.084	5663.5	4892.57	2113.32	1270.33
P11717	P11717	MPRI_HUMAN	IGF2R	Cation-independent mannose-6-phosphate receptor	1	ACPPGTAACLVR	AC(UniMod:4)PPGTAAC(UniMod:4)LVR	2	AC(UniMod:4)PPGTAAC(UniMod:4)LVR2	188828	93816.9	187662	155641	213880	216476	191862	175380
Q969F9	Q969F9;Q969F9-2	HPS3_HUMAN	HPS3	Hermansky-Pudlak syndrome 3 protein	1	ACPPVSMDVCALR	AC(UniMod:4)PPVSMDVC(UniMod:4)ALR	2	AC(UniMod:4)PPVSMDVC(UniMod:4)ALR2	4942.05	13349.8	10704.2	10539.6	11409.8	7362.93	12848	7270.54
Q14146	Q14146	URB2_HUMAN	URB2	Unhealthy ribosome biogenesis protein 2 homolog	1	ACPQIVTALTLLNR	AC(UniMod:4)PQIVTALTLLNR	2	AC(UniMod:4)PQIVTALTLLNR2	10269.9	15040.5	10050.4	10056	11181.9	7729.31	13283.6	12304.9
Q14146	Q14146	URB2_HUMAN	URB2	Unhealthy ribosome biogenesis protein 2 homolog	1	ACPQIVTALTLLNR	AC(UniMod:4)PQIVTALTLLNR	3	AC(UniMod:4)PQIVTALTLLNR3	1953.63	2945.75	3636.5		3481.8	1689.91	1745.43	1329.76
P15927;P15927-2;P15927-3	P15927;P15927-2;P15927-3	RFA2_HUMAN	RPA2	Replication protein A 32 kDa subunit	1	ACPRPEGLNFQDLK	AC(UniMod:4)PRPEGLNFQDLK	2	AC(UniMod:4)PRPEGLNFQDLK2	20251.4	2940.55	7127.26	3780.01	13652.7	18748.8	22337.4	19205
P15927;P15927-2;P15927-3	P15927;P15927-2;P15927-3	RFA2_HUMAN	RPA2	Replication protein A 32 kDa subunit	1	ACPRPEGLNFQDLK	AC(UniMod:4)PRPEGLNFQDLK	3	AC(UniMod:4)PRPEGLNFQDLK3	423171	407998	435336	380182	424370	444523	448372	476821
Q8IXH7;Q8IXH7-4	Q8IXH7;Q8IXH7-4	NELFD_HUMAN	NELFCD	Negative elongation factor C/D	1	ACQALGAMLSK	AC(UniMod:4)QALGAMLSK	2	AC(UniMod:4)QALGAMLSK2	59001.4	48492.3	52893.6	72844.6	60088.9	73253	68984	54764.8
P30279	P30279	CCND2_HUMAN	CCND2	G1/S-specific cyclin-D2	1	ACQEQIEAVLLNSLQQYR	AC(UniMod:4)QEQIEAVLLNSLQQYR	2	AC(UniMod:4)QEQIEAVLLNSLQQYR2	3949.29				2027.71	2369.87	4364.61	1724.02
P30279	P30279	CCND2_HUMAN	CCND2	G1/S-specific cyclin-D2	1	ACQEQIEAVLLNSLQQYR	AC(UniMod:4)QEQIEAVLLNSLQQYR	3	AC(UniMod:4)QEQIEAVLLNSLQQYR3	10402.8	1751.3	13808.2	8957.93	10691.6	10479.3	14175.7	15222.8
Q9BXI6;Q9BXI6-2	Q9BXI6;Q9BXI6-2	TB10A_HUMAN	TBC1D10A	TBC1 domain family member 10A	1	ACQGQYETIER	AC(UniMod:4)QGQYETIER	2	AC(UniMod:4)QGQYETIER2	8714.61	5505.8	13589.9	8375.91	11278	13990.9	12840.5	16668.6
P52272;P52272-2	P52272;P52272-2	HNRPM_HUMAN	HNRNPM	Heterogeneous nuclear ribonucleoprotein M	1	ACQIFVR	AC(UniMod:4)QIFVR	2	AC(UniMod:4)QIFVR2	1169910	1180070	1059120	1092560	1018750	1073480	1098000	1073870
O14802	O14802	RPC1_HUMAN	POLR3A	DNA-directed RNA polymerase III subunit RPC1	1	ACQIIASILVGK	AC(UniMod:4)QIIASILVGK	2	AC(UniMod:4)QIIASILVGK2	6513.74	3779.18	2756.59	4676.42	7507.54	7733.58	2056.64	1987.93
Q9Y4A5;Q9Y4A5-2	Q9Y4A5;Q9Y4A5-2	TRRAP_HUMAN	TRRAP	Transformation/transcription domain-associated protein	1	ACQLPLFSYIVER	AC(UniMod:4)QLPLFSYIVER	2	AC(UniMod:4)QLPLFSYIVER2	17333	15059.3	16571.1	18259.4	17840.8	18490.2	13277.5	14989.9
P26358;P26358-2	P26358;P26358-2;P26358-3	DNMT1_HUMAN	DNMT1	DNA (cytosine-5)-methyltransferase 1	1	ACQLSVVVDDK	AC(UniMod:4)QLSVVVDDK	2	AC(UniMod:4)QLSVVVDDK2	10148.1	7356.71	2578.31		10586.2	8056.33	7967.32	8615.84
P26358;P26358-2	P26358;P26358-2;P26358-3	DNMT1_HUMAN	DNMT1	DNA (cytosine-5)-methyltransferase 1	1	ACQLSVVVDDKK	AC(UniMod:4)QLSVVVDDKK	2	AC(UniMod:4)QLSVVVDDKK2	4663.48	1335.63	2808.9	763.218	2778.3	2396.72	5007.59	4244.52
P26358;P26358-2	P26358;P26358-2;P26358-3	DNMT1_HUMAN	DNMT1	DNA (cytosine-5)-methyltransferase 1	1	ACQLSVVVDDKK	AC(UniMod:4)QLSVVVDDKK	3	AC(UniMod:4)QLSVVVDDKK3	10763.1	8418.54	8984.05	7008.56	7523.92	6720.07	7210.4	2501.76
P15498	P15498;P15498-2	VAV_HUMAN	VAV1	Proto-oncogene vav	1	ACQMLLR	AC(UniMod:4)QMLLR	2	AC(UniMod:4)QMLLR2	153963	156875	151633	140975	146654	159527	148580	102083
Q6ZRI6	Q6ZRI6;Q6ZRI6-2	CO039_HUMAN	C15orf39	Uncharacterized protein C15orf39	1	ACQPLPASQPCSEPVRPAQEAEEK	AC(UniMod:4)QPLPASQPC(UniMod:4)SEPVRPAQEAEEK	3	AC(UniMod:4)QPLPASQPC(UniMod:4)SEPVRPAQEAEEK3	1764.83	5854.72	6910.89	1226.68	2954.44	4310.18	8421.03	6106.07
Q8N954	Q8N954;Q8N954-2	GPT11_HUMAN	GPATCH11	G patch domain-containing protein 11	1	ACQQLDVQK	AC(UniMod:4)QQLDVQK	2	AC(UniMod:4)QQLDVQK2	4677.37	4657.75	6373.84	6701.22	4628.33	5498.37	6661.42	1707.88
Q8TEX9;Q8TEX9-2	Q8TEX9;Q8TEX9-2	IPO4_HUMAN	IPO4	Importin-4	1	ACQSCPSEPNTAALQAALAR	AC(UniMod:4)QSC(UniMod:4)PSEPNTAALQAALAR	2	AC(UniMod:4)QSC(UniMod:4)PSEPNTAALQAALAR2	3846.69	1766.04	4314.61	2019.35	6074.12	3614.64	2905.39	3632.22
Q8TEX9;Q8TEX9-2	Q8TEX9;Q8TEX9-2	IPO4_HUMAN	IPO4	Importin-4	1	ACQSCPSEPNTAALQAALAR	AC(UniMod:4)QSC(UniMod:4)PSEPNTAALQAALAR	3	AC(UniMod:4)QSC(UniMod:4)PSEPNTAALQAALAR3	6086.96	3632.06	7092.21	5329.47	3594.83	1297.26	4261.49	3625.9
P61247	P61247	RS3A_HUMAN	RPS3A	40S ribosomal protein S3a	1	ACQSIYPLHDVFVR	AC(UniMod:4)QSIYPLHDVFVR	2	AC(UniMod:4)QSIYPLHDVFVR2	757615	546846	808353	466511	1176620	1245320	1171130	690272
P61247	P61247	RS3A_HUMAN	RPS3A	40S ribosomal protein S3a	1	ACQSIYPLHDVFVR	AC(UniMod:4)QSIYPLHDVFVR	3	AC(UniMod:4)QSIYPLHDVFVR3	1518200	1500110	1565110	1534560	1378860	1374280	1267110	794973
P61247	P61247	RS3A_HUMAN	RPS3A	40S ribosomal protein S3a	1	ACQSIYPLHDVFVRK	AC(UniMod:4)QSIYPLHDVFVRK	3	AC(UniMod:4)QSIYPLHDVFVRK3			3893.53
Q9Y6D5	Q9Y6D5	BIG2_HUMAN	ARFGEF2	Brefeldin A-inhibited guanine nucleotide-exchange protein 2	1	ACQVALDEIK	AC(UniMod:4)QVALDEIK	2	AC(UniMod:4)QVALDEIK2	14438.5	17391.5	30496.2	18896.7	25874.9	23502.3	34045.8	21489
Q9P2D3	Q9P2D3;Q9P2D3-3	HTR5B_HUMAN	HEATR5B	HEAT repeat-containing protein 5B	1	ACQVCSTWIGSGVVSDLNDLR	AC(UniMod:4)QVC(UniMod:4)STWIGSGVVSDLNDLR	2	AC(UniMod:4)QVC(UniMod:4)STWIGSGVVSDLNDLR2	2004.88	1639.53	1594.7		1108.94	1248.61	771.301
Q9P2D3	Q9P2D3;Q9P2D3-3	HTR5B_HUMAN	HEATR5B	HEAT repeat-containing protein 5B	1	ACQVCSTWIGSGVVSDLNDLRR	AC(UniMod:4)QVC(UniMod:4)STWIGSGVVSDLNDLRR	3	AC(UniMod:4)QVC(UniMod:4)STWIGSGVVSDLNDLRR3	6315.52	12385.5	7417.26	13122.1	8547.2	9247.55	6446.47	3633.57
Q6ZRQ5	Q6ZRQ5	MMS22_HUMAN	MMS22L	Protein MMS22-like	1	ACQVGSEEEPSSQLTSVFR	AC(UniMod:4)QVGSEEEPSSQLTSVFR	2	AC(UniMod:4)QVGSEEEPSSQLTSVFR2	4531.39	4723.15	5212.09	2866.71	3225.27	6484.11	5423.5	3189.31
Q13045;Q13045-2	Q13045;Q13045-2;Q13045-3	FLII_HUMAN	FLII	Protein flightless-1 homolog	1	ACQVYIQHMR	AC(UniMod:4)QVYIQHMR	2	AC(UniMod:4)QVYIQHMR2	20967.3	16198.6	23328.1	16843.4	30381.5	31593.4	32521.1	29020.9
Q13045;Q13045-2	Q13045;Q13045-2;Q13045-3	FLII_HUMAN	FLII	Protein flightless-1 homolog	1	ACQVYIQHMR	AC(UniMod:4)QVYIQHMR	3	AC(UniMod:4)QVYIQHMR3	36910.7	42784.7	39709.3	36638.9	31550.9	29742.2	23338.9	26853.3
Q13045;Q13045-2	Q13045;Q13045-2;Q13045-3	FLII_HUMAN	FLII	Protein flightless-1 homolog	1	ACQVYIQHMR	AC(UniMod:4)QVYIQHM(UniMod:35)R	2	AC(UniMod:4)QVYIQHM(UniMod:35)R2	777.377		295.342		1535.19	789.215	2995.99	1183.97
Q13045;Q13045-2	Q13045;Q13045-2;Q13045-3	FLII_HUMAN	FLII	Protein flightless-1 homolog	1	ACSAIHAVNLR	AC(UniMod:4)SAIHAVNLR	2	AC(UniMod:4)SAIHAVNLR2	73569.5	60718.7	74321.5	44847.3	78785.5	86156.7	80904.7	73600.3
Q13045;Q13045-2	Q13045;Q13045-2;Q13045-3	FLII_HUMAN	FLII	Protein flightless-1 homolog	1	ACSAIHAVNLR	AC(UniMod:4)SAIHAVNLR	3	AC(UniMod:4)SAIHAVNLR3	90532.1	62147.6	85013.7	85151.1	79146.1	76534.3	68630.1	56193
Q8N5J2;Q8N5J2-3	Q8N5J2;Q8N5J2-3	MINY1_HUMAN	MINDY1	Ubiquitin carboxyl-terminal hydrolase MINDY-1	1	ACSMPQELPQSPR	AC(UniMod:4)SMPQELPQSPR	2	AC(UniMod:4)SMPQELPQSPR2	4041.8	1100.05	3784.44		7338.49	1779.04	5936.75	3304.09
Q6N075;Q6N075-2	Q6N075;Q6N075-2	MFSD5_HUMAN	MFSD5	Molybdate-anion transporter	1	ACSNPSFLR	AC(UniMod:4)SNPSFLR	2	AC(UniMod:4)SNPSFLR2	11519	22830.6	17923	7215.56	3500.36	18226.7	20743.4	15660.7
Q9NSU2;Q9NSU2-1;Q9NSU2-2	Q9NSU2;Q9NSU2-1;Q9NSU2-2	TREX1_HUMAN	TREX1	Three-prime repair exonuclease 1	1	ACSPAASEITGLSTAVLAAHGR	AC(UniMod:4)SPAASEITGLSTAVLAAHGR	3	AC(UniMod:4)SPAASEITGLSTAVLAAHGR3	27174.1	7969.77	35196.7	15271.6	34785.6	25274.9	29699.8	35713.9
Q8TF72	Q8TF72	SHRM3_HUMAN	SHROOM3	Protein Shroom3	1	ACSTLSLSGPELK	AC(UniMod:4)STLSLSGPELK	2	AC(UniMod:4)STLSLSGPELK2	5191.74		11140.9	3051.14	5861.21	9753.55	11861.8	11150.9
Q99797	Q99797	MIPEP_HUMAN	MIPEP	Mitochondrial intermediate peptidase	1	ACSTPPGPQTVLIFDELSDSLCR	AC(UniMod:4)STPPGPQTVLIFDELSDSLC(UniMod:4)R	3	AC(UniMod:4)STPPGPQTVLIFDELSDSLC(UniMod:4)R3	1653.5		2575.84		2940.87	2000.68	5761.33	4688.16
Q6ZUM4	Q6ZUM4;Q6ZUM4-3;Q6ZUM4-4	RHG27_HUMAN	ARHGAP27	Rho GTPase-activating protein 27	1	ACSVAGSWVCPR	AC(UniMod:4)SVAGSWVC(UniMod:4)PR	2	AC(UniMod:4)SVAGSWVC(UniMod:4)PR2	41545.3	23913.1	44813.3	26654.5	40335.2	39415.6	38014.4	29440.7
Q9NVN8	Q9NVN8	GNL3L_HUMAN	GNL3L	Guanine nucleotide-binding protein-like 3-like protein	1	ACSVGAVPGITK	AC(UniMod:4)SVGAVPGITK	2	AC(UniMod:4)SVGAVPGITK2	10012.4		11059.2	3808.64	3307.72	11167.1	6688.54	3830.87
Q16854;Q16854-2	Q16854;Q16854-2	DGUOK_HUMAN	DGUOK	Deoxyguanosine kinase, mitochondrial	1	ACTAQSLGNLLDMMYR	AC(UniMod:4)TAQSLGNLLDMMYR	2	AC(UniMod:4)TAQSLGNLLDMMYR2	23897.8	15235.1	23465.4	11451.9	24063.6	27480.7	25614.2	33463.2
Q16854;Q16854-2	Q16854;Q16854-2	DGUOK_HUMAN	DGUOK	Deoxyguanosine kinase, mitochondrial	1	ACTAQSLGNLLDMMYREPAR	AC(UniMod:4)TAQSLGNLLDMMYREPAR	3	AC(UniMod:4)TAQSLGNLLDMMYREPAR3	3520.09		3938.9		3202.7	4497.74	4331.16	5289.89
O60293;O60293-2	O60293;O60293-2	ZC3H1_HUMAN	ZFC3H1	Zinc finger C3H1 domain-containing protein	1	ACTDESLAVEER	AC(UniMod:4)TDESLAVEER	2	AC(UniMod:4)TDESLAVEER2	3824.06		1477.72	858.2	950.619	1907.56	3276.94	935.999
P42898;P42898-2	P42898;P42898-2	MTHR_HUMAN	MTHFR	Methylenetetrahydrofolate reductase	1	ACTDMGITCPIVPGIFPIQGYHSLR	AC(UniMod:4)TDMGITC(UniMod:4)PIVPGIFPIQGYHSLR	3	AC(UniMod:4)TDMGITC(UniMod:4)PIVPGIFPIQGYHSLR3	2116.92		1571.95		1470.09	1148.6	783.144	1285.54
P49368	P49368;P49368-2	TCPG_HUMAN	CCT3	T-complex protein 1 subunit gamma	1	ACTILLR	AC(UniMod:4)TILLR	2	AC(UniMod:4)TILLR2	626202	580932	585005	706434	553473	676015	421637	437416
Q6KC79	Q6KC79;Q6KC79-2	NIPBL_HUMAN	NIPBL	Nipped-B-like protein	1	ACTQLVDNLVEHILK	AC(UniMod:4)TQLVDNLVEHILK	2	AC(UniMod:4)TQLVDNLVEHILK2	2747.34	1132.16	3350.16	1023.52	1919.98	1331.48	1659.46	679.118
Q6KC79	Q6KC79;Q6KC79-2	NIPBL_HUMAN	NIPBL	Nipped-B-like protein	1	ACTQLVDNLVEHILK	AC(UniMod:4)TQLVDNLVEHILK	3	AC(UniMod:4)TQLVDNLVEHILK3	10141.5	6870.61	9604.2	2267.07	11818.7	7634.29	9089.75	7412.17
O14976	O14976;O14976-2	GAK_HUMAN	GAK	Cyclin-G-associated kinase	1	ACTQPRPNYASNFSVIGAR	AC(UniMod:4)TQPRPNYASNFSVIGAR	3	AC(UniMod:4)TQPRPNYASNFSVIGAR3	12096.7	7318.94	13703.3	4917.97	12097.4	8381.25	5649.22	10380
Q9Y2X0-2;Q9Y2X0-3	Q9Y2X0;Q9Y2X0-2;Q9Y2X0-3	MED16_HUMAN	MED16	Isoform 2 of Mediator of RNA polymerase II transcription subunit 16	1	ACTRCGCVTMLK	AC(UniMod:4)TRC(UniMod:4)GC(UniMod:4)VTM(UniMod:35)LK	2	AC(UniMod:4)TRC(UniMod:4)GC(UniMod:4)VTM(UniMod:35)LK2	3069.89	2675.05	2173.28	615.831	2274.31	1736.17	3354.42	4866.84
A6NHR9	A6NHR9;A6NHR9-2	SMHD1_HUMAN	SMCHD1	Structural maintenance of chromosomes flexible hinge domain-containing protein 1	1	ACVCQTLGISPEEK	AC(UniMod:4)VC(UniMod:4)QTLGISPEEK	2	AC(UniMod:4)VC(UniMod:4)QTLGISPEEK2	89216	38915	76660	64361.7	82102.5	87265.3	67001.6	83878.7
Q9BW19	Q9BW19	KIFC1_HUMAN	KIFC1	Kinesin-like protein KIFC1	1	ACVLELEER	AC(UniMod:4)VLELEER	2	AC(UniMod:4)VLELEER2	19719.8	70594.1	18708	47556.5		16519.6
O95544	O95544	NADK_HUMAN	NADK	NAD kinase	1	ACVLQNPQTIMHIQDPASQR	AC(UniMod:4)VLQNPQTIMHIQDPASQR	3	AC(UniMod:4)VLQNPQTIMHIQDPASQR3	25715.4	29214.5	37375.6	29318.5	36847.2	25594.5	27136.6	27249
O43933	O43933	PEX1_HUMAN	PEX1	Peroxisome biogenesis factor 1	1	ACVLQVVWNGLEELNNAIK	AC(UniMod:4)VLQVVWNGLEELNNAIK	2	AC(UniMod:4)VLQVVWNGLEELNNAIK2						1109.82	2551.92	2301.67
P00491	P00491	PNPH_HUMAN	PNP	Purine nucleoside phosphorylase	1	ACVMMQGR	AC(UniMod:4)VMMQGR	2	AC(UniMod:4)VMMQGR2	240117	280428	227940	275662	224103	215613	223808	233632
P00491	P00491	PNPH_HUMAN	PNP	Purine nucleoside phosphorylase	1	ACVMMQGR	AC(UniMod:4)VM(UniMod:35)MQGR	2	AC(UniMod:4)VM(UniMod:35)MQGR2	11627.2		11518.4	7012.34	9061.84	9178.57	9828.7	8058.19
P00491	P00491	PNPH_HUMAN	PNP	Purine nucleoside phosphorylase	1	ACVMMQGR	AC(UniMod:4)VMM(UniMod:35)QGR	2	AC(UniMod:4)VMM(UniMod:35)QGR2	9112.22	8223.87	8305.92		4334.34	8029.2	10422	7422.62
O95248-5	O95248;O95248-4;O95248-5	MTMR5_HUMAN	SBF1	Isoform 5 of Myotubularin-related protein 5	1	ACVPGCPAAEPSPASFLR	AC(UniMod:4)VPGC(UniMod:4)PAAEPSPASFLR	2	AC(UniMod:4)VPGC(UniMod:4)PAAEPSPASFLR2	19755.4	12502	15420.7	14083.5	17798.1	17248.4	5484.5	9268.18
Q9Y2K7	Q9Y2K7;Q9Y2K7-2;Q9Y2K7-4;Q9Y2K7-5;Q9Y2K7-3	KDM2A_HUMAN	KDM2A	Lysine-specific demethylase 2A	1	ACVQGECGVCHYCR	AC(UniMod:4)VQGEC(UniMod:4)GVC(UniMod:4)HYC(UniMod:4)R	2	AC(UniMod:4)VQGEC(UniMod:4)GVC(UniMod:4)HYC(UniMod:4)R2	1019.03	421.585	559.961	971.576	3875.71	1965.78	2318.25	2290.75
Q9Y2K7	Q9Y2K7;Q9Y2K7-2;Q9Y2K7-4;Q9Y2K7-5;Q9Y2K7-3	KDM2A_HUMAN	KDM2A	Lysine-specific demethylase 2A	1	ACVQGECGVCHYCR	AC(UniMod:4)VQGEC(UniMod:4)GVC(UniMod:4)HYC(UniMod:4)R	3	AC(UniMod:4)VQGEC(UniMod:4)GVC(UniMod:4)HYC(UniMod:4)R3	23884.3	41364.1	22930.4	43028.7	25096.7	17557.5	21623.5	24204.3
Q9BWS9	Q9BWS9;Q9BWS9-2;Q9BWS9-3	CHID1_HUMAN	CHID1	Chitinase domain-containing protein 1	1	ACVQVLDPK	AC(UniMod:4)VQVLDPK	2	AC(UniMod:4)VQVLDPK2	142209	95892.4	139032	163921	139447	120380	126322	115879
Q96KQ7-2	Q96KQ7;Q96KQ7-2	EHMT2_HUMAN	EHMT2	Isoform 2 of Histone-lysine N-methyltransferase EHMT2	1	ACVSQLNGMVFCPHCGEDASEAQEVTIPR	AC(UniMod:4)VSQLNGMVFC(UniMod:4)PHC(UniMod:4)GEDASEAQEVTIPR	3	AC(UniMod:4)VSQLNGMVFC(UniMod:4)PHC(UniMod:4)GEDASEAQEVTIPR3	1318.9	1617.56	2328.39	893.82	2553.36	2577.09	743.251	1161.84
P05023;P05023-4;P50993	P05023;P05023-3;P05023-4;P50993	AT1A1_HUMAN;AT1A2_HUMAN	ATP1A1;ATP1A2	Sodium/potassium-transporting ATPase subunit alpha-1	0	ACVVHGSDLK	AC(UniMod:4)VVHGSDLK	2	AC(UniMod:4)VVHGSDLK2	57600.8	28132.5	67858.4	53715.9	68153.6	67558.7	61195.9	28090.3
Q6PIJ6	Q6PIJ6	FBX38_HUMAN	FBXO38	F-box only protein 38	1	ACVVNGPDGTR	AC(UniMod:4)VVNGPDGTR	2	AC(UniMod:4)VVNGPDGTR2	4554.45		3275.46	3421.21	3127.35	3548.26	4499.58	4435.83
Q92614;Q92614-4	Q92614;Q92614-2;Q92614-3;Q92614-4;Q92614-5	MY18A_HUMAN	MYO18A	Unconventional myosin-XVIIIa	1	ACWFILAAIYHLGAAGATK	AC(UniMod:4)WFILAAIYHLGAAGATK	3	AC(UniMod:4)WFILAAIYHLGAAGATK3	4891.62		4489.97		1520.68	3702.6	2799.21	4539.93
O95373	O95373	IPO7_HUMAN	IPO7	Importin-7	1	ACWVLHYFCEVK	AC(UniMod:4)WVLHYFC(UniMod:4)EVK	2	AC(UniMod:4)WVLHYFC(UniMod:4)EVK2	17456.2	8533.95	20241.6	1029.38	25648.9	23110	17878.4	16715
O95373	O95373	IPO7_HUMAN	IPO7	Importin-7	1	ACWVLHYFCEVK	AC(UniMod:4)WVLHYFC(UniMod:4)EVK	3	AC(UniMod:4)WVLHYFC(UniMod:4)EVK3	10224.5	4222.42	13212.3	3349.71	8816.21	7394.5	7986.4	4674.57
Q03989;Q03989-5	Q03989;Q03989-5	ARI5A_HUMAN	ARID5A	AT-rich interactive domain-containing protein 5A	1	ACWVSPMAK	AC(UniMod:4)WVSPMAK	2	AC(UniMod:4)WVSPMAK2	3554.59	0		3697.31	12224	8260.26	17016.5
Q8TEX9;Q8TEX9-2	Q8TEX9;Q8TEX9-2	IPO4_HUMAN	IPO4	Importin-4	1	ACYALENFVENLGPK	AC(UniMod:4)YALENFVENLGPK	2	AC(UniMod:4)YALENFVENLGPK2	15950.1	11369.9	18601.7	12900	15419.2	15527.1	14895.2	11375.6
P23396	P23396;P23396-2	RS3_HUMAN	RPS3	40S ribosomal protein S3	1	ACYGVLR	AC(UniMod:4)YGVLR	2	AC(UniMod:4)YGVLR2	678793	749595	611728	824206	552509	548846	573986	357458
P42025;P61163	P61163;P42025	ACTY_HUMAN;ACTZ_HUMAN	ACTR1A;ACTR1B	Beta-centractin	0	ACYLSINPQK	AC(UniMod:4)YLSINPQK	2	AC(UniMod:4)YLSINPQK2	168091	82943	159340	181400	166653	153612	155937	101334
P42025	P42025	ACTY_HUMAN	ACTR1B	Beta-centractin	1	ACYLSINPQKDEALETEK	AC(UniMod:4)YLSINPQKDEALETEK	3	AC(UniMod:4)YLSINPQKDEALETEK3	2991.27		892.101		1978.81	2099.27	2870.83	15087.8
P61163	P61163	ACTZ_HUMAN	ACTR1A	Alpha-centractin	1	ACYLSINPQKDETLETEK	AC(UniMod:4)YLSINPQKDETLETEK	3	AC(UniMod:4)YLSINPQKDETLETEK3	7786.4	2602.76	2244.16	2278.63	1778.88	5228.14	5003.6	38727.8
Q9Y6D9	Q9Y6D9;Q9Y6D9-3;Q9Y6D9-4	MD1L1_HUMAN	MAD1L1	Mitotic spindle assembly checkpoint protein MAD1	1	ACYTLTGYQIDITTENQYR	AC(UniMod:4)YTLTGYQIDITTENQYR	2	AC(UniMod:4)YTLTGYQIDITTENQYR2	4627.63	346.636	3497.06	699.873	2277.33	2872.06	3290.78	7249.48
Q03989;Q03989-5	Q03989;Q03989-5	ARI5A_HUMAN	ARID5A	AT-rich interactive domain-containing protein 5A	1	ADAADPAPLPSQEPPR	ADAADPAPLPSQEPPR	2	ADAADPAPLPSQEPPR2	10979.1	3609.24	4528.39	2511.89	5327.84	5694.44	5830.9	5805.98
P22681;Q13191;Q13191-2;Q13191-3	P22681;Q13191;Q13191-2;Q13191-3	CBLB_HUMAN;CBL_HUMAN	CBL;CBLB	E3 ubiquitin-protein ligase CBL	0	ADAAEFWR	ADAAEFWR	2	ADAAEFWR2	55893.3	72700.2	44820.4	53664.3	70150.5	71586.1	62435.5	77694.6
Q9H8Y8;Q9H8Y8-3	Q9H8Y8;Q9H8Y8-2;Q9H8Y8-3	GORS2_HUMAN	GORASP2	Golgi reassembly-stacking protein 2	1	ADAASSLTVDVTPPTAK	ADAASSLTVDVTPPTAK	2	ADAASSLTVDVTPPTAK2	30012.6	38898.8	32445.6	49588.1	42064.2	37363.3	32900.1	17706.1
Q9NWZ5	Q9NWZ5;Q9NWZ5-2;Q9NWZ5-3	UCKL1_HUMAN	UCKL1	Uridine-cytidine kinase-like 1	1	ADADPSPTSPPTAR	ADADPSPTSPPTAR	2	ADADPSPTSPPTAR2	6478.72	1832.52	6156.41	3961.44	6775.25	12221	11186.1	9329.82
Q96ES7	Q96ES7	SGF29_HUMAN	SGF29	SAGA-associated factor 29	1	ADAEAECNILR	ADAEAEC(UniMod:4)NILR	2	ADAEAEC(UniMod:4)NILR2	27259.2	14429.4	20275.1	20782.6	16993.6	24758.9	21423	22010.1
Q8WZA9	Q8WZA9	IRGQ_HUMAN	IRGQ	Immunity-related GTPase family Q protein	1	ADAEAVLAPPEPAQ	ADAEAVLAPPEPAQ	2	ADAEAVLAPPEPAQ2	28596.2	16563.1	15581.1	21158.2	26527.9	29299.6	22096.8	28806.2
O94905	O94905	ERLN2_HUMAN	ERLIN2	Erlin-2	1	ADAECYTAMK	ADAEC(UniMod:4)YTAMK	2	ADAEC(UniMod:4)YTAMK2	32503.9	30224.1	36190.3	46192.1	30700.2	31691	28203.1	18369.9
O94905	O94905	ERLN2_HUMAN	ERLIN2	Erlin-2	1	ADAECYTAMK	ADAEC(UniMod:4)YTAM(UniMod:35)K	2	ADAEC(UniMod:4)YTAM(UniMod:35)K2	3514.31	7985.51	4107.58		1263.58	2212.16	5976.65	2941.54
Q96T76;Q96T76-8	Q96T76;Q96T76-8;Q96T76-9	MMS19_HUMAN	MMS19	MMS19 nucleotide excision repair protein homolog	1	ADAEDLLDSFLSNILQDCR	ADAEDLLDSFLSNILQDC(UniMod:4)R	2	ADAEDLLDSFLSNILQDC(UniMod:4)R2	279.374		1139.06		735.06	938.681	1130.57	1295.48
Q13409-2;Q13409-3	Q13409;Q13409-2;Q13409-3;Q13409-5;Q13409-6;Q13409-7	DC1I2_HUMAN	DYNC1I2	Isoform 2B of Cytoplasmic dynein 1 intermediate chain 2	1	ADAEEEAATR	ADAEEEAATR	2	ADAEEEAATR2	29282.2	23347.7	35738.7	23528.5	26849.7	28643.4	43208.9	42839.8
Q68DH5	Q68DH5	LMBD2_HUMAN	LMBRD2	G-protein coupled receptor-associated protein LMBRD2	1	ADAEENLEDAMEEVR	ADAEENLEDAMEEVR	2	ADAEENLEDAMEEVR2	24451.5	12305.9	26283.6	956.713	20664.2	27411.9	26599.2	20255
Q68DH5	Q68DH5	LMBD2_HUMAN	LMBRD2	G-protein coupled receptor-associated protein LMBRD2	1	ADAEENLEDAMEEVRK	ADAEENLEDAMEEVRK	3	ADAEENLEDAMEEVRK3	1723.66	1902.35	4273.36	1612.58	6955.94	3678.47	3858.35	5326.36
Q9Y490	Q9Y490	TLN1_HUMAN	TLN1	Talin-1	1	ADAEGESDLENSR	ADAEGESDLENSR	2	ADAEGESDLENSR2	67616.7	108250	80375.2	91650.8	75595.2	91545.3	99611	93318.9
Q9Y490	Q9Y490	TLN1_HUMAN	TLN1	Talin-1	1	ADAEGESDLENSRK	ADAEGESDLENSRK	2	ADAEGESDLENSRK2	10254	14235.8	14478.3	7595.94	14272.7	14869	18459.5	15897.2
Q9Y490	Q9Y490	TLN1_HUMAN	TLN1	Talin-1	1	ADAEGESDLENSRK	ADAEGESDLENSRK	3	ADAEGESDLENSRK3	13289.2	10698.4	12464.9	7791.3	12451.3	11373.6	14723.1	13590.5
Q9H8V3;Q9H8V3-2;Q9H8V3-3;Q9H8V3-4	Q9H8V3;Q9H8V3-2;Q9H8V3-3;Q9H8V3-4	ECT2_HUMAN	ECT2	Protein ECT2	1	ADAENLIYTADPESFEVNTK	ADAENLIYTADPESFEVNTK	2	ADAENLIYTADPESFEVNTK2	2163.65		3543.8	948.29	2450.87	853.381	485.683	872.731
O75477	O75477	ERLN1_HUMAN	ERLIN1	Erlin-1	1	ADAEYYAAHK	ADAEYYAAHK	2	ADAEYYAAHK2	12692.7	10165.9	15072.6	9421.34	14554.5	12152.9	15683.2	5830.52
O14936;O14936-3	O14936;O14936-2;O14936-3;O14936-4;O14936-6	CSKP_HUMAN	CASK	Peripheral plasma membrane protein CASK	1	ADAGFVYSEAVASHYMR	ADAGFVYSEAVASHYMR	2	ADAGFVYSEAVASHYMR2	1897.18	125.362	352.496	731.587	2466.49	1426.14	1838.17	2000.99
O14936;O14936-3	O14936;O14936-2;O14936-3;O14936-4;O14936-6	CSKP_HUMAN	CASK	Peripheral plasma membrane protein CASK	1	ADAGFVYSEAVASHYMR	ADAGFVYSEAVASHYMR	3	ADAGFVYSEAVASHYMR3	5681.74		2618.3		5106.67	1327.92		3804.74
Q9Y657	Q9Y657	SPIN1_HUMAN	SPIN1	Spindlin-1	1	ADAGHAGVSANMMK	ADAGHAGVSANMMK	2	ADAGHAGVSANMMK2	1456.91		2399.6		2146.91	1024.75	3497.72	2286
Q7Z2K8;Q7Z2K8-2	Q7Z2K8;Q7Z2K8-2	GRIN1_HUMAN	GPRIN1	G protein-regulated inducer of neurite outgrowth 1	1	ADAGPSGQGDSVSIGK	ADAGPSGQGDSVSIGK	2	ADAGPSGQGDSVSIGK2	2199.66		4134.09	950.895	2992.46	1027.63	2124.43	5197.38
Q567U6	Q567U6	CCD93_HUMAN	CCDC93	Coiled-coil domain-containing protein 93	1	ADAHEEDELR	ADAHEEDELR	2	ADAHEEDELR2	3370.26	4422.47	3313.4	0	3603.91	3209.55	4493.86	2631.96
Q8NFQ8	Q8NFQ8	TOIP2_HUMAN	TOR1AIP2	Torsin-1A-interacting protein 2	1	ADAHLGSSSVALPK	ADAHLGSSSVALPK	2	ADAHLGSSSVALPK2	2924.46	2018.37	2603.2	3950.83	2054.45	3743.52	5366.85	2368.74
Q8NFQ8	Q8NFQ8	TOIP2_HUMAN	TOR1AIP2	Torsin-1A-interacting protein 2	1	ADAHLGSSSVALPK	ADAHLGSSSVALPK	3	ADAHLGSSSVALPK3	10360.8	4119.12	4219.26	4204.17	4331	8848.74	5249.58	5927.34
O60566;O60566-3	O60566;O60566-2;O60566-3	BUB1B_HUMAN	BUB1B	Mitotic checkpoint serine/threonine-protein kinase BUB1 beta	1	ADAIFQEGIQQK	ADAIFQEGIQQK	2	ADAIFQEGIQQK2	11154.5	9518.77	12517.6	6183.47	6544.24	9154.69	8670.55	4847.97
P42892-4	P42892;P42892-2;P42892-3;P42892-4	ECE1_HUMAN	ECE1	Isoform D of Endothelin-converting enzyme 1	1	ADAIYNMIGYPNFIMDPK	ADAIYNMIGYPNFIMDPK	2	ADAIYNMIGYPNFIMDPK2	10668.4	5539.37	10971.4	9679.8	8021.49	9379.51	9473.14	10164.2
Q8WYJ6	Q8WYJ6	SEPT1_HUMAN	SEPTIN1	Septin-1	1	ADALMPQETQALK	ADALMPQETQALK	2	ADALMPQETQALK2	455149	431236	398377	413823	350823	442047	462055	419751
Q8WYJ6	Q8WYJ6	SEPT1_HUMAN	SEPTIN1	Septin-1	1	ADALMPQETQALK	ADALM(UniMod:35)PQETQALK	2	ADALM(UniMod:35)PQETQALK2	33781.7	38627.2	26267.6	27202.1	28244.7	29410.2	30550.5	27699.2
P63027;Q15836	Q15836;P63027	VAMP2_HUMAN;VAMP3_HUMAN	VAMP2;VAMP3	Vesicle-associated membrane protein 2	0	ADALQAGASQFETSAAK	ADALQAGASQFETSAAK	2	ADALQAGASQFETSAAK2	219113	130749	203031	145124	208709	207710	230433	258458
P63027;Q15836	Q15836;P63027	VAMP2_HUMAN;VAMP3_HUMAN	VAMP2;VAMP3	Vesicle-associated membrane protein 2	0	ADALQAGASQFETSAAK	ADALQAGASQFETSAAK	3	ADALQAGASQFETSAAK3	6984.41	11194.3	9877.11	17860.5	8085.62	4343.73	6646.87	8310.47
Q9BV73	Q9BV73;Q9BV73-2	CP250_HUMAN	CEP250	Centrosome-associated protein CEP250	1	ADALQGALEQAHMTLK	ADALQGALEQAHMTLK	3	ADALQGALEQAHMTLK3	2024.73		3382.53		1899.01	4059.66	2273.58	3134.3
Q6NYC1;Q6NYC1-3	Q6NYC1;Q6NYC1-2;Q6NYC1-3	JMJD6_HUMAN	JMJD6	Bifunctional arginine demethylase and lysyl-hydroxylase JMJD6	1	ADALQLSVEEFVER	ADALQLSVEEFVER	2	ADALQLSVEEFVER2	64785.5	87191.6	73130.1	95387.6	74447.9	78032.2	78774	86876.1
Q6NYC1;Q6NYC1-3	Q6NYC1;Q6NYC1-2;Q6NYC1-3	JMJD6_HUMAN	JMJD6	Bifunctional arginine demethylase and lysyl-hydroxylase JMJD6	1	ADALQLSVEEFVER	ADALQLSVEEFVER	3	ADALQLSVEEFVER3	2852.13		4192.02	5191.33	2588.79	358.348	1376.84	2172
O75792	O75792	RNH2A_HUMAN	RNASEH2A	Ribonuclease H2 subunit A	1	ADALYPVVSAASICAK	ADALYPVVSAASIC(UniMod:4)AK	2	ADALYPVVSAASIC(UniMod:4)AK2	53731.4	39983.8	47750.4	74980.5	39334.2	51326.6	51777.8	52462.6
O75792	O75792	RNH2A_HUMAN	RNASEH2A	Ribonuclease H2 subunit A	1	ADALYPVVSAASICAK	ADALYPVVSAASIC(UniMod:4)AK	3	ADALYPVVSAASIC(UniMod:4)AK3	6745.26	4549.52	4013.8	4875.02	3358.9	4262.3	1824.73	5696.17
P19878;P19878-2	P19878;P19878-2;P19878-3;P19878-4	NCF2_HUMAN	NCF2	Neutrophil cytosol factor 2	1	ADANNQTTEPQLK	ADANNQTTEPQLK	2	ADANNQTTEPQLK2	4706.71	6440.34	3218.05	2361.67	8087.25	8665.69	3312.22	5576.03
Q15223	Q15223;Q15223-2;Q15223-3	NECT1_HUMAN	NECTIN1	Nectin-1	1	ADANPPATEYHWTTLNGSLPK	ADANPPATEYHWTTLNGSLPK	3	ADANPPATEYHWTTLNGSLPK3	11460.1	5177.05	10964.1	5774.16	10549.8	7983.34	4440.98	5057.44
P03915	P03915	NU5M_HUMAN	MT-ND5	NADH-ubiquinone oxidoreductase chain 5	1	ADANTAAIQAILYNR	ADANTAAIQAILYNR	2	ADANTAAIQAILYNR2	5258.53		5026.89	4865	2272.74	5093.03	3829.92	1830.74
Q92538;Q92538-2;Q92538-3	Q92538;Q92538-2;Q92538-3	GBF1_HUMAN	GBF1	Golgi-specific brefeldin A-resistance guanine nucleotide exchange factor 1	1	ADAPDAGAQSDSELPSYHQNDVSLDR	ADAPDAGAQSDSELPSYHQNDVSLDR	3	ADAPDAGAQSDSELPSYHQNDVSLDR3	2772.9	1748.56	1340.4	1384.26	2119.76	1962.3	2094.48	2224.69
P07237	P07237	PDIA1_HUMAN	P4HB	Protein disulfide-isomerase	1	ADAPEEEDHVLVLR	ADAPEEEDHVLVLR	2	ADAPEEEDHVLVLR2	16043.1	7739.23	21219.4	12068.8	7904.34	14190.5	17181.9	18147.6
P07237	P07237	PDIA1_HUMAN	P4HB	Protein disulfide-isomerase	1	ADAPEEEDHVLVLRK	ADAPEEEDHVLVLRK	3	ADAPEEEDHVLVLRK3	15242	2265.19	64074.7	2468.63	5158.99	8698.54	6486.56	4657.24
Q96T58	Q96T58	MINT_HUMAN	SPEN	Msx2-interacting protein	1	ADAPEGLAPEDR	ADAPEGLAPEDR	2	ADAPEGLAPEDR2	8511.24	13424.1	9229.29	9963.39	14987.6	10165.1	12885.7	17020.4
Q9BQ52	Q9BQ52;Q9BQ52-2;Q9BQ52-4	RNZ2_HUMAN	ELAC2	Zinc phosphodiesterase ELAC protein 2	1	ADAPVALVVHMAPASVLVDSR	ADAPVALVVHMAPASVLVDSR	2	ADAPVALVVHMAPASVLVDSR2	5664.43	1353.59	3936.74	3231.05	4828.07	4750.38	5975.08	6523.34
Q9BQ52	Q9BQ52;Q9BQ52-2;Q9BQ52-4	RNZ2_HUMAN	ELAC2	Zinc phosphodiesterase ELAC protein 2	1	ADAPVALVVHMAPASVLVDSR	ADAPVALVVHMAPASVLVDSR	3	ADAPVALVVHMAPASVLVDSR3	67283.5	4132.47	59131.1	8936.51	60397.4	64563.6	63239.8	61592.7
Q68CZ2	Q68CZ2;Q68CZ2-2	TENS3_HUMAN	TNS3	Tensin-3	1	ADASSTPSFQQAFASSCTISSNGPGQR	ADASSTPSFQQAFASSC(UniMod:4)TISSNGPGQR	3	ADASSTPSFQQAFASSC(UniMod:4)TISSNGPGQR3	20093.3	39089.2	21528.6	41060.1	5508.2	19687.7	24612.2	22880.1
O95433	O95433;O95433-2	AHSA1_HUMAN	AHSA1	Activator of 90 kDa heat shock protein ATPase homolog 1	1	ADATNVNNWHWTER	ADATNVNNWHWTER	2	ADATNVNNWHWTER2	156234	52610.4	157094	57155.8	193181	176174	170569	195503
O95433	O95433;O95433-2	AHSA1_HUMAN	AHSA1	Activator of 90 kDa heat shock protein ATPase homolog 1	1	ADATNVNNWHWTER	ADATNVNNWHWTER	3	ADATNVNNWHWTER3	159166	155759	163440	138918	140053	125479	135384	116069
Q99504;Q99504-4;Q99504-5	Q99504;Q99504-2;Q99504-3;Q99504-4;Q99504-5	EYA3_HUMAN	EYA3	Eyes absent homolog 3	1	ADATSSQDSELER	ADATSSQDSELER	2	ADATSSQDSELER2	2158.26	4072.47	5481.11	4812.46	4150.59	1198.91	3495.99	2780.8
P49411	P49411	EFTU_HUMAN	TUFM	Elongation factor Tu, mitochondrial	1	ADAVQDSEMVELVELEIR	ADAVQDSEMVELVELEIR	2	ADAVQDSEMVELVELEIR2	95789	66336.6	95218.7	64741.7	92175.3	90114.5	104264	90474.9
P49411	P49411	EFTU_HUMAN	TUFM	Elongation factor Tu, mitochondrial	1	ADAVQDSEMVELVELEIR	ADAVQDSEMVELVELEIR	3	ADAVQDSEMVELVELEIR3	305293	179902	284210	258349	273038	269691	272068	302745
P49411	P49411	EFTU_HUMAN	TUFM	Elongation factor Tu, mitochondrial	1	ADAVQDSEMVELVELEIR	ADAVQDSEM(UniMod:35)VELVELEIR	2	ADAVQDSEM(UniMod:35)VELVELEIR2	4138.48		8925.83		13425.9	9188.03	13049	5594.58
P42704	P42704	LPPRC_HUMAN	LRPPRC	Leucine-rich PPR motif-containing protein, mitochondrial	1	ADAVWNK	ADAVWNK	2	ADAVWNK2	15068	20660.2	21330.5	16985.8	15189.4	16373.9	17740.1	8000.21
Q9NX00	Q9NX00	TM160_HUMAN	TMEM160	Transmembrane protein 160	1	ADAWLLR	ADAWLLR	2	ADAWLLR2	36346.2	27392.6	25820.8	33151.7	22301.7	19673.5	40071	9077.92
Q8WXH0;Q8WXH0-2	Q8WXH0;Q8WXH0-2;Q8WXH0-7	SYNE2_HUMAN	SYNE2	Nesprin-2	1	ADAYTVELENAESR	ADAYTVELENAESR	2	ADAYTVELENAESR2	6789.94	6593.75	7772.94	4064.77	6393.81	10904.6	5068.59	3542.89
O43747	O43747;O43747-2	AP1G1_HUMAN	AP1G1	AP-1 complex subunit gamma-1	1	ADCASGIFLAAEK	ADC(UniMod:4)ASGIFLAAEK	2	ADC(UniMod:4)ASGIFLAAEK2	109190	136121	102450	119081	104811	109787	110436	88843.6
O75843	O75843	AP1G2_HUMAN	AP1G2	AP-1 complex subunit gamma-like 2	1	ADCASGILLAAER	ADC(UniMod:4)ASGILLAAER	2	ADC(UniMod:4)ASGILLAAER2	11891.7	3790.1	9611.95	3721.78	7126.64	5855.66	8615.11	3386.95
Q12986	Q12986;Q12986-2	NFX1_HUMAN	NFX1	Transcriptional repressor NF-X1	1	ADCGHPCMAPCHTSSPCPVTACK	ADC(UniMod:4)GHPC(UniMod:4)MAPC(UniMod:4)HTSSPC(UniMod:4)PVTAC(UniMod:4)K	3	ADC(UniMod:4)GHPC(UniMod:4)MAPC(UniMod:4)HTSSPC(UniMod:4)PVTAC(UniMod:4)K3	539.822		529.993		227.523	1601.74	447.309	812.937
Q12986	Q12986;Q12986-2	NFX1_HUMAN	NFX1	Transcriptional repressor NF-X1	1	ADCGHPCMAPCHTSSPCPVTACK	ADC(UniMod:4)GHPC(UniMod:4)MAPC(UniMod:4)HTSSPC(UniMod:4)PVTAC(UniMod:4)K	4	ADC(UniMod:4)GHPC(UniMod:4)MAPC(UniMod:4)HTSSPC(UniMod:4)PVTAC(UniMod:4)K4	4588.7	5313.39	5136.47	7892.99	4408.85	8258.34	3395.57	8162.48
Q8IY37	Q8IY37	DHX37_HUMAN	DHX37	Probable ATP-dependent RNA helicase DHX37	1	ADCHEALLAAWK	ADC(UniMod:4)HEALLAAWK	2	ADC(UniMod:4)HEALLAAWK2	2538.22		2667.32		1429.3	3904.14	1104.7
Q8IY37	Q8IY37	DHX37_HUMAN	DHX37	Probable ATP-dependent RNA helicase DHX37	1	ADCHEALLAAWK	ADC(UniMod:4)HEALLAAWK	3	ADC(UniMod:4)HEALLAAWK3	1438.82	2583.02	659.012	1812.96	2234.85	2162.56	1709.52	1489.07
P46063	P46063	RECQ1_HUMAN	RECQL	ATP-dependent DNA helicase Q1	1	ADCILYYGFGDIFR	ADC(UniMod:4)ILYYGFGDIFR	2	ADC(UniMod:4)ILYYGFGDIFR2	81056.7	67655.3	92047.8	59974.2	90257.5	93052.2	94790.6	86962.4
P46063	P46063	RECQ1_HUMAN	RECQL	ATP-dependent DNA helicase Q1	1	ADCILYYGFGDIFR	ADC(UniMod:4)ILYYGFGDIFR	3	ADC(UniMod:4)ILYYGFGDIFR3	6893.54		11714.4	5654.15	7613.76	6063.26	7117.89	6195.47
Q9H9L3	Q9H9L3	I20L2_HUMAN	ISG20L2	Interferon-stimulated 20 kDa exonuclease-like 2	1	ADCPENATMSLK	ADC(UniMod:4)PENATMSLK	2	ADC(UniMod:4)PENATMSLK2	4643.04	7747.58	2658.73		8061.57	8640.25	7365.9
P22307	P22307;P22307-2;P22307-4;P22307-6;P22307-7;P22307-8	SCP2_HUMAN	SCP2	Sterol carrier protein 2	1	ADCTITMADSDFLALMTGK	ADC(UniMod:4)TITMADSDFLALMTGK	2	ADC(UniMod:4)TITMADSDFLALMTGK2	28651.9	10550.4	31461.1	21444.9	32877	33245.3	32874.8	24049.1
P22307	P22307;P22307-2;P22307-4;P22307-6;P22307-7;P22307-8	SCP2_HUMAN	SCP2	Sterol carrier protein 2	1	ADCTITMADSDFLALMTGK	ADC(UniMod:4)TITMADSDFLALMTGK	3	ADC(UniMod:4)TITMADSDFLALMTGK3	31904.2	22255	26878.9	44954.4	29607	28113.8	27231.8	19095.5
P22307	P22307;P22307-2;P22307-4;P22307-6;P22307-7;P22307-8	SCP2_HUMAN	SCP2	Sterol carrier protein 2	1	ADCTITMADSDFLALMTGK	ADC(UniMod:4)TITM(UniMod:35)ADSDFLALMTGK	2	ADC(UniMod:4)TITM(UniMod:35)ADSDFLALMTGK2	5497.95		2904.65	1831	6824.11	4029.54	3250.86	1933.24
Q7KZF4	Q7KZF4	SND1_HUMAN	SND1	Staphylococcal nuclease domain-containing protein 1	1	ADDADEFGYSR	ADDADEFGYSR	2	ADDADEFGYSR2	437507	554265	435196	521307	466984	453908	451169	419948
Q14152	Q14152;Q14152-2	EIF3A_HUMAN	EIF3A	Eukaryotic translation initiation factor 3 subunit A	1	ADDDRFPR	ADDDRFPR	2	ADDDRFPR2	3511.99		1945.3		7340.37	5027.55	6182.34	3998.72
Q9NS00	Q9NS00;Q9NS00-2	C1GLT_HUMAN	C1GALT1	Glycoprotein-N-acetylgalactosamine 3-beta-galactosyltransferase 1	1	ADDDTYVILDNLR	ADDDTYVILDNLR	2	ADDDTYVILDNLR2	33882.2	38783.8	35426.1	21704.9	39679.1	41712.1	52216.6	47410.7
Q9H6R4;Q9H6R4-4	Q9H6R4;Q9H6R4-2;Q9H6R4-3;Q9H6R4-4	NOL6_HUMAN	NOL6	Nucleolar protein 6	1	ADDGFHLLLMTPK	ADDGFHLLLMTPK	2	ADDGFHLLLMTPK2	11835.9	7750.83	13576.7	1258.82	15014	10965.5	7874.47	9907.98
Q9H6R4;Q9H6R4-4	Q9H6R4;Q9H6R4-2;Q9H6R4-3;Q9H6R4-4	NOL6_HUMAN	NOL6	Nucleolar protein 6	1	ADDGFHLLLMTPK	ADDGFHLLLMTPK	3	ADDGFHLLLMTPK3	3179.7	202.982	6128.87	2863.63	3239.25	3816.09	3581.05	4462.33
P04075;P04075-2	P04075;P04075-2	ALDOA_HUMAN	ALDOA	Fructose-bisphosphate aldolase A	1	ADDGRPFPQVIK	ADDGRPFPQVIK	2	ADDGRPFPQVIK2	1233420	1148840	1539280	1204100	1700730	1745150	1884630	1971660
P04075;P04075-2	P04075;P04075-2	ALDOA_HUMAN	ALDOA	Fructose-bisphosphate aldolase A	1	ADDGRPFPQVIK	ADDGRPFPQVIK	3	ADDGRPFPQVIK3	378538	381404	362154	385012	348679	335837	324614	342911
Q9H9E3	Q9H9E3;Q9H9E3-2;Q9H9E3-3	COG4_HUMAN	COG4	Conserved oligomeric Golgi complex subunit 4	1	ADDILDLK	ADDILDLK	2	ADDILDLK2	4588.2	7534.85	6838.27	918.778	3405.14	6737.81	1892.37	2870.85
P06213-2	P06213;P06213-2	INSR_HUMAN	INSR	Isoform Short of Insulin receptor	1	ADDIVGPVTHEIFENNVVHLMWQEPK	ADDIVGPVTHEIFENNVVHLMWQEPK	4	ADDIVGPVTHEIFENNVVHLMWQEPK4	7382.1		8001.69		4996.8	3892.07	6233	5350.51
P52564	P52564	MP2K6_HUMAN	MAP2K6	Dual specificity mitogen-activated protein kinase kinase 6	1	ADDLEPIMELGR	ADDLEPIMELGR	2	ADDLEPIMELGR2	39012	44770.5	42639.1	52362.8	40868.6	24340.1	43234.1	40114.5
O43290	O43290	SNUT1_HUMAN	SART1	U4/U6.U5 tri-snRNP-associated protein 1	1	ADDLLPLGDQTQDGDFGSR	ADDLLPLGDQTQDGDFGSR	2	ADDLLPLGDQTQDGDFGSR2	101283	93335.9	93038.8	96590	97702.9	98762.6	84256.6	125889
Q13111	Q13111;Q13111-2;Q13111-3	CAF1A_HUMAN	CHAF1A	Chromatin assembly factor 1 subunit A	1	ADDMSDDQGTSVQSK	ADDMSDDQGTSVQSK	2	ADDMSDDQGTSVQSK2	3709.87	2895.68	4711.72	2576.92	6223.34	3621.69	4237.82	6339.99
Q96HA7	Q96HA7;Q96HA7-2	TONSL_HUMAN	TONSL	Tonsoku-like protein	1	ADDPLGCAVAHR	ADDPLGC(UniMod:4)AVAHR	2	ADDPLGC(UniMod:4)AVAHR2	1729.34	10352.1	9182.3	3839.99	11528.6	18683.9	16691.3	16249.3
Q96HA7	Q96HA7;Q96HA7-2	TONSL_HUMAN	TONSL	Tonsoku-like protein	1	ADDPLGCAVAHR	ADDPLGC(UniMod:4)AVAHR	3	ADDPLGC(UniMod:4)AVAHR3	13197	10213.4	13085.8	9859.27	11484.6	9446.45	9103.93	5917.83
Q12888;Q12888-2	Q12888;Q12888-2;Q12888-3	TP53B_HUMAN	TP53BP1	TP53-binding protein 1	1	ADDPLRLDQELQQPQTQEK	ADDPLRLDQELQQPQTQEK	3	ADDPLRLDQELQQPQTQEK3	30357.4	24406.9	29099	25318.6	24171.5	24546.8	24593.1	39262.6
Q00610;Q00610-2	Q00610;Q00610-2	CLH1_HUMAN	CLTC	Clathrin heavy chain 1	1	ADDPSSYMEVVQAANTSGNWEELVK	ADDPSSYMEVVQAANTSGNWEELVK	3	ADDPSSYMEVVQAANTSGNWEELVK3		12432.3
P61764	P61764;P61764-2	STXB1_HUMAN	STXBP1	Syntaxin-binding protein 1	1	ADDPTMGEGPDK	ADDPTMGEGPDK	2	ADDPTMGEGPDK2	2268.15		3815.58	6257.12	2423.91	3690.04	4012.26	5866.54
Q8NE71	Q8NE71	ABCF1_HUMAN	ABCF1	ATP-binding cassette sub-family F member 1	1	ADDPYAHLSK	ADDPYAHLSK	2	ADDPYAHLSK2	94529.8	24087.2	45271.8	28693.3	37207	49583.9	66451.9	93965.6
Q15370	Q15370;Q15370-2	ELOB_HUMAN	ELOB	Elongin-B	1	ADDTFEALCIEPFSSPPELPDVMK	ADDTFEALC(UniMod:4)IEPFSSPPELPDVMK	3	ADDTFEALC(UniMod:4)IEPFSSPPELPDVMK3			3098.69	3398.66	3757.65	4489.9	2143.71
Q9Y2W2	Q9Y2W2	WBP11_HUMAN	WBP11	WW domain-binding protein 11	1	ADDTSAATIEK	ADDTSAATIEK	2	ADDTSAATIEK2	14575.6	36760.5	3422.92	34600.5	12408.2	6103.02	13048.7	4991.43
P61421	P61421	VA0D1_HUMAN	ATP6V0D1	V-type proton ATPase subunit d 1	1	ADDYEQVK	ADDYEQVK	2	ADDYEQVK2	7330.46	4397.87	7026.01		3834.04	4568.3	4378.01	2310.83
Q9Y3Z3	Q9Y3Z3;Q9Y3Z3-3;Q9Y3Z3-4	SAMH1_HUMAN	SAMHD1	Deoxynucleoside triphosphate triphosphohydrolase SAMHD1	1	ADDYIEITGAGGK	ADDYIEITGAGGK	2	ADDYIEITGAGGK2	354630	332266	241709	298266	338139	330504	341796	272545
Q9Y3Z3	Q9Y3Z3;Q9Y3Z3-3;Q9Y3Z3-4	SAMH1_HUMAN	SAMHD1	Deoxynucleoside triphosphate triphosphohydrolase SAMHD1	1	ADDYIEITGAGGKK	ADDYIEITGAGGKK	2	ADDYIEITGAGGKK2	9432.09	8397.84	7719.64	991.699	6820.96	6806.03	14851.3	18456.4
Q9Y3Z3	Q9Y3Z3;Q9Y3Z3-3;Q9Y3Z3-4	SAMH1_HUMAN	SAMHD1	Deoxynucleoside triphosphate triphosphohydrolase SAMHD1	1	ADDYIEITGAGGKK	ADDYIEITGAGGKK	3	ADDYIEITGAGGKK3	7731.34	12011	9002.98	5465.73	9488.48	4661.92	5880.52	4035.13
P49327	P49327	FAS_HUMAN	FASN	Fatty acid synthase	1	ADEASELACPTPK	ADEASELAC(UniMod:4)PTPK	2	ADEASELAC(UniMod:4)PTPK2	232694	217575	238522	236187	249807	278652	281590	241452
O75140;O75140-9	O75140;O75140-4;O75140-5;O75140-6;O75140-8;O75140-9;O75140-1	DEPD5_HUMAN	DEPDC5	GATOR complex protein DEPDC5	1	ADEDEWQLLDGFVR	ADEDEWQLLDGFVR	2	ADEDEWQLLDGFVR2	4417.68		3444.96	5708.83	6015.63		5038.68	4681.89
Q9ULE6	Q9ULE6	PALD_HUMAN	PALD1	Paladin	1	ADEDFVSYTPR	ADEDFVSYTPR	2	ADEDFVSYTPR2	132367	88334.5	136943	120725	110889	123218	109689	101617
P48739;P48739-2;P48739-3	P48739;P48739-2;P48739-3	PIPNB_HUMAN	PITPNB	Phosphatidylinositol transfer protein beta isoform	1	ADEDPALFQSVK	ADEDPALFQSVK	2	ADEDPALFQSVK2	335051	385714	350464	405479	310786	343494	328385	228756
P61970	P61970	NTF2_HUMAN	NUTF2	Nuclear transport factor 2	1	ADEDPIMGFHQMFLLK	ADEDPIMGFHQMFLLK	2	ADEDPIMGFHQMFLLK2	188533	97788	190304	118081	214561	225540	218932	285252
P61970	P61970	NTF2_HUMAN	NUTF2	Nuclear transport factor 2	1	ADEDPIMGFHQMFLLK	ADEDPIMGFHQMFLLK	3	ADEDPIMGFHQMFLLK3	594317	602625	558295	618203	573550	590541	567973	661258
P61970	P61970	NTF2_HUMAN	NUTF2	Nuclear transport factor 2	1	ADEDPIMGFHQMFLLK	ADEDPIM(UniMod:35)GFHQMFLLK	2	ADEDPIM(UniMod:35)GFHQMFLLK2	8177.67	2782.1	15646.6	1076.47	13931.1	14584.6	19252.7	16897.9
P61970	P61970	NTF2_HUMAN	NUTF2	Nuclear transport factor 2	1	ADEDPIMGFHQMFLLK	ADEDPIM(UniMod:35)GFHQMFLLK	3	ADEDPIM(UniMod:35)GFHQMFLLK3	44960.4	73053	37898.6	72464.6	24351.1	43326.6	56549.6	59200.9
P61970	P61970	NTF2_HUMAN	NUTF2	Nuclear transport factor 2	1	ADEDPIMGFHQMFLLK	ADEDPIMGFHQM(UniMod:35)FLLK	2	ADEDPIMGFHQM(UniMod:35)FLLK2	11685.7
P61970	P61970	NTF2_HUMAN	NUTF2	Nuclear transport factor 2	1	ADEDPIMGFHQMFLLK	ADEDPIMGFHQM(UniMod:35)FLLK	3	ADEDPIMGFHQM(UniMod:35)FLLK3	46695.1	23333.6	50873.6	33213.3	41703	39530.6	40226.6	39286.3
Q9H4E7	Q9H4E7	DEFI6_HUMAN	DEF6	Differentially expressed in FDCP 6 homolog	1	ADEDVEAAQR	ADEDVEAAQR	2	ADEDVEAAQR2	1924.46	1299.66	7183.81	7266.25	4567.01	6706.45		3038.83
Q9NPD8	Q9NPD8	UBE2T_HUMAN	UBE2T	Ubiquitin-conjugating enzyme E2 T	1	ADEEEMLDNLPEAGDSR	ADEEEMLDNLPEAGDSR	2	ADEEEMLDNLPEAGDSR2	104118	78194.5	108489	73959.6	116538	110080	98142.2	72914.7
Q9NPD8	Q9NPD8	UBE2T_HUMAN	UBE2T	Ubiquitin-conjugating enzyme E2 T	1	ADEEEMLDNLPEAGDSR	ADEEEMLDNLPEAGDSR	3	ADEEEMLDNLPEAGDSR3	3429.83	2927.7	3537.41	9571.19		2853.77
Q9NPD8	Q9NPD8	UBE2T_HUMAN	UBE2T	Ubiquitin-conjugating enzyme E2 T	1	ADEEEMLDNLPEAGDSR	ADEEEM(UniMod:35)LDNLPEAGDSR	2	ADEEEM(UniMod:35)LDNLPEAGDSR2	2263.36	6045.73	10199.3	6365.41	10433.5	12439.4	8875	7660.89
Q96AT1	Q96AT1	K1143_HUMAN	KIAA1143	Uncharacterized protein KIAA1143	1	ADEEPTPADGR	ADEEPTPADGR	2	ADEEPTPADGR2	35466	28637.8	39634.8	60697.3	47494.2	37034.9	51196.2	72719.7
Q06830	Q06830	PRDX1_HUMAN	PRDX1	Peroxiredoxin-1	1	ADEGISFR	ADEGISFR	2	ADEGISFR2	2952490	5417940	3215060	5234820	2562810	2624150	2557910	2157360
Q96BI3	Q96BI3;Q96BI3-2	APH1A_HUMAN	APH1A	Gamma-secretase subunit APH-1A	1	ADEGLASLSEDGR	ADEGLASLSEDGR	2	ADEGLASLSEDGR2	16684.6	10379.2	19908.1	5835.15	17508	12866.1	19345.6	12025.6
P13861;P13861-2	P13861;P13861-2	KAP2_HUMAN	PRKAR2A	cAMP-dependent protein kinase type II-alpha regulatory subunit	1	ADEHVIDQGDDGDNFYVIER	ADEHVIDQGDDGDNFYVIER	2	ADEHVIDQGDDGDNFYVIER2	3237.61		2820.06	665.435	1986.17	4319.7	1529.59	3275.39
P13861;P13861-2	P13861;P13861-2	KAP2_HUMAN	PRKAR2A	cAMP-dependent protein kinase type II-alpha regulatory subunit	1	ADEHVIDQGDDGDNFYVIER	ADEHVIDQGDDGDNFYVIER	3	ADEHVIDQGDDGDNFYVIER3	193192	149736	181328	118417	183652	163908	177020	176128
Q08999	Q08999	RBL2_HUMAN	RBL2	Retinoblastoma-like protein 2	1	ADEICIAGSPLTPR	ADEIC(UniMod:4)IAGSPLTPR	2	ADEIC(UniMod:4)IAGSPLTPR2	5224.31	3031.75	4476.92		8068.78	3718.74	3366.39	6933.52
P39880-3;Q13948-9	Q13948;Q13948-2;Q13948-9;Q13948-10;P39880;P39880-2;P39880-3;P39880-4;P39880-5;P39880-6;P39880-9	CASP_HUMAN;CUX1_HUMAN	CUX1	Isoform 3 of Homeobox protein cut-like 1	1	ADEIEMIMTDLER	ADEIEMIMTDLER	2	ADEIEMIMTDLER2	35675.9	35561.2	38305.5	26887.4	42068.6	36822.7	39380.3	46509.5
Q13232	Q13232	NDK3_HUMAN	NME3	Nucleoside diphosphate kinase 3	1	ADELLCWEDSAGHWLYE	ADELLC(UniMod:4)WEDSAGHWLYE	2	ADELLC(UniMod:4)WEDSAGHWLYE2			399.104	609.849	841.108		0
P46939-2	P46939;P46939-2	UTRN_HUMAN	UTRN	Isoform 2 of Utrophin	1	ADELNQTGQILVEQMGK	ADELNQTGQILVEQMGK	2	ADELNQTGQILVEQMGK2	3778.52		6753.69	2948.44	3432.68	3060.86	3821.63	6240.39
Q86UV5;Q86UV5-8	Q86UV5;Q86UV5-2;Q86UV5-5;Q86UV5-8	UBP48_HUMAN	USP48	Ubiquitin carboxyl-terminal hydrolase 48	1	ADEPIADYAAMDDVMQVCMPEEGFK	ADEPIADYAAMDDVMQVC(UniMod:4)MPEEGFK	3	ADEPIADYAAMDDVMQVC(UniMod:4)MPEEGFK3	3654.62	3404.66	2040.35	3573.53	1832.54	1003.77	2337.45	1081.15
P50502	Q8IZP2;P50502	F10A1_HUMAN	ST13	Hsc70-interacting protein	0	ADEPSSEESDLEIDK	ADEPSSEESDLEIDK	2	ADEPSSEESDLEIDK2	9896.78	9085.45	4354.76	4119.28	3945.22	3318.29	7664.41	2526.79
Q8N201	Q8N201	INT1_HUMAN	INTS1	Integrator complex subunit 1	1	ADEQTTCEVLDYFLR	ADEQTTC(UniMod:4)EVLDYFLR	2	ADEQTTC(UniMod:4)EVLDYFLR2	3158.44				3494.89	3378.37	3441.77	2906.44
Q8N201	Q8N201	INT1_HUMAN	INTS1	Integrator complex subunit 1	1	ADEQTTCEVLDYFLR	ADEQTTC(UniMod:4)EVLDYFLR	3	ADEQTTC(UniMod:4)EVLDYFLR3	2231.39		1961.21	341.303	1796.1	811.248	423.847
Q92547	Q92547	TOPB1_HUMAN	TOPBP1	DNA topoisomerase 2-binding protein 1	1	ADESHFLIENSTK	ADESHFLIENSTK	2	ADESHFLIENSTK2	1348.06		731.522		1137.65	697.511	446.719	1128.81
Q92547	Q92547	TOPB1_HUMAN	TOPBP1	DNA topoisomerase 2-binding protein 1	1	ADESHFLIENSTK	ADESHFLIENSTK	3	ADESHFLIENSTK3	706.092	236.603	1890.52			406.2	476.391
Q5THK1;Q5THK1-2;Q5THK1-4	Q5THK1;Q5THK1-2;Q5THK1-3;Q5THK1-4	PR14L_HUMAN	PRR14L	Protein PRR14L	1	ADEVLDCQSNQNRPDECK	ADEVLDC(UniMod:4)QSNQNRPDEC(UniMod:4)K	3	ADEVLDC(UniMod:4)QSNQNRPDEC(UniMod:4)K3	679.228	1837.78	2180.4	1277.64	2627.08	1350.36	1881.36	1851.68
O75643	O75643;O75643-2	U520_HUMAN	SNRNP200	U5 small nuclear ribonucleoprotein 200 kDa helicase	1	ADEVLEILK	ADEVLEILK	2	ADEVLEILK2	34769.5	27615.7	26499.1	28885.4	33863.5	31750.6	29762.7	20088.8
Q8IY37	Q8IY37	DHX37_HUMAN	DHX37	Probable ATP-dependent RNA helicase DHX37	1	ADEVVAPGQEK	ADEVVAPGQEK	2	ADEVVAPGQEK2	2243.44		3801.67		10916.4	3827.44	6701.72
P14868	P14868	SYDC_HUMAN	DARS1	Aspartate--tRNA ligase, cytoplasmic	1	ADEVVWVR	ADEVVWVR	2	ADEVVWVR2	119786	416357	128106	424919	130231	106019	186427	146191
P35579;P35579-2;P35580;P35580-3	P35579;P35579-2;P35580;P35580-2;P35580-3;P35580-4;P35580-5	MYH10_HUMAN;MYH9_HUMAN	MYH10;MYH9	Myosin-9	0	ADEWLMK	ADEWLMK	2	ADEWLMK2	395458	388472	370544	359649	383447	345237	329788	303784
P35579;P35579-2;P35580;P35580-3	P35579;P35579-2;P35580;P35580-2;P35580-3;P35580-4;P35580-5	MYH10_HUMAN;MYH9_HUMAN	MYH10;MYH9	Myosin-9	0	ADEWLMK	ADEWLM(UniMod:35)K	2	ADEWLM(UniMod:35)K2	45628.2	44892	48970.5	45058.7	46486.6	49189.4	52666.1	41915.9
P35579;P35579-2;P35580;P35580-3	P35579;P35579-2;P35580;P35580-2;P35580-3;P35580-4;P35580-5	MYH10_HUMAN;MYH9_HUMAN	MYH10;MYH9	Myosin-9	0	ADFCIIHYAGK	ADFC(UniMod:4)IIHYAGK	2	ADFC(UniMod:4)IIHYAGK2	1272540	1185680	1231040	866510	1347140	1356050	1340100	1048150
P35579;P35579-2;P35580;P35580-3	P35579;P35579-2;P35580;P35580-2;P35580-3;P35580-4;P35580-5	MYH10_HUMAN;MYH9_HUMAN	MYH10;MYH9	Myosin-9	0	ADFCIIHYAGK	ADFC(UniMod:4)IIHYAGK	3	ADFC(UniMod:4)IIHYAGK3	308993	271523	298713	396375	263634	219319	194815	149565
Q12802;Q12802-2;Q12802-4	Q12802;Q12802-2;Q12802-4	AKP13_HUMAN	AKAP13	A-kinase anchor protein 13	1	ADFCPFK	ADFC(UniMod:4)PFK	2	ADFC(UniMod:4)PFK2	4507.15		3418.44	2504.82	1990.71	4111.28	1143.7	5074.31
P00390;P00390-2	P00390;P00390-2;P00390-3;P00390-4;P00390-5	GSHR_HUMAN	GSR	Glutathione reductase, mitochondrial	1	ADFDNTVAIHPTSSEELVTLR	ADFDNTVAIHPTSSEELVTLR	2	ADFDNTVAIHPTSSEELVTLR2	8727.7	2791.37	8061.8	1813.21	10358.8	7724.74	8130.25	17726.1
P00390;P00390-2	P00390;P00390-2;P00390-3;P00390-4;P00390-5	GSHR_HUMAN	GSR	Glutathione reductase, mitochondrial	1	ADFDNTVAIHPTSSEELVTLR	ADFDNTVAIHPTSSEELVTLR	3	ADFDNTVAIHPTSSEELVTLR3	513086	443513	498125	441079	509435	493536	519014	623205
O95613	O95613;O95613-2	PCNT_HUMAN	PCNT	Pericentrin	1	ADFEEQLWK	ADFEEQLWK	2	ADFEEQLWK2	6519.57	11160	7006.27	8971.48	7995.23	11564.7	7656.5	9762.39
O95573	O95573	ACSL3_HUMAN	ACSL3	Long-chain-fatty-acid--CoA ligase 3	1	ADFFEDENGQR	ADFFEDENGQR	2	ADFFEDENGQR2	49850.5	54169.8	49374.6	58099.5	45181.9	44216.7	55201.8	42328.1
Q10570	Q10570	CPSF1_HUMAN	CPSF1	Cleavage and polyadenylation specificity factor subunit 1	1	ADFHVGAHVNTFWR	ADFHVGAHVNTFWR	3	ADFHVGAHVNTFWR3	29180.3			12552.9		29368	29242	21324.9
Q10570	Q10570	CPSF1_HUMAN	CPSF1	Cleavage and polyadenylation specificity factor subunit 1	1	ADFHVGAHVNTFWR	ADFHVGAHVNTFWR	4	ADFHVGAHVNTFWR4	7533.91		2982.78		2639.97	4973.66	2176.74	2953.2
Q8IZA0	Q8IZA0;Q8IZA0-2;Q8IZA0-3	K319L_HUMAN	KIAA0319L	Dyslexia-associated protein KIAA0319-like protein	1	ADFLIFR	ADFLIFR	2	ADFLIFR2	5437.46	9326.45	7967.63	14687.7	7176.96	4612.52	4062.16	10253.9
O95714	O95714	HERC2_HUMAN	HERC2	E3 ubiquitin-protein ligase HERC2	1	ADFLSNDDYAVYVR	ADFLSNDDYAVYVR	2	ADFLSNDDYAVYVR2	2523.69		1951.56		876.938	2837.48		1808.27
P26640	P26640	SYVC_HUMAN	VARS1	Valine--tRNA ligase	1	ADFPAGIPECGTDALR	ADFPAGIPEC(UniMod:4)GTDALR	2	ADFPAGIPEC(UniMod:4)GTDALR2	449638	339959	497061	359540	515005	534189	466622	501471
Q12882	Q12882	DPYD_HUMAN	DPYD	Dihydropyrimidine dehydrogenase [NADP(+)]	1	ADFPDNIVIASIMCSYNK	ADFPDNIVIASIMC(UniMod:4)SYNK	2	ADFPDNIVIASIMC(UniMod:4)SYNK2	5192.27		4779.61	285.911	2346.95	2698.89	6473.84	4453.94
Q8TEU8	Q8TEU8	WFKN2_HUMAN	WFIKKN2	WAP, Kazal, immunoglobulin, Kunitz and NTR domain-containing protein 2	1	ADFPLSVVR	ADFPLSVVR	2	ADFPLSVVR2							110324
Q14151	Q14151	SAFB2_HUMAN	SAFB2	Scaffold attachment factor B2	1	ADFPRPDHR	ADFPRPDHR	2	ADFPRPDHR2	15961.3		14691.5	19806.4	18523.9	18896.2	26968.1	27993.3
P61803	P61803	DAD1_HUMAN	DAD1	Dolichyl-diphosphooligosaccharide--protein glycosyltransferase subunit DAD1	1	ADFQGISPER	ADFQGISPER	2	ADFQGISPER2	240194	210999	235238	193774	218901	234610	191816	146681
Q5HYJ3	Q5HYJ3	FA76B_HUMAN	FAM76B	Protein FAM76B	1	ADFQYQESNLR	ADFQYQESNLR	2	ADFQYQESNLR2	26054.8	15688.9	30470.2	20515.2	32383.5	28271.5	25329.1	35969.8
Q8TAV0;Q8TAV0-2;Q8TAV0-3;Q8TAV0-4	Q8TAV0;Q8TAV0-2;Q8TAV0-3;Q8TAV0-4;Q8TAV0-5	FA76A_HUMAN	FAM76A	Protein FAM76A	1	ADFQYQESQMR	ADFQYQESQMR	2	ADFQYQESQMR2	6502.14	7275.23	7691.03	8716.19	8816.48	7764.31	11503.3	12777.3
Q96GS6;Q96GS6-2	Q96GS6;Q96GS6-2;Q96GS6-3;Q96GS6-4	AB17A_HUMAN	ABHD17A	Alpha/beta hydrolase domain-containing protein 17A	1	ADFQYSQR	ADFQYSQR	2	ADFQYSQR2					3288.46
Q9NX40	Q9NX40;Q9NX40-2;Q9NX40-3;Q9NX40-4	OCAD1_HUMAN	OCIAD1	OCIA domain-containing protein 1	1	ADFREPNAEVPR	ADFREPNAEVPR	3	ADFREPNAEVPR3	4889.48	1733.58	4297.14	3843.56	1533.6	2732.08	2789.15	4325.39
Q9NX40	Q9NX40;Q9NX40-2;Q9NX40-3;Q9NX40-4	OCAD1_HUMAN	OCIAD1	OCIA domain-containing protein 1	1	ADFREPNAEVPRPIPHIGPDYIPTEEER	ADFREPNAEVPRPIPHIGPDYIPTEEER	4	ADFREPNAEVPRPIPHIGPDYIPTEEER4	17304.8	6905.24	16320		8825.79	6471.79	18449.1	18761.6
P35237	P35237	SPB6_HUMAN	SERPINB6	Serpin B6	1	ADFSGMSQTDLSLSK	ADFSGMSQTDLSLSK	2	ADFSGMSQTDLSLSK2	55075.6	52242.6	54537.6	58786.2	54211.4	56708.7	54164.2	56583.1
P50452	P50452;P50452-3	SPB8_HUMAN	SERPINB8	Serpin B8	1	ADFSGMSTEK	ADFSGMSTEK	2	ADFSGMSTEK2	7763.34	7853.2		9755.11	10740.6	6033.94	14262.2	5201.42
Q9H2M9	Q9H2M9	RBGPR_HUMAN	RAB3GAP2	Rab3 GTPase-activating protein non-catalytic subunit	1	ADFSPFGNSQGPSR	ADFSPFGNSQGPSR	2	ADFSPFGNSQGPSR2	98060	83459.8	99758.7	82091.8	104306	104740	97605.7	91989.6
Q01201	Q01201	RELB_HUMAN	RELB	Transcription factor RelB	1	ADFSQADVHR	ADFSQADVHR	2	ADFSQADVHR2	8334.42	15630.5	16034.7	2507.1	13510	10139.2	21156.8	19454.9
Q9NXC5	Q9NXC5;Q9NXC5-2	MIO_HUMAN	MIOS	GATOR complex protein MIOS	1	ADFSVLIWDICSK	ADFSVLIWDIC(UniMod:4)SK	2	ADFSVLIWDIC(UniMod:4)SK2	8376.54	3774.42	10188.7	11754.3	6525.78	9155.83	9988.14	12204.3
P49916;P49916-3	P49916;P49916-2;P49916-3;P49916-4	DNLI3_HUMAN	LIG3	DNA ligase 3	1	ADFTVVAGDEGSSTTGGSSEENK	ADFTVVAGDEGSSTTGGSSEENK	2	ADFTVVAGDEGSSTTGGSSEENK2	3311.96	5096.82	6731.86	508.57	10736	5461.94	10074.8	7924.39
Q14318;Q14318-2	Q14318;Q14318-2	FKBP8_HUMAN	FKBP8	Peptidyl-prolyl cis-trans isomerase FKBP8	1	ADFVLAANSYDLAIK	ADFVLAANSYDLAIK	2	ADFVLAANSYDLAIK2	39479	30460.5	42587.4	32532.9	37101.9	52272.2	45953.1	18813.9
O94832	O94832	MYO1D_HUMAN	MYO1D	Unconventional myosin-Id	1	ADFVLMDTVSMPEFMANLR	ADFVLMDTVSMPEFMANLR	2	ADFVLMDTVSMPEFMANLR2	17848.9	8251.93			14133.8	14728.5	12831.7	17176
O94832	O94832	MYO1D_HUMAN	MYO1D	Unconventional myosin-Id	1	ADFVLMDTVSMPEFMANLR	ADFVLMDTVSMPEFMANLR	3	ADFVLMDTVSMPEFMANLR3			5985			6581.94	4578.95	5039.6
Q96F63	Q96F63	CCD97_HUMAN	CCDC97	Coiled-coil domain-containing protein 97	1	ADFYCAEVAR	ADFYC(UniMod:4)AEVAR	2	ADFYC(UniMod:4)AEVAR2	65980.8	54250.7	73776.9	54472.1	72867.2	71708.7	70958.3	75783.9
Q96QE5	Q96QE5	TEFM_HUMAN	TEFM	Transcription elongation factor, mitochondrial	1	ADFYVLEK	ADFYVLEK	2	ADFYVLEK2	2468.39	6549.49	4911.8	9177.19	5846.82	2010.08	3511.33	1368.21
Q8N3D4	Q8N3D4	EH1L1_HUMAN	EHBP1L1	EH domain-binding protein 1-like protein 1	1	ADGAAPGVASR	ADGAAPGVASR	2	ADGAAPGVASR2	4690.74		3606.1	3525.95	5499.83	5473.14	3276
Q9NRA0;Q9NRA0-2;Q9NRA0-5	Q9NRA0;Q9NRA0-2;Q9NRA0-3;Q9NRA0-4;Q9NRA0-5	SPHK2_HUMAN	SPHK2	Sphingosine kinase 2	1	ADGAATYEENR	ADGAATYEENR	2	ADGAATYEENR2		6898.09			5010	3143.94	9314.99	4827.58
P17535	P17535	JUND_HUMAN	JUND	Transcription factor jun-D	1	ADGAPSAAPPDGLLASPDLGLLK	ADGAPSAAPPDGLLASPDLGLLK	2	ADGAPSAAPPDGLLASPDLGLLK2	5680.75				4329.12	2269.03	3521.22	5418.48
Q07157;Q07157-2	Q07157;Q07157-2	ZO1_HUMAN	TJP1	Tight junction protein ZO-1	1	ADGATSDDLDLHDDR	ADGATSDDLDLHDDR	2	ADGATSDDLDLHDDR2	590.913	447.361	1913.65	1082.48	495.875	1596.65	252.653	2814.82
Q07157;Q07157-2	Q07157;Q07157-2	ZO1_HUMAN	TJP1	Tight junction protein ZO-1	1	ADGATSDDLDLHDDR	ADGATSDDLDLHDDR	3	ADGATSDDLDLHDDR3	3737.64	3772.44	1721.2		753.811	2434.59	1886.1	3049.57
Q96SD1	Q96SD1;Q96SD1-2;Q96SD1-3	DCR1C_HUMAN	DCLRE1C	Protein artemis	1	ADGDVPQWEVFFK	ADGDVPQWEVFFK	2	ADGDVPQWEVFFK2	12102.4		8004.35	8438.53	14477.4	11794.4	12186.9	9333.15
P29692-2	P29692-2	EF1D_HUMAN	EEF1D	Isoform 2 of Elongation factor 1-delta	1	ADGEAPSALPYCYFLQK	ADGEAPSALPYC(UniMod:4)YFLQK	2	ADGEAPSALPYC(UniMod:4)YFLQK2	1769.44		3689.65		2609.4		1755.58	2330.46
P52788	P52788;P52788-2	SPSY_HUMAN	SMS	Spermine synthase	1	ADGETILK	ADGETILK	2	ADGETILK2	2937.59	4792.7			2705.62	4029.72	9103.96	2014.01
Q96F10	Q96F10	SAT2_HUMAN	SAT2	Thialysine N-epsilon-acetyltransferase	1	ADGFGDNPFYHCLVAEILPAPGK	ADGFGDNPFYHC(UniMod:4)LVAEILPAPGK	3	ADGFGDNPFYHC(UniMod:4)LVAEILPAPGK3	4106.6		2692.16		2502.09	5135.77	1807.97	1966.82
P15529-16	P15529-2;P15529-3;P15529-4;P15529-5;P15529-6;P15529-7;P15529-16	MCP_HUMAN	CD46	Isoform 3 of Membrane cofactor protein	1	ADGGAEYATYQTK	ADGGAEYATYQTK	2	ADGGAEYATYQTK2	88586.7	135346	103112	118779	103124	103433	111825	140111
Q8NDF8-5	Q8NDF8;Q8NDF8-2;Q8NDF8-3;Q8NDF8-4;Q8NDF8-5	PAPD5_HUMAN	TENT4B	Isoform 5 of Terminal nucleotidyltransferase 4B	1	ADGGGVVYSGTPWK	ADGGGVVYSGTPWK	2	ADGGGVVYSGTPWK2	7010.78	6204.44	7714.49		9988.6	8268.05	9189.32	6709.02
P09622	P09622;P09622-2	DLDH_HUMAN	DLD	Dihydrolipoyl dehydrogenase, mitochondrial	1	ADGGTQVIDTK	ADGGTQVIDTK	2	ADGGTQVIDTK2	183713	166307	172834	206282	167599	165003	160977	156544
P83436	P83436	COG7_HUMAN	COG7	Conserved oligomeric Golgi complex subunit 7	1	ADGHAATLVMK	ADGHAATLVMK	2	ADGHAATLVMK2	5096.79	1227.44	5863.72		6017.79	5632.06	4158.6	7182.78
Q9NRF8	Q9NRF8	PYRG2_HUMAN	CTPS2	CTP synthase 2	1	ADGILVPGGFGIR	ADGILVPGGFGIR	2	ADGILVPGGFGIR2	45755.6	32741.8	47372.9	43591.5	57599.2	51232.9	46492.8	36233.3
P13612	P13612	ITA4_HUMAN	ITGA4	Integrin alpha-4	1	ADGISSTFSQR	ADGISSTFSQR	2	ADGISSTFSQR2	70573.3	115175	80770.6	120012	69677.3	65158.7	86448.9	88932
Q96H78	Q96H78	S2544_HUMAN	SLC25A44	Solute carrier family 25 member 44	1	ADGITGLYR	ADGITGLYR	2	ADGITGLYR2	4332.55		5636.62		5494.2		7702.97	2478.7
Q96A35	Q96A35	RM24_HUMAN	MRPL24	39S ribosomal protein L24, mitochondrial	1	ADGIVPETWIDGPK	ADGIVPETWIDGPK	2	ADGIVPETWIDGPK2	338279	400014	350026	375782	308850	301784	359816	418440
Q8N766;Q8N766-2;Q8N766-3	Q8N766;Q8N766-2;Q8N766-3;Q8N766-4	EMC1_HUMAN	EMC1	ER membrane protein complex subunit 1	1	ADGLLGMFLK	ADGLLGMFLK	2	ADGLLGMFLK2	29709.7	22052.2	30396.5	32763.5	28006.6	31830.2	13281.1	16315.5
Q6ICG6	Q6ICG6;Q6ICG6-2;Q6ICG6-3	K0930_HUMAN	KIAA0930	Uncharacterized protein KIAA0930	1	ADGNFLLYAHLTYVTLPLHR	ADGNFLLYAHLTYVTLPLHR	3	ADGNFLLYAHLTYVTLPLHR3	1509.62		2860.28	2172.27	3290.55	2061.25	4096.16	3362.7
Q6ICG6	Q6ICG6;Q6ICG6-2;Q6ICG6-3	K0930_HUMAN	KIAA0930	Uncharacterized protein KIAA0930	1	ADGNFLLYAHLTYVTLPLHR	ADGNFLLYAHLTYVTLPLHR	4	ADGNFLLYAHLTYVTLPLHR4	5347.61		5912.52	4360.39	4337.81	4395.79	5833.14	1986.99
Q4KMP7;Q4KMP7-2	Q4KMP7;Q4KMP7-2	TB10B_HUMAN	TBC1D10B	TBC1 domain family member 10B	1	ADGPPGPHDGGDRPSAEAR	ADGPPGPHDGGDRPSAEAR	3	ADGPPGPHDGGDRPSAEAR3	3303.97	3774.42	1560.06	3169.1	4531.14	5619.43	2904.42	6949.29
Q4KMP7;Q4KMP7-2	Q4KMP7;Q4KMP7-2	TB10B_HUMAN	TBC1D10B	TBC1 domain family member 10B	1	ADGPPGPHDGGDRPSAEAR	ADGPPGPHDGGDRPSAEAR	4	ADGPPGPHDGGDRPSAEAR4	12473.6	9617.73	12104.2	3967.25	10402.7	7949.39	11552.3	11698.7
B9A064	B9A064;P0CG04	IGLL5_HUMAN	IGLL5	Immunoglobulin lambda-like polypeptide 5	0	ADGSPVKAGVETTKPSK	ADGSPVKAGVETTKPSK	3	ADGSPVKAGVETTKPSK3	1706.74	1746.54	1355.07		329.8	432.916	1140.34	700.404
Q7Z6Z7;Q7Z6Z7-2;Q7Z6Z7-3	Q7Z6Z7;Q7Z6Z7-2;Q7Z6Z7-3	HUWE1_HUMAN	HUWE1	E3 ubiquitin-protein ligase HUWE1	1	ADGTATAPPPR	ADGTATAPPPR	2	ADGTATAPPPR2	14947.4	2945.15	8784.05	6736.26	14698.2	9835.79	8668.78	5174.4
Q8NG31-2	Q8NG31;Q8NG31-2	KNL1_HUMAN	KNL1	Isoform 2 of Kinetochore scaffold 1	1	ADGTSLDFSTYR	ADGTSLDFSTYR	2	ADGTSLDFSTYR2	8785.78	8198.48	4328.71	5520.15	6727.44	6727.55	8740.57	4526.87
Q9BPZ7;Q9BPZ7-2	Q9BPZ7;Q9BPZ7-2;Q9BPZ7-4	SIN1_HUMAN	MAPKAP1	Target of rapamycin complex 2 subunit MAPKAP1	1	ADGVFEEDSQIDIATVQDMLSSHHYK	ADGVFEEDSQIDIATVQDMLSSHHYK	4	ADGVFEEDSQIDIATVQDMLSSHHYK4	2626.51		1380.49		3391.54	2746.25	3368.93	2726.66
Q13445	Q13445	TMED1_HUMAN	TMED1	Transmembrane emp24 domain-containing protein 1	1	ADGVHTVEPTEAGDYK	ADGVHTVEPTEAGDYK	2	ADGVHTVEPTEAGDYK2	2434.4	275.019	3716.28	484.831	3068.07	3021.61	175.446	2093.32
Q13445	Q13445	TMED1_HUMAN	TMED1	Transmembrane emp24 domain-containing protein 1	1	ADGVHTVEPTEAGDYK	ADGVHTVEPTEAGDYK	3	ADGVHTVEPTEAGDYK3	9822.09	18235.2	22215.9	8672.41	28088.4	16215.5	22632.8	12395
O14548	O14548	COX7R_HUMAN	COX7A2L	Cytochrome c oxidase subunit 7A-related protein, mitochondrial	1	ADGVPVYLK	ADGVPVYLK	2	ADGVPVYLK2	12121.8	53015.8	16869.3	63724.1	9186.06	8158.23	11007.2
O94888	O94888	UBXN7_HUMAN	UBXN7	UBX domain-containing protein 7	1	ADGVVEGIDVNGPK	ADGVVEGIDVNGPK	2	ADGVVEGIDVNGPK2	169988	165080	162093	146829	150253	152724	147782	182282
P61247	P61247	RS3A_HUMAN	RPS3A	40S ribosomal protein S3a	1	ADGYEPPVQESV	ADGYEPPVQESV	2	ADGYEPPVQESV2	22927.9	302703	100670	383958	40656.7	77711.9	126506	21435.9
Q9NYB0	Q9NYB0	TE2IP_HUMAN	TERF2IP	Telomeric repeat-binding factor 2-interacting protein 1	1	ADGYPIWSR	ADGYPIWSR	2	ADGYPIWSR2	95680.9	147718	126834	140611	113560	129461	128507	139869
Q9H008	Q9H008	LHPP_HUMAN	LHPP	Phospholysine phosphohistidine inorganic pyrophosphate phosphatase	1	ADGYVDNLAEAVDLLLQHADK	ADGYVDNLAEAVDLLLQHADK	3	ADGYVDNLAEAVDLLLQHADK3	4596.84				4071.65	2427.88	1305.61	1258.45
P62241	P62241	RS8_HUMAN	RPS8	40S ribosomal protein S8	1	ADGYVLEGK	ADGYVLEGK	1	ADGYVLEGK1	1292.36		1280.91		2053.88	2599.42	688.028	481.505
P62241	P62241	RS8_HUMAN	RPS8	40S ribosomal protein S8	1	ADGYVLEGK	ADGYVLEGK	2	ADGYVLEGK2	679443	858655	625834	870351	545027	524371	437492	349541
P62333	P62333	PRS10_HUMAN	PSMC6	26S proteasome regulatory subunit 10B	1	ADHDFVVQEDFMK	ADHDFVVQEDFMK	2	ADHDFVVQEDFMK2	79885.5	23342.6	58920.8	35666.9	97860	102704	95233.6	106542
P62333	P62333	PRS10_HUMAN	PSMC6	26S proteasome regulatory subunit 10B	1	ADHDFVVQEDFMK	ADHDFVVQEDFMK	3	ADHDFVVQEDFMK3	325567	369046	331537	347623	323005	328873	314321	323155
P62333	P62333	PRS10_HUMAN	PSMC6	26S proteasome regulatory subunit 10B	1	ADHDFVVQEDFMK	ADHDFVVQEDFM(UniMod:35)K	2	ADHDFVVQEDFM(UniMod:35)K2	6286.04	2879.82	6802.8	1290.65	8322.77	9223.01	4060.64	4044.38
P62333	P62333	PRS10_HUMAN	PSMC6	26S proteasome regulatory subunit 10B	1	ADHDFVVQEDFMK	ADHDFVVQEDFM(UniMod:35)K	3	ADHDFVVQEDFM(UniMod:35)K3	48247.4	51354.2	56678.4	53195.9	52078.6	57326.5	45537.7	46137.7
P08238	P08238	HS90B_HUMAN	HSP90AB1	Heat shock protein HSP 90-beta	1	ADHGEPIGR	ADHGEPIGR	2	ADHGEPIGR2	177804	219479	126674	166097	181342	171814	181807	151960
Q9UHB6-4	Q9UHB6;Q9UHB6-4	LIMA1_HUMAN	LIMA1	Isoform 4 of LIM domain and actin-binding protein 1	1	ADHPPAEVTSHAASGAK	ADHPPAEVTSHAASGAK	3	ADHPPAEVTSHAASGAK3	576.25		1518.11	6416.43	1778.42	2532.24	5507.76	4809.47
P08865	P08865	RSSA_HUMAN	RPSA	40S ribosomal protein SA	1	ADHQPLTEASYVNLPTIALCNTDSPLR	ADHQPLTEASYVNLPTIALC(UniMod:4)NTDSPLR	3	ADHQPLTEASYVNLPTIALC(UniMod:4)NTDSPLR3	423201	1018670	358999	943517	439058	418656	460823	309291
P08865	P08865	RSSA_HUMAN	RPSA	40S ribosomal protein SA	1	ADHQPLTEASYVNLPTIALCNTDSPLR	ADHQPLTEASYVNLPTIALC(UniMod:4)NTDSPLR	4	ADHQPLTEASYVNLPTIALC(UniMod:4)NTDSPLR4	6385.74		7724.4	8597.28	7174.53	5273.52	10799.5	8119.29
O94887	O94887	FARP2_HUMAN	FARP2	FERM, ARHGEF and pleckstrin domain-containing protein 2	1	ADHSAAVENQLSGYLLR	ADHSAAVENQLSGYLLR	3	ADHSAAVENQLSGYLLR3	1885.45	5178.66	5375.57		6093.42	7113.23	9546.38	6820.76
Q6ZVF9	Q6ZVF9	GRIN3_HUMAN	GPRIN3	G protein-regulated inducer of neurite outgrowth 3	1	ADHSGSLDPTNK	ADHSGSLDPTNK	2	ADHSGSLDPTNK2	2094.09		1723.85		3234.68	1169.19	1513.02	454.02
Q5VW32	Q5VW32;Q5VW32-2	BROX_HUMAN	BROX	BRO1 domain-containing protein BROX	1	ADHTLSSLEPAYSAK	ADHTLSSLEPAYSAK	2	ADHTLSSLEPAYSAK2	9957.92	5537.13	6978.44		11016.1	9900.74	16864.7	10590.9
Q5VW32	Q5VW32;Q5VW32-2	BROX_HUMAN	BROX	BRO1 domain-containing protein BROX	1	ADHTLSSLEPAYSAK	ADHTLSSLEPAYSAK	3	ADHTLSSLEPAYSAK3	42435.9	24455.2	40416.1	42616.2	42101.3	34482	34610.9	46119.4
O14734	O14734	ACOT8_HUMAN	ACOT8	Acyl-coenzyme A thioesterase 8	1	ADHWMLYECESPWAGGSR	ADHWMLYEC(UniMod:4)ESPWAGGSR	2	ADHWMLYEC(UniMod:4)ESPWAGGSR2	729.811			474.694	0		661.714	107.376
O14734	O14734	ACOT8_HUMAN	ACOT8	Acyl-coenzyme A thioesterase 8	1	ADHWMLYECESPWAGGSR	ADHWMLYEC(UniMod:4)ESPWAGGSR	3	ADHWMLYEC(UniMod:4)ESPWAGGSR3	53208.9	7526.01	38729.4	8758.94	42573.2	44489.5	32172.1	45684.4
O14734	O14734	ACOT8_HUMAN	ACOT8	Acyl-coenzyme A thioesterase 8	1	ADHWMLYECESPWAGGSR	ADHWM(UniMod:35)LYEC(UniMod:4)ESPWAGGSR	3	ADHWM(UniMod:35)LYEC(UniMod:4)ESPWAGGSR3	4859.97	7750.3	3317.8	414.387	1871.39	4134.96	5979.82	3879.44
Q9ULC5;Q9ULC5-3	Q9ULC5;Q9ULC5-3;Q9ULC5-4	ACSL5_HUMAN	ACSL5	Long-chain-fatty-acid--CoA ligase 5	1	ADIAMVICDTPQK	ADIAMVIC(UniMod:4)DTPQK	2	ADIAMVIC(UniMod:4)DTPQK2	7392.88	11611.3	9629.21	5955.84	9221.65	12970.3	11913.5	10270.5
Q09666	Q09666	AHNK_HUMAN	AHNAK	Neuroblast differentiation-associated protein AHNAK	1	ADIDVSGPK	ADIDVSGPK	2	ADIDVSGPK2		79204		92464				46027.9
Q09666	Q09666	AHNK_HUMAN	AHNAK	Neuroblast differentiation-associated protein AHNAK	1	ADIEISGPK	ADIEISGPK	2	ADIEISGPK2	131626	177667		89133.3	101403		99916.3	101210
O75369;O75369-2;O75369-7;O75369-8;O75369-9	O75369;O75369-2;O75369-3;O75369-7;O75369-4;O75369-5;O75369-6;O75369-8;O75369-9	FLNB_HUMAN	FLNB	Filamin-B	1	ADIEMPFDPSK	ADIEMPFDPSK	2	ADIEMPFDPSK2	8413.05		3697.4		10175.5	6352.38	8383.92	10016.4
Q13439;Q13439-4	Q13439;Q13439-3;Q13439-4;Q13439-5	GOGA4_HUMAN	GOLGA4	Golgin subfamily A member 4	1	ADIESLVTEK	ADIESLVTEK	2	ADIESLVTEK2	15531.6		17472.3	22609.1	12458.1	14069.1	19074.9	16617.1
P05198	P05198	IF2A_HUMAN	EIF2S1	Eukaryotic translation initiation factor 2 subunit 1	1	ADIEVACYGYEGIDAVK	ADIEVAC(UniMod:4)YGYEGIDAVK	2	ADIEVAC(UniMod:4)YGYEGIDAVK2	197750	168749	181697	191244	225542	208791	145723	213511
P05198	P05198	IF2A_HUMAN	EIF2S1	Eukaryotic translation initiation factor 2 subunit 1	1	ADIEVACYGYEGIDAVK	ADIEVAC(UniMod:4)YGYEGIDAVK	3	ADIEVAC(UniMod:4)YGYEGIDAVK3	7361.03	6235.4	8859.64	12143.4	4520.96	2065.72	4744.72	4713.67
P30291	P30291;P30291-2	WEE1_HUMAN	WEE1	Wee1-like protein kinase	1	ADIFALALTVVCAAGAEPLPR	ADIFALALTVVC(UniMod:4)AAGAEPLPR	3	ADIFALALTVVC(UniMod:4)AAGAEPLPR3	3864.49	2505.46	2234.61	2196.85	3154.22	4189.73	2252.34	1549.07
P61221	P61221	ABCE1_HUMAN	ABCE1	ATP-binding cassette sub-family E member 1	1	ADIFMFDEPSSYLDVK	ADIFMFDEPSSYLDVK	2	ADIFMFDEPSSYLDVK2	126555	77353.4	132105	79509.4	117194	128836	123862	104416
Q92896;Q92896-2	Q92896;Q92896-2;Q92896-3	GSLG1_HUMAN	GLG1	Golgi apparatus protein 1	1	ADIFVDPVLHTACALDIK	ADIFVDPVLHTAC(UniMod:4)ALDIK	2	ADIFVDPVLHTAC(UniMod:4)ALDIK2	7184.82	1110.91	6997.87	1945.25	4519.11	9608.34	9555.41	11067.3
Q92896;Q92896-2	Q92896;Q92896-2;Q92896-3	GSLG1_HUMAN	GLG1	Golgi apparatus protein 1	1	ADIFVDPVLHTACALDIK	ADIFVDPVLHTAC(UniMod:4)ALDIK	3	ADIFVDPVLHTAC(UniMod:4)ALDIK3	33273.8	38647.7	32601.2	34141.2	30831.5	27761.8	30344.2	29747.6
P42768	P42768	WASP_HUMAN	WAS	Wiskott-Aldrich syndrome protein	1	ADIGAPSGFK	ADIGAPSGFK	2	ADIGAPSGFK2	311208	360124	368023	339726	344970	337947	377640	452858
Q2NKX8	Q2NKX8	ERC6L_HUMAN	ERCC6L	DNA excision repair protein ERCC-6-like	1	ADIGPNLDQLK	ADIGPNLDQLK	2	ADIGPNLDQLK2	6710.78	21557.6		15996.6		5365.88		7797.62
P05023;P05023-4	P05023;P05023-3;P05023-4;P13637;P13637-2;P13637-3	AT1A1_HUMAN	ATP1A1	Sodium/potassium-transporting ATPase subunit alpha-1	0	ADIGVAMGIAGSDVSK	ADIGVAMGIAGSDVSK	2	ADIGVAMGIAGSDVSK2	104844	220458	100779	181215	96207.8	90807.8	93413.4	104118
P05023;P05023-4	P05023;P05023-3;P05023-4;P13637;P13637-2;P13637-3	AT1A1_HUMAN	ATP1A1	Sodium/potassium-transporting ATPase subunit alpha-1	0	ADIGVAMGIAGSDVSK	ADIGVAM(UniMod:35)GIAGSDVSK	2	ADIGVAM(UniMod:35)GIAGSDVSK2	8353.16	3906.14	2862.25	4348.93	7878.17	5890.55	10442.2	4930.86
Q9NSD9	Q9NSD9;Q9NSD9-2	SYFB_HUMAN	FARSB	Phenylalanine--tRNA ligase beta subunit	1	ADIIHACDIVEDAAIAYGYNNIQMTLPK	ADIIHAC(UniMod:4)DIVEDAAIAYGYNNIQMTLPK	3	ADIIHAC(UniMod:4)DIVEDAAIAYGYNNIQMTLPK3	14960.9		17273.4		15004.2	18426.2	20337.4	17872.8
Q9NSD9	Q9NSD9;Q9NSD9-2	SYFB_HUMAN	FARSB	Phenylalanine--tRNA ligase beta subunit	1	ADIIHACDIVEDAAIAYGYNNIQMTLPK	ADIIHAC(UniMod:4)DIVEDAAIAYGYNNIQMTLPK	4	ADIIHAC(UniMod:4)DIVEDAAIAYGYNNIQMTLPK4	4393.58		3324.91		4668.56	1246.06	3985.05	4652.76
O14744	O14744;O14744-2;O14744-4;O14744-5;O14744-3	ANM5_HUMAN	PRMT5	Protein arginine N-methyltransferase 5	1	ADIIVSELLGSFADNELSPECLDGAQHFLK	ADIIVSELLGSFADNELSPEC(UniMod:4)LDGAQHFLK	3	ADIIVSELLGSFADNELSPEC(UniMod:4)LDGAQHFLK3	3788.27	8360.55	4480.58	9089.52	2003.6	3293.54	2509.77	2481.61
Q53H82	Q53H82	LACB2_HUMAN	LACTB2	Endoribonuclease LACTB2	1	ADIIYPGHGPVIHNAEAK	ADIIYPGHGPVIHNAEAK	2	ADIIYPGHGPVIHNAEAK2	1298.78	666.371	1956.71	822.098	1206.37	2469.78	3152.33	2419.7
Q53H82	Q53H82	LACB2_HUMAN	LACTB2	Endoribonuclease LACTB2	1	ADIIYPGHGPVIHNAEAK	ADIIYPGHGPVIHNAEAK	3	ADIIYPGHGPVIHNAEAK3	107085	81164.6	85106.4	85093.8	87348.9	85672	86954.6	100578
Q53H82	Q53H82	LACB2_HUMAN	LACTB2	Endoribonuclease LACTB2	1	ADIIYPGHGPVIHNAEAK	ADIIYPGHGPVIHNAEAK	4	ADIIYPGHGPVIHNAEAK4	4568.49	6035.49	7319.69	12971.2	9095.13	3409.83	6045.48	6107.83
Q96QT6	Q96QT6;Q96QT6-2;Q96QT6-3;Q96QT6-4;Q96QT6-5	PHF12_HUMAN	PHF12	PHD finger protein 12	1	ADIKPVIVTDSSVTTSLQTADK	ADIKPVIVTDSSVTTSLQTADK	3	ADIKPVIVTDSSVTTSLQTADK3	4767.66	4439	2420.62	5653.33	1543.13	904.41	2795.8	3720.42
Q9UQ90	Q9UQ90	SPG7_HUMAN	SPG7	Paraplegin	1	ADILDGALMR	ADILDGALMR	2	ADILDGALMR2	5522.33		3828.43	4971.1	3978.61	2246.19	2867.41	3411.68
Q9UQ90	Q9UQ90	SPG7_HUMAN	SPG7	Paraplegin	1	ADILDGALMRPGR	ADILDGALMRPGR	3	ADILDGALMRPGR3	4029.24		3695.01	2974.67	4091.91	2646.89	4447.34
P52272;P52272-2	P52272;P52272-2	HNRPM_HUMAN	HNRNPM	Heterogeneous nuclear ribonucleoprotein M	1	ADILEDK	ADILEDK	2	ADILEDK2	148503	87793.1	133990	114093	113570	104784	85576.3	40411.5
P52272;P52272-2	P52272;P52272-2	HNRPM_HUMAN	HNRNPM	Heterogeneous nuclear ribonucleoprotein M	1	ADILEDKDGK	ADILEDKDGK	2	ADILEDKDGK2	4030.68				5987.52	7133.42	4901.87	18208.2
Q9H074	Q9H074;Q9H074-2;Q9H074-3	PAIP1_HUMAN	PAIP1	Polyadenylate-binding protein-interacting protein 1	1	ADILQVGLR	ADILQVGLR	2	ADILQVGLR2	86615.9	84510.6	94795.9	74265.4	90461.5	90793.9	98265.9	90121.6
Q9NUJ1	Q9NUJ1;Q9NUJ1-2	ABHDA_HUMAN	ABHD10	Palmitoyl-protein thioesterase ABHD10, mitochondrial	1	ADIQLLVYTIDDLIDK	ADIQLLVYTIDDLIDK	2	ADIQLLVYTIDDLIDK2	17787.2	8429.22	16671.7	17835.6	19868	18296.2	19627.9	26171
Q9NUJ1	Q9NUJ1;Q9NUJ1-2	ABHDA_HUMAN	ABHD10	Palmitoyl-protein thioesterase ABHD10, mitochondrial	1	ADIQLLVYTIDDLIDK	ADIQLLVYTIDDLIDK	3	ADIQLLVYTIDDLIDK3	3754.5		3896.97		2464.98	1895.38	1222.85	2241.28
Q13740-2	Q13740;Q13740-2;Q13740-4	CD166_HUMAN	ALCAM	Isoform 2 of CD166 antigen	1	ADIQMPFTCSVTYYGPSGQK	ADIQMPFTC(UniMod:4)SVTYYGPSGQK	2	ADIQMPFTC(UniMod:4)SVTYYGPSGQK2	2012.12				3800.85	123.697	1339.27	1463.92
P52757;P52757-9	P52757;P52757-3;P52757-4;P52757-5;P52757-8;P52757-9	CHIO_HUMAN	CHN2	Beta-chimaerin	1	ADISANVYPDINIITGALK	ADISANVYPDINIITGALK	2	ADISANVYPDINIITGALK2	8168.66	2192.53	7804.72		4597.17	6429.53	5447.53	3525.65
Q9NZD2	Q9NZD2	GLTP_HUMAN	GLTP	Glycolipid transfer protein	1	ADISGNITK	ADISGNITK	2	ADISGNITK2	12583.7	12353.1	8563.34	11954.4	7670.1	6875.86	8062.85	5398.96
P51157	P51157	RAB28_HUMAN	RAB28	Ras-related protein Rab-28	1	ADIVNYNQEPMSR	ADIVNYNQEPMSR	2	ADIVNYNQEPMSR2	8103.3	1670.49	6976.37	1969.82	7735.9	13490	2162.08
Q2M2I8;Q9NSY1	Q9NSY1;Q9NSY1-2;Q9NSY1-3;Q2M2I8;Q2M2I8-2	AAK1_HUMAN;BMP2K_HUMAN	AAK1;BMP2K	AP2-associated protein kinase 1	0	ADIWALGCLLYK	ADIWALGC(UniMod:4)LLYK	2	ADIWALGC(UniMod:4)LLYK2	46202.2	80339.6	50083.9	61180	53255	45263.8	49762.1	46620.7
O95747	O95747	OXSR1_HUMAN	OXSR1	Serine/threonine-protein kinase OSR1	1	ADIWSFGITAIELATGAAPYHK	ADIWSFGITAIELATGAAPYHK	3	ADIWSFGITAIELATGAAPYHK3	7456.22	7332.25	5305.72	6778.12	4845.36	6400.54	7513.35	6560.53
O00506;Q9P289	O00506;O00506-2;O00506-3;Q9P289;Q9P289-2	STK25_HUMAN;STK26_HUMAN	STK25;STK26	Serine/threonine-protein kinase 25	0	ADIWSLGITAIELAK	ADIWSLGITAIELAK	2	ADIWSLGITAIELAK2	14505.1	34028.2	11888.8		14018.5	13930.6	15645.9	10899.6
O00506;Q9P289	O00506;O00506-2;O00506-3;Q9P289;Q9P289-2	STK25_HUMAN;STK26_HUMAN	STK25;STK26	Serine/threonine-protein kinase 25	0	ADIWSLGITAIELAK	ADIWSLGITAIELAK	3	ADIWSLGITAIELAK3	5586.29		8429.86	7899.94	5688.22	4788.12	1732.42	6042.4
Q9Y6E0;Q9Y6E0-2	Q9Y6E0;Q9Y6E0-2	STK24_HUMAN	STK24	Serine/threonine-protein kinase 24	1	ADIWSLGITAIELAR	ADIWSLGITAIELAR	2	ADIWSLGITAIELAR2	35641.8		30101.8	8745.22	39218.5	38361.5	43464.8	62124.5
Q9Y6E0;Q9Y6E0-2	Q9Y6E0;Q9Y6E0-2	STK24_HUMAN	STK24	Serine/threonine-protein kinase 24	1	ADIWSLGITAIELAR	ADIWSLGITAIELAR	3	ADIWSLGITAIELAR3	9576.75	2768.85	11582.4	5210.15	6024.33	6496.23	6714.06	13497.9
P56192	P56192	SYMC_HUMAN	MARS1	Methionine--tRNA ligase, cytoplasmic	1	ADKNEVAAEVAK	ADKNEVAAEVAK	2	ADKNEVAAEVAK2						709.081	915.875	12265.3
Q99797	Q99797	MIPEP_HUMAN	MIPEP	Mitochondrial intermediate peptidase	1	ADKPHQDCHFTIR	ADKPHQDC(UniMod:4)HFTIR	3	ADKPHQDC(UniMod:4)HFTIR3	871.157	3010.27	254.349		1372.8	670.236	2656.3	1580.85
P51688	P51688	SPHM_HUMAN	SGSH	N-sulphoglucosamine sulphohydrolase	1	ADLAAQYTTVGR	ADLAAQYTTVGR	2	ADLAAQYTTVGR2	42949.8	12888.1	14990.7		40561.3	13082.9	33376.4	28163.5
Q14204	Q14204	DYHC1_HUMAN	DYNC1H1	Cytoplasmic dynein 1 heavy chain 1	1	ADLAAVEAK	ADLAAVEAK	2	ADLAAVEAK2	28404.7	18219.9	28082.7	18043.5	13134	14630.7	19314.6	10157.2
P68036	P68036;P68036-2;P68036-3	UB2L3_HUMAN	UBE2L3	Ubiquitin-conjugating enzyme E2 L3	1	ADLAEEYSK	ADLAEEYSK	1	ADLAEEYSK1	1655.13	4051.18	1836.84	1322.26	804.859	867.541	1249.73	1408.55
P68036	P68036;P68036-2;P68036-3	UB2L3_HUMAN	UBE2L3	Ubiquitin-conjugating enzyme E2 L3	1	ADLAEEYSK	ADLAEEYSK	2	ADLAEEYSK2	808203	1022650	812162	954928	809402	807346	842354	606021
Q8N1G4	Q8N1G4	LRC47_HUMAN	LRRC47	Leucine-rich repeat-containing protein 47	1	ADLATAPPHVTVVR	ADLATAPPHVTVVR	2	ADLATAPPHVTVVR2	77185.9	47606.4	103950	60478.6	105802	101796	113598	93850.3
Q8N1G4	Q8N1G4	LRC47_HUMAN	LRRC47	Leucine-rich repeat-containing protein 47	1	ADLATAPPHVTVVR	ADLATAPPHVTVVR	3	ADLATAPPHVTVVR3	60889.2	56589.7	74394.2	67665.4	65161	63465.1	62169.7	39881.8
Q9BZE2	Q9BZE2	PUS3_HUMAN	PUS3	tRNA pseudouridine(38/39) synthase	1	ADLDIVTMDYAAQK	ADLDIVTMDYAAQK	2	ADLDIVTMDYAAQK2	10140.6	9764.33	21221	18062.6	15132.6	20243	30382.7	22909.7
Q09666	Q09666	AHNK_HUMAN	AHNAK	Neuroblast differentiation-associated protein AHNAK	1	ADLDVSGPK	ADLDVSGPK	2	ADLDVSGPK2	71237		63486.8		57306.5	42372.6	53214.3
Q9NS87	Q9NS87;Q9NS87-2;Q9NS87-3	KIF15_HUMAN	KIF15	Kinesin-like protein KIF15	1	ADLEEVQSALYNK	ADLEEVQSALYNK	2	ADLEEVQSALYNK2	11614.7	6911.51	10783.7	8664.96	11307	13579.3	9468.88	13564.1
Q15031	Q15031	SYLM_HUMAN	LARS2	Probable leucine--tRNA ligase, mitochondrial	1	ADLEGSLDSK	ADLEGSLDSK	2	ADLEGSLDSK2	34421.5	56435.1	48803.4	57483.9	36016.2	38587.5	49762.9	32909.2
Q14997	Q14997	PSME4_HUMAN	PSME4	Proteasome activator complex subunit 4	1	ADLELPWRPLYDMVER	ADLELPWRPLYDMVER	3	ADLELPWRPLYDMVER3	25309.3	15570.2	24689.1	28677.7	32694.3	28526.7	22146	25035.3
P02533	P02533	K1C14_HUMAN	KRT14	Keratin, type I cytoskeletal 14	1	ADLEMQIESLK	ADLEMQIESLK	2	ADLEMQIESLK2	7281.58		14011.3			4615.77	7763.48	4930.45
P13645	P13645	K1C10_HUMAN	KRT10	Keratin, type I cytoskeletal 10	1	ADLEMQIESLTEELAYLK	ADLEMQIESLTEELAYLK	2	ADLEMQIESLTEELAYLK2	6545.19	7269.81	7694.83	27213.2		3955.54	2759.31	3738.24
P13645	P13645	K1C10_HUMAN	KRT10	Keratin, type I cytoskeletal 10	1	ADLEMQIESLTEELAYLK	ADLEMQIESLTEELAYLK	3	ADLEMQIESLTEELAYLK3	3949.98	3380.03	10222.8	31945.7		3376.95	2628.34	2302.7
P13645	P13645	K1C10_HUMAN	KRT10	Keratin, type I cytoskeletal 10	1	ADLEMQIESLTEELAYLK	ADLEM(UniMod:35)QIESLTEELAYLK	2	ADLEM(UniMod:35)QIESLTEELAYLK2	13767.2	2491.25	21288.1	27466.4		4566.33	3516.29	7242.89
P13645	P13645	K1C10_HUMAN	KRT10	Keratin, type I cytoskeletal 10	1	ADLEMQIESLTEELAYLK	ADLEM(UniMod:35)QIESLTEELAYLK	3	ADLEM(UniMod:35)QIESLTEELAYLK3	18764.7	12502.4	39217.8	75514	2143.35	5521.66	2227.89	7532.89
P13645	P13645	K1C10_HUMAN	KRT10	Keratin, type I cytoskeletal 10	1	ADLEMQIESLTEELAYLKK	ADLEMQIESLTEELAYLKK	3	ADLEMQIESLTEELAYLKK3				6483.64
P13645	P13645	K1C10_HUMAN	KRT10	Keratin, type I cytoskeletal 10	1	ADLEMQIESLTEELAYLKK	ADLEM(UniMod:35)QIESLTEELAYLKK	3	ADLEM(UniMod:35)QIESLTEELAYLKK3	1437.39		5550.88					4804.3
Q8N573;Q8N573-2;Q8N573-8	Q8N573;Q8N573-2;Q8N573-4;Q8N573-5;Q8N573-7;Q8N573-8	OXR1_HUMAN	OXR1	Oxidation resistance protein 1	1	ADLESESFRPNLSDPSELLLPDQIEK	ADLESESFRPNLSDPSELLLPDQIEK	3	ADLESESFRPNLSDPSELLLPDQIEK3	17019.1	24522.5	13452	23770.5	12097.6	10877.7	15390.7	7527.72
Q86XI2	Q86XI2;Q86XI2-2	CNDG2_HUMAN	NCAPG2	Condensin-2 complex subunit G2	1	ADLESLLQTPGGK	ADLESLLQTPGGK	2	ADLESLLQTPGGK2	22998.6	21890.9	26427.9	13767.5	8468.43	20449.4	18536.7	7445.71
Q86XI2	Q86XI2;Q86XI2-2	CNDG2_HUMAN	NCAPG2	Condensin-2 complex subunit G2	1	ADLESLLQTPGGKPR	ADLESLLQTPGGKPR	2	ADLESLLQTPGGKPR2	9336.48	3779.57	10712	1124.53	7545.13	9278.56	14837.2	15579.9
Q86XI2	Q86XI2;Q86XI2-2	CNDG2_HUMAN	NCAPG2	Condensin-2 complex subunit G2	1	ADLESLLQTPGGKPR	ADLESLLQTPGGKPR	3	ADLESLLQTPGGKPR3	35977.3	39953.1	37905.4	28343.9	24626.4	45185.8	46764.6	53531.6
O75691	O75691	UTP20_HUMAN	UTP20	Small subunit processome component 20 homolog	1	ADLFPILMR	ADLFPILMR	2	ADLFPILMR2	69133.3	64971	67852.1	64744	60063.1	70818.6	63669.8	69406
Q99523	Q99523	SORT_HUMAN	SORT1	Sortilin	1	ADLGALELWR	ADLGALELWR	2	ADLGALELWR2	10621.5	16547.5	24396.1	18329.6	19963.4	20972.5	15527.4	18261.8
Q14669-2	Q14669;Q14669-2;Q14669-3;Q14669-4	TRIPC_HUMAN	TRIP12	Isoform 2 of E3 ubiquitin-protein ligase TRIP12	1	ADLGLWR	ADLGLWR	2	ADLGLWR2	11430.6	8588.9	13318.8	11872	12295.6	13845	11180.9	8806.22
Q9NP58	Q9NP58	ABCB6_HUMAN	ABCB6	ATP-binding cassette sub-family B member 6	1	ADLGQQVQFSLWVLR	ADLGQQVQFSLWVLR	2	ADLGQQVQFSLWVLR2	1946.41		1271.8		1150.33	574.457	1677.32	1548.74
Q09666	Q09666	AHNK_HUMAN	AHNAK	Neuroblast differentiation-associated protein AHNAK	1	ADLGVSGPK	ADLGVSGPK	2	ADLGVSGPK2	14333	7549.21	16167.9	994.156	9916.83	15541.2	9589.68	12585.5
Q9H2W6	Q9H2W6	RM46_HUMAN	MRPL46	39S ribosomal protein L46, mitochondrial	1	ADLHDEEDEQDILLAQDLEDMWEQK	ADLHDEEDEQDILLAQDLEDMWEQK	3	ADLHDEEDEQDILLAQDLEDMWEQK3	9558.86	5424.04	9787.01	3900.75	5481.31	7102.42	8982.36	8915.14
P99999	P99999	CYC_HUMAN	CYCS	Cytochrome c	1	ADLIAYLK	ADLIAYLK	2	ADLIAYLK2	1364430	1716980	1312470	1677180	1236160	1166200	1181840	1311910
Q9Y4D8-5	Q9Y4D8-5	HECD4_HUMAN	HECTD4	Isoform 5 of Probable E3 ubiquitin-protein ligase HECTD4	1	ADLIDAAGSSLGR	ADLIDAAGSSLGR	2	ADLIDAAGSSLGR2			4297.91			7416.8
Q9GZT8;Q9GZT8-2	Q9GZT8;Q9GZT8-2;Q9GZT8-3	NIF3L_HUMAN	NIF3L1	NIF3-like protein 1	1	ADLILSYHPPIFRPMK	ADLILSYHPPIFRPMK	3	ADLILSYHPPIFRPMK3	9022.97		4035.84	8101.99	17067.7	12485.9	6416.06	3076.54
P07900;P07900-2;P08238;Q14568;Q58FF8	Q14568;P08238;Q58FF8;P07900;P07900-2	H90B2_HUMAN;HS902_HUMAN;HS90A_HUMAN;HS90B_HUMAN	HSP90AA1;HSP90AA2P;HSP90AB1;HSP90AB2P	Heat shock protein HSP 90-alpha	0	ADLINNLGTIAK	ADLINNLGTIAK	2	ADLINNLGTIAK2	1684200	3768300	1714450	3116210	1566720	1565440	1639000	1311060
Q96NW4	Q96NW4	ANR27_HUMAN	ANKRD27	Ankyrin repeat domain-containing protein 27	1	ADLIPLLLK	ADLIPLLLK	2	ADLIPLLLK2	1432.67	3663.05	3977.52	3070.06	6531.45	5054.49	4002.21	5766.71
Q8WUA4	Q8WUA4	TF3C2_HUMAN	GTF3C2	General transcription factor 3C polypeptide 2	1	ADLIPYQDSPEGPDHSSASSGVPNPPK	ADLIPYQDSPEGPDHSSASSGVPNPPK	3	ADLIPYQDSPEGPDHSSASSGVPNPPK3	25652.5	12648.4	35375.7	14405.2	38122.8	22515.5	28653.9	13150.3
Q92888;Q92888-3	Q92888;Q92888-2;Q92888-3;Q92888-4	ARHG1_HUMAN	ARHGEF1	Rho guanine nucleotide exchange factor 1	1	ADLISEDVQR	ADLISEDVQR	2	ADLISEDVQR2	176309	45994.4	218964	163763	191978	179641	204898	170095
Q8N3C0	Q8N3C0	ASCC3_HUMAN	ASCC3	Activating signal cointegrator 1 complex subunit 3	1	ADLIVTTPEK	ADLIVTTPEK	2	ADLIVTTPEK2	40751.5	38572.4	46787.6	44667.2	43202.4	47699.3	46560.5	34241.9
Q96CV9	Q96CV9;Q96CV9-2;Q96CV9-3	OPTN_HUMAN	OPTN	Optineurin	1	ADLLGIVSELQLK	ADLLGIVSELQLK	2	ADLLGIVSELQLK2	32036.5	64205.2	29206.3	54009.4	29532.4	24135.9	36358.9	44989.4
P08195;P08195-2;P08195-3;P08195-4	P08195;P08195-2;P08195-3;P08195-4	4F2_HUMAN	SLC3A2	4F2 cell-surface antigen heavy chain	1	ADLLLSTQPGR	ADLLLSTQPGR	2	ADLLLSTQPGR2	160547	189977	188898	214634	175876	183794	171501	156100
P08195;P08195-2;P08195-3;P08195-4	P08195;P08195-2;P08195-3;P08195-4	4F2_HUMAN	SLC3A2	4F2 cell-surface antigen heavy chain	1	ADLLLSTQPGREEGSPLELER	ADLLLSTQPGREEGSPLELER	3	ADLLLSTQPGREEGSPLELER3	244992	362742	234827	346972	232181	256395	278467	249366
Q15269	Q15269	PWP2_HUMAN	PWP2	Periodic tryptophan protein 2 homolog	1	ADLLQREEEEEEEEDQEGDR	ADLLQREEEEEEEEDQEGDR	3	ADLLQREEEEEEEEDQEGDR3	1594.05		722.004		231.222	245.851	841.387	1178.86
Q15269	Q15269	PWP2_HUMAN	PWP2	Periodic tryptophan protein 2 homolog	1	ADLLQREEEEEEEEDQEGDRETTIR	ADLLQREEEEEEEEDQEGDRETTIR	4	ADLLQREEEEEEEEDQEGDRETTIR4	12898.4	6626.42	10217.3	14790.8	8680.04	10287.4	12821.8	14120
Q9H089	Q9H089	LSG1_HUMAN	LSG1	Large subunit GTPase 1 homolog	1	ADLLTAEQR	ADLLTAEQR	2	ADLLTAEQR2	79441.9	73302	72681.8	73920.5	74333.6	85615.6	63810.4	47313.1
Q9Y6N5	Q9Y6N5	SQOR_HUMAN	SQOR	Sulfide:quinone oxidoreductase, mitochondrial	1	ADLMPFLYWNMMLR	ADLMPFLYWNMMLR	2	ADLMPFLYWNMMLR2	12466.8		8540.87	7400.68	18157.8	25816	19678.5
Q9Y6N5	Q9Y6N5	SQOR_HUMAN	SQOR	Sulfide:quinone oxidoreductase, mitochondrial	1	ADLMPFLYWNMMLR	ADLM(UniMod:35)PFLYWNMMLR	2	ADLM(UniMod:35)PFLYWNMMLR2		2176.26	9077.21					8746.15
Q9Y6N5	Q9Y6N5	SQOR_HUMAN	SQOR	Sulfide:quinone oxidoreductase, mitochondrial	1	ADLMPFLYWNMMLR	ADLMPFLYWNMM(UniMod:35)LR	2	ADLMPFLYWNMM(UniMod:35)LR2	1998.65		1950.96	1805.68	2311.17	3993.16
Q9BQG0;Q9BQG0-2	Q9BQG0;Q9BQG0-2	MBB1A_HUMAN	MYBBP1A	Myb-binding protein 1A	1	ADLNIILSSPEQLELFLLAQQK	ADLNIILSSPEQLELFLLAQQK	3	ADLNIILSSPEQLELFLLAQQK3			5719.79	2461.49	7686.21	2183.03	4606.53	8084.43
Q96C19	Q96C19	EFHD2_HUMAN	EFHD2	EF-hand domain-containing protein D2	1	ADLNQGIGEPQSPSR	ADLNQGIGEPQSPSR	2	ADLNQGIGEPQSPSR2	154644	135769	156753	133791	174890	164046	200529	199369
Q96C19	Q96C19	EFHD2_HUMAN	EFHD2	EF-hand domain-containing protein D2	1	ADLNQGIGEPQSPSRR	ADLNQGIGEPQSPSRR	3	ADLNQGIGEPQSPSRR3	11361.3	23987.7	15537.2	17404.8	24823.2	18846.4	18179	19406.7
Q8IXI1	Q8IXI1	MIRO2_HUMAN	RHOT2	Mitochondrial Rho GTPase 2	1	ADLPEGVAVSGPSPAEFCR	ADLPEGVAVSGPSPAEFC(UniMod:4)R	2	ADLPEGVAVSGPSPAEFC(UniMod:4)R2	41972.4	23013.2	36625.3	16391.5	42060.6	33409.9	29087.6	47402.6
P41214	P41214	EIF2D_HUMAN	EIF2D	Eukaryotic translation initiation factor 2D	1	ADLPLLTSTFLGSHMFSCCPEGR	ADLPLLTSTFLGSHMFSC(UniMod:4)C(UniMod:4)PEGR	3	ADLPLLTSTFLGSHMFSC(UniMod:4)C(UniMod:4)PEGR3	4406.2		4633.62		6534.48	4847.24	5352.47	2456.61
Q9BTY7	Q9BTY7	HGH1_HUMAN	HGH1	Protein HGH1 homolog	1	ADLQAAAVR	ADLQAAAVR	2	ADLQAAAVR2	66578.6	57805.6	52785.5	43217.3	31483.9	51254.8	44302.1	33705.1
Q15075	Q15075	EEA1_HUMAN	EEA1	Early endosome antigen 1	1	ADLQNHLDTAQNALQDK	ADLQNHLDTAQNALQDK	2	ADLQNHLDTAQNALQDK2	378.571		56.3084		619.189	1580.93	232.268	1462.41
Q15075	Q15075	EEA1_HUMAN	EEA1	Early endosome antigen 1	1	ADLQNHLDTAQNALQDK	ADLQNHLDTAQNALQDK	3	ADLQNHLDTAQNALQDK3	30115.2	26102	27893.3	13414.8	37091.9	31897.9	36584.4	20572.3
Q92831	Q92831	KAT2B_HUMAN	KAT2B	Histone acetyltransferase KAT2B	1	ADLQQIIVSLTESCR	ADLQQIIVSLTESC(UniMod:4)R	2	ADLQQIIVSLTESC(UniMod:4)R2	3349.01		3829.68		3501.84
Q92831	Q92831	KAT2B_HUMAN	KAT2B	Histone acetyltransferase KAT2B	1	ADLQQIIVSLTESCR	ADLQQIIVSLTESC(UniMod:4)R	3	ADLQQIIVSLTESC(UniMod:4)R3	2836.59				400.784	346.599	1046.94
P50453	P50453	SPB9_HUMAN	SERPINB9	Serpin B9	1	ADLSAMSAER	ADLSAMSAER	2	ADLSAMSAER2	12139.7	9743.83	12609.1	15325.2	13006.9	13432.8	13428.1	11194.1
Q17RN3	Q17RN3	FA98C_HUMAN	FAM98C	Protein FAM98C	1	ADLSCLVPATSVAVR	ADLSC(UniMod:4)LVPATSVAVR	2	ADLSC(UniMod:4)LVPATSVAVR2	14837.5	20035.7	12264.1	11211.5	8315.97	17319.6	14757.4	9973.85
Q7L273	Q7L273	KCTD9_HUMAN	KCTD9	BTB/POZ domain-containing protein KCTD9	1	ADLSGSVLDCANLQGVK	ADLSGSVLDC(UniMod:4)ANLQGVK	2	ADLSGSVLDC(UniMod:4)ANLQGVK2	6682.43	5018.22	7736.22		9907.04	8715.57	9186.38	8012.46
Q86X10-3	Q86X10;Q86X10-2;Q86X10-3	RLGPB_HUMAN	RALGAPB	Isoform 3 of Ral GTPase-activating protein subunit beta	1	ADLSIPDLHEIVTEELEER	ADLSIPDLHEIVTEELEER	3	ADLSIPDLHEIVTEELEER3	9727.36	3566.8	9290.73	6791.29	10392.7	10482	5922.25	8220.11
Q9P2X3	Q9P2X3	IMPCT_HUMAN	IMPACT	Protein IMPACT	1	ADLSNSLEEIYIQNIGESILYLWVEK	ADLSNSLEEIYIQNIGESILYLWVEK	3	ADLSNSLEEIYIQNIGESILYLWVEK3	2650.01	1297.72				567.162	748.352	836.537
Q13045;Q13045-2	Q13045;Q13045-2;Q13045-3	FLII_HUMAN	FLII	Protein flightless-1 homolog	1	ADLTALFLPR	ADLTALFLPR	2	ADLTALFLPR2	198224	223112	199166	187323	184154	204306	197417	210453
P31930	P31930	QCR1_HUMAN	UQCRC1	Cytochrome b-c1 complex subunit 1, mitochondrial	1	ADLTEYLSTHYK	ADLTEYLSTHYK	2	ADLTEYLSTHYK2	236183	223875	247660	185416	293546	293849	311906	240473
P31930	P31930	QCR1_HUMAN	UQCRC1	Cytochrome b-c1 complex subunit 1, mitochondrial	1	ADLTEYLSTHYK	ADLTEYLSTHYK	3	ADLTEYLSTHYK3	330364	357393	318708	359174	264841	230967	243256	204648
Q9C0E2	Q9C0E2	XPO4_HUMAN	XPO4	Exportin-4	1	ADLTHLLSPQMGK	ADLTHLLSPQMGK	2	ADLTHLLSPQMGK2	3001.35	1293.1	2843.12	1355.9	2194.94	3250.59	3001.8	3497.15
Q9C0E2	Q9C0E2	XPO4_HUMAN	XPO4	Exportin-4	1	ADLTHLLSPQMGK	ADLTHLLSPQMGK	3	ADLTHLLSPQMGK3	4570.5	4307.86	3773.97	4288.73	5810.15	1207.35	2563.08	1254.79
Q9NP73-2	Q9NP73;Q9NP73-2	ALG13_HUMAN	ALG13	Isoform 2 of Putative bifunctional UDP-N-acetylglucosamine transferase and deubiquitinase ALG13	1	ADLVISHAGAGSCLETLEK	ADLVISHAGAGSC(UniMod:4)LETLEK	2	ADLVISHAGAGSC(UniMod:4)LETLEK2	1724.29		314.034	970.631	1436	2460.52	2434.54	2262.68
Q9NP73-2	Q9NP73;Q9NP73-2	ALG13_HUMAN	ALG13	Isoform 2 of Putative bifunctional UDP-N-acetylglucosamine transferase and deubiquitinase ALG13	1	ADLVISHAGAGSCLETLEK	ADLVISHAGAGSC(UniMod:4)LETLEK	3	ADLVISHAGAGSC(UniMod:4)LETLEK3	10235.5	5624.85	8614.15	5823.74	9008.88	5613.74	8358.61	6922.07
Q14232	Q14232	EI2BA_HUMAN	EIF2B1	Translation initiation factor eIF-2B subunit alpha	1	ADLVIVGAEGVVENGGIINK	ADLVIVGAEGVVENGGIINK	2	ADLVIVGAEGVVENGGIINK2	20906.5	11541.6	24006.3	8957.38	17463.8	15201.3	25114.6	21144.5
Q14232	Q14232	EI2BA_HUMAN	EIF2B1	Translation initiation factor eIF-2B subunit alpha	1	ADLVIVGAEGVVENGGIINK	ADLVIVGAEGVVENGGIINK	3	ADLVIVGAEGVVENGGIINK3	7402.56		4933.4	9492.88	5600.48	2123.41	4249.2	3850.99
O75165	O75165	DJC13_HUMAN	DNAJC13	DnaJ homolog subfamily C member 13	1	ADLVPYLLK	ADLVPYLLK	2	ADLVPYLLK2	30918.8	55326.3	41997.8	46796.5	39003.3	40539.3	16423.1	30162.5
Q6PJG2	Q6PJG2	MDEAS_HUMAN	MIDEAS	Mitotic deacetylase-associated SANT domain protein	1	ADLVWQPWEDLESSR	ADLVWQPWEDLESSR	2	ADLVWQPWEDLESSR2	6259.18		5685.11	2311.65	3355.63	5246.11	4042.53	3153.67
Q9NX62	Q9NX62	IMPA3_HUMAN	BPNT2	Golgi-resident adenosine 3',5'-bisphosphate 3'-phosphatase	1	ADLYIHVTYIK	ADLYIHVTYIK	2	ADLYIHVTYIK2	6393.9	2996.44	9447.95	5144.14	5920.19	2224.39	3098.69	6161.2
Q9NSE4	Q9NSE4	SYIM_HUMAN	IARS2	Isoleucine--tRNA ligase, mitochondrial	1	ADLYLEGK	ADLYLEGK	2	ADLYLEGK2	94535.7	105772	76722.1	97697.5	95893.4	98095.1	96699.7	93838.7
P78325;P78325-2	P78325;P78325-2;P78325-3	ADAM8_HUMAN	ADAM8	Disintegrin and metalloproteinase domain-containing protein 8	1	ADMCGVLQCK	ADMC(UniMod:4)GVLQC(UniMod:4)K	2	ADMC(UniMod:4)GVLQC(UniMod:4)K2	49002.6	48454.8	59884.9	58108.5	65518	54010.5	49735	39383.6
Q06481;Q06481-3;Q06481-6	Q06481;Q06481-2;Q06481-3;Q06481-4;Q06481-5;Q06481-6	APLP2_HUMAN	APLP2	Amyloid-like protein 2	1	ADMDQFTASISETPVDVR	ADMDQFTASISETPVDVR	2	ADMDQFTASISETPVDVR2	2004.55	4568.93	3012.8	0	2733.1	1487.93	2788.18	1804.81
P35580;P35580-3	P35580;P35580-2;P35580-3;P35580-4;P35580-5	MYH10_HUMAN	MYH10	Myosin-10	1	ADMEDLMSSK	ADMEDLMSSK	2	ADMEDLMSSK2	37602.6	49296.9	49606.8	43591.6	24749.8	29865.7	28954.6	29400.7
P35580;P35580-3	P35580;P35580-2;P35580-3;P35580-4;P35580-5	MYH10_HUMAN	MYH10	Myosin-10	1	ADMEDLMSSK	ADMEDLM(UniMod:35)SSK	2	ADMEDLM(UniMod:35)SSK2			2410.23		2679.44	3599.28	3354.78	3181.48
P26639;P26639-2	P26639;P26639-2	SYTC_HUMAN	TARS1	Threonine--tRNA ligase 1, cytoplasmic	1	ADMETLQR	ADMETLQR	2	ADMETLQR2	360523	343843	345155	317532	351166	321841	342683	349628
P26639;P26639-2	P26639;P26639-2	SYTC_HUMAN	TARS1	Threonine--tRNA ligase 1, cytoplasmic	1	ADMETLQR	ADM(UniMod:35)ETLQR	2	ADM(UniMod:35)ETLQR2	7411.12	9415.36	22015.4	13647.5	18733.4	13921.2	13081.4	14558.4
P28838;P28838-2	P28838;P28838-2	AMPL_HUMAN	LAP3	Cytosol aminopeptidase	1	ADMGGAATICSAIVSAAK	ADMGGAATIC(UniMod:4)SAIVSAAK	2	ADMGGAATIC(UniMod:4)SAIVSAAK2	456197	545189	476407	528857	451007	450184	505915	436696
P28838;P28838-2	P28838;P28838-2	AMPL_HUMAN	LAP3	Cytosol aminopeptidase	1	ADMGGAATICSAIVSAAK	ADMGGAATIC(UniMod:4)SAIVSAAK	3	ADMGGAATIC(UniMod:4)SAIVSAAK3	971.697		4874.25	18166.5	2754.24	2052.72	312.335	2444.9
P28838;P28838-2	P28838;P28838-2	AMPL_HUMAN	LAP3	Cytosol aminopeptidase	1	ADMGGAATICSAIVSAAK	ADM(UniMod:35)GGAATIC(UniMod:4)SAIVSAAK	2	ADM(UniMod:35)GGAATIC(UniMod:4)SAIVSAAK2	39713.2	32305.5	35037.2	20348.3	35119.8	30396.5	28582.9	28791.5
Q9NUQ3	Q9NUQ3	TXLNG_HUMAN	TXLNG	Gamma-taxilin	1	ADMLCNSQSNDILQHQGSNCGGTSNK	ADMLC(UniMod:4)NSQSNDILQHQGSNC(UniMod:4)GGTSNK	3	ADMLC(UniMod:4)NSQSNDILQHQGSNC(UniMod:4)GGTSNK3	10779.6		7842.78	1633	7027.77	13067.9	17481.9	24518.8
Q9NQ89	Q9NQ89	CL004_HUMAN	C12orf4	Protein C12orf4	1	ADMLDFCK	ADMLDFC(UniMod:4)K	2	ADMLDFC(UniMod:4)K2	4631.24	609.91	2604.89	2370.52	2627.13	4749.81		4175.5
Q9Y6D9	Q9Y6D9;Q9Y6D9-3;Q9Y6D9-4	MD1L1_HUMAN	MAD1L1	Mitotic spindle assembly checkpoint protein MAD1	1	ADMLEMELK	ADMLEMELK	2	ADMLEMELK2	33542	35478.2	33231.4	20111.4	28096.5	26105.2	30976.6	28183.2
Q76I76	Q76I76	SSH2_HUMAN	SSH2	Protein phosphatase Slingshot homolog 2	1	ADMNVHLLPMEELTSPLK	ADMNVHLLPMEELTSPLK	3	ADMNVHLLPMEELTSPLK3			2673.71		2261.25	2078.97	2055.43
Q86X52	Q86X52	CHSS1_HUMAN	CHSY1	Chondroitin sulfate synthase 1	1	ADMQILPVSGEFSR	ADMQILPVSGEFSR	2	ADMQILPVSGEFSR2	26853	22866.2	26030.9	14966.8	20285.6	26017.6	21862.9	27656.2
Q01543	Q01543	FLI1_HUMAN	FLI1	Friend leukemia integration 1 transcription factor	1	ADMTASGSPDYGQPHK	ADMTASGSPDYGQPHK	2	ADMTASGSPDYGQPHK2	2070.83	845.344	2416.19	2453.51		3650.38	5203.38	4229.29
Q01543	Q01543	FLI1_HUMAN	FLI1	Friend leukemia integration 1 transcription factor	1	ADMTASGSPDYGQPHK	ADMTASGSPDYGQPHK	3	ADMTASGSPDYGQPHK3	6715.8	14336.9	6850.41	8640.37	5874.32	9128.58	11056.6	11407.5
Q01543	Q01543	FLI1_HUMAN	FLI1	Friend leukemia integration 1 transcription factor	1	ADMTASGSPDYGQPHK	ADM(UniMod:35)TASGSPDYGQPHK	2	ADM(UniMod:35)TASGSPDYGQPHK2	2579.94	2828.15	4197.52	923.057	3042.92		5568.98	6798.01
P40939	P40939	ECHA_HUMAN	HADHA	Trifunctional enzyme subunit alpha, mitochondrial	1	ADMVIEAVFEDLSLK	ADMVIEAVFEDLSLK	2	ADMVIEAVFEDLSLK2	63252.6	67833.3	57097.1	64605.4	53720.6	70484.7	64220.8	57238.3
P40939	P40939	ECHA_HUMAN	HADHA	Trifunctional enzyme subunit alpha, mitochondrial	1	ADMVIEAVFEDLSLK	ADMVIEAVFEDLSLK	3	ADMVIEAVFEDLSLK3	25424.4	20517.8	41396.8	39794.8	21130.3	23128.5	10127.5	27645.4
P40939	P40939	ECHA_HUMAN	HADHA	Trifunctional enzyme subunit alpha, mitochondrial	1	ADMVIEAVFEDLSLK	ADM(UniMod:35)VIEAVFEDLSLK	2	ADM(UniMod:35)VIEAVFEDLSLK2	19715	10936.1	14251.9	23178.1	14561.3	15093.4	19490.4	15005.2
P40939	P40939	ECHA_HUMAN	HADHA	Trifunctional enzyme subunit alpha, mitochondrial	1	ADMVIEAVFEDLSLK	ADM(UniMod:35)VIEAVFEDLSLK	3	ADM(UniMod:35)VIEAVFEDLSLK3	3497.62	3321.65	7717.36	6941.26	3024.38	3043.73	3156.15	1908.01
Q9NYU2;Q9NYU2-2	Q9NYU2;Q9NYU2-2	UGGG1_HUMAN	UGGT1	UDP-glucose:glycoprotein glucosyltransferase 1	1	ADMVNEDLLSDGTSENESGFWDSFK	ADMVNEDLLSDGTSENESGFWDSFK	3	ADMVNEDLLSDGTSENESGFWDSFK3	826.837		290.71	839.935	1025.49	886.291		871.551
Q9UEW8;Q9UEW8-2	Q9UEW8;Q9UEW8-2	STK39_HUMAN	STK39	STE20/SPS1-related proline-alanine-rich protein kinase	1	ADMWSFGITAIELATGAAPYHK	ADMWSFGITAIELATGAAPYHK	3	ADMWSFGITAIELATGAAPYHK3	3278.43		4926.71	1873.14	4972.84	4516.93		4057.77
Q9BX70;Q9H0C5	Q9BX70;Q9H0C5;Q9H0C5-2	BTBD1_HUMAN;BTBD2_HUMAN	BTBD1;BTBD2	BTB/POZ domain-containing protein 2	0	ADNAFMLLTQAR	ADNAFMLLTQAR	2	ADNAFMLLTQAR2	40584.1	41622.7	42120.4	54294	46004.2	48728.4	35790.7	33639.4
O75027;O75027-2	O75027;O75027-2;O75027-3	ABCB7_HUMAN	ABCB7	Iron-sulfur clusters transporter ABCB7, mitochondrial	1	ADNDAGNAAIDSLLNYETVK	ADNDAGNAAIDSLLNYETVK	2	ADNDAGNAAIDSLLNYETVK2	5084.56	2734.4	6887.66	888.202	5771.59	9446.58	5619	7213.06
O75027;O75027-2	O75027;O75027-2;O75027-3	ABCB7_HUMAN	ABCB7	Iron-sulfur clusters transporter ABCB7, mitochondrial	1	ADNDAGNAAIDSLLNYETVK	ADNDAGNAAIDSLLNYETVK	3	ADNDAGNAAIDSLLNYETVK3	5767.76		3958.52	6641.02	4017.63	2788.68	2851.16	2103.39
P36871	P36871;P36871-2;P36871-3	PGM1_HUMAN	PGM1	Phosphoglucomutase-1	1	ADNFEYSDPVDGSISR	ADNFEYSDPVDGSISR	2	ADNFEYSDPVDGSISR2	253450	252852	286576	233716	282490	282736	294795	265809
P29144	P29144	TPP2_HUMAN	TPP2	Tripeptidyl-peptidase 2	1	ADNIEVFAQGHGIIQVDK	ADNIEVFAQGHGIIQVDK	2	ADNIEVFAQGHGIIQVDK2	2266.35		2553.51	302.369	1916.59	2401.86	4021.41	3008.13
P29144	P29144	TPP2_HUMAN	TPP2	Tripeptidyl-peptidase 2	1	ADNIEVFAQGHGIIQVDK	ADNIEVFAQGHGIIQVDK	3	ADNIEVFAQGHGIIQVDK3	72635.3	47822.3	70106.8	32502.9	48065.2	47878	42559.6	34973.4
Q17RY0;Q17RY0-2	Q17RY0;Q17RY0-2	CPEB4_HUMAN	CPEB4	Cytoplasmic polyadenylation element-binding protein 4	1	ADNIFPFPDRPR	ADNIFPFPDRPR	2	ADNIFPFPDRPR2	6861.78	6565.35	8423.65	7424.18	9956.73	16245.2	15752.1	23796.8
Q17RY0;Q17RY0-2	Q17RY0;Q17RY0-2	CPEB4_HUMAN	CPEB4	Cytoplasmic polyadenylation element-binding protein 4	1	ADNIFPFPDRPR	ADNIFPFPDRPR	3	ADNIFPFPDRPR3	11637.6	3188.84	12456.6	6892.09	3473.02	9561.41	3401.86	13312
Q7Z333;Q7Z333-3	Q7Z333;Q7Z333-3;Q7Z333-4	SETX_HUMAN	SETX	Probable helicase senataxin	1	ADNTIEGDNNEQNYIK	ADNTIEGDNNEQNYIK	2	ADNTIEGDNNEQNYIK2	208.33		1079.94	994.876	28.8169	605.995	614.923	276.388
P20023;P20023-2;P20023-3;P20023-4	P20023;P20023-2;P20023-3;P20023-4	CR2_HUMAN	CR2	Complement receptor type 2	1	ADNTWDPEIPVCEK	ADNTWDPEIPVC(UniMod:4)EK	2	ADNTWDPEIPVC(UniMod:4)EK2	3520.07	4562.73		2544.41	5787.1	2981.68	2971.4	5108.88
Q8WU10	Q8WU10;Q8WU10-2	PYRD1_HUMAN	PYROXD1	Pyridine nucleotide-disulfide oxidoreductase domain-containing protein 1	1	ADNVGSALGPDWHEGLNLK	ADNVGSALGPDWHEGLNLK	3	ADNVGSALGPDWHEGLNLK3	23494.7	13809.8	27812.1	32592.4	26232.5	26038.9	25872.1	25282.9
Q92621	Q92621	NU205_HUMAN	NUP205	Nuclear pore complex protein Nup205	1	ADNVVNIAR	ADNVVNIAR	2	ADNVVNIAR2	19025.3	18867.5	19209.7	13532.4	14906.9	16866.3	15431.2	10673
P20591	P20591;P20591-2	MX1_HUMAN	MX1	Interferon-induced GTP-binding protein Mx1	1	ADPAAASHPLLLNGDATVAQK	ADPAAASHPLLLNGDATVAQK	2	ADPAAASHPLLLNGDATVAQK2	844.085				1553.86	133.84	725.685	830.784
P20591	P20591;P20591-2	MX1_HUMAN	MX1	Interferon-induced GTP-binding protein Mx1	1	ADPAAASHPLLLNGDATVAQK	ADPAAASHPLLLNGDATVAQK	3	ADPAAASHPLLLNGDATVAQK3	3806.75	1856.1	6338.52	6141.61	7754.81	2639.77	7430.53	15027
Q9HCK8	Q8TD26;Q8TD26-3;Q9HCK8;Q9HCK8-2	CHD8_HUMAN	CHD8	Chromodomain-helicase-DNA-binding protein 8	0	ADPALCFLEK	ADPALC(UniMod:4)FLEK	2	ADPALC(UniMod:4)FLEK2	7833.13	14158.2	6262.38	12960.6	8392.64	11987.9	3083.08	4934.4
Q3L8U1;Q3L8U1-2;Q3L8U1-3;Q9P2D1	Q9P2D1;Q3L8U1;Q3L8U1-2;Q3L8U1-3	CHD7_HUMAN;CHD9_HUMAN	CHD7;CHD9	Chromodomain-helicase-DNA-binding protein 9	0	ADPALCFLER	ADPALC(UniMod:4)FLER	2	ADPALC(UniMod:4)FLER2	13118.4	7324.12	16926.1	18792.2	8886.86	8499.86	9711.87	3464.88
Q8N111	Q8N111	CEND_HUMAN	CEND1	Cell cycle exit and neuronal differentiation protein 1	1	ADPALLNNHSNLK	ADPALLNNHSNLK	2	ADPALLNNHSNLK2	52138.8	57990.3	65563.6	39241.5	69455.8	71681.8	59868.3	37570.4
Q8N111	Q8N111	CEND_HUMAN	CEND1	Cell cycle exit and neuronal differentiation protein 1	1	ADPALLNNHSNLK	ADPALLNNHSNLK	3	ADPALLNNHSNLK3	12146.9	13315.3	9733.86	21261.9	8654.73	11976.7	8012.6	7847.33
Q8N111	Q8N111	CEND_HUMAN	CEND1	Cell cycle exit and neuronal differentiation protein 1	1	ADPALLNNHSNLKPAPTVPSSPDATPEPK	ADPALLNNHSNLKPAPTVPSSPDATPEPK	3	ADPALLNNHSNLKPAPTVPSSPDATPEPK3	956.25		1803.04	1218.77	524.768	2350.42	2418.74	5395.62
Q8N111	Q8N111	CEND_HUMAN	CEND1	Cell cycle exit and neuronal differentiation protein 1	1	ADPALLNNHSNLKPAPTVPSSPDATPEPK	ADPALLNNHSNLKPAPTVPSSPDATPEPK	4	ADPALLNNHSNLKPAPTVPSSPDATPEPK4	7301.96		2052.66	2740.7		5343.76	3743.77	14267
Q96PV6	Q96PV6;Q96PV6-1	LENG8_HUMAN	LENG8	Leukocyte receptor cluster member 8	1	ADPCVAHALALR	ADPC(UniMod:4)VAHALALR	2	ADPC(UniMod:4)VAHALALR2	16323.2	13052.2	25727	5948.28	32300.4	19464.1	25091.3	18757.6
Q96PV6	Q96PV6;Q96PV6-1	LENG8_HUMAN	LENG8	Leukocyte receptor cluster member 8	1	ADPCVAHALALR	ADPC(UniMod:4)VAHALALR	3	ADPC(UniMod:4)VAHALALR3	3971.64		3908.76		4783.13	4560.96	1541.34	882.822
Q9BW85	Q9BW85	YJU2_HUMAN	YJU2	Splicing factor YJU2	1	ADPDCSNGQPQAAPTPGAPQNR	ADPDC(UniMod:4)SNGQPQAAPTPGAPQNR	2	ADPDC(UniMod:4)SNGQPQAAPTPGAPQNR2	2644.08	911.075	6025.09	693.163	6338.63	4042.25	4793.07	5305.2
Q9BW85	Q9BW85	YJU2_HUMAN	YJU2	Splicing factor YJU2	1	ADPDCSNGQPQAAPTPGAPQNR	ADPDC(UniMod:4)SNGQPQAAPTPGAPQNR	3	ADPDC(UniMod:4)SNGQPQAAPTPGAPQNR3	8178.82	4465.67	15639.7	12548.6	8885.35	6435.54	11210.9	11495.4
Q9NX24	Q9NX24	NHP2_HUMAN	NHP2	H/ACA ribonucleoprotein complex subunit 2	1	ADPDGPEAQAEACSGER	ADPDGPEAQAEAC(UniMod:4)SGER	2	ADPDGPEAQAEAC(UniMod:4)SGER2	126331	145465	110273	97302.1	176262	203123	209137	137216
Q9NR33	Q9NR33	DPOE4_HUMAN	POLE4	DNA polymerase epsilon subunit 4	1	ADPDVTLAGQEAIFILAR	ADPDVTLAGQEAIFILAR	2	ADPDVTLAGQEAIFILAR2	60046.8	23531.4	54445.2	21024.1	51009.9	47916.9	53349.4	67068.7
Q9NR33	Q9NR33	DPOE4_HUMAN	POLE4	DNA polymerase epsilon subunit 4	1	ADPDVTLAGQEAIFILAR	ADPDVTLAGQEAIFILAR	3	ADPDVTLAGQEAIFILAR3	11740.4	10758.6	15055	19236.5	12304.9	7890.54	12446.9	10033.4
Q9UBT2	Q9UBT2;Q9UBT2-2	SAE2_HUMAN	UBA2	SUMO-activating enzyme subunit 2	1	ADPEAAWEPTEAEAR	ADPEAAWEPTEAEAR	2	ADPEAAWEPTEAEAR2	380381	295755	367551	242467	378872	409359	353638	370991
Q9NVM9	Q9NVM9;Q9NVM9-2	INT13_HUMAN	INTS13	Integrator complex subunit 13	1	ADPECCSILHGLVAAVETLCK	ADPEC(UniMod:4)C(UniMod:4)SILHGLVAAVETLC(UniMod:4)K	2	ADPEC(UniMod:4)C(UniMod:4)SILHGLVAAVETLC(UniMod:4)K2			1898.06		1566.49	2070.79	414.404	1760.9
Q9NVM9	Q9NVM9;Q9NVM9-2	INT13_HUMAN	INTS13	Integrator complex subunit 13	1	ADPECCSILHGLVAAVETLCK	ADPEC(UniMod:4)C(UniMod:4)SILHGLVAAVETLC(UniMod:4)K	3	ADPEC(UniMod:4)C(UniMod:4)SILHGLVAAVETLC(UniMod:4)K3	11411.2		13232.9		11429	14700.9	15638.9	17109.8
Q9Y4B6	Q9Y4B6;Q9Y4B6-2;Q9Y4B6-3	DCAF1_HUMAN	DCAF1	DDB1- and CUL4-associated factor 1	1	ADPECMLGHLLR	ADPEC(UniMod:4)MLGHLLR	2	ADPEC(UniMod:4)MLGHLLR2	19099.8	6654.64	25762.1	14600.9	29857.5	23236.4	25963.3	20881.8
Q9Y4B6	Q9Y4B6;Q9Y4B6-2;Q9Y4B6-3	DCAF1_HUMAN	DCAF1	DDB1- and CUL4-associated factor 1	1	ADPECMLGHLLR	ADPEC(UniMod:4)MLGHLLR	3	ADPEC(UniMod:4)MLGHLLR3	18812.3	11217.5	13896.4	5523.26	12836.3	14428.5	11102.6	12529.1
O14773	O14773	TPP1_HUMAN	TPP1	Tripeptidyl-peptidase 1	1	ADPEEELSLTFALR	ADPEEELSLTFALR	2	ADPEEELSLTFALR2	4969.6	910.009	6135.3	4361.24	5970.38	5707.47	6578.35	10724.6
Q9Y6E0;Q9Y6E0-2	Q9Y6E0;Q9Y6E0-2	STK24_HUMAN	STK24	Serine/threonine-protein kinase 24	1	ADPEELFTK	ADPEELFTK	2	ADPEELFTK2	247009	285584	125216	260726	280758	262876	276194	291401
Q99733;Q99733-2	Q99733;Q99733-2	NP1L4_HUMAN	NAP1L4	Nucleosome assembly protein 1-like 4	1	ADPFSFEGPEIVDCDGCTIDWK	ADPFSFEGPEIVDC(UniMod:4)DGC(UniMod:4)TIDWK	3	ADPFSFEGPEIVDC(UniMod:4)DGC(UniMod:4)TIDWK3	12429	3906.48	14624.4	14403.3	13701.4	8619.31	11496.3	5824.18
Q99733;Q99733-2	Q99733;Q99733-2	NP1L4_HUMAN	NAP1L4	Nucleosome assembly protein 1-like 4	1	ADPFSFEGPEIVDCDGCTIDWKK	ADPFSFEGPEIVDC(UniMod:4)DGC(UniMod:4)TIDWKK	3	ADPFSFEGPEIVDC(UniMod:4)DGC(UniMod:4)TIDWKK3	4771.35		8200.32		1605.55	6959.79	4099.9	6177.84
Q8WVB6	Q8WVB6;Q8WVB6-2;Q8WVB6-3	CTF18_HUMAN	CHTF18	Chromosome transmission fidelity protein 18 homolog	1	ADPGVLAALCEK	ADPGVLAALC(UniMod:4)EK	2	ADPGVLAALC(UniMod:4)EK2	13259.1	14131.1	16730.8	13245.3	12438.8	16680.3	8526.07	15145.7
P13612	P13612	ITA4_HUMAN	ITGA4	Integrin alpha-4	1	ADPHCLNFLCNFGK	ADPHC(UniMod:4)LNFLC(UniMod:4)NFGK	2	ADPHC(UniMod:4)LNFLC(UniMod:4)NFGK2	22141.9	13082.4	23129.4	14570.1	31558	22623.9	31131.9	28983.2
P13612	P13612	ITA4_HUMAN	ITGA4	Integrin alpha-4	1	ADPHCLNFLCNFGK	ADPHC(UniMod:4)LNFLC(UniMod:4)NFGK	3	ADPHC(UniMod:4)LNFLC(UniMod:4)NFGK3	63978.6	45794.6	58816.7	83365	50958.1	70600.6	77449.9	55157.5
Q96KP1	Q96KP1	EXOC2_HUMAN	EXOC2	Exocyst complex component 2	1	ADPIVGSLEPGIYAGYFDWK	ADPIVGSLEPGIYAGYFDWK	2	ADPIVGSLEPGIYAGYFDWK2	1490.31		3474.27		4540.14	4818.97	3766.41	4202.62
Q9NX47	Q9NX47	MARH5_HUMAN	MARCHF5	E3 ubiquitin-protein ligase MARCHF5	1	ADPLFLLIGLPTIPVMLILGK	ADPLFLLIGLPTIPVMLILGK	2	ADPLFLLIGLPTIPVMLILGK2		404.667				881.809	210.427	781.971
Q8WVB6	Q8WVB6;Q8WVB6-2	CTF18_HUMAN	CHTF18	Chromosome transmission fidelity protein 18 homolog	1	ADPMAPGVQGSLLHVPWR	ADPMAPGVQGSLLHVPWR	2	ADPMAPGVQGSLLHVPWR2	1416.06	662.322	800.132	99.3249	2108.97	1882.31	1488.37	2503.54
Q8WVB6	Q8WVB6;Q8WVB6-2	CTF18_HUMAN	CHTF18	Chromosome transmission fidelity protein 18 homolog	1	ADPMAPGVQGSLLHVPWR	ADPMAPGVQGSLLHVPWR	3	ADPMAPGVQGSLLHVPWR3	21145	23011.8	10995.3	13208.6	22574.6	20557.1	22166.6	23596.3
Q7Z2K8;Q7Z2K8-2	Q7Z2K8;Q7Z2K8-2	GRIN1_HUMAN	GPRIN1	G protein-regulated inducer of neurite outgrowth 1	1	ADPMPLESMDSASTGK	ADPMPLESMDSASTGK	2	ADPMPLESMDSASTGK2	1536.14	8696.94	7637.66	6197.31	6832.1	10502.4		13404.4
P46199	P46199	IF2M_HUMAN	MTIF2	Translation initiation factor IF-2, mitochondrial	1	ADPNGPVEGTVIESFTDK	ADPNGPVEGTVIESFTDK	2	ADPNGPVEGTVIESFTDK2	39732	25155.9	31285.3	32729.9	32233.1	28426.9	31879.4	39410.6
Q92696	Q92696	PGTA_HUMAN	RABGGTA	Geranylgeranyl transferase type-2 subunit alpha	1	ADPQDALR	ADPQDALR	2	ADPQDALR2	5324.94	14169.9			18419.5	13136	8513.17	8901.88
P54920	P54920	SNAA_HUMAN	NAPA	Alpha-soluble NSF attachment protein	1	ADPQEAINCLMR	ADPQEAINC(UniMod:4)LMR	2	ADPQEAINC(UniMod:4)LMR2	141104	137648	148304	122846	144922	155199	146298	98894.1
P54920	P54920	SNAA_HUMAN	NAPA	Alpha-soluble NSF attachment protein	1	ADPQEAINCLMR	ADPQEAINC(UniMod:4)LM(UniMod:35)R	2	ADPQEAINC(UniMod:4)LM(UniMod:35)R2	10044.9		6695.83	11539.6		4160.78	2809.08	2781.91
Q86SR1	Q86SR1;Q86SR1-2;Q86SR1-3;Q49A17;Q49A17-2	GLT10_HUMAN	GALNT10	Polypeptide N-acetylgalactosaminyltransferase 10	0	ADPSDPFESPVMAGGLFAVDR	ADPSDPFESPVMAGGLFAVDR	2	ADPSDPFESPVMAGGLFAVDR2	3295.47	2051.38	2999.97			1292.62	1710.96	2287.28
Q15418-2	Q15418;Q15418-2;Q15418-4	KS6A1_HUMAN	RPS6KA1	Isoform 2 of Ribosomal protein S6 kinase alpha-1	1	ADPSHFELLK	ADPSHFELLK	2	ADPSHFELLK2	9673.48	15543.7	7838.58	6862.51	11920.7	14566.9	11927.6	11690.4
Q567U6	Q567U6	CCD93_HUMAN	CCDC93	Coiled-coil domain-containing protein 93	1	ADPSILQNLR	ADPSILQNLR	2	ADPSILQNLR2	43650.9	46438.9	50118.4	33469	50729.2	53520.8	50794.8	18592.1
Q6Y7W6;Q6Y7W6-4;Q6Y7W6-5	Q6Y7W6;Q6Y7W6-3;Q6Y7W6-4;Q6Y7W6-5	GGYF2_HUMAN	GIGYF2	GRB10-interacting GYF protein 2	1	ADPSLLGFSVNASSER	ADPSLLGFSVNASSER	2	ADPSLLGFSVNASSER2	84012.7	90377.6	90283.3	57403	87839.2	86607.5	91764.9	104488
Q9UNF0;Q9UNF0-2	Q9UNF0;Q9UNF0-2	PACN2_HUMAN	PACSIN2	Protein kinase C and casein kinase substrate in neurons protein 2	1	ADPSLNPEQLK	ADPSLNPEQLK	2	ADPSLNPEQLK2	88032.1	68795.1	78210.2	63859.9	80208	70387.6	82684.2	81914.7
P26572	P26572	MGAT1_HUMAN	MGAT1	Alpha-1,3-mannosyl-glycoprotein 2-beta-N-acetylglucosaminyltransferase	1	ADPSLWCVSAWNDNGK	ADPSLWC(UniMod:4)VSAWNDNGK	2	ADPSLWC(UniMod:4)VSAWNDNGK2	55804.4	53474.5	61245.3	60934.8	66252.3	67831.5	74140.3	73762.9
P51812	P51812;Q15349;Q15349-2;Q15349-3	KS6A3_HUMAN	RPS6KA3	Ribosomal protein S6 kinase alpha-3	0	ADPSQFELLK	ADPSQFELLK	2	ADPSQFELLK2	64242	43152.9	37425	63832.5	52150.7	70316.6	69359.8	37648.4
Q16254	Q16254	E2F4_HUMAN	E2F4	Transcription factor E2F4	1	ADPTGVLELPK	ADPTGVLELPK	2	ADPTGVLELPK2	16661.6	26105.6	24820.1	26745.1	27864.9	16455.9	21966.3	23523.5
Q15014	Q15014	MO4L2_HUMAN	MORF4L2	Mortality factor 4-like protein 2	1	ADPTVESEEAFK	ADPTVESEEAFK	2	ADPTVESEEAFK2	21317.9	13304.2	18990.7	7181.59	17187.6	18313.2	13236.2	13079.7
P31146	P31146	COR1A_HUMAN	CORO1A	Coronin-1A	1	ADQCYEDVR	ADQC(UniMod:4)YEDVR	2	ADQC(UniMod:4)YEDVR2	1011460	1663880	1033940	1364620	1015480	1013840	1105270	1076200
Q14683	Q14683	SMC1A_HUMAN	SMC1A	Structural maintenance of chromosomes protein 1A	1	ADQDRLDLEER	ADQDRLDLEER	2	ADQDRLDLEER2	13748	5269.67	10531.2	1373.81	20773.8	22423.6	18608.8	4868.1
Q14683	Q14683	SMC1A_HUMAN	SMC1A	Structural maintenance of chromosomes protein 1A	1	ADQDRLDLEER	ADQDRLDLEER	3	ADQDRLDLEER3	20002.6	25258.9	17716.2	18474.7	22714.5	25165.5	21062.1	4419.75
Q9UHB6-4	Q9UHB6;Q9UHB6-4	LIMA1_HUMAN	LIMA1	Isoform 4 of LIM domain and actin-binding protein 1	1	ADQEEQIHPR	ADQEEQIHPR	2	ADQEEQIHPR2	348.557		567.553		921.483	904.527	1016.49	942.785
Q9HAV0	Q9HAV0	GBB4_HUMAN	GNB4	Guanine nucleotide-binding protein subunit beta-4	1	ADQELLLYSHDNIICGITSVAFSK	ADQELLLYSHDNIIC(UniMod:4)GITSVAFSK	3	ADQELLLYSHDNIIC(UniMod:4)GITSVAFSK3	2504.16		1982.58		1806.49	2697.27	3073.18	2198.97
P62879	P62879;P62879-2	GBB2_HUMAN	GNB2	Guanine nucleotide-binding protein G(I)/G(S)/G(T) subunit beta-2	1	ADQELLMYSHDNIICGITSVAFSR	ADQELLMYSHDNIIC(UniMod:4)GITSVAFSR	3	ADQELLMYSHDNIIC(UniMod:4)GITSVAFSR3	68480.2	66405.5	61196.5	83729	63691.2	52663.7	68185	43535.1
P62873	P62873;P62873-2	GBB1_HUMAN	GNB1	Guanine nucleotide-binding protein G(I)/G(S)/G(T) subunit beta-1	1	ADQELMTYSHDNIICGITSVSFSK	ADQELMTYSHDNIIC(UniMod:4)GITSVSFSK	3	ADQELMTYSHDNIIC(UniMod:4)GITSVSFSK3	315783	278322	293007	250669	316249	293735	315016	306525
P62873	P62873;P62873-2	GBB1_HUMAN	GNB1	Guanine nucleotide-binding protein G(I)/G(S)/G(T) subunit beta-1	1	ADQELMTYSHDNIICGITSVSFSK	ADQELM(UniMod:35)TYSHDNIIC(UniMod:4)GITSVSFSK	3	ADQELM(UniMod:35)TYSHDNIIC(UniMod:4)GITSVSFSK3	34923.4	12141.8	23016.3	14226.2	33229	31480.2	33699.3	34391.1
P52434	P52434;P52434-3;P52434-4	RPAB3_HUMAN	POLR2H	DNA-directed RNA polymerases I, II, and III subunit RPABC3	1	ADQFEYVMYGK	ADQFEYVMYGK	2	ADQFEYVMYGK2	176168	174973	175947	151322	105148	96171.1	121396	86044.5
P52434	P52434;P52434-3;P52434-4	RPAB3_HUMAN	POLR2H	DNA-directed RNA polymerases I, II, and III subunit RPABC3	1	ADQFEYVMYGK	ADQFEYVM(UniMod:35)YGK	2	ADQFEYVM(UniMod:35)YGK2	17157.3	13448.8	14896	15028.4	15122.1	15424.3	19255.3	11516.7
Q9HC35	Q9HC35;Q9HC35-2	EMAL4_HUMAN	EML4	Echinoderm microtubule-associated protein-like 4	1	ADQFLVGTSR	ADQFLVGTSR	2	ADQFLVGTSR2	175899	186605	162468	168693	184514	168165	191360	171828
Q9H4M9;Q9NZN3	Q9H4M9;Q9NZN3	EHD1_HUMAN;EHD3_HUMAN	EHD1;EHD3	EH domain-containing protein 1	0	ADQIETQQLMR	ADQIETQQLMR	2	ADQIETQQLMR2	89291	81262.3	119316	107692	86507.5	90957.3	89698.5	80852.4
Q9H4M9;Q9NZN3	Q9H4M9;Q9NZN3	EHD1_HUMAN;EHD3_HUMAN	EHD1;EHD3	EH domain-containing protein 1	0	ADQIETQQLMR	ADQIETQQLM(UniMod:35)R	2	ADQIETQQLM(UniMod:35)R2	13803.6	8488.04	9070.04	12299	17637.3	10613.7	13968.8	11501.2
Q8NI27	Q8NI27	THOC2_HUMAN	THOC2	THO complex subunit 2	1	ADQLDYENFR	ADQLDYENFR	2	ADQLDYENFR2	56990.1	74766.9	48690.6	57050.4	57902.4	53752.4	48616.4	9695.83
Q6KC79	Q6KC79;Q6KC79-2	NIPBL_HUMAN	NIPBL	Nipped-B-like protein	1	ADQQLVEIDKK	ADQQLVEIDKK	2	ADQQLVEIDKK2	955.017	905.683	1157.91	1094.2	1206.85	1401.94	808.868	1146.61
Q00534	Q00534	CDK6_HUMAN	CDK6	Cyclin-dependent kinase 6	1	ADQQYECVAEIGEGAYGK	ADQQYEC(UniMod:4)VAEIGEGAYGK	2	ADQQYEC(UniMod:4)VAEIGEGAYGK2	65869.9	24934.3	56435.5	40122.9	64280.9	69045.1	52456.1	78332.7
Q16594;Q9HBM6	Q9HBM6;Q16594	TAF9B_HUMAN;TAF9_HUMAN	TAF9;TAF9B	Transcription initiation factor TFIID subunit 9	0	ADQSFTSPPPR	ADQSFTSPPPR	2	ADQSFTSPPPR2	10344.1	15481.2	14964.8	8959.92	7277.62	7729.88	3444.7	11430.5
Q9H223	Q9H223	EHD4_HUMAN	EHD4	EH domain-containing protein 4	1	ADQVDTQQLMR	ADQVDTQQLMR	2	ADQVDTQQLMR2	54501.4	58391.8	64854.1	75621.9	60620.8	68625.4	50124.7	49937.4
Q9H223	Q9H223	EHD4_HUMAN	EHD4	EH domain-containing protein 4	1	ADQVDTQQLMR	ADQVDTQQLM(UniMod:35)R	2	ADQVDTQQLM(UniMod:35)R2	3433.42	435.776	3908.41	5970.72	2379.42	7700.92	9411.38	9200
P62263	P62263	RS14_HUMAN	RPS14	40S ribosomal protein S14	1	ADRDESSPYAAMLAAQDVAQR	ADRDESSPYAAMLAAQDVAQR	2	ADRDESSPYAAMLAAQDVAQR2	11881.7		9967		12858.3	11628.4	7193.42	2549.73
P62263	P62263	RS14_HUMAN	RPS14	40S ribosomal protein S14	1	ADRDESSPYAAMLAAQDVAQR	ADRDESSPYAAMLAAQDVAQR	3	ADRDESSPYAAMLAAQDVAQR3	1053680	869221	1118460	1198890	1098690	1090650	1103990	495835
P62263	P62263	RS14_HUMAN	RPS14	40S ribosomal protein S14	1	ADRDESSPYAAMLAAQDVAQR	ADRDESSPYAAMLAAQDVAQR	4	ADRDESSPYAAMLAAQDVAQR4	2776.04		3423.61		4556.37	3172.37	1267.53
P62263	P62263	RS14_HUMAN	RPS14	40S ribosomal protein S14	1	ADRDESSPYAAMLAAQDVAQR	ADRDESSPYAAM(UniMod:35)LAAQDVAQR	3	ADRDESSPYAAM(UniMod:35)LAAQDVAQR3	7541.46	14013.1	8440.66	7539.64	10348.5	12515.5	7804.94	4916.43
O60841	O60841	IF2P_HUMAN	EIF5B	Eukaryotic translation initiation factor 5B	1	ADRETVAVKPTENNEEEFTSK	ADRETVAVKPTENNEEEFTSK	3	ADRETVAVKPTENNEEEFTSK3	833.802	2505.08	6174.86	430.524	3873.49	4529.74	3056.16	3541.12
Q96T58	Q96T58	MINT_HUMAN	SPEN	Msx2-interacting protein	1	ADRPSLEKPEPIHLSVSTPVTQGGTVK	ADRPSLEKPEPIHLSVSTPVTQGGTVK	4	ADRPSLEKPEPIHLSVSTPVTQGGTVK4	901.811		4661.6		6295.87	2453.39	5192.73	4660.57
Q8NE62	Q8NE62	CHDH_HUMAN	CHDH	Choline dehydrogenase, mitochondrial	1	ADSAYHPSCTCK	ADSAYHPSC(UniMod:4)TC(UniMod:4)K	2	ADSAYHPSC(UniMod:4)TC(UniMod:4)K2	909.207		860.304	2331.44	2262.58	1132.91	2400.58	916.151
Q2M3G4	Q2M3G4;Q2M3G4-2	SHRM1_HUMAN	SHROOM1	Protein Shroom1	1	ADSAYSSFSAASGGPEPR	ADSAYSSFSAASGGPEPR	2	ADSAYSSFSAASGGPEPR2	1616.54		1631.69			1316.31	1124.43	1888.16
Q7Z4V5;Q7Z4V5-4	Q7Z4V5;Q7Z4V5-2;Q7Z4V5-3;Q7Z4V5-4	HDGR2_HUMAN	HDGFL2	Hepatoma-derived growth factor-related protein 2	1	ADSDGAKPEPVAMAR	ADSDGAKPEPVAMAR	3	ADSDGAKPEPVAMAR3	4946.65	4474.77	5264.79	7244.69	4592.73	5273.36	6726.1	6413.51
Q709C8;Q709C8-3	Q709C8;Q709C8-2;Q709C8-3;Q709C8-4	VP13C_HUMAN	VPS13C	Vacuolar protein sorting-associated protein 13C	1	ADSDGPEFK	ADSDGPEFK	2	ADSDGPEFK2	12496.5	6897.4	7258.23	7919.15	10404.7	10337.2	2527.96	2986.18
Q5T1V6	Q5T1V6;Q5T1V6-2	DDX59_HUMAN	DDX59	Probable ATP-dependent RNA helicase DDX59	1	ADSEPESPLNASYVYK	ADSEPESPLNASYVYK	2	ADSEPESPLNASYVYK2	9660.58	13682.1	16546.9	19292.6	19024.7	14181.7	24925.2	22420.1
O15027;O15027-5	O15027;O15027-2;O15027-3;O15027-4;O15027-5	SC16A_HUMAN	SEC16A	Protein transport protein Sec16A	1	ADSGPTQPPLSLSPAPETK	ADSGPTQPPLSLSPAPETK	2	ADSGPTQPPLSLSPAPETK2	44118.7	13108.9	44104.8	15600.5	52033	55535.3	57777.4	70363.4
Q9HC35	Q9HC35;Q9HC35-2	EMAL4_HUMAN	EML4	Echinoderm microtubule-associated protein-like 4	1	ADSGVHLCIIDDSNEHMLTVWDWQK	ADSGVHLC(UniMod:4)IIDDSNEHMLTVWDWQK	4	ADSGVHLC(UniMod:4)IIDDSNEHMLTVWDWQK4	7396.79		10395.2		10318.3	10447.9	9915.26	12508.5
Q5SNT2	Q5SNT2	TM201_HUMAN	TMEM201	Transmembrane protein 201	1	ADSGYLFSGSRPPSQVSR	ADSGYLFSGSRPPSQVSR	3	ADSGYLFSGSRPPSQVSR3	2465.54		2126.55		4200.63	2926.91	5296.21	3364.3
Q8IXH7;Q8IXH7-4	Q8IXH7;Q8IXH7-3;Q8IXH7-4	NELFD_HUMAN	NELFCD	Negative elongation factor C/D	1	ADSIFTEEGETPAWLEQMIAHTTWR	ADSIFTEEGETPAWLEQMIAHTTWR	3	ADSIFTEEGETPAWLEQMIAHTTWR3			1622.19			307.557
Q86UU0;Q86UU0-2;Q86UU0-4	Q86UU0;Q86UU0-2;Q86UU0-3;Q86UU0-4	BCL9L_HUMAN	BCL9L	B-cell CLL/lymphoma 9-like protein	1	ADSILAYHQQNVPR	ADSILAYHQQNVPR	3	ADSILAYHQQNVPR3	4148.65	3193.2	145.473		4316.41	5662.75	2882.52	1656.96
Q9NXE4-2	Q9NXE4;Q9NXE4-2;Q9NXE4-4;Q9NXE4-6;Q9NXE4-8	NSMA3_HUMAN	SMPD4	Isoform 2 of Sphingomyelin phosphodiesterase 4	1	ADSINKPFAQQCQDLVK	ADSINKPFAQQC(UniMod:4)QDLVK	3	ADSINKPFAQQC(UniMod:4)QDLVK3	4081.45	3731.97	4468.86		4493.35	4375.08	9435.36	9502.49
Q14151;Q15424;Q15424-3;Q15424-4	Q14151;Q15424;Q15424-2;Q15424-3;Q15424-4	SAFB1_HUMAN;SAFB2_HUMAN	SAFB;SAFB2	Scaffold attachment factor B2	0	ADSLLAVVK	ADSLLAVVK	2	ADSLLAVVK2	383142	413256	359440	432913	329008	317711	369220	410101
Q9BQL6	Q9BQL6;Q9BQL6-2;Q9BQL6-4	FERM1_HUMAN	FERMT1	Fermitin family homolog 1	1	ADSLLEDITDIPK	ADSLLEDITDIPK	2	ADSLLEDITDIPK2	17170.9	13587.2	10148.7	19267.5	20665.1	16694.6	18943.7	13257.3
Q8N1G2	Q8N1G2	CMTR1_HUMAN	CMTR1	Cap-specific mRNA (nucleoside-2'-O-)-methyltransferase 1	1	ADSLVEGTSSR	ADSLVEGTSSR	2	ADSLVEGTSSR2	56081.5	58343.6	56549.2	39353.6	54262.8	45475.1	58269.3	38866
Q9H4E7	Q9H4E7	DEFI6_HUMAN	DEF6	Differentially expressed in FDCP 6 homolog	1	ADSNGNSMLSNQDAFR	ADSNGNSMLSNQDAFR	2	ADSNGNSMLSNQDAFR2	16555	11172.1	26823.6	12509.2	26647	28717.6	10723.9	17498.5
Q6MZP7	Q6MZP7;Q6MZP7-2;Q6MZP7-5	LIN54_HUMAN	LIN54	Protein lin-54 homolog	1	ADSNTTVKPAFPSGLQK	ADSNTTVKPAFPSGLQK	3	ADSNTTVKPAFPSGLQK3								2279.66
Q08AM6	Q08AM6;Q08AM6-2	VAC14_HUMAN	VAC14	Protein VAC14 homolog	1	ADSPSIDYAELLQHFEK	ADSPSIDYAELLQHFEK	2	ADSPSIDYAELLQHFEK2	8176.45	2296.34	11061.8	1486.33	12644	11719.1	15496.1	13955.5
Q08AM6	Q08AM6;Q08AM6-2	VAC14_HUMAN	VAC14	Protein VAC14 homolog	1	ADSPSIDYAELLQHFEK	ADSPSIDYAELLQHFEK	3	ADSPSIDYAELLQHFEK3	31658.5	17967.5	30587	22672.5	30480.1	28181.2	24159.4	21392.3
Q66K14;Q66K14-2	Q66K14;Q66K14-2	TBC9B_HUMAN	TBC1D9B	TBC1 domain family member 9B	1	ADSSSVLPSPLSISTK	ADSSSVLPSPLSISTK	2	ADSSSVLPSPLSISTK2	22947.6	24232.1	29420.6	26370.8	28506.7	29580.2	32053.2	19318.8
Q15004	Q15004;Q15004-2	PAF15_HUMAN	PCLAF	PCNA-associated factor	1	ADSVPGTYR	ADSVPGTYR	2	ADSVPGTYR2	66428.4	102993	61013.4	94161.9	67102.8	64721.2	70893.3	90810.5
Q92900	Q92900;Q92900-2	RENT1_HUMAN	UPF1	Regulator of nonsense transcripts 1	1	ADSVVVLLCR	ADSVVVLLC(UniMod:4)R	2	ADSVVVLLC(UniMod:4)R2	225003	173168	216633	242491	212079	208679	226868	227126
Q9ULE6	Q9ULE6	PALD_HUMAN	PALD1	Paladin	1	ADSWQRPFSTWMQEVASK	ADSWQRPFSTWMQEVASK	3	ADSWQRPFSTWMQEVASK3	12711.6	11270.7	18584.6	1746.11	17019.9	16488	13051	13732.9
Q8N163	Q8N163	CCAR2_HUMAN	CCAR2	Cell cycle and apoptosis regulator protein 2	1	ADSWVEK	ADSWVEK	2	ADSWVEK2	9555.52	3261.31	13996.5	8180.69	13012.6	9852.1	10179.9	3892.12
O95376	O95376	ARI2_HUMAN	ARIH2	E3 ubiquitin-protein ligase ARIH2	1	ADSYDRGDLENQMHIAEQR	ADSYDRGDLENQMHIAEQR	3	ADSYDRGDLENQMHIAEQR3	2386.02	432.875	2519.81	2881.05	1690.69	4177.67	9295.09	5153.56
O95376	O95376	ARI2_HUMAN	ARIH2	E3 ubiquitin-protein ligase ARIH2	1	ADSYDRGDLENQMHIAEQR	ADSYDRGDLENQMHIAEQR	4	ADSYDRGDLENQMHIAEQR4	5110.99	865.523	3768.57		3313.46		2652.45	4255.32
Q9UKM7	Q9UKM7	MA1B1_HUMAN	MAN1B1	Endoplasmic reticulum mannosyl-oligosaccharide 1,2-alpha-mannosidase	1	ADSYYEYLLK	ADSYYEYLLK	2	ADSYYEYLLK2	26562.7	17660	17329	19143.9	26268.7	19265.7	28237.7	23513.5
O00522	O00522;O00522-2;O00522-3	KRIT1_HUMAN	KRIT1	Krev interaction trapped protein 1	1	ADTCIYNPLFGSDLQYTNR	ADTC(UniMod:4)IYNPLFGSDLQYTNR	2	ADTC(UniMod:4)IYNPLFGSDLQYTNR2	3833.51		4241.24	483.827	6191.28	6381.17	5813.12	6765.21
Q9UNY4	Q9UNY4;Q9UNY4-2	TTF2_HUMAN	TTF2	Transcription termination factor 2	1	ADTCSFVR	ADTC(UniMod:4)SFVR	2	ADTC(UniMod:4)SFVR2	5888.67		4999.58	6810.06	3187.09	5731.16	5086.83	3968.02
P08582	P08582	TRFM_HUMAN	MELTF	Melanotransferrin	1	ADTDGGLIFR	ADTDGGLIFR	2	ADTDGGLIFR2	15398	10679.8	23822.7	47665.1	23284.6	31789	35602.9	21223.7
Q9UKM7	Q9UKM7	MA1B1_HUMAN	MAN1B1	Endoplasmic reticulum mannosyl-oligosaccharide 1,2-alpha-mannosidase	1	ADTDPENLPEISSQK	ADTDPENLPEISSQK	2	ADTDPENLPEISSQK2	3647.73	1718.27	5077.97	5003.13	2760.07	6447.4	6970.09	3329.92
P46013;P46013-2	P46013;P46013-2	KI67_HUMAN	MKI67	Proliferation marker protein Ki-67	1	ADTEEEFLAFR	ADTEEEFLAFR	2	ADTEEEFLAFR2	3344.83	3241.55	8204.3	6481.95	9210.85	6573.15	13032.9	6381.26
Q8IV48	Q8IV48	ERI1_HUMAN	ERI1	3'-5' exoribonuclease 1	1	ADTFPQVLK	ADTFPQVLK	2	ADTFPQVLK2	52360	81386.6	56482.1	94985.2	70341.7	64851.7	49292.8	46516.9
Q08999	Q08999	RBL2_HUMAN	RBL2	Retinoblastoma-like protein 2	1	ADTGGLGRSITSPTTLYDR	ADTGGLGRSITSPTTLYDR	2	ADTGGLGRSITSPTTLYDR2	5914.89			3772.06			2261.73	5265.13
P49959;P49959-3	P49959;P49959-3	MRE11_HUMAN	MRE11	Double-strand break repair protein MRE11	1	ADTGLETSTR	ADTGLETSTR	2	ADTGLETSTR2	67148.2	31803	58029.8	30338.1	58610.7	63581.8	49912.8	32313.7
Q13107;Q13107-2	Q13107;Q13107-2;Q13107-3	UBP4_HUMAN	USP4	Ubiquitin carboxyl-terminal hydrolase 4	1	ADTIATIEK	ADTIATIEK	2	ADTIATIEK2	10988.1	10531.1	6373.95	11381.5	12696.7	7428.98	7771.01	3031.78
Q9Y4E8	Q9Y4E8;Q9Y4E8-2;Q9Y4E8-3;Q9Y4E8-4	UBP15_HUMAN	USP15	Ubiquitin carboxyl-terminal hydrolase 15	1	ADTIDTIEK	ADTIDTIEK	2	ADTIDTIEK2	50132.1	66305.6	48099.4	59193.4	36970.1	38662.1	42578	26811.9
Q9NRC8	Q9NRC8;Q9NRC8-3	SIR7_HUMAN	SIRT7	NAD-dependent protein deacetylase sirtuin-7	1	ADTILCLGSSLK	ADTILC(UniMod:4)LGSSLK	2	ADTILC(UniMod:4)LGSSLK2		3850.93	5092.86		7471.76	9283.07		2625.03
Q9UJC3;Q9UJC3-2	Q9UJC3;Q9UJC3-2	HOOK1_HUMAN	HOOK1	Protein Hook homolog 1	1	ADTLAFEMK	ADTLAFEMK	2	ADTLAFEMK2	6790.21		5651.24		11881	6405.41	7905.23
P43686	P43686;P43686-2	PRS6B_HUMAN	PSMC4	26S proteasome regulatory subunit 6B	1	ADTLDPALLR	ADTLDPALLR	2	ADTLDPALLR2	22859.3	75874.8	50599.5	38925.1	45405.4	33486	36646.5	32571.2
P43686	P43686;P43686-2	PRS6B_HUMAN	PSMC4	26S proteasome regulatory subunit 6B	1	ADTLDPALLRPGR	ADTLDPALLRPGR	2	ADTLDPALLRPGR2	350205	257223	382797	230921	481473	482619	503432	612093
P43686	P43686;P43686-2	PRS6B_HUMAN	PSMC4	26S proteasome regulatory subunit 6B	1	ADTLDPALLRPGR	ADTLDPALLRPGR	3	ADTLDPALLRPGR3	672855	683679	605379	628723	568984	551989	555639	631976
P02538;P04259	P04259;P48668;P02538	K2C6A_HUMAN;K2C6B_HUMAN	KRT6A;KRT6B	Keratin, type II cytoskeletal 6A	0	ADTLTDEINFLR	ADTLTDEINFLR	2	ADTLTDEINFLR2	9592.22		7957.88	7453.93		4099.37	27397.9	4627.52
Q9UHD8	Q9UHD8;Q9UHD8-2;Q9UHD8-3;Q9UHD8-4;Q9UHD8-5;Q9UHD8-7;Q9UHD8-8;Q9UHD8-9	SEPT9_HUMAN	SEPTIN9	Septin-9	1	ADTLTLEER	ADTLTLEER	2	ADTLTLEER2	282788	290372	254588	288715	271500	274274	274499	272432
Q16181	Q16181;Q16181-2	SEPT7_HUMAN	SEPTIN7	Septin-7	1	ADTLTPEECQQFK	ADTLTPEEC(UniMod:4)QQFK	2	ADTLTPEEC(UniMod:4)QQFK2	410579	332213	343423	246526	300174	372493	456734	350914
Q16181	Q16181;Q16181-2	SEPT7_HUMAN	SEPTIN7	Septin-7	1	ADTLTPEECQQFKK	ADTLTPEEC(UniMod:4)QQFKK	2	ADTLTPEEC(UniMod:4)QQFKK2	13815.5	6523.82	16019.5	4066.86	21048.2	23416.3	16465.9	28049.5
Q16181	Q16181;Q16181-2	SEPT7_HUMAN	SEPTIN7	Septin-7	1	ADTLTPEECQQFKK	ADTLTPEEC(UniMod:4)QQFKK	3	ADTLTPEEC(UniMod:4)QQFKK3	30331.5	29573.2	35919.7	39525.3	34755.6	30777.2	34981.8	57839.6
Q9NUU7	Q9NUU7	DD19A_HUMAN	DDX19A	ATP-dependent RNA helicase DDX19A	1	ADTNGIIK	ADTNGIIK	2	ADTNGIIK2	4481.96		3240.58		3878.25	3816.04	3193.02
Q9UKX7	Q9UKX7;Q9UKX7-2	NUP50_HUMAN	NUP50	Nuclear pore complex protein Nup50	1	ADTNLGNILLNVLIPPNMPCTR	ADTNLGNILLNVLIPPNMPC(UniMod:4)TR	3	ADTNLGNILLNVLIPPNMPC(UniMod:4)TR3	53169.9	31939.6	54973.9	44248.5	41176.7	41935.8	46091.9	44408.3
Q15833;Q15833-2;Q15833-3	Q15833;Q15833-2;Q15833-3	STXB2_HUMAN	STXBP2	Syntaxin-binding protein 2	1	ADTPSLGEGPEK	ADTPSLGEGPEK	2	ADTPSLGEGPEK2	111841	104363	88920	111765	61112.3	96396.9	110405	101509
P84090	P84090	ERH_HUMAN	ERH	Enhancer of rudimentary homolog	1	ADTQTYQPYNK	ADTQTYQPYNK	2	ADTQTYQPYNK2	284715	345285	350891	325456	281740	311081	316503	553430
O76080	O76080	ZFAN5_HUMAN	ZFAND5	AN1-type zinc finger protein 5	1	ADTSLNNCEGAAGSTSEK	ADTSLNNC(UniMod:4)EGAAGSTSEK	2	ADTSLNNC(UniMod:4)EGAAGSTSEK2	5558.42	2344.09	5848.71	5875.97	10119.8	9258.2	12031.5	17504.3
P52948;P52948-5	P52948;P52948-2;P52948-5;P52948-6	NUP98_HUMAN	NUP98	Nuclear pore complex protein Nup98-Nup96	1	ADTSQEICSPR	ADTSQEIC(UniMod:4)SPR	2	ADTSQEIC(UniMod:4)SPR2	38539.4	34580.4	42701.9	44037.8	46444.5	42766.3	44021.3	44971.1
Q96Q89;Q96Q89-3;Q96Q89-4	Q96Q89;Q96Q89-2;Q96Q89-3;Q96Q89-4	KI20B_HUMAN	KIF20B	Kinesin-like protein KIF20B	1	ADTSSLIINNK	ADTSSLIINNK	2	ADTSSLIINNK2	1849.54	2778.86	4343.27	3121.01	2076.3	3135.6	1787	2409.22
P55160	P55160;P55160-2	NCKPL_HUMAN	NCKAP1L	Nck-associated protein 1-like	1	ADTSSPEEEYK	ADTSSPEEEYK	2	ADTSSPEEEYK2	3580.19	9691.94	7365.03	9138.27	9092.07	8425.82	5106.48	4466.94
Q7Z417	Q7Z417	NUFP2_HUMAN	NUFIP2	Nuclear fragile X mental retardation-interacting protein 2	1	ADTSSQGALVFLSK	ADTSSQGALVFLSK	2	ADTSSQGALVFLSK2	51960.1	42340.7	37926	44204.2	53616.1	28367.3	39958.5	65889.7
Q9H9B1	Q9H9B1;Q9H9B1-3;Q9H9B1-4	EHMT1_HUMAN	EHMT1	Histone-lysine N-methyltransferase EHMT1	1	ADTTSTVTPVPGQEK	ADTTSTVTPVPGQEK	2	ADTTSTVTPVPGQEK2	30991.8	26006.3	30216.3	32247	41070.2	40952.6	41505	35148.2
Q9H9B1	Q9H9B1;Q9H9B1-3;Q9H9B1-4	EHMT1_HUMAN	EHMT1	Histone-lysine N-methyltransferase EHMT1	1	ADTTTGSAAGPPLSEDDK	ADTTTGSAAGPPLSEDDK	2	ADTTTGSAAGPPLSEDDK2	9083.08	6840.45	8492.64	5248.03	6904.51	10515.3	12108.1	8156.4
Q8N9M1;Q8N9M1-2	Q8N9M1;Q8N9M1-2;Q8N9M1-3	CS047_HUMAN	C19orf47	Uncharacterized protein C19orf47	1	ADTTTGSKPTGVFSR	ADTTTGSKPTGVFSR	2	ADTTTGSKPTGVFSR2	1839.87		365.188		711.723	1053.82	892.971	779.482
Q8N9M1;Q8N9M1-2	Q8N9M1;Q8N9M1-2;Q8N9M1-3	CS047_HUMAN	C19orf47	Uncharacterized protein C19orf47	1	ADTTTGSKPTGVFSR	ADTTTGSKPTGVFSR	3	ADTTTGSKPTGVFSR3	4372.93	6220.71	4679.59	1419.19	4979.94	3776.87	630.004	4042.04
Q15059	Q15059;Q15059-2	BRD3_HUMAN	BRD3	Bromodomain-containing protein 3	1	ADTTTPTTSAITASR	ADTTTPTTSAITASR	2	ADTTTPTTSAITASR2	8418.75	11535.3	9519.88	9798.54	10717.6	11342.3	9107.67	4773.35
O75165	O75165	DJC13_HUMAN	DNAJC13	DnaJ homolog subfamily C member 13	1	ADTVGLACEAINR	ADTVGLAC(UniMod:4)EAINR	2	ADTVGLAC(UniMod:4)EAINR2	27274.7	31215.9	29006.5	7439.89	29311.6	29784.5	23705.7	18849.9
Q8IZ52	Q8IZ52;Q8IZ52-4	CHSS2_HUMAN	CHPF	Chondroitin sulfate synthase 2	1	ADVADVLGTALEELNRR	ADVADVLGTALEELNRR	3	ADVADVLGTALEELNRR3	3328.23		2412.4		2878.98		2693.51
O00214-2	O00214;O00214-2	LEG8_HUMAN	LGALS8	Isoform 2 of Galectin-8	1	ADVAFHFNPR	ADVAFHFNPR	2	ADVAFHFNPR2	24598.1	18167.2	24400		19955.2	24503.6	24844.8	36189.2
Q96E29	Q96E29;Q96E29-2;Q96E29-3	MTEF3_HUMAN	MTERF3	Transcription termination factor 3, mitochondrial	1	ADVAQMVR	ADVAQMVR	2	ADVAQMVR2	16949	19760.3	17634.9	18610.9	16993.9	12961.3	13891.8	12752.8
Q9UJV9	Q9UJV9	DDX41_HUMAN	DDX41	Probable ATP-dependent RNA helicase DDX41	1	ADVDAIHEYLLLK	ADVDAIHEYLLLK	2	ADVDAIHEYLLLK2	3713.01	1412.97	4071.52		3446.74	3755.44	3664.45	4545.55
Q09666	Q09666	AHNK_HUMAN	AHNAK	Neuroblast differentiation-associated protein AHNAK	1	ADVDISGPK	ADVDISGPK	2	ADVDISGPK2	58389.5	52409.7	86498.7	81698.4	73264.9	59039.7	69856.1	39564.4
Q9P2R3;Q9P2R3-4	Q9P2R3;Q9P2R3-2;Q9P2R3-4	ANFY1_HUMAN	ANKFY1	Rabankyrin-5	1	ADVDMVDK	ADVDMVDK	2	ADVDMVDK2	11624.2	9057.52	15903.2	7691.35	15820.2	4845.47	8160.15	8151.5
Q9Y2L5	Q9Y2L5;Q9Y2L5-2	TPPC8_HUMAN	TRAPPC8	Trafficking protein particle complex subunit 8	1	ADVDVIVDLR	ADVDVIVDLR	2	ADVDVIVDLR2	12484.6	1814.42	7420.77	8370.38	14273.1	10084.2	17758.8	6579.9
Q9BZE4	Q9BZE4;Q9BZE4-2;Q9BZE4-3	GTPB4_HUMAN	GTPBP4	GTP-binding protein 4	1	ADVDVQPYAFTTK	ADVDVQPYAFTTK	2	ADVDVQPYAFTTK2	59341.3	35709.8	62051	59940.5	54912.7	47037.4	34272.5	19897.5
Q09666	Q09666	AHNK_HUMAN	AHNAK	Neuroblast differentiation-associated protein AHNAK	1	ADVDVSGPK	ADVDVSGPK	2	ADVDVSGPK2	9512.19	10757.4	8341.96	6741.27	14755.8	13608.8	7157.24	4586.31
Q9NW97	Q9NW97	TMM51_HUMAN	TMEM51	Transmembrane protein 51	1	ADVEASPGNPPDR	ADVEASPGNPPDR	2	ADVEASPGNPPDR2	18678.3	22290.1	10560.1		27741.1	22467.1	11236.1	27479.8
P46013;P46013-2	P46013;P46013-2	KI67_HUMAN	MKI67	Proliferation marker protein Ki-67	1	ADVEEEFLAFR	ADVEEEFLAFR	2	ADVEEEFLAFR2	8252.07				8218.82	11205	5287.81	6208.71
P46013;P46013-2	P46013;P46013-2	KI67_HUMAN	MKI67	Proliferation marker protein Ki-67	1	ADVEEEFLALR	ADVEEEFLALR	2	ADVEEEFLALR2	24286.4	21811	7130.79	10486.2	14402	14373.7	15923.3	15409.7
P46013;P46013-2	P46013;P46013-2	KI67_HUMAN	MKI67	Proliferation marker protein Ki-67	1	ADVEGELLACR	ADVEGELLAC(UniMod:4)R	2	ADVEGELLAC(UniMod:4)R2	11173	16938.1	8154.55	25466.4	3683.34		7112.23	10872.3
Q86VP6	Q86VP6;Q86VP6-2;Q86VP6-3	CAND1_HUMAN	CAND1	Cullin-associated NEDD8-dissociated protein 1	1	ADVFHAYLSLLK	ADVFHAYLSLLK	2	ADVFHAYLSLLK2	183096	176509	176777	144841	212693	191981	190522	198379
Q86VP6	Q86VP6;Q86VP6-2;Q86VP6-3	CAND1_HUMAN	CAND1	Cullin-associated NEDD8-dissociated protein 1	1	ADVFHAYLSLLK	ADVFHAYLSLLK	3	ADVFHAYLSLLK3	32008.4	20133.9	36578.2	58445.5	26062.1	32611.2	19573.1	22229.9
Q9P2E5	Q9P2E5;Q9P2E5-2	CHPF2_HUMAN	CHPF2	Chondroitin sulfate glucuronyltransferase	1	ADVGDALETALEQLNR	ADVGDALETALEQLNR	2	ADVGDALETALEQLNR2	6869.1	5184.74	4807.55		7959.61	9020.8	5806.52	10100.4
Q9P2E5	Q9P2E5;Q9P2E5-2	CHPF2_HUMAN	CHPF2	Chondroitin sulfate glucuronyltransferase	1	ADVGDALETALEQLNR	ADVGDALETALEQLNR	3	ADVGDALETALEQLNR3	1175.94		2107.94	2673.01	1934.02	330.461	755.365	3248.32
Q9P2E5	Q9P2E5;Q9P2E5-2	CHPF2_HUMAN	CHPF2	Chondroitin sulfate glucuronyltransferase	1	ADVGDALETALEQLNRR	ADVGDALETALEQLNRR	3	ADVGDALETALEQLNRR3	3124.63	2923.51	3133.44		1811.95	3515.36	4326.05	3388.55
P20020;P20020-1;P20020-4;P20020-6;P23634;P23634-6;P23634-7;P23634-8	Q01814;Q01814-2;Q01814-3;Q01814-4;Q01814-5;Q01814-6;Q01814-7;Q01814-8;Q16720;Q16720-2;Q16720-3;Q16720-4;Q16720-5;Q16720-6;Q16720-7;Q16720-8;P23634;P23634-2;P23634-3;P23634-4;P23634-5;P23634-6;P23634-7;P23634-8;P20020;P20020-1;P20020-2;P20020-4;P20020-5;P20020-6	AT2B1_HUMAN;AT2B4_HUMAN	ATP2B1;ATP2B4	Plasma membrane calcium-transporting ATPase 1	0	ADVGFAMGIAGTDVAK	ADVGFAMGIAGTDVAK	2	ADVGFAMGIAGTDVAK2	23327.9	9350.55	17779.8	15160.4	20573.7	25496.4	24053.1	23253.3
Q5THK1;Q5THK1-2;Q5THK1-4	Q5THK1;Q5THK1-2;Q5THK1-3;Q5THK1-4	PR14L_HUMAN	PRR14L	Protein PRR14L	1	ADVIADIQTIPIQTK	ADVIADIQTIPIQTK	2	ADVIADIQTIPIQTK2	4491.89	2075.8	4719.52	2005.93	3368.13	5157.22	1657.77	5334.34
Q9NQX3;Q9NQX3-2	Q9NQX3;Q9NQX3-2	GEPH_HUMAN	GPHN	Gephyrin	1	ADVIITSGGVSMGEK	ADVIITSGGVSMGEK	2	ADVIITSGGVSMGEK2	21098.7	32489.3	20771.5	29868.8	25578.6	20209.8	21773.1	18552.1
Q9UI43	Q9UI43	MRM2_HUMAN	MRM2	rRNA methyltransferase 2, mitochondrial	1	ADVILSDMAPNATGFR	ADVILSDMAPNATGFR	2	ADVILSDMAPNATGFR2	25346.5	39375.6	22707.9	13224.5	26954.3	28173.6	25104.5	18507.8
P29144	P29144	TPP2_HUMAN	TPP2	Tripeptidyl-peptidase 2	1	ADVIPVHYYLIPPPTK	ADVIPVHYYLIPPPTK	2	ADVIPVHYYLIPPPTK2	15661	13799.6	19986.1	12334.2	5747.12	5203.03	11651.8	20752.9
P29144	P29144	TPP2_HUMAN	TPP2	Tripeptidyl-peptidase 2	1	ADVIPVHYYLIPPPTK	ADVIPVHYYLIPPPTK	3	ADVIPVHYYLIPPPTK3	29523.3	31907.1	16281.1	37136.8	28989.6	42679.1	38576.5	30006.4
Q08945	Q08945	SSRP1_HUMAN	SSRP1	FACT complex subunit SSRP1	1	ADVIQATGDAICIFR	ADVIQATGDAIC(UniMod:4)IFR	2	ADVIQATGDAIC(UniMod:4)IFR2	213184	213026	111543	302603	162821	211107	240765	200892
Q08945	Q08945	SSRP1_HUMAN	SSRP1	FACT complex subunit SSRP1	1	ADVIQATGDAICIFR	ADVIQATGDAIC(UniMod:4)IFR	3	ADVIQATGDAIC(UniMod:4)IFR3	27661.1	4093.71	24984.7	101277	23894.9	16439.3	16198.4	16863.1
A1L0T0	A1L0T0	HACL2_HUMAN	ILVBL	2-hydroxyacyl-CoA lyase 2	1	ADVIVLAGTVCDFR	ADVIVLAGTVC(UniMod:4)DFR	2	ADVIVLAGTVC(UniMod:4)DFR2	18226.9	11220.4	22688.2	27589.5	30447.1	25182.3	20611.4	9836.19
Q92542;Q92542-2	Q92542;Q92542-2	NICA_HUMAN	NCSTN	Nicastrin	1	ADVLFIAPR	ADVLFIAPR	2	ADVLFIAPR2	33436.4	38117.6	27841	43531.4	31465.9	26412.5	19637.8	25550.3
Q9Y6E2	Q9Y6E2	BZW2_HUMAN	BZW2	Basic leucine zipper and W2 domain-containing protein 2	1	ADVLSEEAILK	ADVLSEEAILK	2	ADVLSEEAILK2	105787	117764	112010	86873.3	105040	96005.5	84090.9	63911.2
Q9P275	Q9P275	UBP36_HUMAN	USP36	Ubiquitin carboxyl-terminal hydrolase 36	1	ADVLSGENAYMCAK	ADVLSGENAYMC(UniMod:4)AK	2	ADVLSGENAYMC(UniMod:4)AK2	13745.8	7437.71	9886.55	11801.5	9800.36	3574.74	6167.43	10529.8
Q9H0K6	Q9H0K6	PUS7L_HUMAN	PUS7L	Pseudouridylate synthase 7 homolog-like protein	1	ADVLSSFLDEK	ADVLSSFLDEK	2	ADVLSSFLDEK2	24158.7	27643.5	28729.5	30225.6	22653.5	31779.2	11572.4	28094.5
P04040	P04040	CATA_HUMAN	CAT	Catalase	1	ADVLTTGAGNPVGDK	ADVLTTGAGNPVGDK	2	ADVLTTGAGNPVGDK2	126583	141231	142166	100487	132424	142771	150007	168530
O75179;O75179-2	O75179;O75179-2;O75179-3;O75179-4;O75179-5;O75179-6;O75179-7	ANR17_HUMAN	ANKRD17	Ankyrin repeat domain-containing protein 17	1	ADVNAQSSTGNTALTYACAGGYVDVVK	ADVNAQSSTGNTALTYAC(UniMod:4)AGGYVDVVK	3	ADVNAQSSTGNTALTYAC(UniMod:4)AGGYVDVVK3	11410.6	4427.54	3774.9	2197.75	3555.57	5189.42	6169.68	5989.45
O95613	O95613;O95613-2	PCNT_HUMAN	PCNT	Pericentrin	1	ADVNLSHSER	ADVNLSHSER	2	ADVNLSHSER2	2433.27	2875.06	2397.66		2654.72	1806.67	815.983	904.404
Q14146	Q14146	URB2_HUMAN	URB2	Unhealthy ribosome biogenesis protein 2 homolog	1	ADVQAVVSAVTLLR	ADVQAVVSAVTLLR	2	ADVQAVVSAVTLLR2	24442.1	25516.7	23616.8	15564.7	29513.6	23260.4	25679.4	19395.2
[truncated: 156,076 more rows]
