# Supplementary material for: Heterobifunctional Ligase Recruiters Enable pan-Degradation of Inhibitor of Apoptosis Proteins
Source: J Med Chem. 2023 Mar 30;66(7):4703–33. doi: 10.1021/acs.jmedchem.2c01817 (PMC10108347; doi:10.1021/acs.jmedchem.2c01817)
Supplement: Supplementary file 10 — jm2c01817_si_010.xlsx [file jm2c01817_si_010.xlsx]

## Sheet:  wp-esf_328_esf4_1436-1455_dian
Protein.Group	Genes	Q.Value	PG.Q.Value	PrecursorForQuantTotal	DMSO_rep1	DMSO_rep2	DMSO_rep3	DMSO_rep4	Gue3582_rep1	Gue3582_rep2	SAB141_rep1	SAB141_rep2	AZD5582_rep1	AZD5582_rep2	Pomalidomide_rep1	Pomalidomide_rep2
Q96JP5	ZFP91	1.18999e-07	0.00012721	373	73333.5	70613.6	67557.3	63213.1	69088	72239.5	62654.6	61695.8	72558.2	65338.2	27202.5	30922.4
P36578	RPL4	0.000172674	0.00012721	716	1.87898e+06	1.8587e+06	1.86794e+06	1.90991e+06	1.93876e+06	1.94391e+06	1.95491e+06	1.90946e+06	1.80845e+06	1.91794e+06	1.76934e+06	1.83031e+06
Q6SPF0	SAMD1	1e-09	0.00012721	172	32649.7	32023.5	32775.7	28043.7	31980	30356.8	35398.9	30185	32190	34146.4	37631.9	33102.8
O76031	CLPX	5.0529e-05	0.00012721	635	127837	125593	127856	129039	124086	126916	126466	125213	126316	129661	124128	133173
O00410	IPO5	0.00232889	0.00012721	1623	590038	578804	602942	589145	590571	596565	582779	587416	542355	593560	573376	577963
Q8WUQ7	CACTIN	1.0661e-05	0.00012721	453	70030	67668.2	70743.9	64803.6	78646.8	65357.8	71189.7	82050.7	69094.4	75594.2	74314.2	68754.6
A6NIH7	UNC119B	1e-09	0.00012721	152	36327.9	40838.8	38214.1	37623.9	36592.1	41468	34157.4	40952.1	30038.2	41342.4	36474	37781.7
Q9BTD8	RBM42	9.51995e-07	0.00012721	239	48663	55194.6	50781	47643	49622.6	52603.9	47691.2	47523.4	44558.4	52890.1	50423.8	49818.2
Q9P258	RCC2	6.54497e-07	0.00012721	814	469006	470384	467683	463671	462842	461428	471023	474904	448530	470808	470027	464470
Q8NFZ5	TNIP2	0.000738752	0.00116469	34	1842.71	NA	NA	1287.53	1510.01	1183.75	3642.98	NA	2977.67	1734.61	NA	3599.43
Q15596	NCOA2	0.000138563	0.00012721	612	33714.7	35829.9	38921	35767	37341.8	40681.6	34561.7	34005.4	35276.1	37028.4	35633.8	38112
Q68DK7	MSL1	3.33199e-06	0.00012721	147	11988.6	13893.8	12369.1	11913.5	12330.6	11498.2	12243.7	10493.1	14655.5	10819.9	13115.5	13197.5
Q96L91	EP400	1.0661e-05	0.00012721	940	20770.4	21945.6	21424.4	20664.1	21967.9	21029.8	21566.1	20992.2	23627.7	22275.4	21831.7	21180.9
P52701	MSH6	3.08925e-05	0.00012721	1346	203160	206283	201023	209428	204687	202532	209625	196800	168890	202781	194522	205898
Q6XQN6	NAPRT	7.67062e-05	0.00012721	400	107161	100716	98277.2	104229	99143.4	101862	93695.4	104105	87854	102096	103421	107345
P55036	PSMD4	7.73496e-07	0.000310607	388	412779	427982	433591	433770	422486	437622	440010	448245	419143	446430	432131	435272
Q9BQE4	SELENOS	5.94997e-07	0.00012721	152	21738.5	19205.2	18650.2	21132.1	21085.6	22449.8	20007.6	20642	17447.4	22698.2	20263.5	21120.1
Q8WWH5	TRUB1	1.18999e-07	0.00012721	286	44967.1	39790.6	41137.5	42235	40354.1	44842.1	44178.8	42717	44172.6	42599.8	38925.9	38896.7
O95625	ZBTB11	0.00320288	0.00012721	127	6592.55	6931.49	4827	5762.49	6591.03	7001.58	8730.75	7468.11	7286.06	8654.04	6428.11	7816.56
Q8TDZ2	MICAL1	1.0661e-05	0.00012721	880	95871	99360.6	100775	93581	101757	96209.2	96855.7	92357.8	89804	100637	94118.5	96600.3
Q96D53	COQ8B	0.000738752	0.00012721	230	19358.8	18944.2	20628.6	22078.3	20774.8	18867.2	18298.8	19445.8	20824.6	18433.4	19214.3	20482.8
Q96GQ5	RUSF1	2.67749e-06	0.00012721	160	47511.1	45902	46693.2	45753.8	40290.4	48642.9	46174.7	44340.2	50345.5	48490.5	49216.1	49634.6
Q8N8D1	PDCD7	1.0661e-05	0.00012721	79	8026.73	8844.4	9519.15	9317.99	10795.2	8905.99	11192.6	9255.21	8961.56	10872.6	8969.9	11772.3
P59768	GNG2	1.0661e-05	0.000248386	40	4702.34	4650.7	4838.66	3675.58	4399.49	3327.39	3227.09	3586.39	5542.17	5840.19	5054.85	4709.14
O95159	ZFPL1	0.00130966	0.000123747	212	59517.2	57890.5	60736.3	59691.9	57721.8	61153.3	52104	58273	50244.4	59972	58690.6	60196
Q6P2E9	EDC4	1.18999e-07	0.00012721	1365	156481	152599	152036	155094	152999	153465	154466	152703	146699	155151	155520	155607
Q9NZQ3	NCKIPSD	0.000695105	0.00012721	329	24844.4	25042.8	28623.3	29580.4	25837.6	27383.1	27783.9	26125.7	24488.1	27123.8	26673.8	28175.6
Q6ZVF9	GPRIN3	1.0661e-05	0.00012721	688	70519.2	63405.9	68159.2	66993.7	68167.2	71363.9	71614.2	64053.1	65436.4	66367.1	63213.8	67225.1
Q9NQP4	PFDN4	4.75999e-06	0.00012721	79	224859	204743	199556	213146	230759	211531	226105	215138	151697	202977	210731	228544
O95551	TDP2	1.0661e-05	0.00012721	230	39357.8	34815.4	36409	32688.4	41643.5	36884.6	37859.4	34925	36768.6	43334.2	34785.5	36074.8
O15357	INPPL1	0.000249694	0.00012721	785	38118.1	36263.7	36398.5	37034.2	35569.7	35683.8	37329.2	35938.8	37115.6	37361.8	37075.7	38012.5
P30260	CDC27	0.000637657	0.00012721	429	33498.6	32600.8	34430.5	33675.8	34445.7	33791	33003.4	31474.5	27473.8	30665.5	28300.1	29697.7
O15042	U2SURP	5.83851e-05	0.00012721	911	242599	246538	240135	240334	249023	247240	239399	247045	215126	241659	238924	250018
A7E2V4	ZSWIM8	5.83851e-05	0.00012721	338	14522.2	14304	13348.6	13305.8	14487.7	17383.5	16030.5	14617	13311.9	15310.6	14914.3	15450
Q01780	EXOSC10	1.12794e-05	0.000123747	782	56459.7	58787.7	56153.2	56757.1	55467.6	56263.4	55155.6	52682.6	52234.5	55410.6	55181.1	58708.2
P02786	TFRC	4.40299e-06	0.00012721	892	529636	530310	533516	516600	509851	528445	527992	540273	517438	526904	526341	529282
P07954	FH	1.0661e-05	0.00012721	671	1.06504e+06	1.03476e+06	1.06288e+06	1.03996e+06	1.02363e+06	998399	1.0603e+06	1.05817e+06	936862	1.03959e+06	1.04541e+06	1.02163e+06
Q9Y490	TLN1	2.26099e-06	0.00012721	2868	332169	334242	331064	339018	337592	336808	334898	326938	322218	334879	322015	321773
O94826	TOMM70	5.0529e-05	0.00012721	842	227401	227287	229440	232487	233227	221887	228957	237077	192888	224573	232865	236926
Q96L58	B3GALT6	0.00569639	0.000119962	96	13680.5	9977.62	19025.4	17965.4	13337.7	17515.8	15706	18798.4	11256.7	16937.6	14023.5	14692.5
Q9BQG0	MYBBP1A	1.0661e-05	0.00012721	1482	140572	137464	137535	135144	141399	139467	139218	136267	136275	140834	134567	139127
Q96S52	PIGS	5.94997e-07	0.00012721	493	132392	139514	134818	125798	130972	118707	122110	122716	113308	133374	124713	118707
Q8N4T8	CBR4	1.78499e-07	0.00012721	206	68156.9	65808.3	72528.8	68044.6	62957.5	67363.3	72278.4	68716.8	65048.5	63701.8	67344.8	68862.9
P35221	CTNNA1	1.0661e-05	0.00012721	734	37501.1	39305.9	36363.5	39352.7	37943.9	38304.7	37002.9	34943.4	33236.6	36065.2	36216	36600.8
Q96C19	EFHD2	4.75997e-07	0.00012721	220	121407	122492	120819	122662	128427	123072	126245	124599	123853	123796	120684	120159
Q9H3U1	UNC45A	0.00012213	0.00012721	1000	123540	128572	129303	127951	125187	127516	125894	124993	118056	126696	123117	123446
Q9GZT9	EGLN1	5.236e-06	0.00012721	400	40458.8	44347.3	40874.1	41816.3	45200	40988.5	40810.1	41989.3	40675.9	47328.8	42411.2	41248.6
Q8WVQ1	CANT1	0.000482989	0.00012721	268	18104.7	20599.5	19102.9	19704.1	17862.6	16199.6	19121.3	20212.7	17399.2	21051.2	17830.6	19555.6
Q96T51	RUFY1	1.78499e-07	0.00012721	610	85057.5	89059.3	86460.2	88825.1	90310.5	90084.5	86571.1	89317.2	88961.5	88119.3	86695.7	88144.2
Q5VSL9	STRIP1	1.0661e-05	0.00012721	448	30242.7	30117.5	31314.1	29036.8	28058.5	29879.2	31150.9	31811.3	31620.8	29573.3	29402.7	30825.4
O14497	ARID1A	1.78499e-07	0.00012721	1629	88745.7	86950.4	87945.8	91779	90994.1	89008	90863.9	85848.6	86888.9	89726	91266.8	88985.1
Q8NFD5	ARID1B	0.00135493	0.00012721	676	62727	66060.3	63453	64597.1	64095.4	65718.9	60181.5	65955.9	58864.8	62934.5	64524.8	61073.1
P13807	GYS1	1.0661e-05	0.00012721	626	89282	89654.7	90604.5	91105.3	88850.3	88831.3	89646.2	84809.3	88937.5	84628.2	89913.6	85674.5
Q9BR61	ACBD6	3.56998e-07	0.00012721	329	51897.2	55090.2	54702.3	52759.7	53373.6	54820.6	53359.3	54503	51925.8	54347.8	54569.8	58191.5
Q53GG5	PDLIM3	1.0661e-05	0.00012721	624	160161	166166	166761	165332	161127	166705	155239	157680	174558	159233	152807	155038
P0DMV8	HSPA1A;HSPA1B	1e-09	0.00012721	398	501262	521856	523802	513939	522375	505695	525260	487114	519899	519968	518290	510590
Q96NB2	SFXN2	5.94997e-07	0.00012721	279	117567	110117	113282	114992	108281	109239	114703	118843	100756	115067	106903	114202
Q8IZT6	ASPM	0.00409099	0.00012721	738	12737.3	12971.8	12242.9	11821.3	12744.4	13039.3	13774.1	12991.8	13680.3	12147.6	12290	14153.9
Q8IYS1	PM20D2	4.40299e-06	0.00012721	509	572403	563564	568975	549158	568795	580169	544950	557827	552957	581706	569674	549863
Q14008	CKAP5	1e-09	0.00012721	2139	135887	135854	134205	136640	136104	136744	133753	126412	121966	136295	131444	131110
Q7Z392	TRAPPC11	1.60649e-06	0.00012721	599	28770.9	25926.7	26057.6	28220.6	24050.5	26004.7	26068.8	24940.5	23899.5	26395.5	22528.5	24855.9
Q9H0G5	NSRP1	5.94997e-07	0.00012721	225	35895.3	36057.8	28422.6	29218.6	33041.1	35313.8	32424.2	34077.8	32786.8	32778.1	33754.8	37524
P31948	STIP1	1.54699e-06	0.00012721	1225	2.16896e+06	2.12111e+06	2.179e+06	2.14437e+06	2.18054e+06	2.12484e+06	2.1864e+06	2.20904e+06	2.09202e+06	2.13672e+06	2.14047e+06	2.08708e+06
Q92574	TSC1	0.000738752	0.00012721	411	11615	11814.3	11525.8	12496.5	12284	12736.6	12123.1	11818.9	10621.4	13244.3	12775.8	12801.5
Q13423	NNT	2.08249e-06	0.00012721	1229	371983	365701	364307	355290	364648	358952	370395	364314	366791	361532	376781	370717
O95273	CCNDBP1	0.00012213	0.00012721	154	26942.7	31674.4	28686.2	26798.4	31616.6	28095	29132.4	27414.8	29258.1	32622.2	32780.9	28225.9
Q9BWH6	RPAP1	0.0071771	0.00012721	724	37238.2	36843.1	33969.9	36061.5	39593.4	39032.9	35011.9	32337.4	29918.5	39062.6	36057.7	37044.8
P29597	TYK2	0.000266309	0.00012721	384	13639.6	14346	14586.7	14093.6	15025.2	13850.3	14618.2	13946.9	17825.8	13624.6	14742.6	15783.9
Q14498	RBM39	1e-09	0.00012721	452	339311	331301	321002	320416	336879	326398	323026	332520	316784	320376	324771	330490
Q15042	RAB3GAP1	2.97498e-07	0.00012721	949	71318.8	76106.8	71655.4	73707.5	76092.2	74106	70709.2	73335	73493.9	73436.6	69356.3	72981.9
Q9NX63	CHCHD3	1.0661e-05	0.00012721	319	400667	385932	410090	407862	403483	407427	405055	404443	398692	404237	388570	384724
Q969S8	HDAC10	0.000421025	0.00012721	56	4506.87	5417.12	5877.24	4355.32	5140.86	5540.44	4840.32	6425.26	6537.57	5456.04	5063.92	5762.43
P26641	EEF1G	1.18999e-07	0.00012721	740	1.59722e+06	1.66365e+06	1.65971e+06	1.6145e+06	1.59262e+06	1.66981e+06	1.60977e+06	1.67304e+06	1.4345e+06	1.64417e+06	1.59404e+06	1.64042e+06
Q9C086	INO80B	0.000298441	0.00012721	152	8805.43	10183.7	9645.48	9139.37	10706.9	9155.96	12008.9	10922	8684.51	13229.7	10739.4	10358.9
P20810	CAST	4.75997e-07	0.00012721	618	242628	231322	231697	223402	221880	226374	227984	231793	225341	237351	217111	221991
Q96D96	HVCN1	1.18999e-07	0.00012721	40	15878.2	18300.2	14720.4	18657.4	15146.5	11753	10591.5	13252.2	14192.4	18991.2	16647	17247.2
P31350	RRM2	3.98649e-06	0.00012721	771	659020	655719	651343	634650	617685	626347	691402	690409	611710	660477	640358	661454
Q8NDA8	MROH1	0.00149733	0.00012721	722	16840	18062	17931.8	18161.5	17675.3	17896.8	16620.8	14776.7	16449.7	18011.5	16622.1	17627.8
P49848	TAF6	1.0661e-05	0.00012721	606	17550.6	18896.4	17834.3	17243.2	17104.4	18304.3	19185.9	17431.9	17217.5	17567.2	17082.9	19024.7
Q8N9M5	TMEM102	0.00588449	0.00012721	243	16067.4	16501.5	17172	15957.1	16114.6	16124.9	15230.5	14692	15423	17835.2	16739.3	13865.4
P53618	COPB1	1e-09	0.00012721	1416	395002	396070	393200	387829	390951	393380	382698	376661	356962	395971	374451	371421
Q9NVA2	SEPTIN11	1e-09	0.00012721	242	61682.1	71246.5	70066.4	72950.3	69896.9	71411.7	67374.8	67835.2	67889	70131.4	66315	66746.9
O14981	BTAF1	1.0661e-05	0.00012721	1257	62835.9	63378.6	63940	62906.8	62531.1	63699.2	60950.8	63977.2	56361.5	64549.5	61761.1	62125.2
O95801	TTC4	1e-09	0.00012721	433	60735.8	62000.3	60771.7	60559.9	63077.3	62883	56177.5	60964.5	57921.9	58891.3	60445.3	58000.7
Q96CD0	FBXL8	0.000194861	0.00012721	168	15691.5	13251	13063.2	14414.3	14175	14558.3	12164.8	12063.2	12212	14511	18172.8	14509.5
Q9H2M9	RAB3GAP2	1.0661e-05	0.00012721	973	97518.7	103355	102107	101504	98514.2	100333	99767.7	96441.4	79359	100260	94086.9	95955.1
Q96BN8	OTULIN	0.000652368	0.00012721	384	69273.7	64723.3	71874.1	71308.6	66554.4	70058.4	66794.7	72388.4	67505.4	68465.6	71554.6	71781.1
Q7Z5L9	IRF2BP2	7.73496e-07	0.00012721	719	111184	109187	119869	111425	116221	113221	114345	118183	109402	117701	118126	115894
O75354	ENTPD6	1.0661e-05	0.00012721	130	7139.99	9146.23	7549.21	9644.4	8531.15	8038.87	8804.96	9915.65	9139.38	8908.12	9847.17	9271.45
Q9UNS1	TIMELESS	1.0661e-05	0.00012721	497	20586.8	20599.2	19821.5	21487.9	19170	20220.5	21540	20349.1	19920.4	20370.7	19222.6	22528.4
P08559	PDHA1	2.97498e-07	0.00012721	533	485638	479222	484460	493572	476440	480656	472160	498780	424764	483272	495323	489385
Q10570	CPSF1	5.83851e-05	0.00012721	1294	78905.8	79150.8	78282.4	79437.6	78693.9	77787.3	76979.5	77629.4	75419.2	80168.8	75186.2	80692.4
Q5JUR7	TEX30	1e-09	0.00012721	140	18080.2	17364.5	19181.4	18476.4	19164	15511	15502	16324.1	13833.3	13324.3	16521.2	16304.4
Q99733	NAP1L4	1e-09	0.00012721	376	1.22934e+06	1.22084e+06	1.24831e+06	1.23769e+06	1.22498e+06	1.24788e+06	1.23645e+06	1.24383e+06	1.12422e+06	1.19838e+06	1.1621e+06	1.19453e+06
Q9NVC6	MED17	2.55849e-06	0.00012721	344	34166.4	35930.8	34799.1	33896.6	35282.3	34914.9	33455.8	36176.9	34257.5	33542.9	32454.1	33526.7
Q03252	LMNB2	1.78499e-07	0.00012721	1061	594319	607817	608561	598099	586477	594312	581068	600325	537395	582126	584823	568408
P49006	MARCKSL1	7.73496e-07	0.00012721	40	22074.7	18301.4	16393.7	19703	20332.7	20759.8	17001.1	18398.7	16488.2	16517.5	22084.5	17200.4
P11274	BCR	8.44902e-06	0.00012721	887	51862	52628.2	48627	50907.3	49521.2	52692.6	53192.4	49592.7	46259.8	54498.6	49725.1	50413.4
Q9NXC5	MIOS	1.0661e-05	0.00012721	841	39806.3	37752.9	37628	36769.4	36893.1	38979.7	35036	40178.4	33490.8	39469.8	40404.4	38684.1
P19404	NDUFV2	1.0661e-05	0.00012721	334	440586	432083	420489	421784	437395	416568	418100	401850	430941	400383	406697	405349
O43837	IDH3B	5.94997e-07	0.00012721	551	174790	173723	174405	176544	168150	174062	177638	177995	165856	178388	181625	175993
Q8N201	INTS1	0.000194861	0.00012721	1116	25226.4	27949.8	26131.7	25901.8	26431.4	28098.9	26475.5	25183.3	23993.4	25782.9	26971.1	26290.3
P54802	NAGLU	1.18999e-07	0.00012721	474	44641.5	43043.8	45282.4	46968.2	43298.5	47131	50890.5	49957.1	46681.3	46528.4	48600.7	47075.2
P13995	MTHFD2	8.38952e-06	0.00012721	387	258789	266497	260574	242336	256287	262207	261617	270337	246051	268242	268888	266466
Q70CQ2	USP34	0.00012213	0.00012721	1029	14175	14179.3	13744.1	13360.1	14341.8	14544.8	14890	13271.2	14562.8	14771.8	12909.6	13956
Q96F24	NRBF2	1.0661e-05	0.00012721	243	50363.7	50441.2	47239.6	49500.6	47632	58291.2	50694.3	47389.2	51733.8	45607.4	45755.6	50367
P17858	PFKL	2.02299e-06	0.00012721	844	433037	426097	421004	426093	425860	420991	430766	419355	413694	427390	418590	421519
Q9H7E9	C8orf33	1.78499e-07	0.00012721	176	55803.8	57533.9	64069.6	60292.1	62022.8	61641	60552.8	62545	51620.7	60157.3	60315.9	58929.1
Q68D06	SLFN13	1.0661e-05	0.00012721	658	69465.4	65755.1	65081.7	62096.9	62207.8	66587.9	68278.5	67624.7	65239.2	63968.4	63497.4	74168.9
Q7Z7L1	SLFN11	6.54497e-07	0.00012721	421	28107.3	31064.5	27718.9	28896.9	29953.9	29984	29286.6	29317.1	24650.1	29646.1	29941	31109.8
O95336	PGLS	9.52003e-06	0.00012721	299	143145	160257	158374	161280	160414	166728	164705	162888	148514	164657	165022	165569
P55060	CSE1L	0.00124363	0.00012721	1307	540894	528154	539145	538044	537230	540650	540458	533292	513641	548776	519072	524116
Q9BUH6	PAXX	1.0661e-05	0.00012721	197	52660	49908.2	46233.7	56013.2	49345.6	51295.7	47520.4	57409.3	42606.6	51898.5	54013.2	50386.2
O15269	SPTLC1	1.0661e-05	0.00012721	252	42527.9	44385.5	45180.4	40530.8	43938.2	45272.7	42374.3	40379.3	39637	44761.6	46260.6	41167.8
Q8N697	SLC15A4	1.0661e-05	0.00012721	91	9693.96	9215.13	9290.45	8168.11	9572.54	8479.44	9124.41	9241.52	12819.8	11359.8	9182	6021.98
O95235	KIF20A	1.0661e-05	0.00012721	724	12854	14232.3	14200.1	12802.6	12787.7	14542.2	13400.9	12347.1	11223.4	13190.5	12544.9	13263.5
Q9P265	DIP2B	5.0529e-05	0.00012721	1007	32353.2	33169.4	32116.1	34575.3	33311.5	32301.6	34170	30828.7	30911.4	32187.3	31880.1	30728.1
A0A024RBG1	NUDT11;NUDT3;NUDT4	4.10549e-06	0.00122233	147	112967	113140	110947	115565	108459	123999	117523	115761	120272	115737	123008	129178
P10276	RARA	0.000652368	0.00012721	162	9542.18	10167.9	9709.96	6929.35	9955.13	8720.76	9344.41	7207.9	8874.65	8763.74	7905	8956.62
Q8TDX7	NEK7	1.18999e-07	0.00012721	361	128785	123967	118315	131104	126614	129388	122966	131184	124739	126103	124401	123424
P13796	LCP1	1.0661e-05	0.00012721	1492	2.91626e+06	2.77956e+06	2.83917e+06	2.91283e+06	2.86721e+06	2.86978e+06	2.95018e+06	3.00894e+06	2.36213e+06	2.96715e+06	2.88132e+06	2.78941e+06
Q9HC38	GLOD4	0.000614419	0.00012721	411	284065	288975	287398	289764	292880	293700	286830	288048	234325	285006	297250	278092
Q99575	POP1	1.18999e-07	0.00012721	594	26338.6	23810.1	25734.8	25128.6	25096.8	26067.8	26666.9	27963.6	26561.5	25963.3	24567.6	25610.5
Q05086	UBE3A	1e-09	0.00012721	848	102385	105150	102046	102238	104120	102088	101992	106497	97387.1	97143.7	97575.8	97021.8
Q9H019	MTFR1L	1.0661e-05	0.00012721	171	26900.5	22762.8	25218.1	24592	25809.7	27270.2	25686.4	25684.7	26471.2	26416.1	24987.9	25484.7
Q9UGR2	ZC3H7B	1.0661e-05	0.00012721	540	40573.7	43899.4	45452	42122	44688.8	44108.2	42780	41917.7	39715.6	42069.7	42043.2	42677.6
P06753	TPM3	0.00101946	0.00012721	613	3.25242e+06	3.54216e+06	3.47727e+06	3.43207e+06	3.5685e+06	3.55873e+06	3.26815e+06	3.51799e+06	3.32322e+06	3.17107e+06	3.29868e+06	3.16293e+06
Q14980	NUMA1	1.30899e-06	0.00012721	3042	255288	262004	256269	261409	257628	259993	253647	258768	246817	259261	255751	259614
Q9H6L2	TMEM231	0.003085	0.0173083	19	NA	NA	NA	NA	NA	1327.48	3140.41	1256.51	NA	1198.04	1288.57	1035.38
Q9UNF0	PACSIN2	7.31851e-06	0.00012721	409	50944.5	56854.2	52634.1	53716.4	53289.8	56083.4	52776.9	54554.2	48780.5	53845.7	56359.2	55024.3
Q7Z6E9	RBBP6	3.98649e-06	0.00012721	549	25943.9	25542.3	26293.7	22985.3	25876	25266	26534.4	25882.6	25912.4	28269.5	25313.7	26967
Q9UBQ7	GRHPR	1.78499e-07	0.00012721	492	209829	217556	210427	211037	209713	218543	206963	210343	191845	209636	204463	200059
Q13586	STIM1	1.0661e-05	0.00012721	659	134822	138293	142685	137635	134922	134967	140497	145528	138501	140985	139947	133977
Q9NXH9	TRMT1	0.000652368	0.00012721	585	66841.3	73353.1	69580.2	67791.7	69823.8	72141.8	70152.4	67610.3	65125.9	68706	72781.4	69898.9
Q7Z333	SETX	0.00052861	0.00012721	314	7356.68	7008.23	8037.09	7357.88	7686.55	7925.19	7546.22	7342.57	10960.5	6590.96	8967.66	8890.97
P29374	ARID4A	0.00345245	0.00012721	112	12380.1	14833	15162.2	16563.6	14260.3	15074.9	16904.4	15964.6	17239.7	19493.3	14843.4	12468
P49916	LIG3	1.0661e-05	0.00012721	1036	96409.3	103320	98117.2	100396	102434	98747	101407	98935.4	93698.6	102680	98436.6	102129
Q6P1J9	CDC73	0.000217759	0.00012721	690	75491.5	74755.2	73287	75402.1	80805.5	74168.9	73875	74335.1	71536	77398.2	78923.5	78508.2
P51452	DUSP3	7.91352e-06	0.00012721	149	9508.7	12706.8	9732.26	11339.3	12483.2	13937	10978.6	13969.9	14518.9	10401.7	11280.4	9909.58
Q63HN8	RNF213	2.97498e-07	0.00012721	4041	206199	206035	198618	202364	197726	201244	201858	193693	178073	200205	199520	197930
Q9Y277	VDAC3	2.55849e-06	0.00012721	380	1.28059e+06	1.26885e+06	1.30703e+06	1.25057e+06	1.22326e+06	1.19324e+06	1.25828e+06	1.25309e+06	1.18024e+06	1.25491e+06	1.18144e+06	1.20118e+06
Q7Z3D6	DGLUCY	2.97498e-07	0.00012721	558	53109.8	51745.9	49832.8	55737.6	49771.4	48720.1	48493.2	51257	48351.7	52302.9	51036.6	50409.7
P15923	TCF3	1.0661e-05	0.00012721	303	20694.4	20331.3	21776.4	22391	22870.9	23392.2	22187	21880	23493.2	24134.5	22425.1	22364.3
O43395	PRPF3	4.83985e-05	0.000123747	511	75665.2	76005.5	73234.4	73695.4	69633.4	75592	71194.5	75026.2	75090.6	72636.3	74931.4	77980.3
Q9UPP1	PHF8	0.000702544	0.00012721	266	16324.7	18425.1	17194.3	17351	17646.2	19788.8	20130.2	17927.1	14811.9	16028.8	19883.2	17261.2
Q86VP6	CAND1	2.97498e-07	0.00012721	1545	670660	669393	675700	678900	662061	670519	673127	659898	641704	671154	624072	641772
P12259	F5	1.0661e-05	0.00012721	251	83876.2	76122.7	80857.8	92979	85975.5	76849.9	93092.2	81344.1	86832.4	87346.4	83331.3	95261.7
P98194	ATP2C1	5.83851e-05	0.00012721	446	51286.4	51704.5	49070.4	49533.3	49017	51532.7	49286.7	47506.3	52494.8	52635.9	48990.3	49778.6
Q96ST3	SIN3A	9.81754e-06	0.00012721	903	65500.5	64268.2	63781.6	65027.6	66765.2	63604.6	66671.4	63501.3	61297	65678.5	66000.3	63535.8
Q12888	TP53BP1	1e-09	0.00012721	1076	51909.3	53788.1	55739.6	54419.8	51629.7	53876.3	57089.2	52492.1	49534.3	55153.7	55663.1	55936.5
Q9H0R6	QRSL1	7.73496e-07	0.00012721	330	20633.6	22775.2	18831.3	22251.7	19816.6	21736.1	22136.4	20128	22986.6	20281.5	22932.4	20680.7
Q8NFC6	BOD1L1	1.0661e-05	0.00012721	1599	133989	139657	135422	139373	141638	138549	136433	130974	138498	136637	132014	137847
P78362	SRPK2	1e-09	0.00012721	411	66556.6	63681.2	63535.6	65220	66490.6	66942.5	67530	67956.9	59606.5	66119.2	68166	70984.3
O95782	AP2A1	1.78499e-07	0.00012721	837	184566	184680	184964	183106	181460	184442	185764	178440	170255	177795	182333	183178
Q15293	RCN1	6.54497e-07	0.00012721	398	143503	135083	131278	135402	138724	147546	143226	135719	132572	136652	151449	146598
O15382	BCAT2	0.000194861	0.00012721	581	255197	248092	248221	247682	237899	252978	241206	259325	231794	241571	246918	256683
Q9UIW2	PLXNA1	7.67062e-05	0.00012721	334	13102.3	11816.4	13845.7	12179.9	12192.9	11805.8	14737.9	12210	14734.4	12114	12759.9	12478.6
Q9UBV2	SEL1L	4.58149e-06	0.00012721	567	191354	202699	187451	179334	189623	186745	185586	181612	167088	200828	178766	182358
P30038	ALDH4A1	1.0661e-05	0.00012721	328	36754.3	39510.4	37418.6	37991.2	35692.5	37949.6	42078.5	41191.1	32399	37853.5	41444.4	41861.6
Q9BZL4	PPP1R12C	1e-09	0.00012721	553	35653	34680.6	36739	34720.5	36631.8	36065.6	35003.2	36391.9	36132.1	36885.9	35659.7	36675
P67809	YBX1	1.0661e-05	0.00012721	468	1.25378e+06	1.28009e+06	1.34607e+06	1.3165e+06	1.36089e+06	1.36311e+06	1.31526e+06	1.39349e+06	1.23988e+06	1.41828e+06	1.33449e+06	1.38558e+06
Q03001	DST	0.00124363	0.00012721	3221	45452.7	46125.5	44818.8	46449.4	46761.7	48355.8	45037.2	42891.5	41853.7	45352.7	44376.3	45425.7
Q5R3I4	TTC38	1.0661e-05	0.00012721	319	29699.1	30711.5	30239.9	30544.1	29843.3	30213.2	29276.5	30438.5	26985	28573	27698.1	30317.7
Q7Z6I8	C5orf24	1e-09	0.00012721	46	8833.18	10707.1	9346.88	7628.54	8290.13	5037.51	8862.79	7887.3	7898.26	9133.12	9437.17	7165.51
Q96GM8	TOE1	1e-09	0.00012721	375	65128	61497.3	64355.8	65098	66377.6	66022.8	60806.8	63062	61776.4	67776.6	67524.3	67692.2
P35251	RFC1	1.30899e-06	0.00012721	369	12121.7	11867	12165.3	14274.7	11867.7	14010.6	12189.9	13092.2	13787.1	14423.4	14019.5	18615.7
Q1ED39	KNOP1	8.74653e-06	0.00012721	462	23599.9	21237.3	18006	20728.9	23637.7	23083.8	20377.2	24182.8	23565.2	22988.2	22856	25394.3
P12270	TPR	1e-09	0.00012721	2555	259094	252702	254112	258086	259741	259877	257074	259907	250757	260759	261123	261490
P31327	CPS1	0.000490673	0.000123747	225	4837.15	5118.43	6437	4494.01	6085.92	5922.24	6147.91	4644.6	5170.18	4720.15	6310.07	5772.01
Q92616	GCN1	6.66401e-06	0.00012721	3666	203052	204524	201491	203445	204121	206141	203580	195136	190692	203190	192888	192333
Q9Y2T2	AP3M1	0.000249694	0.00012721	407	66945.3	70017.8	69747.5	65949.8	68378.9	65405.8	68655.7	65400.1	65406.1	67783.1	63025.1	67286.6
Q9NU22	MDN1	0.00107221	0.00012721	3250	43557.7	45918.9	43602.9	44164	43978.5	45601.6	44779.6	45056	40758.7	44926.2	43400.2	45503.4
P80723	BASP1	4.64099e-06	0.00012721	142	12908	9119.48	8974.29	11544.2	14067.7	12103.6	10694.2	12875.3	11462.3	9731.11	12891.9	9759.48
O75569	PRKRA	9.51995e-07	0.00012721	352	99407.4	99207.5	95719.3	95107.6	102274	101005	100531	93393.3	92146.6	97673.2	99225.6	97396.2
P35240	NF2	1.0661e-05	0.00012721	329	18618.8	18478.6	18747.5	18084.5	19857.5	20148.6	16655.8	17215.2	18069.7	19710.5	22180.9	19810.2
Q8IZ83	ALDH16A1	6.54497e-07	0.00012721	504	114452	119282	117868	118035	119991	119294	120505	115593	105344	123646	118177	117455
P55263	ADK	1.0661e-05	0.00012721	523	184873	188168	180247	186888	182208	184905	181019	177125	180227	176667	177632	179839
Q14554	PDIA5	1.0661e-05	0.00012721	591	105396	109719	107072	103949	105392	107724	106524	107162	107575	105164	107077	102526
Q2NKX8	ERCC6L	1.0661e-05	0.00012721	821	41081.6	37809	37752.2	40589	36459.9	37580	38037.6	37834.8	37664.3	40290.4	37284.6	39037.1
Q08211	DHX9	3.56998e-07	0.00012721	1863	982022	978286	981609	954333	981140	965403	982676	981984	896768	990938	962168	953654
P06454	PTMA	1.0661e-05	0.00012721	174	590022	768154	464138	604948	704909	883648	631103	704093	662221	701249	768900	837992
Q9Y2A7	NCKAP1	1.72549e-06	0.00012721	193	8191.91	8138.94	6473.18	8077.23	7045.85	8049.62	7719.49	7737.95	5949.36	7233.71	6064.66	5552.24
Q9NW82	WDR70	1e-09	0.00012721	674	112387	109567	113690	120176	113711	110437	112396	119578	99548.1	113057	116728	115726
Q7Z460	CLASP1	1.0661e-05	0.00012721	1311	60437	60054.9	60237.9	60389.6	59367.3	58409.9	59781.6	59009.6	57021.4	58688	57733.5	61816.9
Q13356	PPIL2	1.0661e-05	0.00012721	350	37095.8	39372	33112.3	35771.6	40179.6	35936.5	38207.8	37267.7	30815.6	37679.6	34923.6	36515.6
Q9NPJ8	NXT2	8.56802e-06	0.00012721	79	49459.8	51672.8	48785	48430.5	44770.8	41677.6	46375.2	45086.6	45895.4	49786.2	50916.4	49137.1
Q9UKK6	NXT1	1e-09	0.00012721	38	22905.7	23688.6	23274.4	28156.5	22243.1	28426.5	19840.5	21668	NA	23579.7	20230.7	25624.1
P11586	MTHFD1	1.0661e-05	0.00012721	1344	727567	730151	726587	748723	736053	731408	737124	728845	672555	743973	716943	717104
O60337	MARCHF6	0.000328418	0.00012721	59	9201.5	11628	13337.3	12430.8	9068.33	10880.2	12937.6	10595.1	11980.8	11213.1	15755.5	13435.9
Q05655	PRKCD	0.000666843	0.00012721	407	25100.5	25105.8	24163.2	24609.4	23555.8	26404.1	23460.1	27064.7	26590.2	25030.4	26568.1	23959.8
P78314	SH3BP2	0.00561589	0.000248386	53	4293.26	8035.54	5526.69	7424.38	7690.03	8178.11	6133.13	8010.25	6221.71	7329.29	8727.72	9920.53
Q99707	MTR	9.69854e-06	0.00012721	972	28586.9	31880.2	27843.9	30399.5	30214.7	31279.5	29527.6	28584.6	28057.8	30687.4	28224.4	28499.2
P43243	MATR3	7.67062e-05	0.00122233	1388	698219	687343	710721	703065	706662	717261	734189	723625	681401	714462	697739	711383
O95425	SVIL	1.01745e-05	0.00012721	109	4498.6	5153.86	5813.81	5034.93	6503.53	4767.91	6788	6150.41	7854.66	6436.43	4604.6	5031.31
P52739	ZNF131	0.000599331	0.00012721	153	5443	5153.87	6071.5	4895.7	5398.25	5074.77	5675.61	5720.43	4304.07	4553.71	6635.66	6095.26
Q8WUB8	PHF10	5.94997e-07	0.00012721	238	35491.7	35385.3	35082.4	35562	33229.5	35200.8	32830	31973.1	26703.9	36661.8	32150.4	34733.4
Q9NVR2	INTS10	1.0661e-05	0.00012721	471	38485.9	37748.7	40899.8	36604.9	37016.2	37716.1	37422.4	35921.3	34142.4	38988.1	34684.5	37129.7
Q9P253	VPS18	3.56998e-07	0.00012721	644	31470.3	30146.3	29398.7	29741.1	30181.1	31822	29203.3	33564.7	27594	29693.7	33383.5	32331.1
Q52LJ0	FAM98B	1.0661e-05	0.00012721	423	128372	133342	133387	134905	124683	137498	128081	135884	120931	135254	126849	129865
Q9H171	ZBP1	0.00117786	0.00012721	357	217898	214833	224157	218352	218758	221556	222096	222466	213635	213941	211533	206522
P46531	NOTCH1	0.00375218	0.00012721	315	10295.1	12791.4	10875.2	9620.72	9797.35	11395.9	10828.2	10239.2	10688.5	10387.8	10544	11296
Q9P260	RELCH	0.000210896	0.00012721	189	6143.27	6480.85	5999.27	5566.79	7432.81	6829.88	5824.57	7820.39	7828.42	4914.71	6696.54	7315.77
P42338	PIK3CB	5.83851e-05	0.00012721	151	5263.4	6849.88	5836.04	6770.57	5852.02	6905.77	5630.91	6779.35	5580.86	6434.51	5003	5230.96
Q16706	MAN2A1	7.73496e-07	0.00012721	1213	348297	347683	343900	347857	349038	343010	336621	344646	325615	347622	363643	357736
Q92614	MYO18A	5.94997e-07	0.00012721	1943	112695	118971	119644	115250	117194	119709	115407	117492	103021	116580	115938	116856
Q9HCS7	XAB2	4.75997e-07	0.00012721	961	66222.8	66099.1	64534.5	67452.7	64784.3	65180.1	67260.6	65724.4	57690.9	67055.1	68499	68917.3
Q9NVM6	DNAJC17	1.0661e-05	0.00012721	139	17807.6	22092.4	26151.6	24824.8	23654.8	19864.7	22486.7	24998.1	17408.6	28156.8	23982.2	22804.5
Q9UHV9	PFDN2	0.00181369	0.000123747	191	699113	695948	712437	709658	684989	700789	733894	689667	651737	687200	729937	659420
Q6PGP7	TTC37	0.000679799	0.00012721	1394	71657.5	75816.9	73562.9	73534	74175.8	73970.6	70428.1	69788.1	70806.4	73229	69041.9	71668.8
O94906	PRPF6	1.18999e-07	0.00012721	1040	184155	190674	184777	184679	186528	189003	186514	183936	174746	183922	192980	189119
Q86Y79	PTRH1	0.000490786	0.00012721	197	31019.7	32984.5	32348.2	28149.5	30590.2	27000.6	32878.3	34151.6	33089.6	32072.2	32992.3	31733.6
Q6P179	ERAP2	1.0661e-05	0.00012721	940	118161	114435	115495	115971	112226	116303	113648	112613	108962	114241	117945	113632
Q9NR33	POLE4	4.75997e-07	0.00012721	78	56951.1	60475.2	51300	65024.2	45436.3	53434	49246.5	53412.7	21865.8	54044.7	53074	52237.9
P35232	PHB	9.52003e-06	0.00012721	538	1.15471e+06	1.18802e+06	1.1572e+06	1.1978e+06	1.1631e+06	1.15741e+06	1.15116e+06	1.16939e+06	1.08541e+06	1.16314e+06	1.15523e+06	1.15456e+06
Q96T49	PPP1R16B	1e-09	0.00012721	362	37494	36615	40702.7	36646.6	36652.4	37604.1	38797.9	37263.6	31226.1	35550.6	35543.2	36667.1
Q5JVF3	PCID2	1e-09	0.00012721	483	87694.1	88335.1	85744.8	88327.9	85927.7	87389.5	84576.1	85068.5	77606.1	86516.7	89149.3	83444.9
Q9BUK6	MSTO1	2.20149e-06	0.00012721	324	65069.2	69947.2	67487.9	71520.5	67131.7	71373.1	69414.8	67559.9	66107.5	74221.5	65930.6	67776.8
P53674	CRYBB1	0.00012213	0.00012721	464	1.12004e+06	1.11984e+06	1.16371e+06	1.12181e+06	1.09358e+06	1.09492e+06	1.17681e+06	1.18481e+06	865002	1.15339e+06	1.07816e+06	1.10008e+06
Q86XR8	CEP57	1.0661e-05	0.00516597	20	4919.17	8388.46	9408.02	8776.41	8529.53	7334.12	8215.85	8180.67	6115.11	9287.06	5903.57	7787.45
O75717	WDHD1	0.000104877	0.00012721	683	27514.8	24827.9	26968.7	24475.9	27019	27949.4	24242.5	26448.4	23996.5	24936.3	24663.7	27123.9
Q96I15	SCLY	0.000146906	0.00012721	471	31704	29165	31031.8	30992.6	32079.7	32782.4	31431.6	30973.6	32296.9	32944.2	29798.9	33971
Q08379	GOLGA2	6.54497e-07	0.00012721	626	35877.4	36043.5	35049.3	37676.5	39821.3	36991.8	35920.3	36856.9	34521.5	36691.5	36767.4	35996.3
Q86TM6	SYVN1	5.5335e-06	0.00012721	242	122074	113882	116798	119588	126324	127601	127155	115968	126713	130878	138357	119927
P78318	IGBP1	2.97498e-07	0.00012721	366	73376.5	76324.5	76978.6	75225.1	76437.9	74542.3	69457.6	75056.5	66756.5	72041.7	73308.1	72961.6
P33176	KIF5B	8.86553e-06	0.00012721	1157	138203	139412	134731	139998	136507	136274	134434	132099	127374	137239	134388	131860
Q96CW6	SLC7A6OS	1.18999e-07	0.00012721	77	26360.5	24839.3	23841.2	21703.9	23491	23186.5	26154.3	24089.3	26257.6	23803	26934.1	21406
Q6ICG6	KIAA0930	0.00113222	0.00012721	225	45075	45480.7	43802.3	45860.1	46108.8	42788.2	50283	42801.7	36100.5	40444.7	42914.6	51863.3
Q9C0C2	TNKS1BP1	5.83851e-05	0.00012721	791	19638.1	20334.4	19070.5	18549.8	18825.2	19476.5	19546	19298.4	19460.9	17869.4	20408.8	19323.7
Q6ZNC8	MBOAT1	1.07099e-06	0.00012721	130	13272.5	13114.6	11280.6	13993.1	12773.1	12527.4	11334.1	13002.9	16349.5	15360.3	12970.7	12392.1
Q8IXQ3	C9orf40	0.00111752	0.00368674	37	11850	7661.15	7517.09	7439.4	7899.36	6078.42	9226.23	7079.3	NA	7090.04	8657.58	6212.56
Q2T9J0	TYSND1	0.000217759	0.00012721	304	14344.6	16034.1	16467.5	15252.2	16946.5	17115.1	15104.3	15598.9	15348.9	13810.5	15710.9	18330.5
P53675	CLTC;CLTCL1	1.0661e-05	0.00012721	698	571030	613121	605447	619760	610283	598764	620038	617685	440579	613906	611978	603750
P51957	NEK4	1.0661e-05	0.00012721	174	3906.19	3617.42	3918.26	4295.72	4475.55	4152.56	4452.94	4585.54	5658.33	4606.92	4427.35	5402.65
Q12769	NUP160	0.000939627	0.000123747	1018	96446.3	93338.1	94266.5	92421.7	95481.2	93086.9	95973.5	95987.5	80729.9	90277.3	93606.7	92437.2
P49327	FASN	0.00443152	0.00012721	3499	754522	757738	745857	755556	757759	757407	760928	738965	716691	770302	726564	737383
Q9NS91	RAD18	1.0661e-05	0.00012721	385	56043.4	58779.4	50251.3	55015.6	54169.1	57136.7	50369.2	56396.2	55627.6	53019.8	54867.6	57264
P35606	COPB2	4.87899e-06	0.00012721	1258	760304	759755	749087	760866	749317	749840	744097	773556	721869	752178	732462	752034
Q709C8	VPS13C	0.000315452	0.000126598	3277	107393	104716	107624	106251	104640	105433	103606	99869.4	96883.2	104903	98057.9	102822
Q9BY42	RTF2	3.56998e-07	0.00012721	286	91485.8	91518.4	95566.6	98676.8	95004	92373.4	94696.2	99169.6	91550.9	93799	96438.2	93014.5
Q5HYK3	COQ5	0.00012213	0.00012721	390	34375.4	35863.7	35376.5	35109.8	33032.7	34209.9	36049	34204.8	33154.2	36011.3	38943.2	36527.7
Q5TC82	RC3H1	8.32996e-07	0.00012721	401	32813	30072.4	32317.7	33865.9	28870.6	37883.7	29855.9	31889.3	32937.5	32107.9	33657.3	35374.5
Q96N21	TEPSIN	1.0661e-05	0.00194441	114	3994.72	3605.94	4816.39	3959.44	3823.08	3352.41	3878.47	3186.06	4231.09	3701.43	3719.08	3498.62
Q8N4A0	GALNT2;GALNT4	1e-09	0.00012721	124	66442.5	64493.2	84323.2	70321.5	74058	66992.1	79923.1	84942.2	67722.8	82879.8	72204	67195.9
Q6SZW1	SARM1	0.000666843	0.00012721	360	14769	16248.9	15714.9	14811.5	16702.4	16549.2	18642.5	13705.5	18404.6	14616.1	15697.1	14890.5
Q9NVZ3	NECAP2	2.97498e-07	0.00012721	146	174397	179995	177262	176613	162060	182249	179811	193588	129847	196685	187858	182424
Q13045	FLII	1.0661e-05	0.00012721	1277	134848	133500	136019	134156	137143	137889	133710	131259	123959	135421	133168	131574
Q9NUQ6	SPATS2L	1e-09	0.00012721	665	46090.5	46534.9	44263.4	43599.8	44493.5	43216.3	42970	42948.7	40902.9	46513.3	43259	44540.6
O60306	AQR	1.78499e-07	0.00012721	1483	72173	75788.1	71529.2	71130.2	69064.6	72562.6	70544.8	71273	63768.2	69995.7	68407.4	70906.8
P27708	CAD	1e-09	0.00012721	2217	217813	218197	211615	211006	212649	214001	215624	207082	198937	215769	206059	208019
Q9Y4A5	TRRAP	0.000328418	0.00012721	2696	33437.5	33605	32731.2	34070.8	32198.9	33385.6	33798.1	31596.1	31509	32438.8	30933.9	33739.2
P31483	TIA1	1e-09	0.00012721	387	439102	449970	442206	440054	433932	464379	423458	421866	412905	428890	427119	435992
P62258	YWHAE	0.00020241	0.00012721	761	1.5576e+06	1.54136e+06	1.59456e+06	1.60494e+06	1.55465e+06	1.57094e+06	1.5863e+06	1.5874e+06	1.38689e+06	1.56468e+06	1.47509e+06	1.44951e+06
Q13439	GOLGA4	0.000179559	0.00012721	1167	19878.5	21598.3	21204.1	21514.7	19779.3	23025.8	21085.6	20583.1	20038.3	21252.1	21063.7	21731.8
P49257	LMAN1	4.75997e-07	0.00012721	760	798379	851159	840191	810685	823843	847866	787967	855819	751745	850162	770904	770777
P50851	LRBA	1.0661e-05	0.00012721	1959	95784.9	97622.3	96739.9	96743.4	97668.8	98122.7	94376	93572.4	94326.4	98362.1	96160.3	93964.4
P50416	CPT1A	7.73496e-07	0.00012721	738	101098	96710.9	98056.4	100081	95061.7	95637.5	95078.7	98106	96422.2	101137	97213.6	97348.9
Q8IWA0	WDR75	5.83851e-05	0.00012721	761	118394	120480	119343	120970	122803	114447	119629	122039	111586	121215	116009	130041
O00273	DFFA	1.30899e-06	0.00012721	352	97206.1	96691.5	93992.5	92007.5	97551.3	100990	93305.4	98015.2	81946.7	95274.1	89777.8	94133.9
Q9UQ35	SRRM2	1e-09	0.00012721	1386	340387	343742	341611	345664	351733	350317	337817	342539	320398	343631	342107	335509
P31040	SDHA	5.831e-06	0.00012721	1019	547440	556335	538942	541178	534667	543866	543082	558031	552134	541498	559232	555379
Q8IVG5	SAMD9L	1.0661e-05	0.00012721	1056	41790.4	41803.1	42015.1	42827.9	44253.6	41159.4	40747.5	38865.4	33645.1	40742.4	41474.4	42676.3
Q12882	DPYD	1.18999e-07	0.00012721	654	24907.9	27320.3	26998.3	28139.5	29593.8	28762.6	25444.9	27312.4	26487.8	28324.5	28822.8	27837
Q96T58	SPEN	1.0661e-05	0.00012721	1513	25463.8	25996.1	26586.1	25717.3	25666.6	26473.6	26820.4	26757.5	26524.7	27318.5	26556.8	27544.8
Q9UID3	VPS51	9.69854e-06	0.00012721	547	69581.4	70574.7	67492.7	70182.6	70852.7	68310.6	69013	69465.2	61568.5	71199	71021.3	70479.4
Q5JTZ9	AARS2	2.85599e-06	0.00012721	705	66830.1	61099.5	66126.9	64327.1	63987.6	64470	68043.6	66132.3	60283.7	62740.3	66220.6	66171.8
Q8WUM0	NUP133	5.0529e-05	0.00012721	984	79227	80644.6	78580.8	80387.7	76614.1	77931.4	80444.8	78321.4	74889.9	80579.3	79817.8	81544.8
Q96SB8	SMC6	0.00113222	0.00012721	603	30108.8	29371.1	29444.6	28227.6	28200.8	30179.2	32291.8	27948.3	23617.7	32678	29807.1	31989.5
O94953	KDM4B	0.000421025	0.00012721	398	33218.9	34530.6	30998.1	31733.4	34508.6	28943.5	35401.3	32027.3	35485.9	30317.2	33299.9	35264.9
Q4KMQ2	ANO6	1.0661e-05	0.00012721	415	27711.4	25132.6	25799.4	23445.7	25939.2	27232.9	25070.8	26065.6	26229.1	27972.1	26905.4	24561.9
Q9UHN6	CEMIP2	0.000251883	0.000123747	114	5098.47	5199.47	6219.51	5334.13	4861.65	4945.26	5791.52	5371.4	3890.56	6316.68	6094.27	6734.97
Q92667	AKAP1	0.00345245	0.00012721	527	46809.9	48696.1	49621.7	46704.1	47616.9	50972.2	49870.6	47318.5	43391.6	50640.9	46209.5	49273.7
Q9HCE0	EPG5	3.06526e-05	0.000123747	698	23339.8	25346.9	24087.9	25956.1	25280.6	23379.1	25292.9	23424.4	22953.8	23501.6	24263.7	24131.7
Q8WX93	PALLD	0.00186318	0.000119962	351	28128.9	29353	27687.3	28322.3	28071.5	27075.4	28299.2	29563.3	25941.6	27537.6	27543.9	24644.5
Q9UBI1	COMMD3	0.000359652	0.00012721	209	56994.3	54705.9	54927.1	57377.3	54577.2	54215.6	55033.8	55569.9	39006.7	53678.1	55188.7	50262.7
Q86XP3	DDX42	1.0661e-05	0.00012721	905	141599	150958	151879	146331	145073	150970	149020	152647	139185	149724	151597	153628
Q13123	IK	1.0661e-05	0.00012721	483	126255	123788	120873	119835	119370	128736	123645	116341	111620	122383	116164	119961
Q96CT7	CCDC124	1.78499e-07	0.00012721	367	231462	228928	238518	223737	236545	236906	247788	234084	211410	236986	245721	249217
Q7Z6Z7	HUWE1	0.000913933	0.00012721	3320	94037.5	93517.1	91493.2	93198.4	94317.3	94988.8	90924	89129.3	87802.6	91678.1	89743	92394.7
Q9UKD2	MRTO4	1.0661e-05	0.00012721	430	217622	210351	215556	209596	226699	223295	220965	224812	172632	220963	207609	216054
P19623	SRM	5.355e-06	0.00012721	464	1.67293e+06	1.74198e+06	1.70675e+06	1.74903e+06	1.68839e+06	1.7811e+06	1.76971e+06	1.76966e+06	1.65437e+06	1.74408e+06	1.70369e+06	1.71333e+06
Q92925	SMARCD2	2.73699e-06	0.00012721	646	105893	111084	109242	105047	105484	114057	111801	105285	112894	117336	106501	111031
Q9P2R3	ANKFY1	7.67062e-05	0.00012721	1009	53507.4	53534.4	56075.7	55449.6	54507.2	56670.7	53699.5	53986.2	49340	53843.7	54710.4	50320.5
Q15554	TERF2	1.60649e-06	0.00012721	407	25779.7	27906.2	26342.4	27687.8	27358.2	25687.3	26795.9	27616.8	21776.6	28274.9	29870.9	27287.9
O75175	CNOT3	7.73496e-07	0.00012721	313	47177.5	48448.7	52131.7	45776	48513	50379.3	49591.3	50329.3	47008.6	47536.9	50017.2	48347.5
P46379	BAG6	1e-09	0.00012721	869	166321	157197	157738	159324	160159	163320	164221	161095	157844	161527	161917	160387
Q9NSD9	FARSB	1.0661e-05	0.00012721	686	549109	560371	555431	557720	546115	553517	545454	556959	517763	546731	535225	546687
P52758	RIDA	1.0661e-05	0.00012721	77	7926.7	8526.4	8190.11	5107.3	7896.02	4627.98	9256.43	5702.34	7563.35	8544.68	9068.16	7640.23
Q9Y315	DERA	1.72549e-06	0.00012721	401	96407.2	96946.7	96408.6	98405.7	96314.9	101619	98539.4	96918.2	102616	91234	89134.1	96348.4
Q5VTR2	RNF20	1.0661e-05	0.00012721	1132	78682.7	81405.9	81982.8	83774.4	79022.5	83423.7	77941.3	79252.1	66818.5	79514.9	83072.2	79431.1
Q9Y5K8	ATP6V1D	2.97498e-07	0.00012721	258	45479.9	47816.2	45065.9	45327.7	45688.6	43882.5	46149.8	44581.2	44006.2	42169.7	46261.8	46922.6
Q9UHI6	DDX20	0.000622303	0.00012721	668	46423.6	47133	49177.6	45642.9	47243.1	48020.5	46516.7	44782.6	47503.3	46600.2	47554.7	46292.6
P22102	GART	0.000428216	0.00012721	1417	549049	549579	556759	554662	553786	556943	562991	546427	488383	555131	539585	530898
Q0VDF9	HSPA14	1.0661e-05	0.00012721	580	116223	126154	126831	120122	121020	124034	120451	123622	111372	123746	114236	124320
Q7Z478	DHX29	1e-09	0.00012721	780	28998.6	25336	26487.1	25220.9	24358	25169.2	27627.7	26836	23358.7	26463	22953.6	26377.8
P56182	RRP1	1.0661e-05	0.00012721	430	156433	143245	138451	135947	142666	150833	149340	144263	155701	151581	158694	154747
P46926	GNPDA1	1.90399e-06	0.00012721	240	343159	337858	335800	326614	340758	319714	363403	360133	301610	325607	331245	334187
Q8IYS2	KIAA2013	2.49899e-06	0.00012721	276	41960.9	40955.9	44724.5	38510.3	42542.8	44525.8	39614.2	43308.8	37261.6	46813	46215.2	43832.8
Q7Z624	CAMKMT	0.00572452	0.000360707	56	7804.27	9803.53	11968.8	12117.5	8911.42	11659.1	10044.7	11470.7	7938.92	8598.57	7944.2	9274.6
P28838	LAP3	8.32996e-07	0.00012721	988	440499	444343	440038	455114	454381	454689	450806	462841	443495	455278	437594	446359
Q7Z449	CYP2U1	0.00998875	0.00012721	109	17695.3	16729.5	15422.7	16897.8	14755.5	14184.3	17372	18642	16213	17240.8	16645.2	17356.8
Q99459	CDC5L	0.000305421	0.00012721	830	168237	168934	171174	172421	171929	177802	172046	172377	174594	175640	169758	180467
P30566	ADSL	5.94997e-07	0.00012721	673	241389	256277	246277	251840	247501	253273	236917	250582	250261	246230	231441	253234
Q9NYP3	DONSON	0.00318125	0.000130839	146	8805.1	10547.4	9324.79	14040.5	10539.2	11848	13226.2	11189.1	13696.6	10762.5	12018.2	11565.7
O75533	SF3B1	1.78499e-07	0.00012721	1851	319647	309790	313802	313227	316065	316986	321789	319602	312445	321108	318872	320689
P11474	ESRRA	1.0661e-05	0.00012721	68	2476.97	1550.51	2019.25	2654.7	1894.58	2342.99	2495.66	1401.85	2068.34	2135.11	1406.08	1730.53
P0CG12	DERPC	5.0529e-05	0.00012721	327	107670	109141	113518	113979	116706	114597	115361	113458	113950	116927	116860	103767
Q8IUD2	ERC1	1.0661e-05	0.00012721	687	40322.8	41628.6	39874.7	41484.6	40611.7	41227.3	38396.6	38604.7	37007.5	41177	40722.6	38582.2
Q9BW92	TARS2	9.52003e-06	0.00012721	667	131203	127805	132097	134137	133202	130520	132680	134472	126236	125009	130301	129904
Q13144	EIF2B5	2.96927e-06	0.000126598	543	113967	117358	114319	111200	113392	111142	123908	111184	119577	117777	107639	113889
Q13459	MYO9B	1.0661e-05	0.00012721	502	15010.9	15714.7	15290.6	16015.1	14256	13576.2	14404.1	14837	13625.6	15013.6	14752.5	15324
Q14676	MDC1	5.83851e-05	0.00012721	853	61127.6	61448	59463.3	61750.3	60982.9	58464.4	63039.1	58669.1	59337.1	61853	62417.1	68562.6
Q9NPG3	UBN1	1.0661e-05	0.00012721	304	10282.8	10231	9814.7	9330.46	10313.6	9740.84	10909.1	10312.1	10558.2	10879.2	10111.5	11348.4
Q460N5	PARP14	0.00780155	0.000123747	168	3949.63	4510.04	4813.23	5039.34	4255.45	4266.5	4522.32	5266	4250.61	5617.47	5273.07	4994.84
Q9BQ69	MACROD1	9.54736e-05	0.00012721	215	58018.3	58609.1	59190.7	54772.1	58334.1	55028.3	56602	54646.5	49550.7	56361.8	62322.3	53827.3
P20618	PSMB1	0.00140681	0.00012721	491	515599	527811	538822	551422	552022	535905	534184	557531	538760	565278	553697	521356
P27694	RPA1	2.97498e-07	0.00012721	869	266758	259025	258011	257346	262513	256535	270304	269167	242288	256661	267488	269184
O60313	OPA1	1.0661e-05	0.00012721	1265	141550	145975	140734	145468	140887	137388	137987	142146	124942	137623	140396	141441
Q7L1T6	CYB5R4	7.91352e-06	0.00012721	460	41427	42079	39349.9	37775.5	39074.5	36145.3	42753.9	39094.8	38457.9	40295	39966.3	39638.2
Q9BZE9	ASPSCR1	1e-09	0.00012721	392	34866.9	32127.9	34050	32854.2	31116.6	33861.5	34724.4	35074.2	31948.2	33441.7	30727.2	32739.3
Q5T653	MRPL2	1.0661e-05	0.00012721	209	132059	127776	132461	117478	126186	131850	128192	135698	111528	128193	134519	131891
Q8N5M9	JAGN1	1e-09	0.00012721	60	85289	76088.2	72920	90340	89033.1	75656.4	86657.1	77662.1	72729.5	75795.1	64379.9	70570.1
Q9NVU0	POLR3E	1.0661e-05	0.00012721	592	43419.8	45521.2	43622.5	44627.7	42817.9	44682	41651.2	44212.2	37012.7	43833.7	41198.2	45894.4
Q9UBN7	HDAC6	5.8905e-06	0.00012721	305	34423.4	34295.2	30037.8	32793.8	31282.6	34753.4	31334.7	30245.9	34219.2	33737.1	34065	32798.9
Q14974	KPNB1	1e-09	0.00012721	1419	668714	652876	654348	671180	644604	651012	649380	656563	611254	679670	645401	653014
P23508	MCC	0.000249694	0.00012721	603	38801.6	40945.1	38705.8	37328.3	40221.8	39531.3	37620.8	39877.4	37230.9	34996	41156.4	38510.8
Q8IUC4	RHPN2	1.0661e-05	0.00012721	281	6513.82	7827.74	7337.63	6736.82	6321.99	6739.64	6077.81	7155.43	5091.3	7098.36	7094.15	7395.71
P05386	RPLP1	1.0661e-05	0.00012721	39	451736	509051	401827	497393	466085	453597	503974	420726	343889	386866	477686	472187
Q9Y230	RUVBL2	4.75997e-07	0.00012721	910	847208	860586	853077	867335	862946	866452	874855	872748	808861	866514	855943	860021
Q9H0N5	PCBD2	3.45099e-06	0.00012721	115	62169.4	62239.4	63001.6	66264.5	57613.1	56354.7	60158.6	61084.7	64669.7	62320.3	64969.9	60544.5
P33316	DUT	5.0529e-05	0.00012721	369	904240	901253	902980	893931	901912	953250	927658	953545	923274	929844	905612	912979
Q9H9Y6	POLR1B	1e-09	0.00012721	850	49718.5	46902.8	47068.9	49929.3	47367.5	47749.2	48502.8	47828.8	44361.3	50278.2	48576.9	48346.6
Q5JSZ5	PRRC2B	1.0661e-05	0.00012721	1062	23445.2	23039.6	21610.1	22278.4	22915.2	22591.3	24199.4	22393.8	21791.2	22580.8	22208.4	22488
P59074	CHMP4B	1e-09	0.00012721	40	106866	97673.6	83863.5	100731	93363.6	76710.2	85639.4	87356.5	91220.5	85466.7	82917	80995.9
Q8TEX9	IPO4	2.37999e-06	0.00012721	859	101156	99850.1	99565.1	101968	96174.7	102772	101223	95705.6	97467	101790	92697.9	91384.9
Q8TF46	DIS3L	0.00734402	0.00012721	474	12934.2	13926	12981.2	12548.3	13175.3	13182.5	13021.3	13380.3	13856	13774.7	13587.2	11686
O14647	CHD2	0.00125059	0.00012721	335	11190.6	13274.8	11671.3	10831.9	11921.7	12496.4	13318.9	12119.3	12516.6	13599.7	13444.3	13820.4
Q53H12	AGK	1.78499e-07	0.00012721	472	257950	259666	249169	256393	252948	245632	250700	255304	234833	249514	252773	255279
Q15021	NCAPD2	1.0661e-05	0.00012721	1457	88287.8	89149.6	84697.9	88022.6	88020.4	89569.6	87974.9	85597	83719.4	88120.1	84891.7	86700.8
Q8WZA9	IRGQ	1.18999e-07	0.00012721	470	103719	104800	102831	106166	106332	102244	103281	102411	89383.2	103090	107156	103896
Q15833	STXBP2	0.000679799	0.00012721	786	103079	108211	98661.4	100045	99762.8	103082	101405	103514	102875	101923	104779	100948
Q05823	RNASEL	0.00237967	0.00012721	363	54618.2	44572.5	50054.9	47081.7	52450.7	52445.9	53356.2	50710.2	40286.9	53766.4	50871.6	49230.1
Q9UQ80	PA2G4	1.24949e-06	0.00012721	873	1.29877e+06	1.30515e+06	1.30634e+06	1.34258e+06	1.28623e+06	1.30566e+06	1.30074e+06	1.32358e+06	1.26676e+06	1.30006e+06	1.24488e+06	1.23223e+06
Q3B7T1	EDRF1	1.07977e-05	0.000123747	380	13188.3	12179.1	11141.7	12177.2	12134	11111.1	11884.1	10598.2	13076.6	11365.9	12633.4	12209.3
Q8NHJ6	LILRB4	3.08925e-05	0.00012721	281	32608	30496	29201.1	36069.3	35979.8	31436.9	36502.6	32584.3	29715.1	34400.1	32956.1	31077.4
O95613	PCNT	0.00306965	0.000123747	2214	37721.8	38641.3	36770.4	38197.4	37300.9	38589.2	39710.2	37640.5	35883.3	37893.5	39119.5	40915.8
P78371	CCT2	1e-09	0.00012721	1164	711917	706504	712389	709941	710277	706021	718797	727486	671276	716310	714666	695832
Q9Y2U9	KLHDC2	0.00218129	0.0307958	34	NA	9063.8	6718.22	NA	10586.8	10009.2	4283.53	3807.14	5335.58	7258.83	NA	5904.31
P04049	RAF1	7.67062e-05	0.00012721	429	84031.9	80929.1	82068.8	80048.3	83945.7	84497.9	82774.6	80909.6	85258.5	86879.5	80927.2	81807
P61764	STXBP1	1.42799e-06	0.00012721	295	23897.6	26098.9	25102	25922.7	25567.1	23688.2	22381.1	21165.8	18601.3	23697.2	24949.6	22487.9
P49902	NT5C2	1.30899e-06	0.00012721	491	83121.9	87630.9	82445.8	85870.8	85434.4	83915.4	82005.9	85595.3	67837.3	85397.8	81836.7	82097.9
P0CAP2	POLR2M	5.83851e-05	0.00012721	201	16736.1	18904.7	20163.3	18459.6	17914.5	17031.6	19555.9	15164.1	17112.7	21043.9	17931.1	22371.1
Q5SRE5	NUP188	1.24949e-06	0.00012721	1063	63895.1	64204.1	62887.9	64412.5	62490.5	65628.8	65518	65476.4	60222.4	62980.7	60521.6	65049.7
Q2TAY7	SMU1	7.73496e-07	0.00012721	496	119922	119057	118817	112876	115919	111898	118440	114332	104322	111624	109106	122075
Q96PK6	RBM14	1.0661e-05	0.00012721	678	354649	350268	360954	359571	358635	358093	362993	368379	350851	361373	357814	351541
Q96RK0	CIC	1.0661e-05	0.00012721	241	18389.7	17040.3	16336.4	20343.4	18886.9	14523.2	17261.9	17351.8	17813	19786.1	16241	16941.5
Q96HA7	TONSL	6.54497e-07	0.00012721	819	95284.2	92103	93385.6	97640.4	97985.4	94769.1	93961.6	94592.9	92605.7	97324.5	87945.3	97957.2
Q92804	FUS;TAF15	1.0661e-05	0.00012721	227	1.93681e+06	1.89662e+06	1.90427e+06	1.91136e+06	2.07026e+06	2.01629e+06	2.04975e+06	2.1689e+06	1.72908e+06	2.03764e+06	2.01791e+06	2.12773e+06
Q9UHB9	SRP68	0.000179559	0.00012721	842	203181	204216	197296	207844	204386	209083	202847	195129	175534	198804	205531	202885
Q8NB49	ATP11C	1.78499e-07	0.00012721	374	30854.6	26592.1	26248.8	27219.6	25661.3	24990.6	26567.3	26845.6	25141.6	27713.9	30931.6	30693.4
Q6ZMI0	PPP1R21	0.00192728	0.00012721	499	18102.8	17038.2	17197	16844	17249	17183.4	16039.7	16593	15102	17516.4	17047	18514.7
Q9UHW9	SLC12A6	0.000151403	0.000123747	468	48705.1	44944.6	45960.7	50561.8	49382.5	47233.7	44251.9	43729.7	42325.2	46037.7	47274.3	47825.2
P11388	TOP2A	1.0661e-05	0.00012721	1039	79917.7	83386	81672.4	77872.6	79402.6	78659.4	77501.6	78102	74385.2	78582.5	64594.4	67953.7
Q8N8Z6	DCBLD1	1e-09	0.00012721	251	17167.9	17244.4	17710.4	17863.8	17588.8	18339.1	20127.2	18582.5	17526.9	17183.6	17972.7	19929.6
Q9Y2W6	TDRKH	1e-09	0.00012721	308	24126.4	22391.4	21651.6	23345.9	22261.4	20332.5	22849.6	21987.4	19950	23719.6	22056.8	23772.5
O43432	EIF4G3	1.0661e-05	0.00012721	478	25271.3	27356.6	26032.7	27611	27091.8	26000.1	25503.6	27861.7	29663.6	25549.4	26628.2	25776.9
Q15075	EEA1	5.83851e-05	0.00012721	1460	170018	165486	168084	167013	170660	165953	173602	171050	165858	166657	162063	162477
Q9P2E9	RRBP1	6.54497e-07	0.00012721	1471	778641	771570	772619	806932	799629	812883	807219	805560	746905	788537	817851	851292
Q6YHU6	THADA	1.0661e-05	0.00012721	864	29267.5	29264.3	27226.8	28089.7	25054	28072.7	27757	25413.7	29865.5	27866.5	23835.7	24074.6
O14744	PRMT5	5.83851e-05	0.00012721	533	105020	110401	107591	106011	111483	107419	108477	107714	96502.7	112010	107671	114713
Q01664	TFAP4	0.0064074	0.00012721	211	19439.6	17824.2	20041.9	18406.2	19916.2	19462.8	18686.3	20575.7	17725.8	18591.4	18637.6	18351.2
O15083	ERC1	1.13049e-06	0.00012721	119	53757	50377.3	51709	50173.7	52019.2	53512.8	50664	51998.1	49668.3	46617.8	50213.8	54816.3
Q12980	NPRL3	1.0661e-05	0.00012721	221	20865.6	17681.2	19364.5	20563.3	22866	19233.3	19349.1	20652.7	17875.2	23897.9	22068.6	19355.7
Q9H583	HEATR1	0.000110394	0.000123747	1826	175952	172197	171975	176717	169648	172252	175286	163653	163791	174763	166908	165541
O60645	EXOC3	8.32996e-07	0.00012721	604	47809.1	45234.2	46446.1	42861	42984.9	42928.7	44428.3	39501.7	40390.4	42640.2	42175.5	40749.7
Q7Z3J2	VPS35L	1.0661e-05	0.00012721	673	19515.7	20011.6	18746.8	17894	18715.8	19794.6	18102.1	16877.5	18714.2	18728.5	18020.5	17709
Q12866	MERTK	7.64037e-05	0.00248756	24	NA	12727.6	NA	NA	NA	NA	NA	NA	NA	NA	NA	NA
Q969Q5	RAB24	6.54497e-07	0.00012721	299	92421.3	90255.6	88959.7	86973.4	88278.8	82445.9	90298.1	88085.8	69109.4	85647.7	89241.2	90231.7
Q5SVS4	SLC25A14	1.0661e-05	0.00012721	19	6749.45	4941.68	5904.86	4095.25	5053.98	3592.86	6524.88	6093.7	5342.74	3201.84	5335.78	7328.88
Q9UK73	FEM1B	5.0529e-05	0.00012721	503	17422.2	17091.8	16908.4	15516.2	14537.4	16081.3	16350.8	16195.5	13334.6	16198	17206.7	16728.3
Q69YQ0	SPECC1L	2.97498e-07	0.00012721	759	40433.3	39643.4	42475.8	37658.5	38049.7	39684.6	38245.9	39238.5	36445.4	38925.4	37538.1	40458.5
Q9HA77	CARS2	0.000146906	0.00012721	402	82877.8	77631	79856.6	79075.4	80688.8	77051.4	77582.2	76835.7	73249.4	79008.9	80180.6	77371.7
Q9HC35	EML4	1.0661e-05	0.00012721	1156	247692	252473	252334	247730	251310	257130	258346	248149	250011	258335	244541	249178
Q32P44	EML3	0.000146906	0.00012721	578	57326.5	58985.8	55115	55473.7	57089.2	55985.5	54558.2	56457.2	53977	57752	55599.1	57298.7
Q96SY0	INTS14	5.0529e-05	0.00012721	356	38628.9	38139.9	36334.7	36921.3	38228.4	35517	34933	37341.3	41380.8	37544.7	33623.6	35435.5
Q16555	DPYSL2	1.0661e-05	0.00012721	870	791275	804038	806088	804840	800209	804336	793562	811349	734394	817085	794721	791839
P38935	IGHMBP2	0.000274384	0.00012721	132	8762.72	7720.04	7550.9	9463.84	8503.85	7482.64	8357.64	7844.79	4230.12	6663.96	8921.69	8454.25
P24941	CDK2	1e-09	0.00012721	459	74932.2	82979.2	74416.6	75348.3	79215.4	79832	81883.6	77845.1	78664	79222.8	79490.4	77274.3
Q15149	PLEC	1.0661e-05	0.00012721	6475	410088	407808	403284	407188	409671	411782	407314	404813	378544	405644	405402	405976
P54098	POLG	1.0661e-05	0.00012721	472	28310.4	29841.1	29322.3	30223.8	29955.9	27750.6	29710.3	29583.4	27300.4	30619.5	28321.5	30356
Q9NWZ5	UCKL1	1.0661e-05	0.00012721	296	25570.8	26793.3	27529.7	25327.5	26728.8	27195	28393.7	26417.3	27047.3	26839.1	27130	27823.4
P20248	CCNA2	0.000328418	0.00012721	276	47974.7	44823.6	43405.3	44099.7	48616.1	46456.3	46642.1	48301.1	50397.4	51361.2	43047.5	47828.6
O43747	AP1G1	1e-09	0.00012721	798	153336	153621	150284	146831	150092	152675	150746	150118	139207	152431	147909	145475
P54920	NAPA	2.49899e-06	0.00012721	592	301472	312102	300432	307357	304107	308912	302658	319763	237455	303938	305119	299891
Q9H115	NAPB	0.000428216	0.00012721	191	13130.9	13551.8	13342.7	13366.9	12113.3	12350.7	14008.2	12155.1	12316.7	10619.9	12650.1	14020.9
Q13535	ATR	3.08925e-05	0.00012721	1131	17788.2	18487.9	17658.3	18685.1	17972.2	17622.8	17290.1	17424.8	18628.8	18487.7	16333.4	18914.1
Q68EM7	ARHGAP17	2.49899e-06	0.00012721	315	37880.1	42043.3	44654.8	40157.4	41986.7	42511.3	39759.4	39226.4	39561.8	41932.6	39531.4	40673.7
P09417	QDPR	1.18999e-07	0.00012721	375	209639	204192	206768	209723	212677	213585	213072	216645	180358	201123	198337	197507
Q8NFW8	CMAS	2.49899e-06	0.00012721	487	76559.5	73448.9	76332	74768.2	74806.6	74240.6	74351.2	75949.5	67813.3	71417.7	69289.7	73102.4
Q9NRD1	FBXO6	0.00118445	0.00012721	125	8090.16	8383.76	8610.69	8992.67	7887.74	9425.83	9364.09	8472.49	10773.5	9967.45	7827.64	8974.83
Q86UK7	ZNF598	1.0661e-05	0.00012721	655	49010.5	52955.9	51367	50912.2	51582.3	50495.3	50100.4	57226.2	47127.7	50205.4	52403	50341.7
P46019	PHKA2	1.0661e-05	0.00012721	368	14267.7	16423.8	14984.6	14519.8	14418.4	14695.6	15600.1	13350.5	15031.3	15301.6	13995.5	14372
P46020	PHKA1	1.18999e-07	0.00012721	592	16083.4	16909.6	15556.5	16199.9	16462.1	16176.1	15536.8	16045.9	17027.9	16954.6	14567.7	17485.9
P34897	SHMT2	1.30899e-06	0.00012721	932	1.00576e+06	979998	991527	984369	984031	965582	966542	1.01311e+06	972844	964048	960452	958900
O15061	SYNM	0.00695195	0.0651475	27	NA	7822.75	NA	2889.66	7932.6	NA	NA	NA	4075.06	NA	5299.55	5778.55
Q12788	TBL3	1.18999e-07	0.00012721	946	110304	116629	114468	112791	110061	113909	114503	111383	106263	114267	111017	115296
O95319	CELF2	1.0661e-05	0.00012721	478	602333	612503	604111	598243	588486	596073	591964	622035	579550	619101	593096	591769
Q92879	CELF1	1.0661e-05	0.00012721	389	419541	410644	405302	417006	402398	420510	418160	407646	414583	401637	419502	436099
Q96FS4	SIPA1	2.02299e-06	0.00012721	300	90983.5	93710	101182	92829.2	97493.6	93084.7	95602.7	90795.1	76125.7	89807.4	88287.9	93807.4
Q92922	SMARCC1	3.51049e-06	0.00012721	824	233012	240227	238624	244627	229231	246872	232784	238994	238783	238974	237760	234909
Q96RT7	TUBGCP6	1.0661e-05	0.00012721	357	15981.9	15968.6	16506.7	16017.7	15060.5	16965.8	16466.7	16728.3	16464.4	16372.9	14649.6	15934.8
Q96CW5	TUBGCP3	1.0661e-05	0.00012721	776	39874	42218.3	43705.1	43281.2	42496.1	39704.1	44762.1	39895.2	38035.9	41456.7	45701.9	41836
Q15057	ACAP2	5.94997e-07	0.00012721	699	79151.3	84884.9	79149.1	79469.6	82414.6	74177.9	82261.1	77253.4	70475.4	80850.2	79254.9	82048.9
Q9H0D6	XRN2	1e-09	0.00012721	1085	192807	198214	183986	188868	197747	201051	190837	194195	197754	191733	199906	206769
P78549	NTHL1	1.0661e-05	0.00012721	177	32206.8	36098.5	30563.3	31332.5	31321.2	36036.2	33353.6	31041.3	30942	32249.3	27775.4	35460.2
Q9NRV9	HEBP1	5.8905e-06	0.00012721	254	119701	128641	125513	123163	119356	121743	119984	119786	86825.2	119313	119141	120733
Q9BV73	CEP250	0.000428216	0.00012721	400	7509.11	7539.56	8165.23	7204.49	6610.59	8180.19	8256.62	7316.88	8160.58	8960.29	7724.18	7241.7
Q5PRF9	SAMD4B	4.04588e-05	0.000123747	183	7342.83	10155.7	7276.92	8706.54	6507.34	8640.38	7682.21	7809.8	9918.05	7496.32	8372.36	8003.94
Q92797	SYMPK	1.0661e-05	0.00012721	1366	88432.5	86014.2	88305.9	83860.5	87430.8	87749.2	89473.5	84169.8	81604.6	85072.3	83911.7	87159.3
O75643	SNRNP200	3.56998e-07	0.00012721	3486	376614	375994	369254	370566	362316	367244	370807	364167	346619	371990	362271	364174
Q53GL7	PARP10	0.00319242	0.000126598	495	27359.1	26595.9	25013.6	27502.4	24245.3	23980.9	27250.1	25250.7	23169.6	27563.3	25252.7	25716
Q9BRX8	PRXL2A	8.38952e-06	0.00012721	114	24272.8	21092.5	24340.4	21012.1	23422.8	17588.6	24311.3	21536.8	18688.1	21379.5	20500	19935
Q12872	SFSWAP	1.0661e-05	0.00012721	394	18601.1	21936.2	21773.4	20090	20355.1	21712.7	21206	19679.9	20448.1	19764.1	21654.5	22195.1
Q9BZH6	WDR11	1.0661e-05	0.00012721	1016	63797.9	66740.6	63822.6	62206.9	60627.7	58881.2	60614.2	62179	52533.3	62628.3	61318.7	64620.5
Q96GD0	PDXP	5.83851e-05	0.00012721	370	58742	66216.6	61937.7	67780.6	66418.7	62532.9	63880.4	63055.9	56243.1	65561.4	69559	68004
P42684	ABL2	1.0661e-05	0.00012721	359	11906.7	12321	12234.9	13087.8	12795.8	12297.7	10991.1	12801.4	11973.1	11642	12307.3	10927.5
P11172	UMPS	1.0661e-05	0.00012721	636	192479	198877	203247	207326	201843	204214	204266	197091	184668	204288	205557	204844
P14317	HCLS1	8.92503e-06	0.00012721	563	1.5638e+06	1.59459e+06	1.61161e+06	1.64491e+06	1.64257e+06	1.60043e+06	1.65908e+06	1.68785e+06	1.56033e+06	1.57494e+06	1.58387e+06	1.55802e+06
Q9UIF9	BAZ2A	0.0044387	0.00012721	616	27346.9	30574.4	24992.1	26344.3	28464.8	29413	29859.2	29843.9	25794.1	27712.2	30085.4	30432.8
P41227	NAA10	5.83851e-05	0.00012721	386	170825	181811	176875	175788	172972	181061	173434	180241	162382	177746	161982	158914
Q9H0L4	CSTF2;CSTF2T	1.90399e-06	0.00012721	473	124597	122063	125848	130342	127834	125251	126576	125826	107249	126267	124024	122939
Q86UW7	CADPS2	0.000131111	0.00012721	971	30104.6	31291.3	30736	30516.4	32705.7	32602.4	29846.6	28895.4	29132.3	31140.4	30189.3	31479
Q96QT4	TRPM7	0.00221745	0.00012721	119	8021.01	8278.16	6443.59	8503.64	7640.89	6238.63	8594.21	6423.85	9534.41	6104.3	8209.62	8161.95
Q9Y5V0	ZNF706	1.18999e-07	0.000310607	20	130520	141760	132243	125553	134858	133357	131407	140182	59734.2	134363	125070	129445
Q3KQV9	UAP1L1	1.0661e-05	0.00012721	374	142385	143550	129503	133917	133834	131978	147449	144523	124243	126922	137337	137767
Q96MW1	CCDC43	0.000367795	0.00012721	230	112179	120523	127900	127324	135112	122042	129786	123462	113532	123671	128040	131285
Q9UPN3	MACF1	0.000249694	0.00012721	6798	626674	636747	631639	642963	640339	648393	633824	623056	585064	628759	633038	640868
O00401	WASL	9.54736e-05	0.00012721	97	11566.4	13319.1	12328.6	12801.6	11640.6	8795.47	11002	12833.4	8943.38	11013.5	11859.2	10842.8
Q9C0C9	UBE2O	1.18999e-07	0.00012721	1110	113955	116881	119669	115861	118620	119944	118873	120153	109950	118630	117024	120653
Q96EV2	RBM33	3.56998e-07	0.00012721	491	81135.4	84419.5	81081.5	82406.6	87264	85346.5	85305.2	84509	83266.3	79075.5	78786	76996.1
Q13813	SPTAN1	1.0661e-05	0.00012721	4670	671990	663340	673698	678407	671658	671602	669338	675828	643648	666236	671019	661570
P78346	RPP30	7.67062e-05	0.00012721	397	99376.5	101399	96711.3	101801	105847	103514	108018	105433	97392.9	102095	97787.6	106702
Q9H8H0	NOL11	1.0661e-05	0.00012721	675	102279	107910	101281	99436.6	96421.7	99389.8	96342.2	99289.7	95198.1	103545	90848.4	98258.9
Q9Y613	FHOD1	4.40299e-06	0.00012721	831	67112.8	70291.1	66590.9	68803.1	68492.8	69432.9	68960.3	63518.2	66429.2	68421.2	66429.7	66067.5
P07814	EPRS1	1.24949e-06	0.00012721	2870	790237	815833	798461	801786	789325	791482	800063	795362	741911	801430	757920	780233
Q14004	CDK13	2.08249e-06	0.00012721	469	68196.8	78664.5	74231.1	74455.7	73931	81427.7	70751.4	73645.2	76880	74448	70719.4	69849.3
P0C7T5	ATXN1L	0.00012213	0.00012721	248	16797.4	19146.8	16098	19885.3	18616.2	17762.6	17042.6	17555.9	20152.4	19224.3	18430.2	21019.7
Q8ND30	PPFIBP2	1.0661e-05	0.00012721	313	11787.6	11404	12069.2	13064	12927.4	12602	12847.6	14460.1	12122.5	12741.3	11935.3	15752.9
P17181	IFNAR1	0.000298441	0.00012721	119	12707.3	10980.7	11944.6	10969.7	11710.7	12358.2	12113.9	11366.8	9904.51	9519.57	10725.7	9196.47
Q99959	PKP2	0.00568925	0.00012721	997	127554	133356	129761	127685	132679	129741	128592	124433	126337	129169	129598	131387
Q9BRR8	GPATCH1	0.00012213	0.00012721	431	39088.4	38623.7	38196.8	35447.4	34127.8	35450.2	36810.9	36797.5	28268.8	34435.5	30181.9	34936
Q969F9	HPS3	0.000575509	0.00012721	518	13297.6	13045.7	12857	11756.6	12421	12595.6	12640	13073.8	12968.4	12345.8	11880	12544.4
Q9P287	BCCIP	3.08925e-05	0.00012721	396	122293	127863	119894	126002	126905	127160	124960	126557	103550	123233	122226	127489
Q3ZAQ7	VMA21	0.00128699	0.00116469	33	22529	16592.6	24762.7	12342.6	24242.5	NA	12035	NA	15759.9	NA	20846.7	16482
Q8WVV9	HNRNPLL	1e-09	0.00012721	585	57031.2	57697.3	57361.5	58846.8	55704.5	57903.9	60481.3	56683.7	53332.8	58680.4	54012.6	57222.8
O95602	POLR1A	1.0661e-05	0.00012721	1437	53959.7	54397.7	55389.8	53774.9	54483.6	52794.8	52063	52495.9	50716.3	55021.6	51962.9	54298.1
Q13217	DNAJC3	1.0661e-05	0.00012721	579	203541	218152	210152	208889	200126	214259	213804	207801	182574	205200	205049	217106
P78316	NOP14	0.000853674	0.00012721	494	37334.9	38188.1	39287.4	38071	37298.1	39279.5	36556.8	39577.1	35581.1	38000.6	43060.4	43323.8
Q9H3S7	PTPN23	8.92503e-06	0.00012721	1024	49509.9	48983.3	47467.6	49513.9	51102.4	48727.1	50996.1	48531	46285.7	50301.5	48666.7	47951.3
O00459	PIK3R2	1.90399e-06	0.00012721	174	10937.9	11845.4	11216.6	11627.9	10099.2	11271.7	11565.2	10763.3	11467.4	11958.1	10124.8	10284.4
O00139	KIF2A	2.97498e-07	0.00012721	573	128286	129563	130862	130506	129383	127543	129210	132081	120753	136810	127265	130181
Q9H773	DCTPP1	0.000892033	0.00012721	280	204533	173469	171414	190751	190841	185151	182691	169915	173133	164908	173650	166615
P50583	NUDT2	3.56998e-07	0.00012721	220	181152	177463	169201	186220	177488	174459	171276	189474	137453	173127	196459	182713
P62851	RPS25	0.00224003	0.00012721	112	2.44377e+06	1.90882e+06	1.8777e+06	2.00066e+06	2.56359e+06	2.51479e+06	2.5156e+06	2.61389e+06	2.3395e+06	2.30044e+06	2.60939e+06	2.51829e+06
Q15751	HERC1	0.00232254	0.000125518	478	21720.2	20312.5	24065.3	24027.9	22932.7	24379.9	20570.5	26080.7	23195.6	24904.8	25767.3	24958.7
A6NC98	CCDC88B	1e-09	0.00012721	1184	47017.6	47458.5	49979.1	49135.6	49951.4	48277	49341.1	48010.7	46347	50838.7	50275.5	51710.9
O60287	URB1	9.69854e-06	0.00012721	1325	37942.5	38319	37989.6	36817.2	37964.9	38310.8	38970.6	35591	35466.1	39594.7	36171.3	38057.2
O96013	PAK4	0.000179559	0.00012721	142	9152.45	8853.9	8444.11	7657.49	10912.7	10107.9	8888.34	7831.65	9690.2	10164.9	11641.4	10834.4
Q96MT8	CEP63	0.000179559	0.00012721	71	4902.7	4834.66	5136.4	5225.66	6059.96	3491.03	5578.39	3967.83	4655.91	5744.6	6518.89	4083.89
O43524	FOXO3	1e-09	0.00012721	334	120672	120942	124004	119855	123686	124358	117155	119741	121492	124481	111591	119275
P53041	PPP5C	0.00012213	0.00012721	758	167099	170472	166876	165356	162295	169936	162935	170750	149570	160586	160287	166869
P62910	RPL32	1.0661e-05	0.00012721	279	1.11101e+06	1.04958e+06	1.03746e+06	1.04037e+06	1.10088e+06	1.12553e+06	1.1342e+06	1.16911e+06	1.0854e+06	1.12764e+06	1.13058e+06	1.09251e+06
Q9UNQ2	DIMT1	1e-09	0.00012721	356	80260.2	77352.7	71795.6	82196.9	73437	78865.6	80518.6	78800.7	84588.4	81364.9	80133.1	75283.2
P78527	PRKDC	2.97498e-07	0.00012721	5618	638715	621005	619558	625118	627495	627550	629366	602074	587221	629164	609554	597255
O95831	AIFM1	1.0661e-05	0.00012721	639	237529	229599	240028	234187	236333	228765	225733	237803	253903	234459	237418	224935
Q04637	EIF4G1	0.00012213	0.00012721	1735	446176	442203	443749	446722	449513	449707	451001	444985	394336	453294	437047	434566
Q13362	PPP2R5C	1.18999e-07	0.00012721	203	72394.4	79246.4	77304.3	78668.8	71135.2	71044.8	72613	68075.8	61945	70824.4	72957.3	70986
Q9UIA9	XPO7	8.38952e-06	0.00012721	995	119697	115206	115147	116442	116378	115012	113616	115066	105641	115479	114115	112940
P61201	COPS2	4.75997e-07	0.00012721	613	189371	198456	186720	191168	189309	195455	185668	191294	175329	187829	178692	191425
Q6Y7W6	GIGYF2	2.49899e-06	0.00012721	705	92836.9	92598	95319.5	98432.9	95655.1	101769	98929.6	97129.7	96973.7	98648.1	95635.3	96631.2
Q9P2G1	ANKIB1	0.000172674	0.00012721	228	12931.1	12505	10585.9	12417.8	10989.6	9535.89	12883.9	9455.99	11423.5	10945.4	9153.89	12157.5
P55084	HADHB	3.92699e-06	0.00012721	759	535983	521281	539394	537276	525642	525507	549797	555259	515414	526163	537897	535643
P52757	CHN2	0.00333401	0.000123747	157	6612.37	7795.98	7048.52	7293.37	7132.31	7015.78	6344.83	5976.17	6279.17	7933.04	6661.53	6742.59
Q9BUE6	ISCA1	2.37999e-06	0.00012721	138	48887.7	49601.2	49658.4	51790.9	50754	45423.6	49928.7	49592.3	31120.6	46433.2	52877.2	52988.6
P15336	ATF2	1.0661e-05	0.00012721	230	24412.7	21117.2	22912.7	22722.5	22587.2	21670.3	19278.9	22119.5	21989.1	23713.4	22089.4	18942.7
Q9H6S0	YTHDC2	5.83851e-05	0.00012721	1144	36580.2	37076.8	37264.3	37971.4	36894.1	36627.9	37541.1	35270.8	34438.3	38082.1	36967.6	37270.1
Q9BS40	LXN	1e-09	0.00012721	120	66242.2	73317.5	72642	69587	68651.5	74886.5	70670.9	74322.9	71395.2	71682.4	71284.4	73491.9
O76024	WFS1	2.55849e-06	0.00012721	333	52834.6	50930.9	51459.3	48521.9	50978.8	51176.7	52477.5	49228.6	39791.3	52448.6	50236.4	51815.2
P54886	ALDH18A1	1.0661e-05	0.00012721	1247	306591	313733	306706	305158	304271	304233	304787	306528	304871	311769	312776	308237
Q9NS69	TOMM22	3.06526e-05	0.000123747	218	303196	262837	299865	291252	300561	289729	306959	298631	264257	298355	319396	279481
Q9UJX2	CDC23	5.0529e-05	0.00012721	512	39957.2	41108.9	38634.2	35816.6	38828	34766.6	42210.5	37127.2	37593.8	40411.9	39012.1	39554.2
O43303	CCP110	0.00116293	0.00012721	231	7225.83	7930.23	7035.91	8598.72	7301.35	6670.03	8589.54	7181.41	10967	7962.26	8363.49	8347.42
O95248	SBF1	8.56802e-06	0.00012721	1200	41867.7	39561.7	39806.4	39854.2	41999.5	41817.7	39344.1	39070.9	36987.5	42568.1	39928	39753.7
Q9HAU5	UPF2	3.21299e-06	0.00012721	912	83487.6	86218.4	79240	83213.1	84368.1	83842.7	82182	81567.3	72038.7	82684.9	81832.4	85696.7
Q9ULV0	MYO5B	1.0661e-05	0.00012721	1128	39425.9	39300.9	38453.7	38112.6	36385	37955.3	36379.5	35865.3	34937.1	38416.5	37390	38239
Q16891	IMMT	1.72549e-06	0.00012721	1284	373478	365729	372508	356172	354583	365171	364489	372111	366980	354301	372624	368509
Q9UPR0	PLCL2	0.00186703	0.00012721	452	27978.2	26006.6	25053.8	26975.3	27157.6	26286.2	27767.5	25549.9	26673.1	26059.1	26758.2	28306
O60725	ICMT	1.0661e-05	0.00012721	76	22647	20560	21213.8	19079.8	20119.7	18960	15320.6	14189.8	22753.5	20286.1	22512.8	18924.8
Q8IZ69	TRMT2A	1.0661e-05	0.00012721	729	89042.2	94510.3	97589.4	93742.9	93879.1	95062.8	94536.1	90178.7	85706.2	97132.3	97406.1	97811.1
Q96G03	PGM2	1.12794e-05	0.000123747	785	212927	216581	214561	214681	211211	220582	213466	207819	166435	214555	220404	215509
P14923	JUP	1.0661e-05	0.00012721	649	28570	27583.5	27425.2	28166.4	28347.8	28383.5	29172.6	27964.6	28515.7	27405	28461.8	28179.1
Q10567	AP1B1;AP2B1	1e-09	0.00012721	1135	377832	380633	382478	381785	373784	373092	368431	360541	336854	376244	371734	354625
Q14191	WRN	9.51995e-07	0.00012721	287	10461.2	10193.8	11053.7	10568.8	10293.3	10411.2	12245.3	10616.9	9937.51	9750.96	10773.8	10984.9
O14920	IKBKB	1.0661e-05	0.00012721	500	24031.3	23954.8	21207.4	23051.7	24511.7	23383.2	22588.7	21951.6	20715.1	24730	24315	23894.3
Q9P0K7	RAI14	1.54699e-06	0.00012721	606	31265.8	33355.6	30324.3	32740.9	31583.8	30897.2	31307.8	30672.5	30738.6	31441.2	30139.9	31857.7
Q9BTW9	TBCD	9.54736e-05	0.00012721	755	71593.3	76745.5	71054	72048.5	72825.9	72290.2	71919.4	72324.9	65147.3	73312.6	73062.8	71855.4
Q9Y2V7	COG6	0.000513623	0.00012721	291	17619.9	17208.2	17252.4	15613.6	16517.5	15716.6	16255	15109.9	16173.3	18352.4	17375	16367.5
Q9NX74	DUS2	3.08925e-05	0.00012721	361	28521.3	29782.1	30057.3	31310.7	26421.6	30788	28443.7	28209.3	29062.2	29547.9	30638	30312.2
Q6KC79	NIPBL	3.62949e-06	0.00012721	1469	75881.9	78144.2	73531.5	72024.8	80188	79083.8	74354.1	70845.8	66855.3	74911	71500.4	74949.5
Q8NE71	ABCF1	3.68899e-06	0.00012721	673	120896	123270	116597	123542	122270	128778	121635	126546	122131	128704	130643	124556
Q8TEQ0	SNX29	2.26099e-06	0.00012721	516	28951.7	27176	31340.9	28743.4	28635.5	28742.6	29457.7	28880.6	26895.5	28483	25526.1	30037.2
P42765	ACAA2	6.54497e-07	0.00012721	640	495632	501658	496558	496864	476225	508371	492493	504240	465484	484320	485072	478461
O60449	LY75	1.78499e-07	0.00012721	999	42899.8	41543	40457.8	39927	38137	42126	40785.4	40636	38288.2	42376.5	41904.2	41938
Q86V48	LUZP1	1.0661e-05	0.00012721	516	11901.9	13320.1	11447.1	11515.1	11572.7	12141.1	11075.7	11620.9	13230.7	11953.2	9914.82	13348.1
P25787	PSMA2	2.20149e-06	0.00012721	353	321411	323780	307119	314268	306603	316413	313872	302355	302857	318275	317260	314246
Q8NEZ5	FBXO22	6.54497e-07	0.00012721	288	57422	56151.8	53238.9	54384.4	53097.5	52845	50632.7	55796.9	42865.6	57498.4	58919.4	58718.5
Q8WXI9	GATAD2B	3.08925e-05	0.00012721	555	115876	117126	115988	116614	114060	114415	113036	117500	116955	116135	108357	107211
Q86Y07	VRK2	0.000179559	0.00012721	216	11198.6	11787.3	10283	10065.5	10084.8	11084.6	11489.3	10081.7	10474.8	10715.8	10233.2	11124.9
P39880	CUX1	0.00012213	0.00012721	339	18113.1	16960.2	16909.2	15933.2	17119.9	21443.5	20409.2	20265.9	17458.3	17026	16935.9	16291.8
Q9Y6H3	ATP23	7.67062e-05	0.000248386	55	5176.23	5542.1	6202.56	5515.37	6232.11	4882.76	3575.81	4381.99	3728.96	5569.51	5339.6	5286.63
Q9Y4P8	WIPI2	6.79401e-05	0.00012721	315	44951.4	41498.3	45315.7	46200.7	47196.8	41447.6	44048.6	43074.5	44152.7	42069.5	47035	49104.3
P46063	RECQL	1.30899e-06	0.00012721	934	333334	333927	340198	327239	329230	317333	343760	340426	292496	334019	312083	329264
P08574	CYC1	0.000359652	0.00012721	398	293036	308935	280450	281462	275378	286304	288949	287252	270922	293861	305550	300138
Q9BV44	THUMPD3	4.75997e-07	0.00012721	518	50712.4	52439.3	47962.1	53335.3	50658.7	49056.1	50430	50734.6	48434.3	50881.1	48895.7	51161.5
Q8IY81	FTSJ3	2.85599e-06	0.00012721	631	86465.9	81762.9	78441.5	79169.2	84358.4	85851.1	86381.6	89920	81334.6	84325.3	89722.6	89031.5
Q9Y4L1	HYOU1	1.42799e-06	0.00012721	1594	1.10603e+06	1.08284e+06	1.09345e+06	1.11264e+06	1.11239e+06	1.0934e+06	1.10467e+06	1.11116e+06	1.03214e+06	1.09547e+06	1.08706e+06	1.09392e+06
P50750	CDK9	1.0661e-05	0.00012721	273	112860	106304	101426	109438	107287	114550	103263	101004	94171.3	105305	109673	113929
Q9Y6E0	STK24	3.68899e-06	0.00012721	472	323169	321812	321399	329802	324669	325587	340116	329404	297440	325182	316609	313265
O00506	STK25;STK26	0.00012213	0.00012721	155	166718	145419	150728	148708	154945	167103	159819	160185	170088	146158	126594	149157
P07948	LYN	1.78499e-06	0.00012721	415	42053.2	41148.3	41098.6	39430.9	41912.4	41654.5	39423.9	41972.3	36816.2	40686.8	39965.8	40551.6
O75489	NDUFS3	4.10549e-06	0.00012721	426	350103	365957	378174	359066	363229	369005	376200	360379	332169	368196	378002	379482
Q8ND04	SMG8	1.0661e-05	0.00012721	605	30227.7	32060.8	32913.3	29750.1	30150.2	31326.3	31417.9	32052.6	29526.5	33916.7	31267.1	31139.5
Q6F5E8	CARMIL2	1e-09	0.00012721	724	103740	102727	94801	99174.7	102756	100554	96852.8	95562	98443.1	102777	107819	104464
Q8NCN4	RNF169	3.68899e-06	0.00012721	343	14821.2	15490.3	15396.3	13564.3	15259.9	15430.2	12674.3	14151	14551.5	14632.6	15832.8	15446.2
Q9UBP6	METTL1	1e-09	0.00012721	298	98946.7	98526	95893.7	105269	92493	96211.1	96735.6	96091.7	87702.3	96070.9	97561	104887
Q86Y37	CACUL1	0.00098265	0.00012721	158	17610.3	18144.7	15694.4	17181	18123.8	14461	17823	15161	13372.9	16952.9	17270.5	17456.6
Q9NXG2	THUMPD1	1.78499e-07	0.00012721	405	91466.1	93676	93147.6	85049.1	86399.4	89421.3	84601.4	90827.8	82911.6	85411.7	93642.8	87249.1
Q14244	MAP7	1.0661e-05	0.00012721	282	35998.7	39860.4	40510.1	37961.5	36099	37701.5	38166.2	38997.9	39667.1	36675.3	35101.2	35950.4
Q8NF37	LPCAT1	1.0661e-05	0.00012721	491	106323	96165.4	102466	96774.6	99208.5	103868	105312	99479.2	98122.7	101762	107300	98695
Q9UKV3	ACIN1	6.54497e-07	0.00012721	944	167835	162888	166047	166965	167132	162429	169811	167121	161673	169329	165759	161216
Q9UHJ6	SHPK	3.56998e-07	0.00012721	388	51065.5	49498.3	48358.6	49578.6	51571.5	46817.5	49513.9	47390	50482.2	49033.2	45868.9	49032.4
Q99856	ARID3A	9.87704e-06	0.00012721	286	63339.2	66720.9	62748	69641.5	65774.9	68333.7	62545.2	65859.6	45949.4	56158.2	59984.9	63748.4
Q96GQ7	DDX27	1.0661e-05	0.00012721	866	131628	129045	130162	125180	136878	130213	133336	126304	118084	129390	128123	129043
P31146	CORO1A	1.0661e-05	0.00012721	741	2.32836e+06	2.26385e+06	2.37155e+06	2.36811e+06	2.31066e+06	2.38432e+06	2.28956e+06	2.43203e+06	2.02758e+06	2.31855e+06	2.16871e+06	2.24152e+06
Q92947	GCDH	1.0661e-05	0.00012721	450	224536	230859	235915	223798	216438	235913	213503	221540	253665	237273	218333	233086
Q96BH1	RNF25	4.75997e-07	0.00012721	198	39025.3	40036.8	32913.7	40051.1	35154.9	37431.6	35173.8	34178.5	28972.4	37261.6	36376.5	33112.3
Q15181	PPA1	1.0661e-05	0.00012721	479	2.24235e+06	2.21368e+06	2.21266e+06	2.25117e+06	2.30235e+06	2.28679e+06	2.27178e+06	2.3225e+06	2.22048e+06	2.27422e+06	2.2368e+06	2.23628e+06
Q15233	NONO	6.54497e-07	0.00012721	1139	1.28548e+06	1.28826e+06	1.29758e+06	1.33552e+06	1.32211e+06	1.31744e+06	1.40894e+06	1.39451e+06	1.26078e+06	1.34436e+06	1.3817e+06	1.35966e+06
Q5K4L6	SLC27A3	0.00307771	0.00127197	43	4721.2	4968.58	6595.71	5298.86	3858.63	4980.56	6080.9	6968.01	4695.34	4549.64	3342.82	4688.15
Q3KP66	INAVA	1.0661e-05	0.00012721	176	21922.7	19992	21270.5	19821.8	20633.8	24037	22989	21513.2	21832.7	23869.3	21264.2	21899.6
P35658	NUP214	1.78499e-07	0.00012721	1475	154848	149630	152338	151365	156764	155122	152500	149481	153763	152636	151769	153732
Q15120	PDK3	5.5335e-06	0.00012721	389	142685	140132	138518	142425	146400	148366	156021	148194	155208	159050	159042	155143
Q92610	ZNF592	2.09233e-05	0.00012721	556	39572.2	40642	42477.8	42710.5	42475.2	40045.9	43577.5	40603.6	45302.6	41921.9	38836.3	42080.4
Q9H490	PIGU	0.00831049	0.000123747	142	57334.6	53929	47930	49701.8	52652.9	46269.8	53894.7	49283.5	23309.5	45749	53709.3	49940.1
Q5T6F2	UBAP2	0.000172674	0.00012721	546	71120.8	64740.1	62826.1	65312.4	64039	68670.6	72211.8	71494.9	66998.3	67423.8	64172.5	66402.2
Q7L2J0	MEPCE	1.42799e-06	0.00012721	345	52768.8	49067.7	51277.4	49131.4	52464.3	57118.4	51457.6	46064.3	50412.7	53488.5	56059.3	49888.3
Q5T4S7	UBR4	1e-09	0.00012721	4078	103824	107020	107016	106059	107455	109234	105249	101569	97449.3	107219	103022	104294
Q5M775	SPECC1	0.000421025	0.00012721	695	57901.4	60460.5	58308	60236.8	58683.7	61464.1	59415.3	60450.6	54508.9	62252	55982.4	59337.3
Q9HAF1	MEAF6	1.0661e-05	0.00012721	119	32963.7	36762.4	37192.5	29851.3	33855.3	36421.1	40989.8	35233.5	39809	36293.7	34713.8	39662.9
O75691	UTP20	1.0661e-05	0.00012721	1853	96239.8	93989.4	96949.2	90592.5	100297	98033.9	99616.8	94770.2	103824	100405	94437.9	95647.2
Q9H334	FOXP1	1.0661e-05	0.00012721	178	7631.54	9363.13	7283.72	7977.95	10066.6	10804	9965.12	9949.8	10671.7	7261.28	6487.82	8814.3
O75694	NUP155	1.0661e-05	0.00012721	1290	112624	117834	114182	116197	114476	111391	110958	108495	109632	115390	107220	107322
Q9Y6H1	CHCHD2	1e-09	0.00012721	80	236738	264310	266219	274644	259929	285124	247613	292768	225938	252382	212330	247895
Q4VC31	MIX23	9.04403e-06	0.00012721	198	135630	130211	141011	134687	131845	139059	127655	138677	127088	134389	138248	128978
O95817	BAG3	0.000298441	0.00012721	436	23968.4	21142	22120.7	22576.5	23971	24047.7	23532	24359.1	25480	22540	24843.4	25498.5
Q9BRP8	PYM1	6.0095e-06	0.00012721	131	82123.8	83824.6	82232.2	80459.7	88234.1	92225.2	81027.2	83201.6	81988.4	85337.4	82982.2	92008
O60331	PIP5K1C	4.9385e-06	0.00012721	188	10256.9	11825.6	9095.63	9675.63	10519.4	8346.02	10767.8	8332.69	11059.5	9971.78	11353	11394.8
P27987	ITPKB	1.0661e-05	0.00012721	282	8718.9	8360.41	7359.28	9024.42	8107.64	9152.91	8511.67	8592.15	8330.91	7709.09	8252.36	9509.28
P18583	SON	1.0661e-05	0.00012721	1680	212851	205015	219404	213847	210693	211541	219800	220035	188630	220756	216010	216773
Q9UGP5	POLL	5.83851e-05	0.00012721	236	8359.81	9489.49	8697.82	8051.76	7923.14	9206.29	7941.68	8332.13	9737.09	8989.65	8746.46	9360.41
Q9BUL5	PHF23	1e-09	0.00012721	98	29789.9	28203.8	29025.5	28622.7	27762.2	28806.3	31436.9	25498.2	29231	27153.8	27021.3	28736.1
P41440	SLC19A1	1.0661e-05	0.00012721	132	28484.4	28101	25180.8	24285.6	24897.1	24615.6	25679.2	26361.8	25953.7	25745	27019.1	26575
P37837	TALDO1	5.83851e-05	0.00012721	531	1.41225e+06	1.41696e+06	1.39291e+06	1.38595e+06	1.41891e+06	1.37511e+06	1.48236e+06	1.40906e+06	1.36742e+06	1.38748e+06	1.34507e+06	1.35045e+06
P06132	UROD	9.81754e-06	0.00012721	370	176255	198553	202766	200430	202552	200473	185188	196637	181711	188534	176977	183817
Q9BTC0	DIDO1	1.0661e-05	0.00012721	1310	33622.1	35555.2	35459.9	35210.9	36266.5	35153.6	35893.9	36197.6	35459.8	35744.1	36294.2	37357.7
Q9NV66	TYW1	0.00218129	0.00012721	266	14219.4	16152.6	14686.3	14193.9	15993.9	16286.4	15055.5	13622.6	16531.4	12732.4	14185.2	13105.6
P62995	TRA2B	1.0661e-05	0.00012721	335	588058	586459	679235	648084	634442	622370	601483	661822	574240	610514	542294	562494
Q9P2D3	HEATR5B	7.67062e-05	0.00012721	1431	42361.9	44985.8	45421.1	47584.5	47057.5	46887.2	43850.8	43963.5	41766.7	45328.3	44483	46276
Q8WY91	THAP4	0.000312205	0.00012721	187	7414.64	6655.08	5918.14	6444.98	7152.83	6771.53	4952.08	6509.68	7334.63	6552.76	6085.03	7244.03
P04075	ALDOA	5.0529e-05	0.00012721	1204	3.29597e+06	3.35162e+06	3.44273e+06	3.45936e+06	3.41803e+06	3.37426e+06	3.37369e+06	3.48656e+06	3.32745e+06	3.45518e+06	3.33916e+06	3.2937e+06
Q5T160	RARS2	1.0661e-05	0.00012721	509	40393.2	36612.5	39063.8	35781	37420	37420.8	39840.8	38895	35310	37458	36770.2	39795.7
Q99543	DNAJC2	4.16499e-06	0.00012721	536	80145.9	80008.7	82191.9	82394.2	80510.2	81623.6	84059	79724.9	78205.8	83316.9	83940.3	84907.2
O75449	KATNA1	1e-09	0.00012721	116	16027.2	12882	12553.4	13318.5	13029.9	13040.8	14838.4	12837.6	16122.4	13042.3	13186.8	13815.7
Q5JTH9	RRP12	1.0661e-05	0.00012721	1292	81241.1	78689.9	80377.3	83146.4	82193	83423.3	84718.1	84640.4	83435.4	83970.6	88584.3	86768.9
B5ME19	EIF3C;EIF3CL	0.00143698	0.00012721	1011	676675	710067	701951	699428	699216	702725	707377	719866	675826	709341	666716	707064
Q13952	NFYC	1e-09	0.00012721	153	81581.3	80467.8	84448.2	81116.9	85145.4	83655.1	68832	80224.3	87410.5	77158	87662.2	77995
Q16134	ETFDH	0.000428216	0.00012721	617	80599.1	80654.5	79931.5	76553.7	73650.1	76916.1	73043.4	75155.8	75648	71313.3	79683.3	81741.2
P19367	HK1	2.97498e-07	0.00012721	462	49338.3	48598.4	48926.9	45139	46773.7	46894.2	48607.5	45344.9	43919.1	46090	49420.8	45773.5
Q9UPY3	DICER1	1.0661e-05	0.00012721	838	34600.9	30899	32545.9	35620.2	33688.9	33968.8	34475	34473.4	31003.6	35121.1	32827.5	36055.7
Q9NZL4	HSPBP1	1.0661e-05	0.00012721	499	152061	164211	162053	158255	158406	164026	156477	167402	139800	162202	147692	155519
Q96D71	REPS1	0.000673746	0.00012721	448	27768	27881.4	30861	29074.7	28274.4	29567.4	28945.2	26265.8	29334.8	29419.2	31321.8	27696.8
P23610	F8A1	0.000179559	0.00012721	175	16741.8	17309.3	17103.1	16879.9	15720.4	16136.2	16201.5	14921.9	20219.5	16873.2	15974.2	15117.6
O14492	SH2B2	6.96151e-06	0.00012721	332	36303.3	35413.6	34845.2	33624.7	34973.7	35564.1	33043.4	37233.5	34346	36401.9	34365.1	35506.6
Q13488	TCIRG1	5.236e-06	0.00012721	612	67448.6	77314.2	77145.6	75249.5	75966.1	77388.3	75052.2	74576.1	75812.6	77756.7	78140.9	78074.8
Q96B54	ZNF428	5.4145e-06	0.00012721	80	55085.7	56225.9	51338.8	54138.4	54292.2	65600.2	51294	65313.1	58736.4	54845.1	63742.7	65559.8
P48729	CSNK1A1	6.79401e-05	0.0148671	235	47205.8	47663.6	49611.6	45323.1	48451.3	42968.6	46932.5	49005	42487.4	51066.5	47552.8	40549.2
Q13233	MAP3K1	1.0661e-05	0.00012721	245	8846.6	9444.52	10853.5	9274.48	10623.3	10235.8	9216.86	9108.51	9807.35	10080	7859.55	8934.4
Q96K83	ZNF521	1.0661e-05	0.00012721	39	4570.41	3898.26	4374.34	3299.39	4368.36	4086.41	NA	3780.55	3824.58	3978.58	1837.98	3070.4
P35914	HMGCL	1e-09	0.00012721	250	57549.3	56393.8	56487.9	53708.1	54066.9	55884.8	56942.6	54903.7	52244.7	56404.4	55770.3	55362.1
Q13444	ADAM15	2.09233e-05	0.00012721	288	12945.2	13519.1	12296	11757.6	13102.1	12988.4	13433	12643.7	10065.2	12036.9	11332.7	10941.3
Q9UMR2	DDX19A;DDX19B	1.0661e-05	0.00012721	673	247728	253668	251439	232115	245666	234201	248478	243046	206361	239342	229649	237159
P49750	YLPM1	0.000421025	0.00012721	1275	57926.6	56773	57481.6	57828.8	58264.9	58817.8	61349.5	56376.6	56942.4	61007.9	58313.1	61579.3
P30622	CLIP1	5.0529e-05	0.00012721	741	71532.4	76913.2	75488.8	75037.5	73332.8	75122.1	66262.5	71556.5	72320.7	74281.9	70119.7	77203.8
Q5VIR6	VPS53	2.09233e-05	0.00012721	559	79419.5	77713.5	83348.9	73776.5	77527.2	83733.8	74513.3	77186.3	82337	79955.1	76869.9	78401.6
O94915	FRYL	0.000179559	0.00012721	1252	24923.2	26403.9	24625.7	25676.9	25633.4	25444.6	26768.5	24106.8	24014.9	28093.7	25578.9	25670.9
Q8IVM0	CCDC50	1.18999e-07	0.00012721	272	80762.1	87846.1	91312.5	81250.5	89748.7	86731.1	87693.3	81940.2	78850.3	88192.6	90211.6	85634.2
O43592	XPOT	0.000160067	0.000123747	911	111030	105728	103711	107559	101474	109228	106534	104773	83287.8	107467	106058	105038
Q6NXR4	TTI2	3.56998e-07	0.00012721	266	28033.1	27969.7	29757.6	27710.8	28985.7	27486.5	26692.8	28692.9	29320.9	30028.4	28266	30162.8
Q5VT06	CEP350	1e-09	0.00012721	735	21239	22855.1	22883.4	23507.6	23016.2	22682.2	23012.5	21497.2	23196.8	23125.9	22577.7	22498.2
Q96I24	FUBP3	1.18999e-07	0.00012721	641	485287	457405	478477	474051	491310	486462	492171	489194	461524	486203	481142	487180
O96011	PEX11B	0.00358444	0.00012721	297	117713	116905	115915	107638	118068	103826	108235	115000	106922	111963	110167	108047
Q9UKY7	CDV3	0.00076083	0.00012721	392	961852	928003	1.03855e+06	1.03892e+06	995443	1.04809e+06	1.05183e+06	1.04964e+06	891135	992025	996056	956152
O00116	AGPS	1.78499e-07	0.00012721	693	68812.9	74493.3	68686.4	75222.2	76330.6	75299.5	68190.3	70458.7	69307.3	78123.4	73662.3	78681.3
O75367	MACROH2A1	1.18999e-07	0.00012721	430	844996	775335	757750	804496	806780	780120	790497	762787	800132	755346	719980	789601
Q9NRA8	EIF4ENIF1	0.0039218	0.00012721	653	134731	146219	137104	132132	145561	148364	141472	129499	139651	139820	135594	144233
O00154	ACOT7	1.0661e-05	0.00012721	376	312929	305968	303607	305919	306342	301962	295917	308604	299112	308031	304331	299110
Q86SQ7	SDCCAG8	0.00105728	0.00012721	116	4539.82	4189.35	5190.99	3857.74	3389.11	3908.67	4066.87	3194.41	3764.76	3745.4	4706.17	3958.18
Q96HY6	DDRGK1	5.94997e-07	0.00012721	231	101644	102612	102014	101839	95477.7	104687	94524.4	85668	81888.7	98219.3	103603	98061.6
P31323	PRKAR2B	0.00540376	0.00012721	175	12608.7	12772.2	12042.2	13075.9	12982.1	11628.4	10529.6	12404.9	13106.8	12736	13478.9	13698.1
Q9UKM9	RALY	7.73496e-07	0.00012721	399	1.32398e+06	1.30676e+06	1.29711e+06	1.23116e+06	1.27254e+06	1.2709e+06	1.24425e+06	1.30102e+06	1.37382e+06	1.29002e+06	1.29363e+06	1.23047e+06
Q9BSJ2	TUBGCP2	1e-09	0.00012721	945	46060.5	43111.7	44259.1	44691.3	44118.6	44324.3	45006.3	44566.1	43831.3	45367.7	46764.9	44109
Q96NL6	SCLT1	1.60649e-06	0.00012721	133	3878.84	3916.76	4785.24	4591.44	4473.18	4558.6	4990.26	5314.41	5655.06	4104.91	5340.2	4755.82
O14976	GAK	9.87704e-06	0.00012721	802	54807.3	56079.7	56431.9	57171.9	58153.3	57670.8	56948.9	57973.4	53317.3	54310.9	55410.8	53062.6
P13861	PRKAR2A	1.42799e-06	0.00012721	523	93119.5	90380.7	88526	95250.1	88839	91154.8	90288.4	91720.9	84312.9	88632.1	91098.3	96178.5
Q96JM3	CHAMP1	0.000217759	0.00012721	946	57583.7	54602.4	56408.9	54962.9	55763	56190.7	53823.3	57587.5	58243.8	55655	54142.1	58812.9
O60262	GNG7	1.18999e-07	0.00012721	100	77196.4	79238.1	75328.4	81313.4	82526.5	80992.9	90200.1	86738.1	103069	88191.3	101947	98204
Q2M3G4	SHROOM1	3.08925e-05	0.00012721	114	5477.4	5491.18	5761.73	7430.73	7699.92	5283.15	6678.81	8540.54	8718.58	6091.76	6237.88	4991.45
Q93086	P2RX5	0.000312205	0.00012721	146	10937.5	11842.1	12524.9	11378.1	11184.5	10567.5	10081.3	13373.6	13009.4	13086.3	13000.9	11363.4
Q13422	IKZF1	1.54699e-06	0.00012721	436	59774.8	58233.2	54676	55517.3	57098.6	57655	54602.8	49785.8	59767.6	61054.6	11914.7	16145.2
Q9NZM3	ITSN2	0.00376673	0.00012721	837	59839.4	59422	59674.2	56958.1	61715.4	60682.6	58088.9	60937.8	58539.6	59563.3	61897.3	62631.4
Q7Z3B3	KANSL1	7.67062e-05	0.00012721	346	19447.6	20675.7	20441.8	20117.3	16946.7	20294	19274.6	19213.1	19720.5	21200.7	16450	19100.1
P55198	MLLT6	0.00180179	0.00012721	131	13327	12880.8	13142.8	12826.2	12169.1	14158.2	13303.5	13758.4	10836	15032.1	12210.5	12383.1
P09525	ANXA4	1e-09	0.00012721	328	69085.2	68808.5	67751.2	70761.4	68723.7	65802	70577.9	70765.6	58486.9	69833.8	71344	73741.5
Q96CM8	ACSF2	0.000217759	0.00012721	280	16381.1	14775	16074.9	15458.7	17090.3	14819.3	15426.2	14361	13774.6	13865.5	13887.2	16582.6
Q12959	DLG1	0.000614419	0.00012721	490	60431.1	61458.7	56860.9	61440	60752.9	61455.3	56715.5	59086.2	54279.9	59292.6	58133.6	59507
Q8TEQ6	GEMIN5	3.08925e-05	0.00012721	1515	368292	361584	355948	364607	355232	371345	368959	351194	345583	361186	345770	353804
O60291	MGRN1	1e-09	0.00012721	167	8780.79	11229	9978.55	12018	10464.5	8830.39	10238.5	10702.1	9235.36	10495.1	11481.2	11760.2
P23588	EIF4B	9.51995e-07	0.00012721	501	796361	797729	823738	785488	792922	806968	774461	794773	730114	763921	714590	722490
Q9Y5B9	SUPT16H	4.75997e-07	0.00012721	1257	361849	360115	363257	345910	352331	354035	359963	359204	325462	363094	361355	362782
Q92538	GBF1	3.56998e-07	0.00012721	1644	125904	125433	121273	125579	121879	124832	126713	123215	114335	124957	126477	127030
Q9H8E8	KAT14	7.64037e-05	0.000123747	90	8484.16	8094.18	6117.83	8845.91	6039.52	7574.67	6244.61	9232.12	10706.9	7494.73	9751.36	10636.6
Q99571	P2RX4	1.0661e-05	0.00012721	129	17880.8	16610.3	17467.9	18018.3	16644.7	17940.5	14483.1	19491.2	20363	18530.3	19776.4	15978.9
O96007	MOCS2	1.24949e-06	0.00012721	140	26907.5	29790.1	27010.3	27932.8	28052	28732.2	27986.5	30214.8	29992.5	28311.7	27477.4	26086.9
Q08378	GOLGA3	0.00076083	0.00012721	1325	141498	136906	134958	144576	142533	139314	136844	140345	130019	148321	132799	142983
Q96N66	MBOAT7	2.09233e-05	0.00012721	119	63574.2	74500	72833.3	70133	69888.6	73788.8	53167.4	63916.2	66744.7	78364	73061.8	71909
O14521	SDHD	5.94997e-07	0.00012721	60	71749.3	64240.8	63738.7	52241.8	64857.2	57655.4	70940.3	58763.3	62099.3	75716.7	63463.6	64119
A2RRP1	NBAS	0.000666843	0.00012721	1507	34080.7	35295.6	34946.8	35088.6	35582.3	35464.3	34791.2	34022.9	33318.5	35865.8	32241.6	36061
Q02880	TOP2B	1.24949e-06	0.00012721	1596	176569	185822	179370	173463	179522	172386	172283	165340	165170	177443	151246	142630
Q9UHL4	DPP7	1.0661e-05	0.00012721	368	116221	108856	114789	113575	112188	113288	115489	116437	109409	114035	117320	119355
P51948	MNAT1	1.0661e-05	0.00012721	244	28625.8	25022.7	29248.3	25768.5	24659.3	24371.1	28182.9	23679.1	24826.3	27494.2	25311.6	27779.5
Q5TCZ1	SH3PXD2A	0.000753591	0.00346756	39	3261.24	NA	2770.04	2889.89	4629.1	2607.46	1688.03	3672.56	4420.97	4320.35	5478.95	3055.64
Q8IYJ3	SYTL1	0.000434173	0.000119962	39	2527.13	4876.68	5825.16	5359.21	6294.89	5975.23	4831.58	2916.67	4052.8	NA	6465.76	7276.87
Q14678	KANK1	1.30899e-06	0.00012721	638	42530.3	42908.8	41107.9	40379	39330.5	41478.2	42146.9	42134	36416.3	41322	42073.6	41198.1
O75592	MYCBP2	1.0661e-05	0.00012721	2408	41291.9	40820.7	38954.7	41074.4	41647.9	41797.6	40095.4	38608.7	39119.6	40812.7	38922.1	38839.4
Q5T5U3	ARHGAP21	0.000359652	0.00012721	94	3252.29	3992.69	2689.8	2340.07	3074.22	2988.39	2676.14	2954.02	2625.36	2445.32	2427.26	3118.89
O15127	SCAMP2	1.0661e-05	0.00012721	139	118417	121132	117932	115629	132879	112280	98860.1	120459	95062.8	115324	115907	113603
O95819	MAP4K4	5.94997e-07	0.00012721	157	6555.17	5813.1	7706.46	6438.1	5924.43	7466.64	6440.49	6448	7731.99	6477.29	6172.47	6964.29
Q16633	POU2AF1	1.0661e-05	0.00012721	60	108986	111480	122506	96656.8	114105	100664	109870	105148	107191	111187	114302	104236
Q7Z5J4	RAI1	0.000298441	0.00012721	235	5683.24	7507.86	5978.93	6770.89	5996.04	7909.76	5734.04	6377.91	6738.36	6895.51	7068.32	8140.72
Q9BYI3	FAM126A	3.33199e-06	0.00012721	400	29301.7	30156.2	28011.1	28573.2	30588.2	28623.7	29512	28545.8	27059.9	28657.2	29129.9	30368.2
Q15032	R3HDM1	1e-09	0.00012721	356	33803	33812.6	36253	34346.7	35127.5	30819.2	34125.3	33499.1	38033.8	35549.3	29007.9	33467.2
O43242	PSMD3	0.000753591	0.00012721	918	302838	309128	302499	307291	299641	301186	302369	298630	266801	303819	288696	291787
Q9Y2D9	ZNF652	0.00456976	0.00012721	75	8567.79	7763.66	8363.8	8010.58	7704.06	6995.35	7610.84	7319.01	6787.67	7516.18	10405.7	8592.13
Q9NRF9	POLE3	1.0661e-05	0.00012721	174	187793	172175	169818	166000	164235	174705	179241	183827	176611	165860	161628	182648
Q9BQF6	SENP7	1.0661e-05	0.00012721	189	10239.2	10635.8	10787.8	10051.3	8670.81	9475.94	7522.88	10026.3	11056.2	8567.24	10142.3	10756.9
Q9H269	VPS16	8.27052e-06	0.00012721	658	42221.8	44607	44393.8	43975.2	43155	46218.1	43346.5	43074.8	42120.8	44939.5	45455.6	42835.1
O60885	BRD4	1.0661e-05	0.00012721	704	62338.3	63862.6	62526.5	63770.2	62293.1	59505.2	61033.8	61922.2	59678.5	60238	62489.2	63476.5
Q14126	DSG2	0.00127943	0.00012721	546	53546.4	55651	54615.1	54826.2	54642.7	56665.6	59172	56791.8	56033.3	57480.8	55381.2	56796.6
Q9Y3F4	STRAP	1.78499e-07	0.00012721	547	223285	228132	227725	235516	224406	228343	225526	233828	220549	223319	220725	226435
Q9UJA5	TRMT6	9.81754e-06	0.00012721	382	39443	40263	38746.6	40191.2	37556.1	40983.9	41416.6	38304.4	38767.3	40703	37927.6	41493.8
Q8N1F8	STK11IP	4.10549e-06	0.00012721	497	19393.7	18498.4	18494.4	20383.7	19614.9	21515.1	20006.3	19142.7	18549.8	20261	20848.6	21373.9
Q9UPN4	CEP131	5.94997e-07	0.00012721	593	27449.1	27879.4	29471.1	27432.1	29242.1	28351.9	27216	28835.9	28653.3	29866.5	28999.6	29027.9
Q8WUF5	PPP1R13L	1.0661e-05	0.00012721	190	12647.1	11633.4	13384	15980.6	12062.6	12274.3	12403	11612.1	12570.6	12004.3	13995.8	12960.5
P82094	TMF1	0.00236633	0.000123747	748	41695.2	42993.1	45003	42951.7	44881	43516.7	41408.4	42470.9	42877.1	42775	43316.6	44995.4
Q8N9M1	C19orf47	1.0661e-05	0.00012721	158	10490.4	13060.1	12275.6	11320	12558	12155	13050.6	12512.6	12796.6	11428.7	12791.9	14034.8
Q9HCL2	GPAM	0.000312205	0.00059446	36	1946.08	2707.32	1677.45	2960.03	1721.91	1951.01	2616.91	2365.01	NA	1762.29	2718.01	2242.38
O15294	OGT	1.0661e-05	0.00012721	1005	116050	122889	119534	121123	119945	123452	121477	121755	109024	122568	116412	121882
Q9HCC0	MCCC2	1.0661e-05	0.00012721	764	163495	163943	167424	168898	160061	162532	164707	171916	163383	164621	162992	161201
Q53GS7	GLE1	6.54497e-07	0.00012721	470	32225.1	31671.3	31138.1	33441.9	29897.9	33043.2	32780.9	29753.1	28099.1	31655	32227.4	30759.9
Q9Y4I1	MYO5A	1e-09	0.00012721	1476	94454.6	94841.6	93755.3	93232.9	95348.4	98034.1	92608.3	92894.1	87689.9	93190.2	92884.9	96182.1
Q14683	SMC1A	9.51995e-07	0.00012721	1925	216271	223915	223032	222635	222673	220032	219738	221977	203150	219753	210829	214830
Q9H8G2	CAAP1	1.0661e-05	0.00012721	139	24371.4	26358.8	22392.1	24522.3	24071.6	22970.3	26703.7	28353.9	17607.9	28582.1	26071	24084
P57740	NUP107	0.0018094	0.00012721	842	116105	114792	112222	111721	105637	108957	109471	109902	97243.1	109496	111862	107021
Q99615	DNAJC7	6.188e-06	0.00012721	750	149620	152567	148805	156475	153631	151379	149714	149923	127314	145590	152297	149629
P53365	ARFIP2	0.00081477	0.00012721	196	22678.3	24679.9	19870.8	20933.1	24815.6	22228.4	23812.4	21089.2	14985.2	23242.6	22192	22449.6
Q53H96	PYCR3	1.0661e-05	0.00012721	339	109319	118506	121284	123493	119879	116781	116058	119704	117913	115779	115509	123603
Q13895	BYSL	7.67062e-05	0.00012721	606	114704	111239	112507	111430	119209	116672	113650	111543	124977	119358	109080	117168
Q9Y3Q8	TSC22D4	1.0661e-05	0.00012721	228	41238.5	39013.7	41904.8	41907.7	48832.3	44897.8	44561.9	43568.5	37929.8	40027.2	43634.4	43908.7
O95900	TRUB2	3.56998e-07	0.00012721	260	17340	18623.3	18871.4	16728.8	16914.1	17774.2	18143.4	17319	15820.8	20106.3	18463.5	17623.6
Q8N9Z2	CCDC71L	1.12794e-05	0.000123747	106	12143.4	11835	10762.9	12251.2	9327.56	12672.2	11623.1	10839.5	9412.61	11829.5	10415.7	12380.3
Q96GG9	DCUN1D1	4.75997e-07	0.00012721	249	149654	146694	151812	149015	141716	150857	143329	157176	138108	143793	135360	143699
P13667	PDIA4	5.94997e-07	0.00012721	1560	1.61233e+06	1.59405e+06	1.61537e+06	1.61365e+06	1.63129e+06	1.62821e+06	1.66235e+06	1.64992e+06	1.54336e+06	1.59481e+06	1.59131e+06	1.60108e+06
P80303	NUCB2	1.18999e-07	0.00012721	328	16770	15118	14101.7	13642.8	18567.6	14555.1	15488.6	12842.1	12359.3	10980.6	14067.2	18239.7
Q86X29	LSR	0.000738752	0.00012721	338	71515.6	78824.1	73769.3	76552.1	74139.1	77192.8	74770.4	79131.4	70409.9	78547.7	76795.6	83044.6
Q01415	GALK2	1.0661e-05	0.00012721	312	72448.2	70917.2	68122.3	68672	68180.2	70185.6	70311.5	73025.4	72769.6	73692	61782.2	68596.3
Q14204	DYNC1H1	5.0529e-05	0.00012721	5645	243256	244811	242063	242507	239176	243542	240775	230832	227060	244067	237140	239352
Q8IXZ2	ZC3H3	0.000421025	0.010061	20	NA	2171.32	3405.34	NA	1428.12	3284.93	2435.53	1535.48	2254.16	3232.52	NA	NA
Q6IE81	JADE1	7.67062e-05	0.00012721	146	8907.06	10110.1	8429.91	10222	8829.5	9906.54	11446.8	9229.78	9739.18	10711.5	11619.9	11510.5
Q8N128	FAM177A1	0.000179559	0.00012721	61	8145.15	10168.6	4463.72	10661.3	6707.57	6368.33	5094.72	9385.31	7255.13	10175.3	NA	9247.31
P35612	ADD2	0.000138563	0.00012721	273	17831.8	18229.6	13974.4	17985.6	15494.9	18500.8	15923.1	16663.6	17470.1	18202.9	16329.7	19265.3
Q9BXK5	BCL2L13	0.000687659	0.00012721	418	78137.3	71697.1	66678.1	68581.7	67789.1	71746	70505.3	73085.9	67781.7	71473.2	66938.8	71371.8
Q49A88	CCDC14	0.000421025	0.000248386	63	4081.28	4581.46	4872.39	2578.17	2733.41	3865.13	3390.42	4749.77	2966.96	3464.02	4968.35	4124.75
Q9BQ39	DDX50	0.000249694	0.00012721	551	57166.1	56435.2	57154.7	59972.6	57717.5	60456.5	55715.9	55326.8	62299.6	61742.7	57868.9	58292
Q9NUL3	STAU2	3.56998e-07	0.00012721	569	59188.6	59147.4	61371.4	59769.2	60394.4	60251.2	61875.1	59016.3	56602.3	60220.4	56532.7	61009.2
Q7L266	ASRGL1	8.44902e-06	0.00012721	120	63228.4	64547.1	64564.2	63580.3	68146.8	66040.7	55845	58775.2	71916.6	66895	64650.1	56114.5
Q86U90	YRDC	6.84251e-06	0.00012721	139	21028.7	21221.4	22064	22800.4	22956.1	20882.4	24534	23160.6	20863.2	19667.4	20540.2	22350
Q6Y1H2	HACD2	1.0661e-05	0.00012721	79	54350.9	35365.5	34263.5	39032.8	44144.5	36031.3	47956.4	42865.8	38539.8	51126.3	46624.6	44626.9
P48539	PCP4	2.49899e-06	0.00012721	116	292609	357977	297793	417149	356307	336704	330099	333422	225161	334236	346794	308715
Q9HA72	CALHM2	1.0661e-05	0.00975662	18	635.381	NA	1476.5	1506.09	1826.29	1232.28	NA	NA	NA	1234	NA	NA
P22314	UBA1	1.0661e-05	0.00012721	1493	1.15432e+06	1.16932e+06	1.18682e+06	1.18367e+06	1.19069e+06	1.22204e+06	1.17706e+06	1.21013e+06	1.07562e+06	1.19685e+06	1.16156e+06	1.16877e+06
O75152	ZC3H11A	4.75997e-07	0.00012721	397	96394.2	96544.8	95339.1	100266	100714	94162.2	96576.4	95246.7	109725	94018.7	97500.5	93163.2
Q96F86	EDC3	1.78499e-07	0.00012721	584	97763.5	105480	92526.8	100035	98316	102398	98148.4	100540	105431	104334	101287	100783
P11766	ADH5	1.78499e-07	0.00012721	282	68087	69005.9	66041.5	64923.9	67810	70064.9	66855.9	66386.5	60776.2	69497.4	67956.5	68524.6
Q9UKK3	PARP4	8.38952e-06	0.00012721	854	28550.9	30296.5	27557.2	28700	29031.6	30816.5	28530.2	29576.7	30226.3	29130.8	28989.7	28618.7
P13804	ETFA	1.24949e-06	0.00012721	288	24345.6	26884.8	27001.6	27535.9	27010	24140.1	27761.2	24957.8	26622.2	25626.1	24289.7	23398.2
Q8WVT3	TRAPPC12	0.00565993	0.00012721	287	28114.9	28259.4	28098.5	27236.3	26904.1	25510.5	26656.3	24942.4	29111.8	25597.3	26878.8	27433.8
P14921	ETS1	1.0661e-05	0.00012721	169	15828	14768	16713.1	15540.5	12200.1	15552.2	14591.5	15528	12255.7	16149.1	12474.9	13038.3
P01911	HLA-DRB1;HLA-DRB5	7.67062e-05	0.00012721	180	98890.4	107078	96302	105799	98219.1	102465	101034	99150.1	106217	101884	101263	106453
Q92599	SEPTIN8	1.0661e-05	0.00012721	230	247982	246081	247865	245148	253618	266846	248464	259601	204362	251742	249966	252270
P10809	HSPD1	4.75999e-06	0.00012721	1748	4.09825e+06	3.7521e+06	4.02552e+06	3.90366e+06	3.91446e+06	3.86224e+06	4.07237e+06	4.18064e+06	3.94745e+06	3.79638e+06	3.87559e+06	3.7281e+06
Q15814	TBCC	1.0115e-05	0.00012721	231	58095.8	63886.3	60173	61189.9	59548.8	62976	58236.4	62024.8	53710.6	56388.6	61579.8	57315.4
P49321	NASP	0.00167399	0.00012721	866	1.08648e+06	1.03752e+06	1.08772e+06	1.08873e+06	1.05392e+06	1.0436e+06	1.08776e+06	1.07647e+06	1.05341e+06	1.06736e+06	1.10134e+06	1.10949e+06
Q99460	PSMD1	5.117e-06	0.00012721	1408	471909	483731	461884	475808	464073	470521	457340	456765	408318	461454	443672	448831
A1L0T0	ILVBL	4.75997e-07	0.00012721	515	65230.2	62182.3	63366	62873.7	63679.1	65355.1	59814.3	64937.1	57658	66352.9	63196.9	60484.2
Q14674	ESPL1	0.00669788	0.00012721	437	12373.3	10204.9	8835.33	12448.7	11103.8	10944	10023.8	11105.4	8495.43	10710.5	10852.6	10830.3
Q01844	EWSR1	1.78499e-07	0.00012721	240	1.20687e+06	937433	1.05522e+06	1.13761e+06	1.33379e+06	1.44432e+06	1.37281e+06	1.42913e+06	1.32533e+06	1.30269e+06	1.43679e+06	1.50917e+06
P34913	EPHX2	5.83851e-05	0.00012721	497	41979.4	44799.2	42910.2	46429.4	45355.5	45501.6	45916.2	41307.5	42018.9	42692.8	46194.2	46540.7
Q5VZE5	NAA35	1.0661e-05	0.00012721	314	23280.4	25585.3	27804.5	25270.1	24917.8	24498.6	22403.9	21207.9	20910.6	25699.4	23429.6	24395
O95684	CEP43	6.66401e-06	0.00012721	190	23344.1	24876.2	23718.6	23277.9	26521.7	24742.1	23788.2	23085.6	27515.2	24320.8	22254	21502.9
Q29RF7	PDS5A	2.97498e-07	0.00012721	1264	102884	103182	101370	104113	106353	108854	101559	97775	103229	102125	97908.8	100951
Q8WUM4	PDCD6IP	1.0661e-05	0.00012721	1182	381869	388212	380499	379920	382769	373777	376275	377568	376524	378091	380143	363393
Q99973	TEP1	0.00218723	0.00012721	439	10724.9	10718	10071.4	10160	11597.1	10114.9	10318.1	11576.2	11562	10332.9	10947.3	10765
Q8N2Z9	CENPS	1.0661e-05	0.00012721	97	18229.7	20150.9	20209.7	21744.9	20324	21630.6	20619.2	17705.9	14449.4	23095.2	18536.8	19349.6
Q9NR30	DDX21	7.73496e-07	0.00012721	840	185477	189472	184301	188140	193567	184234	191096	186479	173798	188261	183272	198238
O95071	UBR5	0.000217759	0.00012721	1766	129171	131130	126395	130146	131994	132322	125006	128605	120511	132347	127074	132021
O75376	NCOR1	1.0661e-05	0.00012721	1351	53861.4	52375.3	53300.7	53863.1	51872.5	52009.5	52963.9	53775.8	54741.4	51798.9	51520.6	54588.1
Q6P9B9	INTS5	1.0661e-05	0.00012721	409	29006.9	26689.9	28583.6	28261	28078.9	28316.4	29768.6	28744.8	31933.6	32240.6	30683.6	27119.3
P13716	ALAD	2.20149e-06	0.00012721	295	56817.2	57288.9	54864.3	55399.7	57458.5	55777.5	53000.5	50239.7	46846	55025.3	61130.7	60466.4
Q13206	DDX10	0.00012213	0.00012721	751	40333.7	36836.7	36496.5	38344	39926.6	39175.2	38693.5	39849.5	40925.4	39911.7	40504.5	40922.9
Q86YT6	MIB1	0.000428216	0.00012721	368	17298.7	13609.4	17696.3	15243.6	16581.5	16469.9	16487.8	14895	16830.6	14062.8	15113.4	16708
Q13435	SF3B2	1.78499e-07	0.00012721	1313	481475	479005	472019	457016	485234	478723	491735	494795	475356	493589	478794	475696
Q6V1X1	DPP8	0.000695105	0.00012721	326	19216.5	19170.7	20055.6	19194.4	19535.6	17921.6	20229.5	18668.7	18915.8	19575.4	19204.2	19440.3
Q96KN1	LRATD2	0.000702544	0.00059446	42	3199.49	4236.76	2357.17	2867.88	3261.04	2097.87	4192.21	3542.09	2676.15	4631.93	3440.55	5817.47
Q9BZE4	GTPBP4	8.27052e-06	0.00012721	593	60445.3	55961.2	54665.4	55197.9	60153.8	59649.6	57429.2	54605.2	52087.8	58091.2	61417	63443.9
Q96GX9	APIP	5.94997e-07	0.00012721	352	130557	130389	130960	121865	128491	137244	128053	136010	130150	130326	129106	127511
Q6P2Q9	PRPF8	1.30899e-06	0.00012721	3077	259580	254679	246109	250484	252013	257437	254161	245464	244042	256828	249110	242505
P35222	CTNNB1	0.000249694	0.00012721	147	4695.67	3895.88	4767.67	4775.95	5004.69	4513.72	6086.1	4150.73	4787.13	4377.39	4665.19	4487.6
Q8N8S7	ENAH	6.79401e-05	0.00047824	56	13221.1	NA	12682	13736.8	12249.6	10858.4	9958.08	8189.33	11217.7	11156.1	13320.7	10193.5
Q9Y297	FBXW11	1.0661e-05	0.00012721	96	16135.3	16966.6	16043.2	14894.5	14683.8	13397.2	14012.8	14315.2	7436.83	13721.1	16508.2	14774.4
P05023	ATP1A1;ATP1A3	1.0353e-05	0.00012721	1301	750182	727654	744992	742813	740925	745417	744741	748291	718749	739727	732731	720816
Q7L8L6	FASTKD5	1.18999e-07	0.00012721	451	38210.7	34340.9	35192.5	35386.8	34922.2	33037.7	32780.6	34556.2	37756.4	37323.3	34247.9	36184.8
P06733	ENO1;ENO2;ENO3	1.78499e-06	0.00012721	899	2.69021e+06	2.6173e+06	2.65814e+06	2.70892e+06	2.71506e+06	2.68549e+06	2.72907e+06	2.76359e+06	2.50795e+06	2.67374e+06	2.60758e+06	2.58314e+06
P49768	PSEN1	1.0661e-05	0.000248386	69	8309.55	8031.72	5597.9	7165.51	7110.74	6386.42	8512.24	8668.94	8700.14	4271.64	5614.05	6339.24
Q9UMY1	NOL7	3.33199e-06	0.00012721	155	59219.9	54292.1	47441.6	51192.9	47997.2	56708.1	57805.4	59080.8	58827.7	54996.2	52288.1	58234.4
P22033	MMUT	1.0661e-05	0.00012721	701	142583	146815	143980	147159	143076	145199	143480	143443	145668	139206	141030	143113
O43181	NDUFS4	0.000461842	0.000126598	107	87082.4	86605	91603.2	86785.7	88792.2	86805	86973	93246.9	96452.5	92166.5	95706.1	92833.1
Q9BQS8	FYCO1	0.000544123	0.00012721	54	2735.5	4503.85	3614	2124.42	3390.29	3729.27	2895.44	3637.82	3551	3089.73	2875.62	3573.61
Q9H9L3	ISG20L2	5.831e-06	0.00012721	190	19526.6	16995.1	19689.4	17663.5	15849.9	22397.5	16188.8	17892.5	18630.8	17590	17218.1	16937.4
Q6P6B7	ANKRD16	4.83985e-05	0.000123747	165	11224.1	12994.8	11579.9	10508.8	8849.04	11501.2	13767.7	11366.8	15300.5	10871.6	11220	12869.2
Q8NFQ8	TOR1AIP2	1e-09	0.00012721	449	46320	44297.1	42085.6	43474	44580.4	44610.4	41414.6	43726.6	43510.5	45500.7	44531.8	41946.8
P13010	XRCC5	0.00280207	0.000126598	1193	1.28371e+06	1.26836e+06	1.2698e+06	1.21998e+06	1.23164e+06	1.19742e+06	1.21024e+06	1.23393e+06	1.07098e+06	1.18301e+06	1.12057e+06	1.12881e+06
Q15125	EBP	5.236e-06	0.00012721	78	306315	366836	294170	284401	284350	352913	372782	312733	357320	428292	399844	354384
P35611	ADD1	1e-09	0.00012721	525	137043	144002	139609	139324	151543	135373	134064	137997	136681	141255	122625	134494
O60294	LCMT2	1.0661e-05	0.00012721	106	6692.27	7041.45	6708.88	8197.96	5123.45	8270.76	6008.07	6901.83	8470.35	7055.6	6998.6	5724.2
Q7Z2W4	ZC3HAV1	5.83851e-05	0.00012721	1321	191182	198480	203088	198671	200705	199591	208485	201046	188210	196848	197972	199347
P46100	ATRX	5.83851e-05	0.00012721	946	28178.1	28798.8	27073.9	27852.4	26557.5	26789.8	28568.6	28079	29282.2	29422.6	25974.7	27980.5
Q8NEY1	NAV1	1.0661e-05	0.00012721	644	16403.8	17455.6	16772.3	15405.8	16007.6	15186.6	15685.5	17054.2	13881.7	17217.6	16179.5	16267.7
P51659	HSD17B4	1.0661e-05	0.00012721	1038	292352	290889	299650	296249	286693	282433	285619	290344	261821	293043	286386	286664
P11310	ACADM	7.73496e-07	0.00012721	543	599407	581365	578618	574215	571674	573607	559162	598849	569945	578656	617270	592524
Q9H6K4	OPA3	5.83851e-05	0.00012721	60	27279.9	30737	34069.5	28696.4	29272.7	35865.9	29873.4	30202.3	27769.7	28984.5	27441	33353.4
P35568	IRS1	1.0661e-05	0.00012721	136	6358.57	4659.72	4269.76	5363.07	5539.57	6280.26	5967.63	6603.01	5927.11	6329.36	5832.88	6481.84
Q9H3K2	GHITM	0.00118445	0.00012721	206	180610	173616	175792	183443	182646	168778	178144	174772	170186	175501	189338	191649
O94967	WDR47	0.000506474	0.00106333	32	2534.61	2968.01	2821.24	2672.86	813.952	997.209	1405.11	1275.7	NA	1436.45	NA	1169.39
P09884	POLA1	1e-09	0.00012721	980	73255	73270.1	73058.2	68982.6	74410	72144.9	68906.2	66743.5	63492.2	66725.8	69194.7	69408
O75955	FLOT1	1.18999e-07	0.00012721	692	139806	141794	136668	139800	139682	134239	140955	138064	118864	135835	136863	134866
Q15311	RALBP1	4.75997e-07	0.00012721	252	34263.1	31348.6	31394.9	29259.5	30162.2	31367.7	28357.4	32114	33887.2	34100.4	30683.5	33086.3
O15498	YKT6	1e-09	0.00012721	248	62284.5	69886.8	69909.9	67492.6	64582.7	66822.9	70644.2	67836.2	62019.3	61512.9	63037	69924.7
P02545	LMNA	1.0661e-05	0.00012721	971	129038	129041	129504	129200	132022	130142	132082	125931	128023	126801	126465	131464
P51649	ALDH5A1	2.55849e-06	0.00012721	513	348341	316063	343533	348951	331488	335923	342078	341626	316195	329180	320032	333696
P05141	SLC25A5	5.593e-06	0.00012721	200	1.53606e+06	1.59419e+06	1.67376e+06	1.62422e+06	1.61473e+06	1.63851e+06	1.55864e+06	1.65212e+06	1.05561e+06	1.33324e+06	1.06338e+06	1.17843e+06
P12235	SLC25A4;SLC25A6	2.97499e-06	0.00012721	517	2.21265e+06	2.20399e+06	2.14583e+06	2.16677e+06	2.13234e+06	2.03584e+06	2.1082e+06	2.18436e+06	1.93992e+06	2.05956e+06	2.09329e+06	2.08836e+06
O00186	STXBP3	1.0661e-05	0.00012721	480	36995.2	40561.9	36964.6	36076.9	38676.5	36902.3	36313.9	40826.2	37379.9	38251	37214.4	37259
P49821	NDUFV1	3.08925e-05	0.00012721	456	182695	192580	195625	189251	195813	193558	195377	194642	160036	192608	204851	201777
Q14839	CHD4	7.49701e-06	0.00012721	2229	212748	208735	207781	205795	215586	219927	217498	216894	206304	215070	208748	209326
Q14019	COTL1	2.09233e-05	0.00012721	118	30684.3	28884.1	28369.5	27329.1	31273.4	30556.6	27020.8	26340.1	23740.1	27744.9	32647.8	27249.9
Q8N163	CCAR2	0.000725516	0.00012721	903	217140	219307	216076	219389	216042	221357	213467	210509	216148	215492	207246	206952
Q9C0B1	FTO	2.97498e-07	0.00012721	739	90947.4	91478	92377	93768.4	93686.2	96587.8	95860	100649	89281.3	96638.1	97737.6	89717.9
Q96N16	JAKMIP1	0.000580014	0.000123747	358	32665.2	31946.4	33236.1	31732	29527.2	30935.4	30437.8	33323.6	31554.5	31256.3	30786.8	30735
P30419	NMT1	1e-09	0.00012721	437	279129	297036	285957	273808	269201	279166	258610	282829	262165	272494	263732	293830
Q8NBJ5	COLGALT1	4.28399e-06	0.00012721	484	89317.8	88972.8	90013.6	90857.8	90808.1	92148.6	95272.9	93767.4	83985.5	89412.1	94118.2	93118.9
O15318	POLR3G	1.0661e-05	0.00012721	93	8864.52	8492.85	4755.04	8044.36	7506.11	7842.03	7070.75	8558.98	8864.29	7871.86	7282	7288.45
P51784	USP11;USP15;USP4	6.3665e-06	0.000844238	383	51131.2	56087.1	46164.7	62876.3	62473.8	55145.2	47707.8	52807.1	62079.7	57029.6	59998.7	54991.1
Q9Y6Y8	SEC23IP	1e-09	0.00012721	708	100975	97954.1	100995	99320	99777.3	100975	101298	103154	99897.1	100241	98619.8	99518.9
P11940	PABPC1	0.000482989	0.00012721	581	467858	478078	491125	470710	464399	487850	462873	482513	454538	467708	435537	453261
O43861	ATP9B	1.0661e-05	0.00012721	328	12172.9	12158.4	11532.6	10274.1	10974.2	11360.3	13325.5	10854.4	12092.7	13060.2	10902.8	13605.7
P51610	HCFC1	1.18999e-07	0.00012721	1474	282858	281155	284313	284326	279334	284013	278577	281048	286315	289635	279558	286875
O95155	UBE4B	1e-09	0.00012721	880	33840.1	32548	29064.4	32181.1	31963.2	32201.1	31234.5	31607.1	31645.9	33379.8	29566.2	30550.2
Q8TF05	PPP4R1	1.0661e-05	0.00012721	438	32960.7	32633.2	35666.8	35588.4	35992.2	35324.9	33110.8	32097.5	33505.6	31023.4	34493.1	33421.4
Q96QK1	VPS35	1e-09	0.00012721	957	268667	266902	268561	277644	262101	269639	264857	264987	253964	261937	263706	254940
Q8NEC7	GSTCD	1.0661e-05	0.00012721	304	13232.4	14661.6	14852.9	14455	13067.2	13343.4	13239.4	13549.7	16327.2	12287.4	13327.6	12607.6
Q5T280	SPOUT1	0.00501155	0.000124688	202	78175.7	77622.6	74338.4	71860.4	78688.6	77055.8	79659.1	77817.8	69066.7	76288.5	78217.7	76912.6
Q6AI08	HEATR6	1.0661e-05	0.00012721	266	11399.8	13591.2	16049.5	14801.8	15241.9	14597.4	14402.5	14390.3	13847.8	14849.7	16743	15746.5
O95825	CRYZL1	1.0661e-05	0.00012721	184	24568.6	26176.1	25294.9	27375.3	22625.7	28703.2	21873.4	29116.5	25856.4	25418.9	26593.2	29804
Q99683	MAP3K5	4.83985e-05	0.000123747	79	48656.2	54237.6	43461.1	44813.5	52578.6	53777.8	56319.4	55601.6	62156.9	49746.4	52166.8	56249.3
P00558	PGK1	1.18999e-07	0.00012721	1187	3.93523e+06	3.72567e+06	3.82283e+06	3.84508e+06	3.92712e+06	3.87091e+06	4.0312e+06	4.09456e+06	3.76484e+06	3.92061e+06	4.00682e+06	3.81905e+06
Q9H6S1	AZI2	1.0661e-05	0.0529782	18	NA	NA	NA	2247.41	NA	NA	NA	2374.95	1753.46	3129.64	NA	NA
Q8N653	LZTR1	0.000249694	0.00012721	117	3493.17	3672.35	3959.65	4761.03	4106.36	4217.22	4955.55	6049.77	4299.86	3630.34	4362.73	5001.99
Q9UFC0	LRWD1	7.67062e-05	0.00012721	594	89843.3	91881.2	89422.8	90834.4	89542.3	94103.2	87027.2	92184.1	83691.3	93955.9	90532.1	92937.5
Q69YH5	CDCA2	1.0661e-05	0.00012721	453	30745.1	33082.1	30707	29363.6	31926.1	32908.5	30526.1	29828.8	29215.8	30414.6	28125.2	36021.8
Q53EP0	FNDC3B	1e-09	0.00012721	711	36097.8	38046.3	39001.3	37381.7	37689.6	36296.2	38943.6	36847.1	31768.3	38877	39293.9	39934.7
Q15326	ZMYND11	1.0661e-05	0.00012721	228	11369.4	13302.9	12386.7	10257.3	12886.4	14622	10996.3	11508	13756.2	13045.1	12990.1	12185.6
O00469	PLOD2	1.0661e-05	0.00012721	286	14726.2	15649.9	17696.9	16192.1	17356.7	15146.3	14457.6	16346.9	13066.8	18071.6	15849.7	16459.6
Q9UJV9	DDX41	1.0115e-05	0.00012721	615	61387.3	64063.7	61396.7	65171.2	62814.2	59797.9	61212	64198.4	54148.9	59557.8	63225.3	61531
P48449	LSS	6.78301e-06	0.00012721	875	261505	260054	263200	269710	269771	264657	268219	260072	241221	262855	255201	265873
Q96BR5	COA7	6.545e-06	0.00012721	296	68658.4	70985.5	70550.2	72343.7	69894.9	69487.7	68125.5	70497.6	60334.6	67371.7	66366.2	61324.8
Q9Y5A7	NUB1	7.43751e-06	0.00012721	358	19989	22977.1	21653.2	19621.2	20090.8	21480.8	20519	18016	18089.6	20578	21160.5	18911.7
A0FGR8	ESYT2	0.000146906	0.00012721	799	69302.6	72230.1	70009.3	67887.2	69647.8	74112.7	73799.8	71365.9	73097.3	77387.9	71033.9	72743.1
P42575	CASP2	2.73699e-06	0.00012721	507	69758	72639.3	77278	74079.8	70268.2	72599.5	73634.6	77335.8	66477	71668.4	71102.5	70509.5
Q96T76	MMS19	0.000194861	0.00012721	984	45379.5	46761.6	46768.5	49073.6	45116	45855.9	45987.1	42671.8	47217.2	49741.3	43366.6	45106.4
Q14573	ITPR3	1.0661e-05	0.00012721	1473	41424.1	41180.2	43221.8	40755.3	41213.1	41175.5	43157.1	39609.8	37245.5	40566.8	41597.7	40564
P22415	USF1	1.07099e-06	0.00012721	79	47655.2	54412.2	54954.6	45818.5	58891.5	55995.5	57356.5	53143.6	53677.6	45904.3	42707	53079.7
Q9H939	PSTPIP2	1.18999e-07	0.00012721	172	18954.8	17533.7	17610.2	17423.2	17827.4	19082.3	13833	17493.9	18568.7	17707.8	16167.3	17094
P36915	GNL1	4.9385e-06	0.00012721	509	55862.7	55200	54968.8	58305.4	58949.2	62321.8	57433.5	60075.7	61311.6	58764.7	61802.9	59829.8
P26010	ITGB7	1.0661e-05	0.00012721	1070	1.63406e+06	1.58369e+06	1.67499e+06	1.59979e+06	1.61537e+06	1.61532e+06	1.64263e+06	1.6719e+06	1.63509e+06	1.63926e+06	1.57941e+06	1.56109e+06
Q6IPU0	CENPP	0.00020241	0.00012721	126	10731.1	8743.1	10891	12383.3	10418.1	11975.8	10338.3	11200.5	8757.89	8137.93	11038.6	8274.27
O95834	EML2	0.0034969	0.00012721	289	20760.2	21203.3	20882.8	20167.2	21928.7	21540.4	22473.1	20733.4	22659.6	23090.8	22697.6	20557.4
Q5W0V3	FHIP2A	5.0529e-05	0.00012721	504	35344.1	38988.2	39733.9	36939	37146.7	39553.6	37582.4	33973.2	38823.4	40285.7	39251.5	40673.8
Q9Y2K7	KDM2A	1.0661e-05	0.00012721	1047	95840.4	96135.9	98545.5	95266.1	99556.3	102169	102833	95787.1	84685.1	100480	95684.5	101629
Q8IYI6	EXOC8	1.0661e-05	0.00012721	460	36679.5	36957.6	38034.6	38137.7	38581.5	37071	35952.3	37882.2	36094.2	38152.1	36409.9	37489.8
Q14201	BTG3	0.000725516	0.00047824	44	2223.15	2969.29	4184.26	2801.47	2592.53	3804.71	3041.16	1859.21	NA	3655.85	2355.09	2534.19
Q9Y2G5	POFUT2	8.86553e-06	0.00012721	332	37074.6	38308.1	42084.7	41265.1	43273	38134.9	41929	38254.8	40710	39724	37564.9	42112.1
Q9Y6D6	ARFGEF1	1.60649e-06	0.00012721	1340	54829.4	55042.8	55382.2	57764.8	54600.8	56414.5	55064.9	53358.7	47982.5	54959.3	52958	57694.3
Q9Y3S2	ZNF330	0.000172674	0.00012721	141	45640.2	52565.2	48115.2	50682.5	51531.7	53215.9	52494.1	52131.8	44967.3	49403.3	55100.6	47907.2
Q6PD62	CTR9	2.09233e-05	0.00012721	925	71111.4	71669.9	70132.2	70799.3	71420.4	71729.4	70589.8	70959.5	61747.5	68345.6	70775.6	72050.4
Q8N6H7	ARFGAP2	1.0661e-05	0.00012721	541	124689	131085	125321	129821	131117	132497	130038	132318	114204	127224	127863	129103
Q9NVN8	GNL3L	0.000718236	0.00012721	280	26891.9	24899.3	23773.6	23963.8	25084.4	26062.2	24512.1	22403.1	22567.8	24774.8	23037.7	24641.6
Q9NR09	BIRC6	0.000428216	0.00012721	2253	51358.1	49580.7	49050.7	49950.5	50656.4	49594.1	50277.3	50536.4	43874.9	48322.2	49915.5	49777
Q9NRP4	SDHAF3	0.00119176	0.00138122	38	8598.76	8294.43	7769.47	8992.66	10558.8	8120.77	8444.19	7104.5	NA	9239.23	3207.45	11518.2
Q14847	LASP1	0.000186864	0.00012721	435	1.0052e+06	966092	1.00781e+06	971439	1.0257e+06	1.00458e+06	1.01228e+06	1.0392e+06	973046	1.02884e+06	1.02657e+06	982481
Q9H9P8	L2HGDH	3.08925e-05	0.00012721	341	15267.2	14953.1	14130	13593.4	13565.7	14057.5	13776.1	13289.4	12765.4	14506	15353.4	15427.3
Q9Y5J1	UTP18	1.0661e-05	0.00012721	497	72830.8	73523.7	72000.9	74066.7	72571.1	78707.6	77809.8	70442.3	70266.9	74254.6	70898.1	79386.8
Q96SD1	DCLRE1C	0.00250594	0.00012721	133	8824.41	8075.7	10254.7	9856.73	11382.1	10632.8	11245.3	10312	5922.24	11690.9	9821.14	12904.4
P26640	VARS1	1.72549e-06	0.00012721	1888	727331	731201	724857	726607	723675	738967	730373	724546	707078	738831	696906	723435
P55789	GFER	0.000234817	0.00012721	153	33116.6	39094	37410.3	39738.8	36085.1	37346.7	37213.9	36016.4	34977.3	35240.1	37175.4	31231.5
O75448	MED24	0.00012213	0.00012721	634	20017.3	23548.4	22255.3	20045.5	22910.6	21319.3	22532.5	20362.8	18772.3	24533.2	21103.4	22112.2
Q9Y2L5	TRAPPC8	1.0661e-05	0.00012721	1012	48326	48347.5	43834.6	48414.7	45005.2	48640.6	44481.9	43133.7	41848.8	46922.2	44357.6	47189.7
Q96I25	RBM17	1e-09	0.00012721	352	142496	144295	144383	144002	139941	144988	141766	144482	143162	143196	144048	141831
Q9HBF4	ZFYVE1	1.0661e-05	0.00012721	152	2857.31	3760.53	4913.39	5239.82	4461.81	3429.71	3050.89	4298.3	3956.19	3352.39	5562.15	4387.18
Q9HCG7	GBA2	5.593e-06	0.00012721	354	45693.9	41071.4	45727.5	53839.5	48670.6	52527.1	52290.1	47697.8	34334.9	46687.6	52106.7	49656.7
Q99536	VAT1	2.97498e-07	0.00012721	355	112005	107405	98471.2	104826	101191	107654	94093.2	99693.3	95770.5	106254	102927	110271
Q969K3	RNF34	7.67062e-05	0.00012721	116	5374.32	5635.31	5615.64	5448.95	6372.5	6951.06	5704.3	7205.74	3148.9	5310.37	4469.81	5866.23
P22234	PAICS	1.18999e-07	0.00012721	530	1.12799e+06	1.17045e+06	1.20688e+06	1.1908e+06	1.17144e+06	1.11622e+06	1.2025e+06	1.15649e+06	829904	1.14105e+06	1.12303e+06	1.13293e+06
P49903	SEPHS1	2.97498e-07	0.00012721	350	120072	111235	116162	116533	120143	110582	114782	120036	118062	115998	115679	117448
O14964	HGS	4.46249e-06	0.00012721	437	120125	115870	120396	116572	113123	114773	115739	118672	105135	119255	114025	118050
P32121	ARRB2	6.188e-06	0.00012721	287	28441.3	26146.5	25452	27940.3	28776.3	28440.8	26080.4	28625.5	25037.7	30406	27237.8	29419.6
Q9NQX4	MYO5A;MYO5B;MYO5C	1e-09	0.00012721	285	94350.8	94223.1	92449.5	85941	99851.7	91852.1	96532.6	93156.9	89070.4	90091.6	95237.2	91865.4
P55769	SNU13	1.78499e-07	0.00012721	178	793356	834106	814851	831521	824403	816731	840338	812034	828075	814243	803660	764965
O43156	TTI1	0.00101946	0.00012721	598	53755.4	59630.2	60580.3	59418.6	57036.1	54283.3	53870.1	55130.7	61711	63834.1	55140.8	54016.5
Q96M96	FGD4	2.09233e-05	0.00012721	713	46504.9	48198.9	45270.9	48384.6	45977.8	45286.1	46399.7	44358.4	47002.7	47245.6	44419	47404.2
Q15283	RASA2	6.54497e-07	0.00012721	699	54180.8	52779.9	51605.4	55892.9	56102.6	54189.6	54113.9	54655.4	54596.8	53954.7	55481.5	57142.1
P29353	SHC1	0.00012213	0.00012721	467	72175.3	70246.1	68402.7	67222.2	69364.9	71650.3	70502	70016.4	67709	70947.2	76934.7	74896
Q9C0C7	AMBRA1	0.00012213	0.00012721	343	9229.65	9391.78	9883.93	9388.99	9363.26	8339	9746.92	9848.4	9948.1	9066.37	9870.9	10209.7
P29144	TPP2	5.355e-06	0.00012721	1599	578782	587760	570607	579298	582431	567612	578938	580502	540529	573093	566276	557160
Q8NBX0	SCCPDH	1.0661e-05	0.00012721	350	128416	121280	123581	120379	123920	130632	119362	119712	117310	125214	119093	119411
A0AVT1	UBA6	7.73496e-07	0.00012721	1462	190727	189973	189250	195816	194445	191076	191015	185589	177639	186190	183803	187876
Q14690	PDCD11	8.74653e-06	0.00012721	1536	61039.2	60001.2	60065.4	56802.6	58936.7	59023	57468.5	57519.8	60848.3	59452	57301	57363.1
Q8WVB6	CHTF18	0.000506474	0.00012721	489	22413.5	22173.8	22309.9	25130.6	24150.1	25333.9	25664.6	21962.5	22144.1	23712.6	23261.3	23668.1
Q86TJ2	TADA2B	1.0661e-05	0.00012721	64	10541.7	10712	12851.1	12085.8	11905.3	9695.29	11325.8	10609.2	14564.9	12250.5	11125.3	15013.6
Q6YN16	HSDL2	0.000328418	0.00012721	644	138682	134777	132075	133313	128552	125872	126501	135946	130497	128349	133564	129553
P26572	MGAT1	5.117e-06	0.00012721	371	143436	143781	141709	145320	143564	144658	140568	144213	122672	140942	146224	148114
P52564	MAP2K6	4.75997e-07	0.00012721	158	27682.3	25137.1	22819.7	26548	24279.5	26098.5	21978.3	27268.9	25230.4	24729.6	24969.7	29154.5
Q9ULM3	YEATS2	0.000249694	0.00012721	423	19377.1	18575.1	18811.5	17788.9	18879.1	15588.4	15978.1	17146.8	19563.9	16328.9	16244.4	19157.8
Q9HCI7	MSL2	9.87704e-06	0.00012721	137	13433.1	13849.6	15804.2	11879	11070.4	13941.6	11836.1	12810	11661.3	12485.2	13871.9	12773.1
Q6DN90	IQSEC1	7.73496e-07	0.00012721	360	31260.6	31974.2	27436.7	32531.8	32441.1	31011.6	31105.8	32346	32411.3	31212.1	33236.2	33751.5
P53801	PTTG1IP	0.000186864	0.00537575	20	10173.3	8134.66	9418.67	6367.13	10486.1	10821.7	10949.5	6498.89	10628.3	NA	NA	NA
Q86UA6	RPAIN	1.12794e-05	0.000123747	58	38863.4	28241.3	28428	29170.9	23542.2	29124	35765.7	32349.2	26736	36997.9	31218.7	24308.4
Q93063	EXT2	1.0661e-05	0.00012721	59	4578.08	5711.57	5817.04	3726.6	4636.33	2979.56	4373.93	4908.21	2842.63	5211.77	6858.95	5895.12
Q96HD1	CRELD1	0.000118798	0.000123747	118	11448	9056.28	10133.6	9806.11	10806.2	11365.1	10775.2	6730.59	8987.22	10798.1	9601.19	10119.1
P35998	PSMC2	2.37999e-06	0.00012721	872	410981	410577	417160	401455	412951	407050	406475	412467	395759	407718	390323	397675
P42345	MTOR	1.78499e-06	0.00012721	1732	45440	45941.8	43486.3	42191.1	47110.6	46043.2	42246.1	42806.1	41849.3	43912.3	44434	45734.8
O43707	ACTN4	6.54497e-07	0.00012721	1632	796992	787985	792860	812214	787411	804217	811193	802574	776505	791486	795767	799915
P63272	SUPT4H1	2.97498e-07	0.00012721	96	138205	147001	148850	148781	156733	156798	165097	150665	127522	134306	147504	145197
O14795	UNC13B	0.0013697	0.00012721	562	19136	19582.8	17182.5	18811.5	17400.7	18978.4	20301.7	17461.5	15117.1	17770.7	19148.1	20430.4
O43379	WDR62	0.000138563	0.00012721	385	10447.1	10377.9	10453.3	10493.2	10349.6	9571.32	10637	11993.2	10204.4	11978.2	11409.5	10546.9
Q9NS87	KIF15	1.0661e-05	0.00012721	816	20099.3	20383.6	18548.4	17924.1	20254.6	18806.9	20354.3	20017.9	16934.2	20109.3	19387.2	19481.9
Q9P2S5	WRAP73	0.00286085	0.000126598	121	10943.5	11794.6	9811.98	8684.5	8492.56	10464.6	9501.03	10986.1	11604.4	8364.11	7571.59	10458.5
Q86Y56	DNAAF5	1.18999e-07	0.00012721	722	56218.5	60246.4	60086.5	54778.9	59101.3	55282.3	60028.7	56220.5	57301	55766	55494.6	56298
P42356	PI4KA	3.08925e-05	0.00012721	1724	73112.4	74532.5	76467.6	75595.5	73618.3	75062.3	74793.9	72364.1	72174.4	74367.9	73285.5	72547.5
Q12767	TMEM94	0.000424862	0.00462708	15	NA	1702.2	1475.66	NA	NA	2582.1	2429.89	1761.83	1010.14	1781.5	NA	NA
P15104	GLUL	5.83851e-05	0.00012721	174	28838.3	29329.2	31097.4	28302.2	28227.1	29742.8	32381.7	33662.8	23830.5	32819.4	29217.7	28126.8
Q9BW27	NUP85	1.0661e-05	0.00012721	651	84079.3	83267.7	84307.9	79836.4	83336.4	83868.9	77099.5	77572.8	70655.6	79589.4	78859.7	79245
Q99996	AKAP9	0.000666843	0.00012721	3030	70741	73723	70173.4	71922.3	70261.8	72742.5	69663.8	72090.1	65585.9	71330.5	73646.8	72272.6
Q9BYV9	BACH2	0.00139221	0.000704391	31	NA	NA	5089.47	6327.97	NA	4629.01	6965.14	NA	NA	4752.86	NA	3525.09
Q9BYW2	SETD2	0.00507444	0.00012721	583	13379.1	13838.3	12770.3	13445.1	13278	11781.9	13273.1	12647.1	13246.5	12937.1	14442.9	14365.6
Q9BQ67	GRWD1	5.83851e-05	0.00012721	538	215889	226257	218479	212669	215238	220795	211864	219972	189599	222572	212034	224466
Q8IZL8	PELP1	5.8905e-06	0.00012721	692	131280	126133	130928	131015	135148	132841	138281	133636	121100	137893	130333	137935
P13929	ENO2;ENO3	5.94997e-07	0.00205409	31	953008	898369	905885	835380	868155	860213	825490	855878	792450	815794	824281	770310
Q8NHP8	PLBD2	1.0661e-05	0.00012721	177	24621.8	25057.8	27949.6	25667.9	23147.5	25048.7	26674.8	25158.7	28507.6	27146	25748.7	27819.1
O94973	AP2A1;AP2A2	5.0529e-05	0.00012721	1029	171437	172625	174775	174594	172881	170144	166907	169913	157787	173621	166579	170685
Q96RL7	VPS13A	9.54736e-05	0.00012721	1277	22824.5	23524.1	24313.2	22465.5	21807.2	21028.9	21809.6	20992.9	21922.5	20434.8	22057.6	21756.8
Q9ULE6	PALD1	1.0661e-05	0.00012721	1020	85422.2	86188.8	83435.7	88100.3	85476.3	92353.2	87556.5	86510.4	77191.7	85976.4	85754.5	86919
Q9UPW5	AGTPBP1	9.54736e-05	0.00012721	624	16622.9	17778.2	17947.7	16469.2	17425.4	17529.4	16485.3	17147.1	16165.8	17407	16235.6	16924.5
Q15004	PCLAF	0.000305421	0.00012721	200	116218	120114	122846	119276	129711	120713	127861	128219	130483	132373	121677	133462
P11717	IGF2R	1e-09	0.00012721	2324	181786	187831	184581	184696	185048	182643	174664	185866	178735	185435	180769	188729
Q14146	URB2	6.3665e-06	0.00012721	898	33106.2	31530.2	30736.3	33175.7	31300.6	32712.5	32249.9	30345.8	33868.8	33731.3	30291.1	29747.5
P15927	RPA2	1.60649e-06	0.00012721	291	240803	233178	241237	244675	240040	248243	238353	255952	254725	249929	237096	238561
Q8IXH7	NELFCD	1e-09	0.00012721	490	67220.1	67865.1	68218.2	65947.1	66282.6	66378.8	66566.1	65335.6	60581.3	67144.3	71727.4	65276.6
P30279	CCND2	0.00583451	0.000123747	126	15597.7	15671.7	19388.6	15865.8	20601.5	16801.4	16164.7	17105.8	11191	16779.3	25230.8	19961.9
Q9BXI6	TBC1D10A	1e-09	0.00012721	183	12694.6	13833.8	12980.8	15569.1	14940.8	15544.4	14685.2	14096.7	14005.5	12900.6	13368.9	13424
P52272	HNRNPM	5.0529e-05	0.00012721	1642	1.7865e+06	1.77924e+06	1.82852e+06	1.79362e+06	1.80594e+06	1.8099e+06	1.84326e+06	1.86107e+06	1.75584e+06	1.82177e+06	1.85029e+06	1.76973e+06
O14802	POLR3A	5.8905e-06	0.00012721	916	81017.8	79324.2	78114.2	79280.4	78663.1	77491.9	77239	73291.1	82872.2	81310.9	79223.1	77347.8
P26358	DNMT1	5.83851e-05	0.00012721	1187	53630.4	51972	51296	54594.1	55016.9	53486.5	54134.2	53632.5	53618.9	54606.5	53738.3	55874.8
P15498	VAV1	2.37999e-06	0.00012721	1061	276783	275188	275742	276862	272254	275872	270414	269032	251812	273414	265346	267037
Q6ZRI6	C15orf39	3.56998e-07	0.00012721	306	9819.96	13251.4	12293.2	12545.3	13265.2	12399.1	11884.7	14579.3	13530.4	13585.1	12250	11861.6
Q8N954	GPATCH11	5.83851e-05	0.00012721	167	71319.6	67076.3	78145.1	73544.5	73689.6	73396.7	71579.6	71790.1	71904.3	75376	70883.6	74328.4
P61247	RPS3A	8.32996e-07	0.00012721	632	1.89461e+06	1.81941e+06	1.80367e+06	1.81964e+06	1.87763e+06	1.83745e+06	1.92307e+06	1.95826e+06	1.78155e+06	1.88472e+06	1.9875e+06	1.89044e+06
Q9Y6D5	ARFGEF2	1.0661e-05	0.00012721	1091	90045.6	97178.9	86138.6	94851.2	88444.4	90929.8	91891	87714.8	85146.7	92451.6	89620.5	90966
Q6ZRQ5	MMS22L	0.000179559	0.00012721	506	25111.5	26146.2	27468.6	27155.3	26778.6	25601.5	27140.5	22248.9	21434.1	23059.8	26399.5	25700.3
Q8N5J2	MINDY1	5.83851e-05	0.000248386	54	5859.44	4809.73	4967.54	5477.57	6231.36	6145.51	5054.63	5505.79	7834.72	4578.86	5402.66	5776.84
Q9NSU2	TREX1	3.80799e-06	0.00012721	185	35226.6	34124.3	28586	29486.5	34954.3	34030.1	33547.1	29675.7	29402	35545.6	33016.5	35928.1
P25789	PSMA4	3.04238e-05	0.00366552	298	657524	671219	665577	657283	659495	669698	620934	652760	455224	667250	679700	632744
Q6ZUM4	ARHGAP27	3.80799e-06	0.00012721	486	47976.5	48916.6	45517.2	48335	47639.6	47871	45508.5	42994.7	48136.9	47586.4	44515.4	47870.7
Q16854	DGUOK	1.0661e-05	0.00012721	148	46297.8	48496.7	42757.5	44251.2	44290	44432	37224.7	42991.3	46936	44786.1	45044	45109.8
O60293	ZFC3H1	1.42799e-06	0.00012721	315	7354.2	7534.88	8087.86	7644.5	7965.48	8953.85	7856.65	5905.38	8290.38	7139.55	8071.82	9479.17
Q15067	ACOX1	7.67062e-05	0.00012721	449	57186.7	60809.5	52931.5	52777.6	57443.2	55433.2	51835.2	56199.4	51974.1	55439.8	60475.4	62063.4
P49368	CCT3	0.000179559	0.00012721	1197	1.05705e+06	1.08807e+06	1.06038e+06	1.08804e+06	1.04863e+06	1.04986e+06	1.06612e+06	1.05154e+06	997837	1.09447e+06	1.05469e+06	1.04077e+06
A6NHR9	SMCHD1	1.18999e-07	0.00012721	1894	119012	124667	119856	122503	121437	123400	123874	119945	118633	124998	119597	125914
Q9BW19	KIFC1	2.08249e-06	0.00012721	682	162271	169613	159147	169168	162993	166396	165673	161278	162560	164485	156673	165968
O95544	NADK	1.78499e-07	0.00012721	313	539122	493043	518195	502494	504326	483861	492684	520222	533652	546412	412878	588238
P00491	PNP	1.18999e-07	0.00012721	568	327699	313812	320694	317023	302669	314989	333365	326250	295140	323333	316826	320254
Q9BWS9	CHID1	3.62949e-06	0.00012721	358	202774	198469	201957	204805	198668	207527	203426	203074	169237	199446	209894	216416
Q96KQ7	EHMT2	2.09233e-05	0.00012721	655	44522.5	45697.9	44170.6	45717.7	47484.5	51765.1	46646.6	47591.2	44427	45322.7	47487	50311.2
Q6PIJ6	FBXO38	0.000138563	0.00012721	469	17545.7	16652.1	14524.1	15985.6	15373.1	16464.8	16270.5	15744.6	16751.9	16749.2	16878.9	15879.7
O95373	IPO7	4.75997e-07	0.00012721	1128	502137	496792	483341	481430	489864	490828	501207	485573	475497	493568	478564	478031
Q03989	ARID5A	1.0661e-05	0.00012721	385	62527.5	63586.9	64717.9	65184.6	63710	74511.7	59919.5	65639.2	60676.5	62971.3	63563.1	61467.3
P23396	RPS3	1.0661e-05	0.00012721	500	1.98878e+06	2.06718e+06	2.09195e+06	2.06704e+06	2.07333e+06	2.02162e+06	2.0374e+06	2.02235e+06	1.76127e+06	2.0488e+06	1.96375e+06	1.97491e+06
P61163	ACTR1A;ACTR1B	9.51995e-07	0.00012721	454	155982	168656	167430	164682	163279	164254	164819	163024	140436	160449	154802	156673
Q9Y6D9	MAD1L1	0.000320521	0.00012721	602	109985	105897	99826.7	103098	105179	106027	106601	107068	109520	100791	99289.7	103755
P22681	CBL;CBLB	1e-09	0.000970201	751	49482.4	45643.4	47779.9	51655.5	50297.6	50415.2	50043	48500.9	53752.4	51988.8	49996.3	51161.2
Q9H8Y8	GORASP2	1e-09	0.00012721	258	151675	156881	158274	160636	158403	160736	158679	159813	142030	154401	137120	152923
Q9NZJ4	SACS	0.000424862	0.00366504	25	NA	2226.41	NA	2722.04	4059.16	NA	4246.49	3216.29	NA	NA	NA	2295.19
Q96ES7	SGF29	1.0661e-05	0.00012721	138	21799.3	22454.1	19261.3	23328.7	22964.4	21309.7	21327.2	21872.4	26727.6	25462.4	24131.1	22724.1
Q5VZP5	STYXL2	0.00780155	0.0760521	17	NA	NA	NA	NA	NA	4450.07	NA	NA	NA	NA	NA	NA
O94905	ERLIN2	1e-09	0.00012721	407	73523.8	75168.2	77623.2	73337.5	70257.2	74431.7	74361.4	74427.8	59803.4	73220.7	69450.3	74230.1
Q13409	DYNC1I2	2.49899e-06	0.00012721	392	127729	130824	128967	120245	121778	129564	124110	128714	102298	121001	118002	114276
Q68DH5	LMBRD2	5.83851e-05	0.00012721	159	26092.9	31147.4	25979.1	28626.5	29421.5	28699.8	23566.1	25370.3	22736.7	36072.4	28789.1	27954.1
Q9H8V3	ECT2	0.000614419	0.00012721	224	6898.05	10275.2	8936.69	8333.95	8329.7	9760.92	8848.03	8092.88	8519.34	8357.04	8467.11	9813.21
O75477	ERLIN1	2.97498e-07	0.00012721	195	33322.7	33488.1	34100.8	34169.8	36537.5	35037.8	30410.2	33997.7	27356.2	38873.7	32119.9	33450.6
O14936	CASK	0.000138563	0.00012721	364	13136.7	14501.8	15453.9	13832.9	14383.6	15773.5	14980.5	15186.8	15546.5	15122.5	17481.1	15950.2
Q9Y657	SPIN1	1.0661e-05	0.00012721	289	22317.8	25828.9	26136.1	24314	24045.4	24631.4	21837.6	24700.2	26235.4	25515.9	24634.4	26414.1
Q7Z2K8	GPRIN1	2.97498e-07	0.00012721	114	4801.65	5021.02	4491.47	6162.98	5693.27	4230.67	6067.52	4661.09	4584.53	2805.9	5776.95	5379.85
Q567U6	CCDC93	0.000679799	0.00012721	488	33568.6	31566.8	31868.6	34600.6	33972	34586	32973.4	30447.4	31233.7	32287	31485.5	33247.2
O60566	BUB1B	1.0661e-05	0.00012721	568	32595.1	37466.4	31864	35759	36436.3	31113.8	32754.9	35521.9	28996.2	38520.7	32531.5	36655.1
P42892	ECE1	0.00296922	0.00012721	509	53939.2	55306.4	51405.6	53636	49297.7	53154.2	53505.1	55652.3	52864.1	54636.5	55491.4	58513.9
Q8WYJ6	SEPTIN1	1.18999e-07	0.00012721	639	216950	224194	218873	221346	215906	223989	218095	223729	216754	220873	217527	218983
Q15836	VAMP2;VAMP3	3.62949e-06	0.00012721	118	86363.9	87215.9	83342.7	85177.7	86301.8	89813.8	79010.1	76666.6	76329.6	78012.3	87276.1	84274.1
Q6NYC1	JMJD6	1.0661e-05	0.00012721	414	84091.9	81815.4	88562.5	83852	89099	89049.1	95295.8	91493.1	83065.7	91017.4	94491.5	88201.1
O75792	RNASEH2A	1e-09	0.00012721	360	93261.7	96961.7	90471.8	96773.2	93730.6	98902.9	89933.3	92130.1	85657.6	86251.7	92593.9	89528.3
P19878	NCF2	1.18999e-07	0.00012721	299	16563.6	18634.5	17109.5	17883.5	16891.5	18450.4	17414.1	17828	18461.7	18000	19309.9	18359.2
Q15223	NECTIN1	1.0661e-05	0.00012721	277	82570.4	76872.7	79264.2	81827.6	84094.9	79863	83841.4	77630.5	86275.3	83309.5	80294	83745.8
P03915	MT-ND5	0.000398943	0.00012721	118	34783.4	36090.6	32763.1	31540.8	34366.1	29851.3	30335.9	30886.5	35901.3	37823.6	39590.2	39103.7
P07237	P4HB	3.15349e-06	0.00012721	1012	2.97131e+06	2.92625e+06	2.98389e+06	2.97005e+06	2.97905e+06	2.93192e+06	2.97904e+06	3.0666e+06	2.80557e+06	2.97539e+06	2.84138e+06	2.82472e+06
Q9BQ52	ELAC2	0.000146906	0.00012721	1006	144984	148018	144986	148059	146467	151715	149709	152971	138353	149726	147000	151757
Q68CZ2	TNS3	1e-09	0.00012721	1321	226300	220347	223698	224459	227078	227395	225717	225147	213029	233180	207209	217100
O95433	AHSA1	1e-09	0.00012721	575	426876	425282	427439	414477	419646	427646	420393	431117	365913	430831	425890	410030
Q99504	EYA3	1.0661e-05	0.00012721	271	33927.5	35547.7	35555.9	37941.7	36717.1	35513.3	34377.3	32984.7	28182.7	31369.2	30035.4	34427.1
P49411	TUFM	4.75997e-07	0.00012721	1157	1.65022e+06	1.55598e+06	1.6625e+06	1.56736e+06	1.62665e+06	1.5872e+06	1.65625e+06	1.63947e+06	1.49481e+06	1.58237e+06	1.66284e+06	1.61347e+06
P42704	LRPPRC	1.0661e-05	0.00012721	2515	773520	772035	772332	759780	753923	750148	762433	762112	687745	742311	740944	743132
Q9NX00	TMEM160	0.00012213	0.00012721	74	50816.8	52355.8	38701.2	52427.8	47427.6	44036.8	45471.3	43986.9	45010.3	41901.4	46759.4	54382.7
Q8WXH0	SYNE2	1.0661e-05	0.00012721	2102	31798.5	31861.2	30779.2	32004.8	31351.4	29663.7	30854.7	28553	29028	32121.9	30897.4	30429.7
O75843	AP1G2	0.00020241	0.00012721	241	17135.2	19749.8	15959.7	18256.5	22182.8	17798.5	19258	21345.1	14938.9	18208.5	19213.8	20453.3
Q12986	NFX1	1.72549e-06	0.00012721	600	33949.8	34108.3	33747.8	33954.9	33280.7	38112.5	35869.7	35610.3	32883.3	35508.6	34544.7	33408.5
Q8IY37	DHX37	0.000172674	0.00012721	477	28536.9	24090.3	25386.6	28409.5	25746.2	27108.1	27660.9	28560.3	25816.4	28295.2	29987	30488.3
P22307	SCP2	1.0661e-05	0.00012721	464	195316	205264	193997	194761	188820	195607	194874	196902	187529	201566	202349	204919
Q7KZF4	SND1	1.0661e-05	0.00012721	1421	2.50928e+06	2.58656e+06	2.5485e+06	2.57057e+06	2.49261e+06	2.51816e+06	2.52889e+06	2.66138e+06	2.23624e+06	2.6224e+06	2.54247e+06	2.54518e+06
Q14152	EIF3A	1.0661e-05	0.00012721	2356	534102	530668	527628	521986	529012	521776	528171	530704	488942	524850	502071	507922
Q9NS00	C1GALT1	1e-09	0.00012721	246	26675.1	28507.4	28190.6	28299	25104.5	27502.2	24982.2	28486.6	24485.9	25809.3	26508	28887.1
Q9H6R4	NOL6	1.78499e-07	0.00012721	833	86326.9	87965.7	86048.8	87273	86470.2	86165.1	84389	85605.1	83128.4	86303.2	85223.2	83136.9
Q13111	CHAF1A	3.08925e-05	0.00012721	725	76407.3	75168.2	77455.7	69923.3	71113.2	78406.4	78515.1	72214.9	73633.2	74827.3	70299.6	73797
Q00610	CLTC	0.000679799	0.00012721	2567	1.29269e+06	1.27656e+06	1.30214e+06	1.2779e+06	1.28218e+06	1.27488e+06	1.27748e+06	1.26485e+06	1.02176e+06	1.26991e+06	1.24061e+06	1.24942e+06
Q15370	ELOB	5.83851e-05	0.00012721	245	454398	388866	454731	439144	444267	403061	408873	317563	411800	394015	349190	322486
Q9Y2W2	WBP11	5.83851e-05	0.00012721	550	169765	168667	164576	160107	173055	163181	169794	163074	165307	163990	167359	169890
P61421	ATP6V0D1	5.0529e-05	0.00012721	228	176692	183595	183764	187511	177501	185148	182097	175693	157308	177307	174843	180492
Q9Y3Z3	SAMHD1	4.58149e-06	0.00012721	1193	319884	323477	319362	321532	319743	324030	321734	316154	308082	330641	324515	316475
P48739	PITPNB	4.75997e-07	0.00012721	598	367597	363859	363024	363854	366015	369436	366086	368243	351902	369444	362175	357383
P61970	NUTF2	5.712e-06	0.00012721	196	631478	596326	686650	674403	623106	635048	675244	599800	303230	625806	604106	629328
Q9H4E7	DEF6	0.000679799	0.00012721	624	90812.1	93103.2	91442.3	94676.7	91363.5	96514.1	93752.1	94041.3	80546	94601.4	93007.3	98986.1
Q9NPD8	UBE2T	1.42799e-06	0.00012721	302	72156.8	70604.3	67199.6	70546.6	69657.1	70992.3	75630.2	77054.7	69622.5	77929	71301.1	75217.6
Q96AT1	KIAA1143	1.90399e-06	0.00012721	120	48883.2	43949.3	40092.1	46043.4	44464.6	43661.4	40468.9	33038.9	37361.3	39496.1	36528.1	38003.9
Q96BI3	APH1A	1.18999e-07	0.000248386	39	18054.2	16471.7	18164.4	20913.8	20944.2	16283.6	18927.8	22665.7	25983.2	22561	23615.2	19121.9
Q08999	RBL2	0.000290541	0.00012721	318	9991.59	9548.09	9790.62	10374	8894.09	9450.15	9684.95	9367.87	10328.4	9361.21	8964.76	10493.5
Q13948	CUX1	1.0661e-05	0.00012721	537	26490.9	28360.3	28670.9	27952.6	27647	29169.6	28099.4	29957.2	24149.7	28262.6	28928.1	28410.7
Q149N8	SHPRH	0.0027557	0.00012721	70	4190.62	4606.77	4681.6	6103.54	3049.09	4762.81	5728.42	3776.74	4738.62	6602.01	4621.25	5352.01
Q13232	NME3	1.0661e-05	0.00012721	278	94570.8	95254.7	96469.3	98430.1	97511.6	93404.5	96131.9	90997.1	92419.6	97317	100542	99028.1
P46939	UTRN	7.67062e-05	0.00012721	1044	12903.6	14122.6	14238	14313.2	12653.4	12873.5	13281.9	13296.9	14380.4	13706.1	13193.8	14016.2
Q86UV5	USP48	1.0661e-05	0.00012721	794	41435.7	44780.5	44915.5	43938.6	41910.6	43480.9	45786.2	43030	40620.5	44098	44659	45759.2
Q8IZP2	ST13	0.000906733	0.00012721	158	575205	591183	567909	583183	566426	564354	568521	571291	557767	580806	561257	557701
Q92547	TOPBP1	0.000249694	0.00012721	648	185495	194336	185646	176855	174820	188994	180912	178416	149308	183010	166992	177860
Q5THK1	PRR14L	1.07099e-06	0.00012721	105	3417.11	3313.69	3761.09	3037.07	3555.7	4139.71	3046.9	4125.67	3781.18	3966.59	2273.09	3443.93
P14868	DARS1	5.831e-06	0.00012721	1071	597698	594522	602142	599059	598871	602138	612406	612048	592049	601259	604705	612182
P35579	MYH10;MYH9	1.78499e-07	0.00012721	4420	1.7764e+06	1.77607e+06	1.7873e+06	1.80162e+06	1.80519e+06	1.79763e+06	1.8057e+06	1.79908e+06	1.63219e+06	1.77613e+06	1.72293e+06	1.74275e+06
Q13017	ARHGAP5	9.54736e-05	0.00012721	95	2691.78	3306.97	2900.28	3079.63	2801.83	4188.97	3843.36	3449.17	3456.01	3069.28	2773.56	3067.91
P00390	GSR	2.85599e-06	0.00012721	640	567925	566331	550586	570409	565628	574905	556839	570663	548240	577847	558162	521620
O95573	ACSL3	1.0661e-05	0.00012721	554	79402.5	78742.1	78657.3	79310.6	77027.1	78272.7	77096.3	79302.5	76996	77535	77688.1	77440.1
Q8IZA0	KIAA0319L	1.0661e-05	0.00012721	205	10464.5	9646.68	10891.1	10728.9	11235.1	11931.8	10868	11783.6	11754.4	11265	12562	13368.2
Q14344	GNA13	0.00385378	0.000126598	563	956228	954881	960907	936544	940330	966130	968947	997546	879427	1.00844e+06	912877	1.00537e+06
Q8TEU8	WFIKKN2	1.78499e-07	0.00399645	17	31610.5	42489.7	51303.4	53579.3	NA	54710	43435	54410.8	NA	63226.9	64281.3	61517.6
P61803	DAD1	1.0661e-05	0.00012721	77	102908	75070.5	96715.3	82766.4	89870.5	72027.6	107150	86368.4	79818.7	87515.7	89749	93514.1
Q5HYJ3	FAM76B	1e-09	0.00012721	114	28228.6	24871.2	28090.9	27615.3	26462.3	24986.5	18671.3	19352.5	20930.9	24332.2	29744.1	30777.7
Q8TAV0	FAM76A	1.0661e-05	0.00012721	79	15346.9	15532.2	19439.7	15518.1	18173.8	18102.2	17042.2	13426.4	13053.7	18692.1	15817.4	17528.7
Q9NX40	OCIAD1	1.0661e-05	0.00012721	336	202109	203793	207611	209489	202699	197917	203106	215374	205831	206286	208426	208747
P35237	SERPINB6	3.56998e-07	0.00012721	390	104767	107784	99575.3	108264	101696	100436	101394	103150	83288.5	99496.1	101811	102197
P50452	SERPINB8	2.09233e-05	0.00012721	165	10417.5	10630.3	9628.63	11164.1	10250.9	10180.5	9455.53	9372.64	8569.53	9142.25	10062	8883.33
Q01201	RELB	1.0661e-05	0.00012721	354	29873.2	27033.6	26318.9	28226.6	23964.1	26382.5	27287	28360.8	25467.3	30153.8	27875.7	29709.4
Q14318	FKBP8	3.68899e-06	0.00012721	354	61259.7	61311.5	57968.6	58076.5	61482.5	60920.7	56264.7	57860.8	60748.4	58835.8	61042	56223.7
O94832	MYO1D	0.000359652	0.00012721	1291	203578	198008	192268	201220	195951	203525	195383	187712	188923	204944	196021	195953
Q96F63	CCDC97	6.307e-06	0.00012721	287	68330.1	70014.2	66149.9	71381.2	69293	68270.2	70695.8	68812.1	66003.1	73412.6	69770.7	76006.9
Q96QE5	TEFM	0.00577553	0.00012721	215	15340.8	16095.8	16443.5	14359.1	14991.6	15561.4	16693.2	15123.9	14563.9	14394.7	16410.7	15046.6
Q8N3D4	EHBP1L1	2.09233e-05	0.00012721	911	36955.8	41315.9	41329.1	42437.3	43306	41901.3	39863.4	41555.7	37232	43211.9	41179.2	43900.1
Q07157	TJP1	6.545e-06	0.00012721	703	19098.2	16930.8	18158.6	17275.9	19761.8	17278.2	18150.1	17399.1	17265.3	17849.1	17812.2	17609.9
P51825	AFF1	0.000738752	0.00012721	107	5045.59	3419.88	6840.39	5487	5340.94	6209.06	4662.74	5055.42	3817.3	6822.85	5171.6	6724.16
Q8IWB1	ITPRIP	0.000257863	0.000360707	55	6626.27	7157.15	2540.48	6607.98	7285.64	5517.13	5373.32	6741.09	NA	6947.87	7523.99	4721.38
P52788	SMS	0.000179559	0.00012721	329	87263.1	84962.8	88916.2	88356.9	89541	88376.4	83823.8	85934	69445	87683.5	82220	83227.8
P15529	CD46	4.75997e-07	0.000310607	239	200973	197133	197702	203579	201497	199062	195124	205541	183576	222603	207445	202329
P09622	DLD	5.4145e-06	0.00012721	495	531070	522794	507121	504246	532686	517859	523975	529211	571114	499037	500854	503142
P83436	COG7	0.00011417	0.00012721	535	37423.2	37665.4	36409.7	36795.8	36688	36790.3	37000	32088.6	37121.4	38370.7	35360.5	34481.6
Q9NRF8	CTPS2	4.46249e-06	0.00012721	335	182856	183752	187541	176741	175073	185772	186203	180766	181021	187434	185700	190242
P13612	ITGA4	2.97498e-07	0.00012721	652	92399.5	95469.6	95246.6	97663.9	92239.6	97685	88892.7	93427.5	97970.2	98279	102906	95524.3
Q96H78	SLC25A44	0.000679799	0.00012721	125	10658.3	10524.3	10348.1	9955.69	7646.4	7885.57	8920.22	8221.49	8483.31	8432.47	12688.6	10686.1
Q96A35	MRPL24	1.0661e-05	0.00012721	273	150551	147916	155626	146944	150424	148762	153665	149021	153421	151081	147042	156297
Q8N766	EMC1	2.08249e-06	0.00012721	920	96505.9	95592.9	96964.4	90722.5	94399	91448.7	93223.3	91572.7	88131.2	95145.4	90110.5	87812.7
Q4KMP7	TBC1D10B	1.54699e-06	0.00012721	384	51844.4	48171.3	49635.3	52456.3	48923.8	49530.1	44302.1	52759.9	47607.5	49283	49456.6	48634.8
Q9H3P2	NELFA	7.67062e-05	0.00012721	430	54566.2	52124	49641.5	53963.9	53183.7	56302.6	52813.3	47328.4	41114.4	50345.1	51546.2	52286.5
Q8NG31	KNL1	1.0661e-05	0.00012721	844	9299.91	9878.71	9380.53	9474.13	9467.1	9902.54	10561.6	9170.37	9281.75	9131.04	9048.43	10353.7
Q13445	TMED1	3.56998e-07	0.00012721	140	68406	63320.4	60189.9	67237.9	60387.9	61533.7	63349.1	60400.1	60208.3	66607.7	69981.7	63725.4
O14548	COX7A2L	0.000217759	0.00012721	99	42047.7	37821.9	39783.4	42810.2	39494.9	36235.8	42015.3	42124	38715.8	39133.2	45428.4	40907
O94888	UBXN7	4.58149e-06	0.00012721	438	83186.4	81667	82258.6	78587.3	81888.4	82533.3	81347.6	82001.5	89361.6	88491.8	81148.2	81042.6
Q9NYB0	TERF2IP	2.02299e-06	0.00012721	624	70415.5	73855.6	74250.9	74835.3	74303.5	72791.9	73453.8	72991.1	73928.8	73339.7	71269.8	73990.6
P62241	RPS8	0.00104214	0.00012721	424	1.37768e+06	1.28992e+06	1.33567e+06	1.36362e+06	1.46389e+06	1.49116e+06	1.48094e+06	1.54232e+06	1.35557e+06	1.39859e+06	1.39608e+06	1.40626e+06
P62333	PSMC6	4.16499e-06	0.00012721	701	281341	282561	282266	284083	287640	282892	293227	287596	276253	290667	285504	288255
Q9UHB6	LIMA1	0.000138563	0.00012721	394	39949.8	46604.3	51280.6	48781.3	45617.8	46643.1	48472.1	47178.9	47104.6	42464	46817	43620
P08865	RPSA	3.45099e-06	0.00012721	391	1.76368e+06	1.91254e+06	1.922e+06	1.85448e+06	1.84311e+06	1.89527e+06	1.84582e+06	1.9329e+06	1.66269e+06	1.86162e+06	1.79201e+06	1.85588e+06
O94887	FARP2	4.28399e-06	0.00012721	427	14004.2	12723.3	13410.5	13175.9	11992.2	12477.8	12283.8	12687.4	11321.2	11855.7	12185.5	13021
Q5VW32	BROX	1.0661e-05	0.00012721	240	168740	171683	153347	162402	156784	176111	161366	166430	183093	168470	164797	157513
O14734	ACOT8	1e-09	0.00012721	254	60210.6	53299	57968.9	62292.6	56834.6	58911.9	56341.7	59660.9	65153.1	59039.3	51747.8	57242.3
Q9ULC5	ACSL5	1.0661e-05	0.00012721	498	27626	28492	25451.7	26603.4	25993.5	25524.6	26865.3	26448.8	23362.7	26788.7	25125.6	25006.5
Q09666	AHNAK	1e-09	0.00012721	3530	141314	137654	137782	133831	137855	134040	139413	142238	136455	132108	136261	127986
P05198	EIF2S1	1.0661e-05	0.00012721	708	481788	496115	496174	477371	495405	477475	496326	482715	425486	483658	499306	494612
P61221	ABCE1	1.90399e-06	0.00012721	967	322741	327296	319982	318199	324075	310673	327209	316272	308361	322635	304669	303159
Q92896	GLG1	1.0661e-05	0.00012721	1012	53194.8	53153.5	54856.4	54360.8	55406.6	56285.9	52883.6	51396.3	48264.5	56446.4	53382	57378
P42768	WAS	0.000217759	0.00012721	466	252986	246577	254228	243369	251093	251045	251884	244723	254260	254652	253262	251351
Q53H82	LACTB2	1.0661e-05	0.00012721	370	108923	110793	103756	103739	107184	98528.5	104494	106605	90574.8	107257	106431	99068.9
Q9H074	PAIP1	2.55849e-06	0.00012721	250	103335	108169	100006	98751	105448	104108	107035	103186	88938.7	104707	102687	101920
Q9NUJ1	ABHD10	5.83851e-05	0.00012721	395	146199	142360	147731	149466	147030	146315	141242	143897	144703	141906	143926	152701
Q13740	ALCAM	0.00238669	0.00012721	242	24123.5	23355.5	23166	22530	25360.5	24941.3	22984.3	26519.5	20598.9	22354.4	23031.7	23057
Q9NZD2	GLTP	5.83851e-05	0.00012721	174	33544	33690.1	29066.1	30821.3	34327.3	37037	30663.3	32296	25116.4	30659.9	28841.9	29266.5
P51157	RAB28	1.0661e-05	0.00012721	129	19722.4	18437.6	21360.3	20547.3	20039.9	20463	19450.1	17690.7	13755.9	20133.2	6981.99	4038.3
Q9NSY1	AAK1;BMP2K	1.18999e-07	0.00012721	115	20594.7	20560.7	21151.1	22339.4	26336	22052.4	25799.8	18860.9	19454.1	24390	21985.9	20147.8
O95747	OXSR1	7.14001e-06	0.00012721	459	189832	195394	197009	189684	183431	179116	183991	171864	179851	180545	182964	179706
Q99797	MIPEP	0.000506474	0.00012721	341	20960.6	21212.8	21892.6	22946.5	22628.6	21925.5	21343	21518.2	16900.2	21898.3	25735.5	23491.2
P51688	SGSH	2.37999e-06	0.00012721	138	27528.4	29529.7	30798.7	28460.4	32046.7	28750.3	25602.4	28131.2	27995	31231.5	30083.5	33038
P68036	UBE2L3	0.000138563	0.00012721	97	460288	431217	421018	449598	455084	463347	456781	451334	324587	460142	422632	454663
Q8N1G4	LRRC47	1e-09	0.00012721	752	289692	288246	284640	290717	289681	286925	286312	290146	277656	290465	277231	269637
Q9BZE2	PUS3	1.0661e-05	0.00012721	223	24950.7	25924.2	23250.7	26459.3	27183.7	24553	25563.5	27404.5	26265.8	27414.3	25363.3	28038.1
Q15031	LARS2	1.0661e-05	0.00012721	661	80003.4	80864.8	79409.7	79116.5	76566.8	78162.1	76747.5	80543.4	77625.4	78333.2	79447.9	82130.7
Q14997	PSME4	4.40299e-06	0.00012721	1117	237853	225844	225860	229973	237160	242798	238877	218059	218178	233503	239748	246870
Q8N573	OXR1	1e-09	0.00012721	743	35137.4	35807.5	34695.3	36873.2	31675.5	36223.5	32655.4	32722.1	35219.7	33649.3	37197	37027.3
Q86XI2	NCAPG2	1e-09	0.00012721	852	36416.1	35748.9	36271.3	35948.4	34271.7	38578.3	37684	35437.4	32461.5	36483.9	36136.6	38390.1
Q14571	ITPR2	0.000375868	0.00012721	606	26489.8	28868.2	26231.1	28636.6	24772	29623.8	27230	29759.3	25925.7	29155.1	28358.8	26969.1
Q99523	SORT1	1.0661e-05	0.00012721	163	14832.8	12846	11896.9	14573.5	11933.4	13488.8	13482.1	12148.2	12829.4	13789.7	18311.2	14483.3
Q14669	TRIP12	5.83851e-05	0.00012721	854	20511.4	20618.4	18446.7	21324.4	20388.1	22401.5	21172.1	21111.3	18877.5	19478.1	21572.9	23393.1
Q9H2W6	MRPL46	1.0661e-05	0.00012721	294	124227	126713	123635	122318	122290	125802	129083	129061	120297	125310	130625	126118
O95707	POP4	0.000179559	0.00012721	175	29508.1	24573.2	25415.3	25256.6	27732.2	32121.7	26329.8	27679.6	20695.2	23949.6	23526.9	26464.7
P99999	CYCS	1.13049e-06	0.00012721	253	1.15912e+06	1.09414e+06	1.1683e+06	1.17001e+06	1.17061e+06	1.16563e+06	1.15418e+06	1.21387e+06	717941	1.13384e+06	1.12701e+06	1.07611e+06
Q9GZT8	NIF3L1	1.18999e-07	0.00012721	335	140953	145589	143082	148769	143809	146266	138072	143465	124694	151357	136708	151691
Q14568	HSP90AA1;HSP90AA2P;HSP90AB1;HSP90AB2P	7.79452e-06	0.00012721	190	1.89157e+06	1.87804e+06	1.97777e+06	1.85722e+06	1.8757e+06	1.89726e+06	1.99409e+06	1.9508e+06	1.87896e+06	1.93525e+06	1.88182e+06	1.88103e+06
Q96NW4	ANKRD27	0.00265254	0.00012721	122	4640.57	7248.6	4993.06	5875.71	5036.12	4908.81	5444.43	4200.17	7486.71	5425.54	5030.46	6439.77
Q8WUA4	GTF3C2	1.0661e-05	0.00012721	665	66052.1	71951.1	69869.5	70806.1	66668	69871.8	65284.3	68647.2	64538.7	68182.4	64364.4	70313.4
Q92888	ARHGEF1	1.0661e-05	0.00012721	1054	149411	148431	154091	151302	157486	152439	154337	152562	129089	157860	156875	156483
Q8N3C0	ASCC3	1.78499e-07	0.00012721	2018	60673	61580.5	58517.3	59537.7	61617	60678.1	58144	59861.8	57709.1	59783.5	58979.5	59809.9
Q96CV9	OPTN	1.0661e-05	0.00012721	598	77152.6	78798.1	78826.4	79743.1	75554.9	75109	74862.7	76443.4	63780.3	76842.5	72813.3	72655.3
P08195	SLC3A2	1.0661e-05	0.00012721	587	260121	260091	254263	256057	257222	260717	261305	274441	237139	259058	263748	258813
Q15269	PWP2	0.000959791	0.00012721	806	105934	106962	107365	110326	106596	105682	105586	105524	93895	111081	105596	107783
Q9H089	LSG1	1.0661e-05	0.00012721	714	74109.9	76860.2	79364.6	75151.4	78988	79557.2	73350.1	81639.7	75549.7	73657.4	76825.2	77218.1
Q9Y6N5	SQOR	1.0661e-05	0.00012721	762	458950	455813	472465	455191	448128	445923	468257	466405	426200	469385	466072	488808
Q8IXI1	RHOT2	1e-09	0.00012721	488	78928.8	74774.8	69814.2	67533.5	68781.6	71363.4	66951.4	70074	73483.4	73467	70093.4	74837.7
P41214	EIF2D	5.83851e-05	0.00012721	612	72361.9	71866.8	69524.6	70218.1	72763.6	70780.2	70112.6	67412.9	67640.1	71719.6	73336.4	72549.8
Q9BTY7	HGH1	5.83851e-05	0.00012721	462	86125.4	82141.9	85360.6	91885.1	87565.8	88550.7	88831.4	85745.5	90431	82583.4	87867	84634.8
Q92831	KAT2B	0.00030743	0.000119962	91	7820.51	6060.66	9506.37	4200.53	7775.71	5803.49	6888.45	6437.61	7484.38	6229.9	6427.42	6621.62
Q17RN3	FAM98C	3.08925e-05	0.00012721	173	12543.8	11890.2	11775.6	11254.2	10632.8	11321	14280.3	12052.4	12511.4	12653	9799.29	12781.8
Q7L273	KCTD9	1.0661e-05	0.00012721	160	8508.75	9437.37	9987.51	11451.5	10383.2	9675.17	8374.51	8565.22	9925.83	10920.4	10921.2	9070.62
Q86X10	RALGAPB	0.00076083	0.00012721	343	15664.8	16945	16379.4	14672.7	16354.3	16780	15630.5	14181.2	14963.1	15631.5	16357.2	15939.4
Q9P2X3	IMPACT	0.000370639	0.000123747	257	20101.7	21080.8	18630.8	16917.6	19453.8	22090.5	18108.3	19390.1	16898.3	20083.5	19208.2	20174.6
P31930	UQCRC1	5.83851e-05	0.00012721	736	474618	473240	478876	465037	453217	464280	479556	493727	435270	479679	477905	485622
Q9C0E2	XPO4	0.00288821	0.00012721	639	55018.1	57358.6	51279.3	54023.4	49475.5	51390.6	49969.7	52716	49110	52647.3	52777.1	52084.3
Q96S16	JMJD8	0.00432276	0.00106333	20	1677.17	1794.92	1311.8	NA	3052.54	NA	NA	NA	NA	2066.53	2322.6	2410.68
Q9NP73	ALG13	3.51049e-06	0.00012721	160	32260.9	36454.3	29922.6	34602	34187.2	35217	35025	30045.5	30260.7	32624.3	27739.1	29381
Q14232	EIF2B1	1.0661e-05	0.00012721	372	85399.4	83564.2	78749.1	88631	78383.3	80332.7	83633.1	78642.6	76541.3	81354.7	80988.6	77241.2
O75165	DNAJC13	5.83851e-05	0.00012721	2284	70802.7	70190.2	71280.5	71200.8	70472.1	73102.8	68704.8	66140.9	65255.7	71281.9	67722.6	71195
Q6PJG2	MIDEAS	1.0661e-05	0.00012721	184	7789.58	8382.8	8305.44	8732.03	8204.65	7419.84	8565.5	6772.15	9837.48	9172.8	6857.32	8489.84
Q9NX62	BPNT2	3.21299e-06	0.00012721	230	28480.3	32136.1	34537.5	32708.7	35300.9	37437.4	32302.7	34487.4	35253.4	35699.2	35395.6	30934
Q9NSE4	IARS2	1.30899e-06	0.00012721	1201	188178	182688	196335	184598	185481	188094	188764	190497	194700	191670	184965	191374
Q9BZ29	DOCK9	0.000138563	0.00012721	769	31532.2	31717.2	30201.7	33414.8	32507.7	33027.6	31491.9	30940.2	30090	32457.5	32966.6	33036.3
P78325	ADAM8	5.355e-06	0.00012721	470	55155.9	55486.3	55220.2	52449	57179.7	57741.9	49553.4	53921.6	51162.5	55826	54766.6	55686.4
Q06481	APLP2	0.000186864	0.00012721	109	4371.41	5768.22	4381.52	7502.04	6065.16	6953.22	5180.96	6663.58	5668.86	5510.8	8023.13	5337.97
P35580	MYH10	7.73496e-07	0.00012721	2069	167693	175773	172261	176172	175662	171061	172301	170935	151019	178287	170816	176424
P26639	TARS1	7.14001e-06	0.00012721	979	477623	468774	470858	478755	469197	470365	472743	495628	430524	479218	466320	443911
Q9NUQ3	TXLNG	1e-09	0.00012721	555	81158.6	79365	81037.5	77969.1	80832.3	82798.5	73534.9	79356.9	71931.1	80314.5	77092.4	78011.4
Q76I76	SSH2	0.00757341	0.00012721	244	7355.91	6457.43	7235.39	6522.55	6171.32	8225.37	7003.08	7070.59	5379.33	6747.99	6803.83	6708.36
Q86X52	CHSY1	1.0661e-05	0.00012721	145	13110.6	12344.3	11761.6	12014.8	10756	15382.9	11555.9	12952.8	10970.8	11490.5	14128	12326.7
Q01543	FLI1	1.0661e-05	0.00012721	631	58699.6	59834.2	57925	59413.8	60797.7	61976.4	57571.5	58172.1	58331.8	62339.4	55079.4	58782.1
P40939	HADHA	1.0661e-05	0.00012721	1258	478407	471019	468443	475332	460144	473357	460770	477406	445846	461680	464843	461785
Q9NYU2	UGGT1	1.0661e-05	0.00012721	1626	234648	240356	231889	240747	233827	228932	231315	231892	202160	232054	235550	235211
Q9UEW8	STK39	0.000347002	0.000126598	257	76867	76840.3	79822.7	76536.7	74704.6	80487.5	75084.2	77830.5	58261.9	75791.6	72021.2	79239.3
Q9BX70	BTBD1;BTBD2	1.0661e-05	0.00012721	153	25161	22012.4	22410.5	23490.2	27747.5	26376.1	24123	24664.7	24928.5	23674	25603.6	24765.9
O75027	ABCB7	7.73496e-07	0.00012721	285	36192.6	30689.1	32696.7	30157.3	33578.8	30179.4	31369.7	32357.7	34435.9	32517.6	34439.9	33108.2
P36871	PGM1	1.78499e-07	0.00012721	851	265454	258915	263754	277314	269601	259650	258275	259894	246768	262857	262606	261271
Q17RY0	CPEB4	3.08925e-05	0.00012721	304	26146.6	25064.2	25840.8	27131.1	26669.4	25409.6	24168.9	27657.2	25452.5	25367.7	27072.8	28035.3
Q8N3Z3	GTPBP8	1.0661e-05	0.00012721	153	21709.8	20878.5	21343.1	20174.4	16651.2	21655.3	19542	16708.8	16770.5	19969.9	19126	19399
Q8WU10	PYROXD1	7.73496e-07	0.00012721	213	22062.6	26199.8	24471	23425.5	23181.8	24272.4	25641.6	27323.1	25587.2	21487.1	24589.4	27002
Q92621	NUP205	0.000544123	0.00012721	1830	112163	111813	110418	111012	108958	115236	109275	107772	105369	111969	111805	112119
Q8TD26	CHD8	0.00020241	0.00012721	140	7622.12	8124.98	6849.03	7261.01	6300.02	8306.78	8020.59	7233.64	6353.66	7308.54	6833.84	7737.2
Q9P2D1	CHD7	1.24949e-06	0.00012721	229	8845.41	8014.16	8591.94	8470.73	8705.84	8697.36	8660.88	7832.04	6607.54	9692.99	9872.98	7075.1
Q8N111	CEND1	7.73496e-07	0.00012721	122	91864.6	85535.1	94111.3	94838.2	94136.3	85187.6	88337.2	95882	81496.1	97048.6	85178.1	99865
Q96PV6	LENG8	1.18999e-07	0.00012721	521	62472.9	60619.5	61471.4	61898.9	63376.3	68678.1	65295	64246.5	51212.4	62827	57919.2	66812.6
Q9BW85	YJU2	4.75997e-07	0.00012721	429	37111.1	33321.2	38026.8	38095.6	39731.3	37363.8	37301.2	39087.2	34920.2	37368	34464.9	36276.7
Q9NXG6	P4HTM	0.00699513	0.00012721	108	8746.95	7848.63	8759	10762.2	9050.68	10580	9981.89	10870.5	10935.5	9072.5	12099.4	10005.1
Q9NX24	NHP2	1.18999e-07	0.00012721	219	213134	200026	199262	198587	190953	203611	191638	205708	180888	207584	196897	203564
Q9UBT2	UBA2	1.13049e-06	0.00012721	771	284081	277490	283772	284349	290088	284140	285169	283538	240645	283004	286791	292253
Q9NVM9	INTS13	1.07099e-06	0.00012721	893	60638.8	65683.6	61910	65031.4	63193.9	64205.6	62594	62750.1	58221.9	64190.9	60481.4	66571.8
Q9Y4B6	DCAF1	2.97498e-07	0.00012721	964	70145	67464.1	70708.1	68977.3	70576	68366.2	68716.5	66031.7	67168.3	71416.1	70930.1	70672.5
O14773	TPP1	1.0661e-05	0.00012721	417	161642	159565	159429	165743	156183	153991	155037	158734	171148	159988	161917	155312
Q96KP1	EXOC2	0.00232889	0.00012721	659	70248	73295.3	73026	69532.2	70745.4	74466.7	72301.1	67228.7	69144	73885.9	73228	73028.2
Q3SY69	ALDH1L2	0.00158553	0.00012721	643	70855.1	69804.2	67526.8	67267.1	64627.2	65082.7	64460.3	70241.4	65137.8	63561.1	65473.3	65191.4
P46199	MTIF2	2.97498e-07	0.00012721	386	56129.8	61521.5	61834	54074.1	49830.9	53417.4	51865.2	56105.9	50960.5	56171.7	47091.4	62933.5
Q92696	RABGGTA	0.000217759	0.00012721	453	35248.7	35697.4	38045.9	35790.7	34205.6	35655.3	37573.7	35050.5	32242.9	34699	34800.9	33030.4
Q15418	RPS6KA1	1.42799e-06	0.00012721	717	93967.4	97850.8	93184.4	95371.8	97785.3	97228.8	89848.6	98863.7	94161.9	94119.3	89580.7	94386
P51812	RPS6KA3	1.0661e-05	0.00012721	518	53979.2	56118.9	51512.4	51105.6	50760.8	54251.9	54125.1	51924.2	46761.6	56404.8	50911.3	55024.6
Q16254	E2F4	2.09233e-05	0.00012721	154	24794.1	23339.5	26956.7	26743.7	19956.4	23427.3	25657.3	22713.2	21057.6	26210.9	26088.6	24649.3
Q15014	MORF4L2	1.78499e-07	0.00012721	140	30415.7	24526.5	28508.6	27367.8	27782.8	32080.7	23903	28515.6	29377.3	33293.4	26866	30624.9
P62879	GNB2	7.91352e-06	0.00012721	278	579857	602932	603060	605486	561186	593669	575641	600687	559851	598310	592417	605168
P62873	GNB1	1.18999e-07	0.00012721	119	617880	652196	658169	664157	645497	677086	651762	673786	559469	659082	657689	649916
P52434	POLR2H	7.73496e-07	0.00012721	179	164219	168421	163905	180893	175756	167554	163248	189096	152762	180650	167374	175031
Q9H4M9	EHD1;EHD3	1.0661e-05	0.00012721	736	149352	148647	145911	155730	149293	148357	148135	144012	142807	148793	146387	149679
Q8NI27	THOC2	5.5335e-06	0.00012721	1193	116208	117112	112303	117478	119708	120625	119569	114115	105005	120547	118172	115508
Q00534	CDK6	7.73496e-07	0.00012721	425	105532	104526	105559	102349	103587	106479	113809	105102	105530	106036	109100	106237
Q9HBM6	TAF9;TAF9B	1.0661e-05	0.00012721	237	36212.4	42673.8	37771.6	36686	36137.2	38278	38360.6	39174.7	33710.3	34718.3	37124	36992.9
Q12805	EFEMP1	0.0071483	0.00012721	176	9758.88	9695.86	10765.7	11152.9	8727.23	9607.04	8920.57	8375.59	11723.4	8899.83	9766.52	8794.78
Q9H223	EHD4	4.75997e-07	0.00012721	663	158790	162863	154877	158464	160049	160503	158789	156967	148651	161851	157253	163536
P62263	RPS14	0.000868933	0.00012721	198	1.35204e+06	1.36882e+06	1.32801e+06	1.27716e+06	1.33086e+06	1.32341e+06	1.29227e+06	1.3371e+06	1.24849e+06	1.34882e+06	1.16138e+06	1.11388e+06
O60841	EIF5B	1e-09	0.00012721	1181	343291	334743	327378	323017	327875	333907	332408	329409	312835	333743	328184	328889
Q8NE62	CHDH	0.000312205	0.00012721	408	45114.9	39309.6	42036.4	40929.9	38690.7	43868.7	42900.3	43043.2	43049.7	44915.9	44206	46369.8
Q9UGU0	TCF20	0.000298441	0.00012721	750	24318.7	19710.2	25220.7	20607.4	25552.1	23908.8	23802.2	23837.4	25015.7	23687.7	24037.9	24328.8
Q7Z4V5	HDGFL2	0.000146906	0.00012721	473	247259	235687	257699	235678	262187	251001	254467	253308	208990	254814	249345	251465
Q5T1V6	DDX59	2.97499e-06	0.00012721	657	55411.4	54261.5	54205.5	55539.4	56206.3	52696.6	51566.8	54970.5	48066.3	50360.5	50850.8	54641.7
O15027	SEC16A	1e-09	0.00012721	1432	89739.3	91563.7	93869.2	94342.7	94982.6	92588.1	93895.9	92038.2	92944.8	94211.8	89508	92005.4
Q5SNT2	TMEM201	3.08925e-05	0.00012721	150	21742.8	23202.3	22197.2	19975	17881	24030	21526.1	23288.8	23053.4	20851.7	18291.5	18332.4
Q9NXE4	SMPD4	4.46249e-06	0.00012721	544	34795.1	34121.8	35280.9	29530.7	33504.6	32784.2	30176.9	31597.7	27522.6	32142.8	31874	31206.8
Q14151	SAFB;SAFB2	1e-09	0.00012721	847	546683	524648	514923	536126	552505	519169	556616	550113	494725	515640	539119	523207
Q9BQL6	FERMT1	1.89847e-06	0.000123747	355	44252.4	45219.8	45256.7	42088	44185.5	46633.2	45639.7	49631.9	37584.9	44613.9	45877.3	42620.8
Q8N1G2	CMTR1	1.78499e-07	0.00012721	722	74738.8	74702.2	71525.9	76009.9	72308.9	71972.8	75397.4	72205.4	57055.3	77527.8	71111.1	71646.8
Q9UIF8	BAZ2B	2.09233e-05	0.00012721	135	3483.59	3000.91	2785.88	3922.28	2805.15	3088.09	3519.54	3063.09	4433.21	3263.93	4120.61	3565.37
Q08AM6	VAC14	1.13049e-06	0.00012721	638	61174.5	66529.2	66357.6	67844.5	67803.3	67682.9	66299.1	65214.5	60877.1	63782.2	62942.1	59749.7
Q66K14	TBC1D9B	6.54497e-07	0.00012721	623	26274.4	26194.7	25661.2	25404.6	26505.3	23996.9	25383.7	23699.3	23774	26037.2	24278.4	24738.1
Q92900	UPF1	1.78499e-07	0.00012721	1533	196512	195013	199470	194928	192713	194296	190832	199062	193980	198662	195894	200416
O95376	ARIH2	1e-09	0.00012721	536	33463	32156.5	35313.6	36651.8	37658.4	36321.9	37809.1	37316.4	32659.5	35002.8	36801.8	37861.7
Q9UKM7	MAN1B1	7.73496e-07	0.00012721	370	29412.2	29152.1	27141.8	28891.7	25564.7	28343.1	26600.2	27835.4	26651	26317.6	25682.2	27825.8
O00522	KRIT1	0.00012213	0.00012721	391	36840.6	36399.5	41344.5	39770.9	40678.4	37921.1	41047.4	34577.5	39343	43364.3	37151.1	38672
Q9UNY4	TTF2	0.000353093	0.00012721	372	12898.5	12463.6	10636.2	11227.9	11888.8	12147.9	12467.2	12325.7	12538.8	11902.4	12566.1	12228.7
P08582	MELTF	0.000513623	0.00012721	467	23573	23940.1	26545.9	22442.3	24883.8	26092.4	26178.7	25234.1	24040	24538.7	26334.5	26842.7
P46013	MKI67	3.08925e-05	0.00012721	1905	40889.3	42977.8	37201.8	42467	41357	46256.9	45644.5	43388.5	38629.1	39157.4	51344.9	68074.7
Q8N6Q8	METTL25	1.0661e-05	0.00012721	74	2855.86	3119.55	2758.67	2605.6	3393.42	2605.7	2251.21	3569.33	3178.03	3638.71	2981.03	3940.92
Q8IV48	ERI1	4.75997e-07	0.00012721	268	56921.7	59540.5	56241.8	57730	55483.6	58311.2	59520.9	59814.3	55656.1	61169.8	56438.7	55772.7
P49959	MRE11	8.32996e-07	0.00012721	744	150505	153144	152824	146896	150315	150584	153109	149724	147285	151028	147676	147291
Q9Y4E8	USP15	1e-09	0.00012721	984	59517.8	61609.6	60473.3	60373.8	58716.1	60956.4	59295.3	59641.3	55415.7	59142.3	60073.3	58764.7
P43686	PSMC4	1.0661e-05	0.00012721	903	310212	314900	312834	327389	320150	326627	330688	335189	272967	317498	324590	316328
Q9UHD8	SEPTIN9	5.83851e-05	0.00012721	909	342490	354258	335540	335292	339336	353024	338689	336885	339138	349078	321309	334713
Q16181	SEPTIN7	1.78499e-07	0.00012721	731	369556	387516	378053	393359	378066	393599	380391	394101	314900	384765	360644	372757
Q9NUU7	DDX19A	5.83851e-05	0.00012721	127	110381	115005	103313	111403	111141	110899	99757.2	100148	100149	109514	108861	111082
Q9UKX7	NUP50	1.18999e-07	0.00012721	607	196569	198350	196836	195691	200196	197836	196191	195511	199462	194823	191847	195788
P84090	ERH	6.96151e-06	0.00012721	100	319507	325759	345516	361801	319990	297493	340471	275888	204162	322452	301491	322193
O76080	ZFAND5	1.78499e-07	0.00012721	158	33356.1	32788.9	33160.8	27561.8	30370.3	28954.5	30035.3	28523.3	28752.3	27207	28774.8	28356.8
P52948	NUP98	1.60649e-06	0.00012721	1540	154940	151951	151450	149179	156030	152926	151842	154233	140758	150726	147750	152305
Q96Q89	KIF20B	0.000138563	0.00012721	427	9961.43	9691.34	10008.5	9566.93	9855.34	10689.8	10202.8	8419.48	9782.78	10655.5	9907.99	11465.3
P55160	NCKAP1L	1.0661e-05	0.00012721	1132	93831.8	93639.3	87590.5	91508.1	87879	92107.1	89240.7	84105.8	86807.7	90735.8	90699.4	89643.9
Q7Z417	NUFIP2	7.73496e-07	0.00012721	491	47296.6	50913	47800.2	44875.6	46916.3	50750.8	49857.3	50327.7	49160.1	48667.3	43324.9	49471.5
Q9H9B1	EHMT1	1e-09	0.00012721	599	28612.6	30287.6	30994.5	28963.6	29055	31311.2	32944.4	27304.2	28158	28002.3	29101.7	30735.3
Q15059	BRD3	2.85599e-06	0.00012721	213	8303.02	10861.5	9940.69	8604.11	9054.78	10004.6	10289.5	10696.6	11256.4	11302.8	9298.85	11068.2
O00214	LGALS8	2.85599e-06	0.00012721	172	17263.1	17863.3	16689.1	18668.3	16962.4	18567.6	17329.6	17434.8	15684.4	18305.8	18383.8	19562.7
Q96E29	MTERF3	0.000565529	0.000123747	171	14766.7	14216.3	14535	14956.2	14186.4	13998.3	15417.3	17065.1	13974.5	15857	16172.5	18240.6
Q9NW97	TMEM51	6.96151e-06	0.00303235	20	10390.5	10601.9	7049.01	10554.3	12957.8	11032.4	9850.84	9277.81	10447.2	11208.4	7718.52	9400.81
Q9P2E5	CHPF2	0.000840589	0.000123747	351	17470.9	17841.2	18968.5	19050.3	18280.7	19160.2	19814.9	19293.3	17889.7	18787.5	20017.7	20278.3
Q01814	ATP2B1;ATP2B4	1e-09	0.00012721	194	33997	34013.9	32621.3	34558.3	36082.2	33977.7	32905.6	31174.2	36445.6	34285.5	34943.2	36039.2
Q9NQX3	GPHN	1.0661e-05	0.00012721	471	60496.8	61545.2	63867.8	57811.4	65339	60411.6	64295.8	57821.2	61250	62114	62463.7	64701.8
Q9UI43	MRM2	1.0661e-05	0.00012721	117	19573.9	16507.7	18898.1	18005.2	18888.3	19173.8	15942.7	18737.8	11053.2	16147.5	19910.9	17374.9
Q08945	SSRP1	4.75997e-07	0.00012721	680	473197	461064	464206	440481	470329	465462	464419	470679	486585	477595	454617	464957
Q9NVN3	RIC8B	0.00345245	0.00127197	47	82651.7	53776	68830.4	77414.7	89310.4	94397.4	84743.9	83742	71281.8	66946.1	83773.7	76587.2
Q92542	NCSTN	5.83851e-05	0.00012721	256	154964	153884	151549	156463	149277	153700	148027	144905	116639	150092	162168	152781
Q9UHV7	MED13	7.67062e-05	0.00012721	430	9772.95	10250.4	8901.18	10695.5	10062.8	10301.9	10819.1	10014.3	9926.53	10208.9	10954.9	9835.36
Q9Y6E2	BZW2	1.0661e-05	0.00012721	540	358711	361481	367851	361676	370650	364234	367997	363179	306289	374749	380880	381335
Q9P275	USP36	1.78499e-06	0.00012721	879	35168.6	34204.3	34733.6	33421	36161.3	35639.7	37191.7	35410.2	32438.5	34399.7	35788.6	35615.7
Q9H0K6	PUS7L	3.62949e-06	0.00012721	491	19869.2	21837.6	20232.4	17840.6	21986.1	20871.9	18160.4	20739	20573.9	19684.1	20900.1	21714.1
P04040	CAT	9.51995e-07	0.00012721	604	183611	177716	181474	184569	183997	182039	189074	187484	184296	188064	193707	183403
O75179	ANKRD17	1.0661e-05	0.00012721	1298	98052.5	105068	102899	104439	104016	105159	100999	102977	94475.6	103238	105352	101826
P51636	CAV2	9.63904e-06	0.00012721	74	12017.6	7020.12	9508.31	11226.6	9656.34	10794.3	8653.29	11246.8	8859.49	9505.19	11253.5	9343.84
Q13263	TRIM28	1.78499e-07	0.00012721	761	987968	1.00046e+06	993231	1.00801e+06	1.00038e+06	993046	1.02313e+06	1.01635e+06	898179	1.00428e+06	1.00645e+06	1.00027e+06
Q9Y6Q9	NCOA3	9.51995e-07	0.00012721	768	38919.5	43126.9	40968.5	41944.3	38254.4	41344	39988.4	42124.1	40364.4	40936.9	40194.7	43021.2
O75362	ZNF217	9.54736e-05	0.00012721	559	17052.6	18379.4	15831.2	17590.1	17857.9	17945.5	17614.8	17124.5	15956.8	18207	16228.7	17658.3
Q6UW63	POGLUT2	6.66401e-06	0.00012721	578	91653.4	93295	91228.5	93826.7	89033.9	92913.3	94718.8	91944.4	85785.7	93726.3	92620	93717.1
Q5T5Y3	CAMSAP1	9.04403e-06	0.00012721	289	15136.2	15382.2	15144.1	16672.4	16621.1	15502.7	14631.1	15226.6	16688.8	14585.9	12518.1	16083.6
Q9HAW4	CLSPN	0.00861783	0.00012721	339	13076.3	14448.1	11352.9	12543.2	13282.1	12344	13592.8	13897.6	14077.9	12100.9	11842.7	13094.5
Q9H300	PARL	6.78301e-06	0.00012721	115	35016.9	37423	31760.3	35037	30279	30078.1	32878.7	29127.5	26095	30127.1	33031.2	32002.7
Q5VST6	ABHD17B	7.73496e-07	0.00012721	182	19840.6	21828.5	21231.1	18187.4	17230.8	20783.6	19157.8	21149	11080	19864.8	20137.5	20732.3
Q9H496	TOR1AIP2	1.0661e-05	0.00012721	40	13593.1	13638.7	12201.8	11507.5	11366.2	12447.7	14579.6	12642.1	6451.03	12697.2	11804.9	12284.4
Q02224	CENPE	0.000375868	0.00012721	532	8327.87	8923.62	8772.4	9543.93	8789.84	10647.2	9519.11	8935.01	9342.55	9490.41	9175.64	9361.64
Q96HJ9	LUC7L;LUC7L2	1.42799e-06	0.00012721	613	428071	433556	416968	412489	426436	418198	430344	431850	416848	421770	428674	431687
O94782	USP1	1.0661e-05	0.00012721	318	16683.8	18044.3	15289.2	15890.9	16356.7	19714.7	17838.7	16649.6	15880.9	17569.2	15650	16336.2
Q9UGP4	LIMD1	8.32996e-07	0.00012721	700	113626	115261	112523	115481	114854	115871	114949	113944	119558	117745	114990	111479
P41229	KDM5C	6.54497e-07	0.00012721	913	37993.8	39537.1	36856.2	37479.3	38577.5	38250.7	37063.3	37244.9	35142.5	39016.3	38034.9	39395.2
Q96RU3	FNBP1	5.0529e-05	0.00012721	345	26742	26194.8	28702.8	26376.2	25662.3	28514.5	25972.7	27336.3	28531.5	24610.5	28069.4	25986.1
Q9P2W1	PSMC3IP	8.44902e-06	0.00012721	96	13823.8	12034.7	13014.3	13914.6	12420	14389.7	13901.8	14884.6	12687.3	13709.7	12263.3	13749.6
O43633	CHMP2A	2.97498e-07	0.00012721	244	199355	194634	204232	198821	211737	200777	202704	204873	160747	202748	190588	191784
Q99490	AGAP2	7.73496e-07	0.00012721	475	23419.9	24220	24488.9	25864.3	25068.4	26021.9	25368.3	25688.1	24196.3	25851.8	26126.9	27092.1
Q969G3	SMARCE1	1.0661e-05	0.00012721	498	396657	400370	410048	398878	392044	403990	399446	393928	371010	404503	386799	397255
Q8IZQ5	SELENOH	0.000217759	0.00012721	118	86350.3	77553.2	84147.5	70584.8	79052.2	75316.3	79903.7	78465.8	75074.9	82988.6	75348.5	76317.2
O60220	TIMM8A	7.73496e-07	0.00996891	20	17326	15520.9	14119.3	NA	11486.2	10294.1	10013.3	9206.18	7308.42	11361.1	NA	NA
Q6NS38	ALKBH2	0.000666843	0.00012721	98	19444.5	18349.6	16305.2	16765.2	19547.4	18220.2	18098.5	13056.1	20605	18470.4	19583	16657.6
Q5T8P6	RBM26	1.0661e-05	0.00012721	577	66248.4	64967.1	63207.1	62917.8	63898.1	67155.3	66631.8	60416.5	60776.4	63393.8	64584.5	64769.8
O95081	AGFG2	1.13049e-06	0.00012721	75	7975.63	10064.1	8051.98	9404.21	7926.04	8676.93	8215.17	7421.74	15137.3	8506.96	8608.65	7834.16
Q7Z7A1	CNTRL	0.00104214	0.00012721	92	3172.37	3734.74	3202.57	2762.73	3082.27	3098.06	3848.32	4024.26	4729.51	2341.06	3180.68	3903.63
Q9NUP1	BLOC1S4	2.02299e-06	0.00012721	139	26089.2	24773.6	25869.6	27369.4	26540.1	25050.4	27030.1	26416.2	27153.1	27752.7	22380	30487.7
Q16512	PKN1	1.18999e-07	0.00012721	484	64308.9	64173.5	67146.3	66739.6	67789.8	67348.7	65864.3	63256.6	59768	65485.6	68219.3	61443.2
O43149	ZZEF1	1.0661e-05	0.00012721	1552	24539.2	23592.9	24420.4	24110.6	24861.5	25271	24227	23218.8	22998.9	25292.3	23981.1	24401.4
O95340	PAPSS2	9.54736e-05	0.00012721	244	66119.2	65522.4	71429.1	69366.9	62707.3	69862.5	63515.2	78538.6	76029	80889.9	78541.9	77544
Q9Y6G5	COMMD10	1.18999e-07	0.00012721	174	54424.6	50115.7	54091	51388.3	56352.7	54094.7	51657.3	51725.2	52968.6	51677	55465.7	51007.6
P46783	RPS10	2.97499e-06	0.00012721	239	734375	779660	754157	725545	769639	748658	776342	762051	696281	767876	720115	659301
O95671	ASMTL	1.0661e-05	0.00012721	460	41018.2	38250.8	40437.8	43195.7	39493.1	40081.5	41349.5	41444.7	37691.5	39265.9	39412.8	39234
Q969T9	WBP2	1.0661e-05	0.00012721	150	192237	193838	200294	196136	193310	195664	192419	202291	200001	198596	203124	194657
Q13686	ALKBH1	0.00025155	0.000126598	65	5908.25	9282.97	8762.4	9612.51	9162.79	10799.6	10979.7	12161.4	12241.6	7507.43	10660.5	10005.7
Q9NR77	PXMP2	2.97498e-07	0.00012721	71	14847.6	15416.2	15150.7	16573.3	18298.1	16781.7	20483.1	18756.4	24156.1	21288.9	19774.6	21821.2
Q8N5A5	ZGPAT	1.54699e-06	0.00012721	373	33602.7	31518	33061.4	32899.5	33464	31048.8	36833.1	35959.6	32982.5	33043.1	35585.3	34438.5
P25686	DNAJB2	1e-09	0.00012721	159	101443	95902.6	99594.4	100666	97627.1	97025.8	94610.6	88123.1	87939	92887.7	95073.9	97839.2
Q6L8Q7	PDE12	3.80799e-06	0.00012721	475	113802	116062	117377	112258	112897	112514	110611	113662	113589	111009	111282	110610
P21333	FLNA	5.83851e-05	0.00012721	2796	298571	303661	299380	307749	304735	300290	305973	300868	289538	300980	300646	303537
Q8TC07	TBC1D15	6.66401e-06	0.00012721	595	66764.8	71484.2	65730.4	68537.9	62515.6	66434.5	67237.2	65312.3	59188.1	69189.9	68160.6	66100.3
Q9NVT9	ARMC1	1.0661e-05	0.00012721	250	95484	96114.4	93889.8	97103.5	96882.4	98025.8	102646	94094.8	92783.2	97469.9	99756.3	95706.7
O43502	RAD51C	1.0661e-05	0.00012721	56	6239.48	6937.15	5904.9	5816.18	5621.78	4356.93	4747.74	7338.2	10323.8	4482.38	6589.93	3653.16
Q15080	NCF4	7.67062e-05	0.00012721	132	19649.4	19794.3	20185.5	21525.2	20918.6	21325.9	18031.5	20303.6	26037	23976.7	18970.8	18128.2
Q00536	CDK16	0.000179559	0.000248386	32	3582.41	3246.52	3637.36	2690.31	3247.98	5041.44	4489.3	4761.96	4125.85	4731.48	2554	1763.41
Q9Y6W3	CAPN7	6.79401e-05	0.00012721	740	31222	30269	31026.9	31201.5	28609.7	31187.1	29071.7	29308.9	28089.5	31676.4	32693.2	30545
Q86XZ4	SPATS2	1.42799e-06	0.00012721	578	103497	98843.5	102929	100561	98812	105709	101551	103791	96887.7	98132.2	96775.8	100627
Q9H6Q4	CIAO3	0.00193456	0.00012721	357	23692.6	29376.1	29237.5	26782	29161.7	29072.7	26986.3	25485	26800.8	26107.2	28801.3	32831.9
Q9BWG6	SCNM1	8.09202e-06	0.00012721	151	21817.8	21032.2	24336.5	21746.8	25011.9	24322.9	22435	24545	22069.1	25216.3	22507.6	24023.9
Q9P1Y6	PHRF1	1e-09	0.00012721	483	54497.4	54231.4	56868	55908.9	52385.5	58684.3	55152.7	52960.2	55924.8	56412.8	57727.1	57986.4
Q8TEM1	NUP210	1e-09	0.00012721	1486	198674	191786	192512	181057	186541	184240	189365	195362	186911	193552	194174	181017
Q66PJ3	ARL6IP4	0.000179559	0.00012721	139	50317.1	53663.9	44680.8	54932.7	58429	57900.5	58668.9	58440.7	55376.5	59264	56817.8	59430.6
P41226	UBA7	9.51995e-07	0.00012721	359	17872.1	16442.1	16532.1	16487	16713.1	19893.3	17948.8	18861.3	14646.4	18973.4	16176.7	18347.9
Q02790	FKBP4	1.78499e-07	0.00012721	1098	889766	893065	888957	857614	872738	876187	858259	881758	811687	900715	877660	862752
Q9NQT8	KIF13B	1.0661e-05	0.00012721	853	32825.5	34660.8	33751.8	33319	33312.3	32911.1	30052.8	32311.4	31863	35484.6	34093	32920.2
Q9H5N1	RABEP2	1.0661e-05	0.00012721	478	40668.1	33154.7	36773	38260.8	38845.1	35730.9	36762	33172.7	34851.9	36328.8	35935.8	36953.4
Q14566	MCM6	1.0661e-05	0.00012721	1233	564494	571279	572679	553987	563676	556181	569016	574423	488421	575307	559244	564182
Q8NE01	CNNM3	5.83851e-05	0.00012721	417	27790.5	29511.2	26923.5	26446.2	28070.5	29254.5	27615.8	28897.9	22742	27374.2	25295	25640.2
Q9BUJ2	HNRNPUL1	4.10549e-06	0.00012721	848	511348	538860	531176	520114	535047	529054	521403	532581	531022	543712	515748	539009
Q5H9R7	PPP6R3	1.0661e-05	0.00012721	907	63400.5	66129.4	67409.9	67823.5	67126	68270	67945.2	66280.2	58043	66114.3	63293.1	67193.7
P13984	GTF2F2	1.90399e-06	0.00012721	383	114554	119679	102427	120263	105730	113632	118570	120431	115756	115856	115407	115554
P48163	ME1	1.18999e-07	0.00012721	387	53250	56883.2	56716.7	55263.5	55744.9	54840	54253.9	60080.1	53728.1	55808.5	58025.8	56480.3
Q13615	MTMR3	0.000146906	0.00012721	403	23685.6	22541.3	22461.4	24079.2	24503.3	24517.4	22139.3	24715.1	21475.9	23950.7	23095.9	23973.5
Q9BWF3	RBM4;RBM4B	1.0661e-05	0.00012721	480	280516	275070	275770	278962	280884	291080	276856	279463	270697	278380	272802	282643
Q9Y2L9	LRCH1	0.000257863	0.00012721	271	16821.9	18870.7	18560	19630.3	19466.1	18822.1	17151.4	18321.5	19632.6	18711.8	19610.4	19319
Q14807	KIF22	3.56998e-07	0.00012721	695	46927.7	46728.3	44193.2	47197.3	44499.2	45733.1	45297.8	43623.5	44138.7	43746.8	42156.6	48306
Q96RE7	NACC1	2.97498e-07	0.00012721	406	74533.6	74107.4	73345.2	76646.1	74640.2	73454.8	73632.8	72558.2	70972.7	77217.5	69575.6	75622.3
Q15155	NOMO1;NOMO2;NOMO3	6.54497e-07	0.00012721	1371	206442	214188	212214	207459	207872	205044	202033	210575	179013	207051	196594	205663
Q15526	SURF1	1.20649e-05	0.000123931	120	45006.3	45103.4	48152.6	46366.6	45388.1	47296.5	43488.3	49677.3	39075	44823.7	51967.9	45698.9
Q8TEW0	PARD3	1.0661e-05	0.00012721	579	24386.6	23085.4	25479.2	23539.4	21209.9	22991.7	25346	23802.2	22433.3	24611.2	24421.4	23940.7
P04818	TYMS	4.75997e-07	0.00012721	287	98207.7	105749	103242	108503	99372.8	105259	104583	105882	89419.6	107901	96517.2	107677
P29966	MARCKS	1e-09	0.00012721	240	150741	136696	129734	133639	163187	143060	146444	149772	153762	155352	140381	138347
O75347	TBCA	6.54497e-07	0.00012721	298	1.60133e+06	1.65468e+06	1.5924e+06	1.65659e+06	1.66628e+06	1.68445e+06	1.64126e+06	1.63632e+06	1.40523e+06	1.56728e+06	1.57295e+06	1.60583e+06
P07355	ANXA2	4.75997e-07	0.00012721	253	1.13453e+06	1.19049e+06	1.1089e+06	1.18347e+06	1.15098e+06	1.1355e+06	1.1212e+06	1.14715e+06	963806	1.15022e+06	1.21011e+06	1.17703e+06
P49792	RANBP2	3.45099e-06	0.00012721	2474	147308	152842	151038	155506	152853	149925	150958	154441	148738	152919	147261	152826
Q9ULI0	ATAD2B	1.0661e-05	0.00012721	308	54884.1	53842.9	51277.3	51535.6	48655.2	43965.7	50445.6	53727.8	48087.4	54996	59905.7	59915.6
A0JNW5	UHRF1BP1L	0.000186864	0.00012721	509	14611.2	14513.5	14497.8	13714.5	14029	14731	13134.3	14596.8	12775.2	13519.9	12580.5	14726.4
Q96SZ5	ADO	7.73496e-07	0.00012721	301	43854.8	43492.2	44658.7	44854.7	46230.9	46946.1	44010.4	44574.4	46384.5	47840.6	41142	43030.9
Q9BSJ8	ESYT1	1e-09	0.00012721	919	132527	132691	134278	129602	129908	130026	131446	128283	127306	135453	131543	129868
Q15048	LRRC14	0.000186864	0.00012721	207	12508.6	11739	10094.9	12247.2	10832.1	9132.19	11579.8	10333.8	11345.2	11183.8	12349.1	12182.9
P12004	PCNA	2.09233e-05	0.00012721	476	1.62775e+06	1.57485e+06	1.59821e+06	1.63067e+06	1.60055e+06	1.60525e+06	1.58182e+06	1.61193e+06	1.4893e+06	1.57922e+06	1.57422e+06	1.59045e+06
Q9Y6G9	DYNC1LI1	5.83851e-05	0.00012721	748	129136	125338	124717	123203	124849	122587	124242	125892	116566	126374	126024	116725
Q86U86	PBRM1	0.000482989	0.00012721	1471	92170	95325.1	93918.1	94574.7	97217.7	94534.6	92484.9	93010.2	85673.2	95359.4	91403.2	97346
Q68CP9	ARID2	1.0661e-05	0.00012721	1134	52153.9	52052.9	53786.3	51227.6	50010.8	52325.1	49787	50657.8	49101.3	48650.8	49531.6	50645
Q9H869	GON4L;YY1AP1	6.069e-06	0.00012721	259	12274.4	12461.7	12077.2	12145.5	12035.2	11668.1	10840.9	12623.3	12427.8	13841.9	12837.5	12341.4
O76075	DFFB	0.00225462	0.00012721	64	4658.65	3589.54	5004.24	4504.22	5408.15	5613.45	7249.28	4443.57	4309.61	4326.53	7381.2	4247.49
Q53RE8	ANKRD39	0.00020241	0.00012721	276	101811	91757.5	95115.1	99522.6	103260	101853	102476	103370	88916.8	101821	96039.2	100592
Q9Y639	NPTN	1.0661e-05	0.00012721	195	53790.3	46860.9	51186.2	51168	62888.3	58272.4	49126	55085.5	59536.3	66121.3	67923.5	58655.8
Q7Z5K2	WAPL	3.08925e-05	0.00012721	1091	43040.3	44858.7	44058.6	45253.6	46247.5	44799.8	44887.2	44548.9	35207.7	44820.9	45047.7	44398
Q8WUH1	CHURC1	1.0661e-05	0.00012721	74	16248.2	12057.7	15090.5	14240.7	15719.1	13456.5	12061.8	11266.1	9197.41	12039.6	9673.47	9328.51
Q02241	KIF23	2.09233e-05	0.00012721	496	19191.6	18051.3	17792.4	19140	16588.6	17851	18840.6	18200.6	20124.5	18647.8	19009.7	21782.6
Q92805	GOLGA1	1.0661e-05	0.00012721	85	7698.97	7636.6	5904.19	8628.9	7347.71	6672.51	5832.02	7042.88	4864.72	7570.76	8724.52	5375.28
Q13033	STRN3	1.0661e-05	0.000248386	412	119748	118672	120334	116735	126285	123553	122283	124479	129522	132045	130003	116655
Q92619	ARHGAP45	2.97498e-07	0.00012721	1097	272640	271136	268869	279951	277935	276212	283463	276322	272989	284012	271876	264021
O15031	PLXNB2	3.62949e-06	0.00012721	732	30698.5	27514.1	27795.9	28630.1	27626.2	29012.5	31279.8	30089	30992.6	32386	31009.5	29522.2
Q13428	TCOF1	1.0661e-05	0.00012721	1029	283368	273189	277096	267355	282450	273128	279830	278516	278564	275800	274935	268242
P27824	CANX	1.0661e-05	0.00012721	1048	1.43901e+06	1.41672e+06	1.44598e+06	1.36729e+06	1.41876e+06	1.43514e+06	1.47358e+06	1.4411e+06	1.29795e+06	1.40141e+06	1.42916e+06	1.40832e+06
Q9UJU6	DBNL	8.32996e-07	0.00012721	643	341429	337977	344877	343060	348470	349357	348392	351284	328718	349044	324756	336838
Q96A05	ATP6V1E1	1.78499e-07	0.00012721	94	92688.3	104535	91167.3	102899	92556	97788.5	96796.5	92696.1	45143.9	94989.2	96200.6	102860
Q9UQE7	SMC3	3.08925e-05	0.00012721	1639	198960	199549	198742	203062	202534	203678	202214	203490	186803	199448	202098	202769
Q96A54	ADIPOR1	0.000482989	0.0069535	20	5752.68	10680.2	4047.03	10178.3	11888.3	8839.17	6022.13	10382.1	15126.4	12264.4	7980.61	6229.4
Q6PI47	KCTD18	6.79401e-05	0.00012721	165	8875.83	9606.49	9480.77	7826.43	9611.86	10776.3	9161.29	10099.3	9492.53	9074.79	8370.73	10153.8
Q9UPU7	TBC1D2B	0.000131111	0.00012721	221	15453.1	13839	14138.9	13146.1	14368.5	13408.2	13555	11282.7	16743.4	13704.6	10932.8	13703.5
Q9UBB9	TFIP11	1.0661e-05	0.00012721	753	73994.3	76156.8	73250.4	76503.5	76703.1	77765.3	78556.1	76706.8	69326.8	79910.7	75386.5	79597.4
P49588	AARS1	3.21299e-06	0.00012721	1617	838425	869158	833197	846217	853877	844718	820165	841164	793033	851904	839170	847210
P62913	RPL11	1.0661e-05	0.00012721	222	1.41582e+06	1.42042e+06	1.37172e+06	1.37499e+06	1.35236e+06	1.36124e+06	1.35194e+06	1.38783e+06	1.37762e+06	1.39976e+06	1.31892e+06	1.25884e+06
Q8IXI2	RHOT1	1.78499e-07	0.00012721	382	40007.6	42269.3	39992	40103.4	38066.5	41215.5	39650.7	42165.5	32262.9	42606.2	41464.4	40732.8
P17480	UBTF	1.0661e-05	0.00012721	611	75724.9	79904.2	85337.2	92030.1	89657.9	92770.3	90440.7	85225.3	59539.2	92762.3	70405.2	84700.1
Q86TU7	SETD3	1.54699e-06	0.00012721	370	29826.3	29326.2	30288.5	26386.8	27109.2	29053	29009.4	27480.9	23154.4	28479.5	26297.7	28009.7
P09110	ACAA1	6.188e-06	0.00012721	402	92632.1	89690.3	95300.7	98437.5	95781.1	92198.1	85741.1	93162.6	89152.2	90112.6	89949.5	90565.2
Q14257	RCN2	2.26099e-06	0.00012721	352	121682	119399	114556	120631	118358	126092	119295	124551	107974	115978	118196	124031
Q04844	CHRNE	2.09233e-05	0.00346756	20	3422.82	4486.14	5913.49	4476.93	4519.9	4257.07	5033.28	6479.67	3204.03	7438.13	4288.39	7401.37
O00429	DNM1L	1.0661e-05	0.00012721	1295	332839	343032	334048	346533	344156	346975	335778	334684	323719	333874	333022	338470
Q96TC7	RMDN3	3.45099e-06	0.00012721	417	144895	136215	139638	141234	138648	143939	134895	141263	133480	140580	128411	132943
Q9H8W3	FAM204A	1.0661e-05	0.00012721	80	13372.1	10960.7	11509.3	13217.2	11080.2	12765.8	14988.5	12522.2	11770.7	12434.8	15256	9037.91
Q9BYM8	RBCK1	0.00829885	0.00012721	171	13127.8	17621.2	17112.5	15512.9	13986.6	16616.3	17271.7	19076.6	14003.8	15006.5	16915.1	16109.9
Q15393	SF3B3	1.80427e-05	0.00131626	1495	495807	490260	500577	493331	493191	489381	484453	495215	467442	482978	494506	494531
Q9H9E3	COG4	0.004643	0.00012721	463	26957.2	28242.4	28408.2	23988.2	26709.5	28386.4	27916.9	24760.8	24586.1	25955.7	27221.5	28466.4
Q9NPE2	NGRN	1.0661e-05	0.00012721	182	46734.3	54672.1	50674.7	43082	45088	49816.9	46838.1	50145.9	54301	58388.2	55278	61803.8
Q587I9	SFT2D3	1.90399e-06	0.00012721	76	23151.9	20542.5	18719.8	22004.9	21063.9	23851.2	21180	22975.9	19100.8	28259.7	22734.9	24150.4
Q8N5F7	NKAP	1.78499e-07	0.00012721	159	31925.6	27005	28854	27427	27076.1	25155.2	32242.3	30729.5	29360.8	28692	30241.2	33166.7
O15397	IPO8	0.000146906	0.00012721	585	59195.1	56495.3	60121.1	55882.3	57256.9	57300.1	54003.2	50820.5	60362.5	55324.7	56553.1	52975.3
O43182	ARHGAP6	1.78499e-07	0.00012721	456	21405.1	22707.5	20700.5	22113.1	20912.1	22394	22054.5	20358.3	19207.7	20112.2	17803.7	20382.6
Q86XL3	ANKLE2	0.000482989	0.00012721	470	16015.3	17204	16644.2	17016.2	15831.7	16078.4	16450.5	15077.2	18073.4	17155.9	16457.3	18205.4
P11387	TOP1	2.85599e-06	0.00012721	613	122626	118949	121220	121779	135374	140307	144953	154673	136983	134627	157074	161972
Q8NBN3	TMEM87A	6.54497e-07	0.00012721	196	21163.4	25241.6	22315.1	26107	23125.3	24754.2	23391.7	20321.5	18743.8	21079	23812.3	24337.4
Q9H0B6	KLC2	0.000513623	0.00012721	385	56330.5	60205.9	64339.6	59415.5	60137.6	60813.8	58210.2	56766.2	56376.9	63728.7	60282.9	59131.8
Q9BYN8	MRPS26	0.00020241	0.00012721	282	112400	109103	115476	112274	111504	109786	118422	119947	109337	110613	111595	108729
Q9BWH2	FUNDC2	1e-09	0.00012721	97	90619.7	90808.1	89224.8	82876.9	85538.8	72463.2	84423.5	72869.7	75178.5	79019.6	77928.2	89774.2
Q5T0F9	CC2D1B	1.0661e-05	0.00012721	582	27689.5	25800.5	27658.3	25898.2	26160.9	25233.5	26851.8	26554.4	27091	28805.1	26642.5	31583.8
P11234	RALB	9.51995e-07	0.00012721	90	32770.5	36260.1	35758.2	31801.3	31178.5	35680.4	27972.2	28473.6	32021.7	32918.3	34261.5	28124.2
P52565	ARHGDIA	1.0661e-05	0.00012721	277	2.09682e+06	2.14019e+06	2.01571e+06	2.08836e+06	1.99678e+06	2.29351e+06	2.2369e+06	2.21112e+06	1.50367e+06	2.20036e+06	2.22594e+06	2.07664e+06
Q14517	FAT1	0.000414247	0.00012721	1411	21333.6	23164.7	20804.1	21553.8	22265.5	23398.8	23247.3	23260.7	21361.7	23755.1	21115	22572.4
Q9Y2W1	THRAP3	1.0661e-05	0.00012721	878	492514	457017	450870	452959	507866	511983	517000	527072	509781	488873	519791	544577
Q96B26	EXOSC8	1.18999e-07	0.00012721	186	66661.2	72061.4	70587.7	68880.4	72384.8	66121.5	65856.8	67035.6	60451.7	72166.6	67761	66306.5
Q9Y4X5	ARIH1	0.000217759	0.00012721	450	55298.5	56998.7	54549	52867.4	56305.3	54031.1	51783.4	52766.2	50835.9	54824.8	54843	57675.4
Q14692	BMS1	1.18999e-07	0.00012721	767	102943	95062.3	91913.5	93473.4	99565.9	96206.3	98445.5	94302.6	93709.1	99600.9	98051.8	101464
Q9UFW8	CGGBP1	3.68899e-06	0.00012721	254	99922.1	97775.7	98694.4	97861.3	98757.1	97074.2	100614	99354.7	94183.7	101182	99628.5	98047.6
Q16831	UPP1	0.00020241	0.00012721	184	15783.4	16597.7	17655.2	18016.2	18477.9	17005.5	16211.7	14512.3	18321.7	17549.6	16281.7	18348.2
Q9UHY7	ENOPH1	1.78499e-07	0.00012721	221	219713	217372	224245	231756	217073	216901	218766	229071	209615	226684	216791	213972
O95487	SEC24B	2.37999e-06	0.00012721	631	67621.4	69016.1	64706.4	64634.1	65723.7	65802.4	67913.9	63922.6	63787.3	63324.9	63294.4	64436.1
Q96EU7	C1GALT1C1	1.0661e-05	0.00012721	196	15688.8	17272.1	16076.2	17802.4	16154.4	17551.7	17596.6	14029.2	16839	17430	18534.6	18778.9
Q8IWS0	PHF6	1.90399e-06	0.00012721	501	102703	108984	110215	100448	114699	105991	112672	118687	104761	107628	109544	107087
Q9H4A4	RNPEP	1.78499e-07	0.00012721	870	246453	248381	244524	251965	251288	252049	246795	245403	245710	253481	244487	249991
Q7Z5R6	APBB1IP	1.0661e-05	0.00012721	219	13648.9	13001.4	14425.1	13632.2	14216.5	13601.6	11907.9	12986.2	12369.7	12230.9	13769.9	13706.4
Q8N6S5	ARL6IP6	4.75997e-07	0.000310607	20	12859.9	15512.9	13178.2	14451.8	12622.2	19148.9	16432.4	14535.3	18326.1	13423	16661.6	13953
Q6UN15	FIP1L1	1.18999e-07	0.00012721	254	146227	151217	145503	146817	139582	154808	142797	149959	138736	145665	135763	146246
Q96GM5	SMARCD1	1e-09	0.00012721	481	58389.4	58341.4	60512.9	58741.9	56715.2	62437	61362.9	57970.1	54428.3	61703.8	59081.2	64243
Q8N3P4	VPS8	0.00375218	0.00012721	396	15681.9	17460	16170.7	17502.4	15657	16506.5	16825.8	15747.3	15409.8	17304.7	17355.7	14892.4
Q9BUA3	SPINDOC	0.000679799	0.00012721	161	19958.1	21090.8	19508.4	22268.3	19365.9	17990.3	17802.3	16435.2	21622	19567.8	23567.7	18068.4
Q9H6E5	TUT1	1.0661e-05	0.00012721	261	22858.6	28034.7	23749.8	25135.6	28713.1	22900.4	22675.8	27136.3	17250.6	23219.1	25248.4	26917.2
O60381	HBP1	0.00138485	0.000248386	37	2639.4	1342.68	2696.4	2963.98	NA	3814.59	2385.22	2405.15	NA	2078.2	3846.55	3175.96
Q9UBB4	ATXN10	9.51995e-07	0.00012721	613	145137	148425	141840	144068	142582	140145	143254	141778	130192	143543	137708	139895
P67936	TPM4	1.0661e-05	0.00012721	316	1.68972e+06	1.7142e+06	1.59626e+06	1.70867e+06	1.76819e+06	1.74398e+06	1.66774e+06	1.71604e+06	1.63156e+06	1.62048e+06	1.70323e+06	1.68563e+06
Q7L3B6	CDC37L1	1.0661e-05	0.00012721	125	19220.5	16194.7	17219.2	17662.2	18242	19578	21956.8	20370.5	16049	17400.9	19256.1	19614.6
Q9NYF8	BCLAF1	1e-09	0.00012721	839	316772	303923	296303	299027	337186	360661	342370	355844	327975	310993	357884	348895
P51608	MECP2	0.000659811	0.00012721	181	10832.5	9176.73	9187.8	8133.93	9181.05	10532.9	10815.9	12324.5	11029.2	11501.9	10099.9	9795.99
Q00839	HNRNPU	0.000138563	0.00012721	1045	2.61351e+06	2.40262e+06	2.36019e+06	2.39434e+06	2.68966e+06	2.63373e+06	2.68875e+06	2.76644e+06	2.28608e+06	2.64049e+06	2.79103e+06	2.77893e+06
P18433	PTPRA	1.0661e-05	0.00012721	412	26663.7	26823.9	27900.7	29140.8	26025.1	27587.1	24278.4	27765.7	22047.6	25316.2	26232.9	28038.8
Q3LXA3	TKFC	3.56998e-07	0.00012721	776	161965	164833	162582	167285	166968	163337	153905	157053	156114	162761	155886	156020
Q0PNE2	ELP6	1.0661e-05	0.00012721	137	13257.2	12353.1	11737.8	12729.5	13259.9	13059.4	13860.7	13799.1	8949.98	11858.4	13881.5	11578.6
Q8NHQ9	DDX55	0.000482989	0.00012721	90	8576.48	7614.43	6635.25	7011.84	8616.7	7830.52	7993.23	7572.15	12143.8	9431.48	7358.32	11083.6
Q9BX68	HINT2	1.24949e-06	0.00012721	169	172538	155255	166136	169373	166536	159679	167791	153332	159821	161058	155810	162289
Q562E7	WDR81	1.0661e-05	0.00012721	690	19986.7	21159.1	20550.8	20264.7	20843.5	21228.6	20892.3	19164	20485.4	20755.2	20027.6	18915
Q969H4	CNKSR1	0.00217401	0.00012721	79	4166.88	3385.34	4699.24	3573.63	3676.06	4657.93	4152.85	4523.76	3357.29	3778.03	4284.4	4994.96
P23469	PTPRE	0.000138563	0.00012721	277	19527.6	14555.3	19832.4	19821.4	17307.8	19634.9	18481.4	17476.9	11674.9	19370.6	20915.4	18544.5
Q8WWM7	ATXN2L	1.0661e-05	0.00012721	932	269508	263348	261842	262502	267057	268506	263604	264547	265358	264294	249161	253040
Q9NVI7	ATAD3A	1.0661e-05	0.00012721	717	394913	407167	397996	393744	398941	393371	402530	414911	388515	392106	399396	412203
P14735	IDE	1.18999e-07	0.00012721	1049	226667	232554	232285	237812	232245	224991	233167	228969	222703	231701	223794	223354
Q86YV9	HPS6	0.000738752	0.00012721	281	42678.5	39806.5	40150	37912	32066	40375.1	37582	37759.1	33844.8	41156.9	41165.9	44366
P56181	NDUFV3	1.0661e-05	0.00012721	427	117844	110658	111712	116013	109961	113801	110780	117640	123232	115477	115787	111109
Q99569	PKP4	5.83851e-05	0.00012721	125	6638.15	6829.84	7130.1	5579.19	5334.84	5860.37	6063.61	5598.82	7286.96	7908.1	5190.71	6199.52
P14618	PKM	3.08925e-05	0.00012721	1433	3.28752e+06	3.17887e+06	3.33197e+06	3.38045e+06	3.3931e+06	3.28501e+06	3.34648e+06	3.43035e+06	3.09927e+06	3.42499e+06	3.38376e+06	3.27698e+06
Q9NUQ8	ABCF3	2.97498e-07	0.00012721	568	106742	105117	107342	102865	108048	102276	109305	107410	92892.9	101555	108288	101818
Q9NYV4	CDK12	0.000482989	0.00012721	499	21116.7	19453	20739.6	19992.4	20897.2	22340.2	20097	19577.5	19000.1	19502.5	19009.1	20159.8
Q9NZB2	FAM120A	1.18999e-07	0.00012721	1153	158017	154774	157478	158209	159879	159035	155197	150457	151043	158043	151909	148795
P14854	COX6B1	1.0661e-05	0.00012721	139	266884	235323	231349	273706	241052	218082	200645	154687	106233	227781	169863	176844
Q8TD16	BICD2	1.18999e-07	0.00012721	802	69563.7	68745.2	69812.6	69317.6	68663.9	71165.9	67337.6	70098.7	61959.7	70821.5	69818.2	69995.6
O14617	AP3D1	1.0661e-05	0.00012721	1058	137370	132336	134896	135662	134248	133192	135347	127837	112572	132205	130253	136503
Q86WX3	RPS19BP1	1.18999e-07	0.00012721	105	30523.9	29123.1	29576.8	31555.8	35343.2	30673	29959.4	36512	22572.3	29764.7	28884.8	32962.6
Q96EH3	MALSU1	1e-09	0.00012721	75	27281.5	23813.1	20632.5	28308.6	24655	21499.7	26032.4	25936.4	20097.9	25424.6	32974.6	24819.6
Q9BY11	PACSIN1	0.00233631	0.00012721	397	53037.7	63361.1	56347.4	56303	57630.8	60601.9	56003	60354.4	54300.2	57545.5	58373.5	56378
P29590	PML	2.02299e-06	0.00012721	729	95635.1	92642.7	94461.7	91821.3	98065.8	94748.7	95504.5	92947.8	94519.9	94247.7	93333.7	95872.8
P20700	LMNB1	1.42799e-06	0.00012721	1244	1.38672e+06	1.416e+06	1.43744e+06	1.41223e+06	1.38269e+06	1.3986e+06	1.36322e+06	1.39573e+06	1.25669e+06	1.36358e+06	1.36543e+06	1.32299e+06
Q9Y520	PRRC2C	5.117e-06	0.00012721	1643	177018	171262	172183	174755	186204	182211	188177	179236	187467	177330	184756	187111
O95394	PGM3	1.0661e-05	0.00012721	501	86163.1	84496.6	80640.7	80892.1	79286.6	80990.2	79918.4	82398.5	85962.4	85014.8	80895.7	83312.9
Q6WCQ1	MPRIP	9.54736e-05	0.00012721	935	24931	26571.7	26222.2	26914.6	25640.4	28277.8	26004.4	27846.2	24764.4	25492.4	24893.5	28202.5
Q9UH99	SUN2	1.18999e-07	0.00012721	691	89179.9	85628.4	90214.3	76787.2	79308.9	82831.8	82122.9	83180.4	72297.5	85707.3	87396.8	89128
P51692	STAT5B	1.24949e-06	0.00012721	425	39233	34802.4	39260.9	37217.3	37752.5	37970.7	35866.8	36200.4	36444.3	40019.6	38617.5	37955.8
Q9Y2X7	GIT1	0.000312205	0.00012721	572	60846.2	63588.6	59104.6	60735.5	60362.4	57930.4	54448.5	58871.2	55707.7	60046.5	59236.1	62573.9
Q14149	MORC3	7.73496e-07	0.00012721	749	23133.9	25268	24122	23964.4	23026.7	23154.7	21619.9	23283	21842.3	22058.3	22726.9	22080.4
Q6P4R8	NFRKB	5.83851e-05	0.00012721	551	24112	23663.3	25037.9	23571.4	25362.5	26199.1	24074.8	26076.6	24633.7	26250.6	23409.6	24488.1
Q6UB35	MTHFD1L	7.67062e-05	0.00012721	754	83158	83109.8	83980.2	81372.8	81915.3	81790	85299.4	81688.5	78192.6	82623.8	79292.6	78767
O95677	EYA4	0.00101946	0.00138122	21	2060.87	NA	NA	NA	1410.2	2081.12	3021.26	2114.02	NA	4014.67	3196.4	1941.34
Q99805	TM9SF2	1.18999e-07	0.00012721	452	240803	241585	258077	256972	244567	256148	251466	244653	202952	255004	246769	258617
O75044	SRGAP2	0.000298441	0.00012721	776	37968.1	38494.8	37825.6	38552.4	38059.6	41026.9	39006.2	38176.3	36717.2	37628.2	39162.4	39291.6
O14983	ATP2A2;ATP2A3	4.58149e-06	0.00012721	370	235480	228583	239055	227451	228396	228259	226556	221346	219120	227839	235895	226414
Q9BVG8	KIFC3	1.12794e-05	0.000123747	113	5134.96	4938.35	5055.66	6365.28	6705.7	5094	6315.82	5229.23	6231.64	6048.9	7597.96	6927.65
O15066	KIF3B	1.0661e-05	0.00012721	222	9682	14112.3	12082.7	10183	12690.4	11625.7	13125.3	11931	14342.5	12009.8	10967.2	14342
Q9BXP5	SRRT	4.75997e-07	0.00012721	1108	324528	331803	322822	330540	324203	330012	338178	335222	314462	321571	326726	326160
Q9BRG1	VPS25	7.79452e-06	0.00012721	265	148526	139317	158193	153306	144549	140761	141214	133864	125257	142384	136386	148431
O14578	CIT	1.90399e-06	0.00012721	138	12055.1	12352.5	10682.9	10275	9288.58	12493.9	11959.1	9504.49	11280.6	9284.61	10179	13883.2
Q15276	RABEP1	0.000290541	0.00012721	763	55896.3	56295.4	57160.5	53982.7	53343.2	55974.4	55979.5	56896.5	54039.7	55746.7	55896.5	59611
O94768	STK17B	3.08925e-05	0.00012721	216	62802.8	72724	73000.4	60822.7	72117.7	74710.8	78983.8	77541.1	75135.2	71196.6	68354.9	71674.5
Q8NI77	KIF18A	0.000110394	0.000123747	89	7570.71	6655.67	7748.29	7146.14	6800.66	7586.32	5246.17	5265.67	8879.55	4467.24	8527.02	7283.26
Q8ND24	RNF214	1.0661e-05	0.00012721	421	40193.4	39987.4	42652.5	39935.3	43910.4	42388	40775.2	42667.1	42235.9	41690.3	41856.8	43749.5
Q8NBP0	TTC13	0.000217759	0.00012721	519	50482.6	53556.2	52326.7	46846.6	53051.2	47486.5	50373	50483.1	43817.6	49762.7	52136.2	49673.3
P33991	MCM4	4.75997e-07	0.00012721	1400	526522	533366	530744	529538	525357	521933	536567	534556	503500	527717	521713	522905
Q96SB4	SRPK1	1.78499e-07	0.00012721	575	73128.1	71020.9	72943.4	71756.4	71784.4	74938.6	74181	70506.9	68823.5	74389.8	75320.5	76641.5
Q76L83	ASXL2	0.000738752	0.00012721	140	11445.9	10611.1	8374.68	6821.44	10846.1	10485.6	10266	9429.68	8866.69	10129.7	10737.4	10515.2
Q9Y5K1	SPO11	1.0661e-05	0.00227273	24	8865.04	9577.18	9762.27	6772.09	NA	NA	NA	6491.49	NA	11607.9	NA	NA
P24928	POLR2A	1.0661e-05	0.00012721	2023	91952.8	91743.3	91007.3	90537.4	93095.4	94469.6	94755.1	91570.7	89913	94460.9	89495.7	94546.9
Q9BVA0	KATNB1	2.0754e-05	0.000123747	286	9086.54	9076.55	10015.5	9208.4	9937.27	9208.07	9781.96	9731.61	7591.59	8667.9	9740.17	10766
Q7Z3E2	CCDC186	4.58159e-05	0.000119962	425	20396.8	21533.2	19872	20932.8	21101.7	22505.9	18424.3	22476.4	18825.7	21450.9	20279.4	20413.1
Q9H993	ARMT1	0.00118445	0.00012721	252	47100.8	50416.1	52820	46380.5	45366.6	48479.6	44046	43683.8	45244.2	47984.2	45578.8	49476.3
P41250	GARS1	1.0661e-05	0.00012721	936	339279	336392	330691	335412	340308	341326	337677	336505	293505	341449	339270	347362
Q8N9N8	EIF1AD	3.51049e-06	0.00012721	197	33484.6	32444.7	32851.8	32722.1	34045	34174.6	33192.7	32173.8	31210.3	33913.4	32303.3	33356.6
Q6PKC3	TXNDC11	0.000482989	0.00012721	592	66160.8	67443.3	66348.5	64503.5	67883.6	67830	66209.2	66067.6	65341	69245.8	65724.2	67438.9
Q14203	DCTN1	1e-09	0.00012721	1657	107824	109868	108691	110133	111336	109498	108250	107978	107016	110132	106231	107575
Q6ZT21	TMPPE	1.0661e-05	0.00012721	71	10899.2	11282.7	9077.85	5537.07	9851.26	7922.11	10556.4	13822.4	7951.64	9051.39	7874.12	11060.1
Q9UBF2	COPG2	1.78499e-07	0.00012721	707	47788.2	52091.7	50319.8	50955.2	52455	51548.3	48436.6	47671.3	44828.1	48823.2	49171.5	50315.7
P20226	TBP	5.83851e-05	0.00012721	100	17250.6	21411.5	18843	19578.4	22043.7	22870.9	16845.3	18766.4	21792.4	20924.5	18965.2	19884.1
P48553	TRAPPC10	5.236e-06	0.00012721	648	30417.2	33157.9	31525	31067	34133.7	32428	31671.2	29561	29773.7	31192	29672.1	32135.2
Q96EP0	RNF31	1.0661e-05	0.00012721	387	14642.3	16113	13569.6	14944.9	14068.4	14500.3	16746.4	15058.6	14577.7	13768.7	14506.4	13222.3
Q9H2G2	SLK	0.00033655	0.00012721	874	66955.4	68619	66935.6	67897.6	66755.8	68850.6	66412.1	67745.7	61730.4	67018.7	69185.8	64830.1
Q13200	PSMD2	1.42799e-06	0.00012721	1699	353290	354907	343452	356810	348634	353181	352674	347835	317140	355988	341452	343992
Q9H4I2	ZHX3	1.0661e-05	0.00012721	148	11239.9	13596.5	14902.4	13833.5	15486.2	13873.1	14123.8	16885.9	14305.3	13662.7	16072.4	15050.4
P23246	SFPQ	1.78499e-06	0.00012721	1312	1.89109e+06	1.90689e+06	1.94292e+06	1.88714e+06	1.93432e+06	1.92841e+06	1.97844e+06	2.01189e+06	1.91475e+06	1.98437e+06	2.03587e+06	1.99981e+06
Q8WXF1	PSPC1	2.49899e-06	0.00012721	639	245839	235407	245950	250444	246484	242858	250229	258180	224358	246018	255258	251164
Q13523	PRPF4B	5.0575e-06	0.00012721	483	80880.3	77231.7	80817.4	82740.5	94860.2	91613.3	86393.8	87622.5	77930.9	83338.6	96519.2	94257.4
Q9BW71	HIRIP3	2.09233e-05	0.00012721	312	48667.8	48869.9	47680.6	49346	50115	53906.8	50758.2	48988.7	43346.9	48114.1	52155.3	49809.8
Q9Y3X0	CCDC9	2.02299e-06	0.00012721	335	122702	119223	124422	106809	115855	112929	117894	120898	117472	119736	120418	115104
Q9Y4C1	KDM3A	2.09233e-05	0.00012721	643	19816.8	23528.6	20539.8	23049	23605.7	22400.7	22089.8	20820.6	23528.2	21501.2	23043.6	24848.5
P07741	APRT	0.00232889	0.00012721	287	713790	750253	699715	739527	688272	722745	679582	703848	319919	654356	645423	669262
Q16204	CCDC6	0.000290541	0.00012721	447	55614.7	56277.1	53233.1	54250.9	54926.1	54812.8	55130.9	58181.7	50649	55058.4	53331.1	56751.5
Q96QU8	XPO6	1.0661e-05	0.00012721	556	22982	19955.6	20771.1	23083.5	22249.5	22546.2	22352.8	21714.6	23713.9	22825	22399.9	24887.2
Q01082	SPTBN1	5.831e-06	0.00012721	4342	562270	575421	567032	574618	566324	579621	568932	567450	533944	574383	571464	581292
Q3KQU3	MAP7D1	1e-09	0.00012721	258	27671.8	27371	29086.8	28703.6	29770.6	31043.2	31262.9	27864.2	26541.5	30470.2	25879.3	30265.4
Q9BYT8	NLN	0.00011417	0.00012721	626	76420.3	85286.9	78972.6	79982.1	83060	80997.5	81535.7	84290.3	74147.3	76767.4	86448.2	82047.1
P98198	ATP8B2	3.56998e-07	0.00012721	325	13582	13177.2	14240.9	13293.7	12984	12950.8	14657.6	14544.5	14404.7	13746.3	13305	13888.8
Q13907	IDI1	3.33199e-06	0.00012721	214	116925	128222	118911	119474	118073	125169	122404	119291	114545	128182	106322	116490
Q9ULQ0	STRIP2	0.0090197	0.00116469	33	1638.53	3232.49	2978.39	3775.87	NA	3011.36	NA	NA	4807.34	2339.13	NA	3517.26
Q9NR19	ACSS2	1.0661e-05	0.00012721	239	26966	28745.4	26798.5	27297	25798.3	26762	28477.8	27653.4	24714.9	25989.4	27022.3	28708.2
Q8IWJ2	GCC2	0.00426436	0.00012721	1171	24631.5	24245.2	24380.5	25600.6	24878.8	26211.6	24232.2	24816.1	23007.1	24974.3	24004.1	24331.7
Q8N1B4	VPS52	0.000952201	0.00012721	412	47395.3	42487.1	45888.7	44603.2	45016.3	43027.9	46181.3	45181.3	41525.6	47269.9	44126.8	42937.6
P15924	DSP	1.0661e-05	0.00012721	1533	28270.6	29069.5	30110.6	28222.8	28202.5	28743.7	31059.4	27322.1	29262.3	27813.7	26369.5	29009.9
Q9HB71	CACYBP	2.0754e-05	0.000123747	592	1.29807e+06	1.24295e+06	1.2712e+06	1.2831e+06	1.29169e+06	1.23769e+06	1.27562e+06	1.26174e+06	1.1274e+06	1.26376e+06	1.20203e+06	1.18103e+06
O75113	N4BP1	0.00266709	0.00012721	604	45848.1	45272	44273.2	44772.3	40031.5	39939	44745.6	41886.3	41895.4	40821	39089.9	43614.9
Q8WX92	NELFB	1.0661e-05	0.00012721	618	65764.7	65172.8	65491.5	62165.4	64232.1	65574.8	65827.6	59804.2	54153.8	63207.2	65454	67074.2
Q12981	BNIP1	1e-09	0.00012721	216	49481.9	51872.6	51798.9	48599.7	52518.6	51264.2	43301.5	48182.2	46013.1	45082	49671.4	49556.8
P14373	TRIM27	1.24949e-06	0.00012721	345	29757.8	29294.7	30763.2	29229.5	30844.3	29165.9	30232.2	32236.3	28029.5	32625.4	28447.5	30932.9
P05455	SSB	7.73496e-07	0.00012721	788	602894	620054	616132	626482	631772	631252	623100	624427	558541	612389	630472	613996
Q9HCK8	CHD8	0.00375218	0.00012721	543	13327.7	11913.4	12098.8	12063	13060.8	11915.8	12332.9	12074.1	13195.2	11558.3	11100	12423.4
Q9UI10	EIF2B4	0.00114763	0.00012721	506	182452	176019	179627	182761	174204	182056	182209	173241	167307	176532	171887	184644
O43815	STRN	1.54699e-06	0.00012721	757	84280.9	85607.4	88390	92528.9	92662.6	89985.4	90673.3	88711.9	85745.1	89205.7	85770.8	89105
Q9NRL3	STRN4	7.73496e-07	0.00012721	409	21331.7	20314	22887	20543.9	22283.7	21228.5	21774.2	23255.1	23261.3	23483	23139.9	24235.8
Q8WTW3	COG1	0.000179559	0.00012721	486	17665.8	18123.2	16802.5	16240.3	16296.9	17545.9	17140.7	17323.4	16355.5	17509.7	17269.7	18891.6
Q8TDY2	RB1CC1	1.78499e-07	0.00012721	658	17519.5	17554.9	18152.2	19027.3	18732.5	19069.7	16962.2	17246.1	16097.7	16988.7	18156.2	17742.1
O00231	PSMD11	1.18999e-07	0.00012721	745	457215	479032	465567	465934	464553	455889	451706	450464	462188	465234	449264	456873
Q32P41	TRMT5	1.0661e-05	0.00012721	169	10942.5	8912.37	10771.4	10610.5	9560.06	10683.2	8603.14	10524.6	9477.92	11311.7	11523.1	8576
Q9NWK9	ZNHIT6	0.00105728	0.00012721	335	23231.3	24060	24910.5	21384.4	24555.3	21459.3	24518.3	23660	22383.7	20791.6	18645	22606.1
Q7Z3U7	MON2	5.8905e-06	0.00012721	994	54155.6	57055.4	55779.5	56425.2	52573.1	59813	55500.3	50189.9	54571.6	57350.3	54382.2	53800.9
P42566	EPS15	1.78499e-07	0.00012721	853	82870.6	82393.8	81298.8	81559.6	82689.5	83689.1	81706.9	85104	77544.2	80507.7	82816.1	81966.8
Q8WZ82	OVCA2	1e-09	0.00012721	179	48628	46303.4	47904.9	52781.6	51492.4	53599.2	49412.1	50456.1	46045.6	49678.7	53299.2	50722.3
Q9H008	LHPP	1.0661e-05	0.00012721	96	23299.8	24306	22206.3	31186.3	27358.5	24859.6	33447.4	18473.5	23817.4	24612.2	26060.6	22082.7
Q9BVI4	NOC4L	2.09233e-05	0.00012721	540	62257.4	58159.6	58608	59736.1	59211.1	61965.8	62244	55993.6	58173.1	67740.9	67006.9	65792.7
Q86YV0	RASAL3	1.0661e-05	0.00012721	975	148639	151997	146170	149679	148896	154037	154587	149948	153182	156613	156109	155508
Q9H501	ESF1	6.54497e-07	0.00012721	641	66068.1	65726.8	67620	64995.5	64021.3	68098.2	66137.5	68523.2	57937.6	66742.4	65636.4	68188.3
Q02252	ALDH6A1	5.83851e-05	0.00012721	569	94354.7	89240.4	93055.7	87836.1	90147.6	86763.6	86589.6	93108	90771.1	84928.6	93863.5	89664.9
O60610	DIAPH1	1.0661e-05	0.00012721	1399	145501	153119	144806	145658	145166	146179	143726	139197	136111	148330	146635	146944
P04424	ASL	9.51995e-07	0.00012721	408	50644.8	48944.2	48890.8	50823.1	47101.9	51308.6	49912.3	46249.3	48431.8	49910	49987.4	50659.5
Q5T013	HYI	0.000359652	0.00012721	93	13365.2	18065	14866.6	12936.1	17184.2	15839.9	14114.6	15793.7	13438	14195.5	13129.5	14627.4
Q9NNW5	WDR6	0.000614419	0.00012721	638	41787.5	41461.2	42869.8	39300.9	41068.8	42019.5	41468.5	44120.2	35958.9	41115	41320.6	43820.2
Q9HB40	SCPEP1	2.20149e-06	0.00012721	523	266891	273631	273676	284134	282475	269291	281633	283259	223206	273815	276267	278377
Q8NCE0	TSEN2	4.58149e-06	0.00012721	229	16690	17771.5	16686.9	16492	16425.1	19318.3	19252.2	17404.8	14439.6	17337.3	15526.7	19069.5
Q9HBR0	SLC38A10	5.83851e-05	0.00012721	529	21868.4	20094.3	22486.8	21939.5	22538.4	21807.7	21043.9	21067.4	22897.5	22798.6	21908.5	23119.7
P43362	MAGEA1;MAGEA8	1.78499e-07	0.00012721	20	35018.9	32178.4	29399.2	30208.4	30665.7	34453.6	34350.7	27652.3	16590.7	28903.3	29754.8	27651.3
Q12912	IRAG2	7.67062e-05	0.00012721	195	14618	17145.8	16888.8	16026.5	18804.6	16355.6	14515.9	18344.2	18360.9	16770.9	16881.5	18825.1
Q2TBE0	CWF19L2	0.00435156	0.00012721	401	15647.6	15895	14192.5	16223.1	15827.4	18289.3	16853.8	14884.4	15243.7	15417.4	13818.4	16321.3
P86791	CCZ1;CCZ1B	5.0529e-05	0.00012721	386	24448.6	26587.9	23841.8	25188.7	24903.7	24511.7	25152.2	25081.7	24570.3	26770.5	24535.3	26169.8
Q9UKT9	IKZF3	2.97498e-07	0.00012721	636	99460.2	101782	99840	100750	104567	102477	90519.8	89542.1	94379.9	111211	18752	19449.9
Q13546	RIPK1	0.00755169	0.00012721	541	37458.9	35040.8	31891.2	37130.2	34999.6	36929.7	35819.3	36910.6	34446.6	37064.2	35342.4	34673.4
Q9Y5Z4	HEBP2	0.000312205	0.00012721	168	23778.7	26205.6	25470.7	27746.2	27535.2	23961.7	26691.4	20974.5	19752.8	25426.1	22173.4	21109.2
Q9HD20	ATP13A1	7.73496e-07	0.00012721	1063	139823	136177	143975	135184	142474	140848	134971	139352	134211	144663	137470	135502
Q8IX01	SUGP2	7.31851e-06	0.00012721	730	44990	47647.1	44661.8	49256	48606.1	48304.6	46990.1	42905.4	43141.5	48707.4	43092.4	48535.8
P50440	GATM	0.00020241	0.00012721	340	59213	63683.1	63567.9	59700.5	55611.1	64877.3	63492.4	65275.1	58330	61399.8	57815.3	58468
Q8NFY9	KBTBD8	1.0661e-05	0.00012721	405	17058.5	18297.2	18804	17662.5	17489.2	18197	17605.2	18595.2	16131.9	17664.3	15301.9	16928.5
P59998	ARPC4	1.78499e-07	0.00012721	196	1.26076e+06	1.20536e+06	1.1701e+06	1.1341e+06	1.16742e+06	1.14277e+06	1.20344e+06	1.16803e+06	307031	1.15658e+06	1.20847e+06	1.06749e+06
P04406	GAPDH	1.0661e-05	0.00012721	1390	3.20822e+06	3.25024e+06	3.34202e+06	3.24703e+06	3.23005e+06	3.277e+06	3.22544e+06	3.41879e+06	3.41288e+06	3.23854e+06	3.14172e+06	3.07954e+06
P08069	IGF1R	1.0661e-05	0.00012721	301	11120.7	12837.6	10927.4	10130.3	12631.2	12208.4	11980.3	12672.6	11072.1	10384.7	11045	12441.9
Q9UHD2	TBK1	1e-09	0.00012721	685	45129.4	46972.9	47442.3	47562.2	45506.9	42624.3	46182.6	46751.7	46185.5	45769.5	45537.7	46668.7
Q5JSL3	DOCK11	0.000179559	0.00012721	535	15146.1	19064.3	16940.1	16205.2	16014.7	16322.5	15533.1	16891	13199.2	16331.9	16712.6	15582.4
Q9Y6M5	SLC30A1	1.18999e-07	0.00012721	356	244527	229578	244498	248406	238536	241797	238113	240491	223014	239457	233981	237779
Q9NVR0	KLHL11	1.0661e-05	0.00012721	167	8578.95	8263.23	11842.1	11375.2	11395	10795.4	9875.52	10246.6	11294.8	11668.5	12368.6	11779.7
Q92544	TM9SF4	1e-09	0.00012721	265	103904	96597.4	100208	102348	109199	104167	106666	106066	96737.2	103426	103661	111204
P27448	MARK2;MARK3	9.51995e-07	0.00012721	385	21068.3	24507.2	21745.2	21402.6	21318	23067.3	20593.2	21984.2	19560.5	24010.1	22709.5	21138.5
Q9Y2K2	SIK3	1.0661e-05	0.00012721	479	20161.8	23688	19119.8	22087.1	21469.8	21831.4	22658.2	21230	22125.2	21103.1	22606.4	21495.9
O94992	HEXIM1	1.18999e-07	0.00012721	97	9978.75	7935.91	6504.08	9690.11	9454.04	9301.99	9486.59	7915.19	6331.13	10299.4	8657.89	8287.88
Q643R3	LPCAT4	1.18999e-07	0.00012721	250	28685.5	30723	30057.3	33455.7	30844.6	29630.5	28544.2	28100.2	30372.8	32458.9	30123.8	32753.1
P49454	CENPF	1.0661e-05	0.00012721	2302	41247.7	44610.9	40697.6	42061.6	41335.1	43840.5	44156.1	42610.4	40387.4	42331.8	42370.5	44738.4
Q5K651	SAMD9	0.000328418	0.00012721	781	37099.6	37895.7	36325.1	40083.6	35467.5	39432.3	40129.4	38758.3	34556.9	36609	38989	39537.7
Q15404	RSU1	0.00052861	0.00012721	221	81127.8	83616.6	82482	90167.2	87002.2	83905.6	83878.9	86713.7	84953.5	82667.2	83734.7	83131
Q8IXT5	RBM12B	1e-09	0.00012721	436	27773.4	28129.9	29098.3	28645.9	27225.9	26155.6	27385.5	27823.1	26834.5	28276.2	27223.9	27585.8
P51572	BCAP31	1.60649e-06	0.00012721	412	524929	504250	507869	505968	515021	499890	505651	510193	503614	516127	522747	494492
Q9P2N6	KANSL3	7.73501e-06	0.00012721	251	12019.1	11749.9	10654.8	10662	10835.9	10631.1	11081.2	10605.9	12212.3	12977.4	11073.5	12392.6
P46459	NSF	4.10549e-06	0.00012721	867	214294	219795	214140	213690	210198	213939	213263	214533	217864	215653	208710	212976
P30519	HMOX2	0.000146906	0.00012721	405	211348	213988	232551	214914	220551	217140	214856	219851	211648	220843	219173	215765
P14649	MYL6B	0.000186864	0.00012721	171	479512	510581	512808	551409	550785	524498	506016	490569	514443	539275	453577	461255
P41252	IARS1	1e-09	0.00012721	1653	594725	595788	592856	597665	590093	601161	582472	584295	557234	601784	577724	589338
P61158	ACTR3	1.0661e-05	0.00012721	594	821131	839880	841228	855651	840158	824590	854256	848485	693225	842015	816798	841264
P55884	EIF3B	8.09202e-06	0.00012721	1206	505594	506533	492836	501140	488429	503670	515611	512654	414768	506378	508050	508668
Q92604	LPGAT1	0.00621053	0.00012721	78	6959.3	6025.21	5240.2	4546.01	6747.26	6690.52	5646.16	5341.86	7255.97	5932.7	6319.04	5609.91
Q96CM3	RPUSD4	1.0661e-05	0.00012721	237	20967.2	23340.8	23261.8	18341.6	20861.7	20323.5	20521.5	21973.1	27934.3	19440.2	18787.1	23052.3
O95777	LSM8	1.0661e-05	0.00012721	139	417713	413693	392287	389615	420053	394030	372303	391772	94523.9	397277	395035	369864
Q9UHD1	CHORDC1	1.78499e-07	0.00012721	521	148780	160974	158749	150086	161572	162829	158954	159804	147169	156536	156894	157832
Q12906	ILF3	3.62949e-06	0.00012721	952	996915	969843	953187	955214	1.03083e+06	1.03376e+06	1.01281e+06	1.03203e+06	984829	1.02306e+06	1.00969e+06	1.005e+06
P63244	RACK1	1.0661e-05	0.00012721	526	2.25177e+06	2.26421e+06	2.30518e+06	2.23214e+06	2.21839e+06	2.22181e+06	2.31092e+06	2.34024e+06	1.94169e+06	2.22252e+06	2.13473e+06	2.21524e+06
P18850	ATF6	0.00192002	0.00012721	199	9979.36	9332.21	9786.19	8730.84	8396.29	8629.89	9751.9	8881.53	9714.87	7613.55	7477.77	9730.62
Q9UKJ3	GPATCH8	1.78499e-07	0.00012721	454	17555.4	17438.4	16374.3	18419.1	17985.3	17403.1	16775.7	17501.7	18073.7	17287	17537.5	16376.7
Q86YP4	GATAD2A	1e-09	0.00012721	777	63577.3	65553.7	64163.8	64151.7	65436.1	67077.4	63537.9	62671.6	64288.4	62299.3	64186.2	62334.8
P23497	SP100	1.0661e-05	0.00012721	549	257954	281111	286052	289318	285263	280642	290660	284038	256063	284084	293027	284002
P09874	PARP1	1.0661e-05	0.00012721	2151	1.6665e+06	1.71617e+06	1.6756e+06	1.73701e+06	1.72057e+06	1.75031e+06	1.6792e+06	1.61617e+06	1.66149e+06	1.71832e+06	1.61304e+06	1.64971e+06
Q96K76	USP47	3.45099e-06	0.00012721	1109	42838.4	44917.9	42803.1	43896.3	43002.3	44338	43904.9	44109.3	39588.4	44608.3	43346.5	45933.4
Q8TCG2	PI4K2B	1.0115e-05	0.00012721	381	34784.3	35396.3	34325.6	36429.6	35496.9	34028.7	32626.7	35045.2	30479.4	33636.8	33480.5	34323.3
Q9Y608	LRRFIP2	7.97302e-06	0.00012721	209	139644	142307	130988	146232	142397	152958	146323	124489	112565	139449	126466	138016
Q96IK5	GMCL1	0.000186864	0.00116469	47	3100.68	3595.54	4856.53	2398.6	3177.89	2838.84	1674.89	3972.77	NA	5038.44	3763.93	3033.53
Q96DV4	MRPL38	1.24949e-06	0.00012721	397	237892	220652	232229	225005	225274	219292	234879	238723	211678	237283	230111	236185
P78356	PIP4K2B	3.33199e-06	0.00012721	312	54170	49880.3	52665.2	56364.2	53210.6	59127.6	53149.9	53698.8	40999.2	51282.6	58692.5	58994
Q6ZRS2	SRCAP	1.0661e-05	0.00012721	765	32570.2	36030.9	35564.3	35999.6	36957.7	35684.5	35936.5	35356.9	34469.9	34950.5	33652.3	35154.5
O95466	FMNL1	1.78499e-07	0.00012721	963	199292	212119	201173	205966	201081	196214	201538	198980	175974	203692	205687	202064
Q02218	OGDH	1e-09	0.00012721	985	122328	124068	128846	127624	124855	121799	123597	125764	116059	124070	126323	127940
Q9UJZ1	STOML2	4.75997e-07	0.00012721	564	549123	559527	540273	545536	511712	533342	509775	533200	493794	519020	509700	537615
Q9NQ29	LUC7L	1.78499e-07	0.00012721	165	54567.2	56215.5	53258.3	53407.4	54400.4	53085.8	55877.3	56970.6	56562.4	54775.9	57020.8	52190.4
Q9H1E5	TMX4	1.72549e-06	0.00012721	154	57657	54686	54587	52105.3	54908.7	56773.4	52208	51618.1	58532.8	59448.9	58202.1	57510.4
Q9UDY2	TJP2	1.18999e-07	0.00012721	671	27633.2	28236.7	28382.6	27167.2	29502.2	27560.1	26670	28176.7	27425.8	27799.1	29183.5	31391.7
O75400	PRPF40A	1e-09	0.00012721	775	141993	138771	141533	142903	144147	138051	142614	142327	129747	138104	140402	138705
Q9C0F1	CEP44	0.000421025	0.00012721	187	24772.8	23098.2	22626.2	21365.6	25209	27314.8	23581.7	20536.1	26613.8	24274.3	23444.3	20901.7
Q02086	SP2	1e-09	0.00012721	99	14435	15554.3	15508	12349	12013.9	15099.3	13317.8	13631.1	14246.4	14830.9	13152.9	12941.5
Q9NW68	BSDC1	0.00117539	0.000123747	268	30828.3	29378.3	28966.7	28220.4	30720.4	31045.2	32105.1	29100.7	30552.7	26883.4	25428	32569.5
Q96DB5	RMDN1	3.56998e-07	0.00012721	271	64945.3	63650.6	64283.5	61210.2	64753.2	62784.4	64218.3	62767.5	51382.6	59625.9	65146.8	64821
P11233	RALA	1.13049e-06	0.00012721	192	168609	179181	174736	175455	176857	172717	169402	164069	141816	167957	182714	171082
Q6PII3	CCDC174	1e-09	0.00012721	117	18848.6	19263.5	20400.3	15416	19760.2	18686.7	17835.2	16752.2	13701.6	17865.9	16348.2	16876.8
Q8N137	CNTROB	5.0529e-05	0.00012721	183	21401.8	21473.4	22011	20794	21748.9	23459.7	21362.8	21991.1	22425	24397.6	28285.8	22782.6
Q6P1M3	LLGL2	4.10549e-06	0.00012721	54	3154.59	3505.72	2859.28	1504.17	2150.84	2792.43	2173.85	3062.12	2495.58	2418.04	3831.69	2759.19
O75410	TACC1	8.32996e-07	0.00012721	807	96963.5	94165.6	98873.9	97862.2	94776.8	96968.4	98024.7	97208.2	89130.5	95367.2	94052	98662.3
Q92581	SLC9A6	1.78499e-07	0.00012721	190	36624.2	38999.3	34967.3	36155.9	31279.8	30966.7	36188.7	34947.9	28323.3	34012	33027.2	35949.5
Q9H2U1	DHX36	1.18999e-07	0.00012721	932	64459.9	63139	57463.4	58907.1	59837.2	60399.4	57566.3	59407.4	55009.2	58982.2	56545.6	55954
Q6IN85	PPP4R3A;PPP4R3B	7.31851e-06	0.00012721	509	57088.1	56239.9	53973.8	57797.6	52227.9	55977.2	51584.1	55262	52700.7	54492	56890.3	57138.8
Q8WVK7	SKA2	2.97498e-07	0.00012721	70	12454.2	11488.2	14061.3	12238.7	10579.1	13853.4	10316.9	11568.5	11535.2	12890.1	13814	11946.9
Q15437	SEC23B	1e-09	0.00012721	1152	325055	326820	318580	329051	333142	325351	326252	327122	292077	331375	328551	326569
P34932	HSPA4	1.78499e-07	0.00012721	1666	538677	536480	550022	550678	549221	556534	543246	544486	527665	557145	542144	540904
Q9NR28	DIABLO	0.00249098	0.00012721	276	85348.7	92068.9	85651.9	91164.5	88734.3	88385.9	87690	93535.2	79712	89641.2	99084.2	92487.4
A0MZ66	SHTN1	0.000320521	0.00012721	519	26590.4	28318.1	27470.5	27285.9	26294.9	28239.2	27188.8	26703.6	24949.2	26811.3	25330	27445.4
P13798	APEH	2.67749e-06	0.00012721	605	260389	261679	255355	263498	257142	263574	246824	258241	204149	260144	242376	251651
Q13126	MTAP	0.000266309	0.00012721	543	107050	104542	105275	110107	103879	106203	103548	107944	103192	103731	109332	108151
Q9H9A5	CNOT10	5.83851e-05	0.00012721	531	58068.4	54730.4	57743.8	51706.6	53681	57067.3	54031	57577.7	60948.5	55616.7	55181.7	57400.8
O43719	HTATSF1	1.78499e-07	0.00012721	782	229034	230963	220425	229291	222245	236194	233236	221138	225107	224309	241820	232769
Q9H6Y2	WDR55	0.000738752	0.00012721	467	72766.7	78447.1	75915.1	77517.8	80278	78410	75465.6	80650.7	66164.6	76168.6	77090.4	79704.6
Q15652	JMJD1C	1.0661e-05	0.00012721	351	8323.02	9795.54	9669.15	8756.27	10545.2	8519.29	10544.8	7942.42	11512.7	9083.26	9793.11	10120.4
Q92835	INPP5D	1.0661e-05	0.00012721	1102	121916	126978	123155	125050	127845	128510	127478	123222	119648	123340	128435	128802
P22830	FECH	0.000138563	0.00012721	527	65516.6	65668	62834.7	69581	64903.8	68060.7	69036	65462.4	69891.2	62925.6	61645.1	64548
Q9NTI5	PDS5B	0.0018527	0.00012721	1037	49258	50856	49276.3	51648.1	52217.4	51838.5	48826.8	49418.6	50051.8	52246.6	47840.7	50359.9
Q96PZ2	FAM111A	1.0661e-05	0.00012721	280	11463.8	13347.7	12558.2	13088.7	14096.8	12363.6	10314.7	11717.8	10415.1	13196.7	14426.2	14975.9
Q9H497	TOR3A	0.00155617	0.00012721	336	83043.1	95286.4	85342.2	89744.2	82403.5	86478.1	84685.6	84920	65882.4	88147.3	86546	84416
Q8NG08	HELB	0.000521432	0.00012721	367	17305.9	17126.8	16970.5	15526.4	15898.8	17862.7	15484.4	15846.7	12814.4	17398.5	17398.1	15765.1
Q5JSH3	WDR44	1.02935e-05	0.00012721	953	39413.6	40299.3	40507.7	38649.6	40491.1	39366.5	39573.7	39325.9	40342.2	39745.4	38115.3	38552.4
Q9NZI7	UBP1	9.51995e-07	0.00012721	270	29669.1	32067.4	30174.4	29067.5	28358.4	30425.4	28322.9	28603.7	28695.2	30084.5	31054.8	30538.2
Q9H967	WDR76	2.09233e-05	0.00012721	442	40878.1	38839.4	38731.8	37033.4	38992.1	38062.8	38597.7	36016.2	36143.3	39611.4	35131.5	38998.9
Q13098	GPS1	6.069e-06	0.00012721	497	168529	173021	169514	164433	174518	168659	168587	168148	154168	168227	166877	171595
Q9NPF5	DMAP1	1.54699e-06	0.00012721	253	24387.6	27363.4	27315.2	23262.2	27869.4	28748.4	27009	25873	27425	24724.5	26517.8	28478.2
Q56P03	EAPP	1.0661e-05	0.00012721	155	32169.4	30666.8	30156.5	32695.9	30211.9	34282.3	33997.6	31170.5	25194.4	26101	31077.8	34665.5
Q15436	SEC23A	5.355e-06	0.00012721	414	43101.2	41153.8	42391.6	41498.9	44166.7	40291.9	39701.4	38683.9	38728	45257.3	42198.7	40362.9
Q8NEZ4	KMT2C	0.00428671	0.00012721	816	13056.8	12930.3	14396.9	14196.2	14371.9	13685.2	14886.2	12997.7	13169.4	13880.3	14665.9	15570.6
Q6ZSZ5	ARHGEF18	0.000249694	0.00012721	515	36582.2	36428	34615.4	34609.3	36292.6	34889.8	34776.8	36410.4	33126.7	34606.4	34374.7	37213.7
Q12802	AKAP13	0.00012213	0.00012721	766	17644.9	17878.2	16511.9	17556.7	17340.3	17736.9	16781.9	18319.4	14032.7	17108.2	18071.3	17787.6
O14646	CHD1	0.000312205	0.00012721	626	47091.3	47790.1	46277.1	46620.5	51182.3	51315.2	43842.2	42323.4	40306.4	48270.5	44739.3	47175.7
Q9BTA9	WAC	3.08925e-05	0.00012721	509	69843.9	64768.2	74063.9	64008.4	68382	67578.4	64439.6	68839.9	71877.4	71765.1	70801.8	73901.2
Q8NDI1	EHBP1	0.00931627	0.00012721	184	5834.14	5969.3	6564.04	5642.98	5764.99	6920.2	5325.79	6320.01	5738.27	8492.21	5071.3	7746.15
Q96EE3	SEH1L	0.00767469	0.00012721	517	92119.3	92479.5	92408.8	87595.6	95867.9	94345.5	98967.2	96884.8	86480.4	95294.7	89847.7	90577.1
Q96R06	SPAG5	0.000131111	0.00012721	670	18167.6	18452.1	18121.9	19574	19165.3	17107.9	18543.2	18927.3	17617.7	18009.6	17388.5	20642.2
P0DPB5	POLR1D	1.60649e-06	0.00012721	60	16229.2	12474.8	14705.7	11268.7	13828.4	11910.5	14710.3	11839.2	27797.3	14189.3	12704.4	13894.2
Q12800	TFCP2	1.0661e-05	0.00012721	259	18932.3	17523.3	19036.4	18169.5	16208.6	17518.1	14598.2	17016.4	12515.5	16181	16738.3	16734.6
Q9NQH7	XPNPEP3	1.13049e-06	0.00012721	294	252598	266836	256748	254301	252321	259614	251507	256612	268862	271017	264690	269846
Q9Y6A5	TACC3	0.00102664	0.000123747	670	69185.6	66619.5	69702.5	72921.6	70772.6	71648.8	72425.2	69931.1	66993.7	72416.7	67677.3	76066.5
P18858	LIG1	1e-09	0.00012721	1126	127794	130524	129175	129186	130990	129895	131320	131254	124025	132135	122828	127316
O75339	CILP	0.00258707	0.0365829	19	NA	NA	NA	NA	NA	NA	NA	15280.8	NA	NA	NA	NA
Q9UNP9	PPIE	1.54699e-06	0.00012721	352	117903	117084	118503	109338	108424	108268	109793	111618	97551.1	118054	110973	118750
P30613	PKLR	0.00052861	0.00705831	19	7560.36	10678.1	7788.17	8652.87	7845.34	9693.92	8682.69	8223.46	NA	5750.74	6985.54	6301.06
Q92917	GPKOW	5.8905e-06	0.00012721	557	106125	111841	103253	106253	110915	103497	106830	107050	107187	109327	103399	103634
Q8TBC4	UBA3	2.02299e-06	0.00012721	660	145433	151311	144171	147731	141948	141136	145555	147301	140228	149479	147150	154353
Q8TAT6	NPLOC4	1.0661e-05	0.00012721	724	182095	180151	188610	189889	194674	189981	187170	191645	173719	186090	185703	191236
Q86UP8	GTF2I	9.54736e-05	0.00012721	57	204395	196055	150292	150988	162271	170068	119917	91446.8	102912	187047	140024	145330
A6NKF1	SAC3D1	5.83851e-05	0.00012721	178	78443.2	79538.2	72062	89145	83185.8	81417.2	71701	74185.9	76792.3	78050.8	74246.2	85239.2
O75150	RNF40	0.000186864	0.00012721	1005	66228.3	66209.3	68425.2	68002.9	66315.5	64642.3	67049.2	66999.7	64683.9	66567.1	66056.4	68324.6
Q6PML9	SLC30A9	0.00373891	0.00012721	174	15400.9	17743.6	15201.4	16125.4	14625.3	15398.3	14770.4	15963.6	13745.8	15603.4	15152.7	16232.8
Q9NUX5	POT1	0.000490786	0.00012721	219	15119.5	12453.2	12815.5	14750.3	13761.9	13228.8	13271.8	12550.3	15020.9	13659.6	12940.8	14136.3
Q5BJF6	ODF2	1.0661e-05	0.00012721	215	11450.5	10235.3	12236.3	10891.1	12095.6	11391.4	9876.49	10089.1	9880	11150.1	14961.7	9806.81
Q9H7E2	TDRD3	1.0661e-05	0.00012721	377	29447.7	27818.1	30202.1	32828.3	33237.6	31095.6	29354.7	28740.4	34735.2	33350.3	29442.1	35526
P98171	ARHGAP4	0.000274384	0.00012721	984	174637	171910	174095	177705	174756	174197	170004	168404	164511	179173	163419	174526
Q9NW13	RBM28	0.000138563	0.00012721	224	13376.8	16685.1	13087.2	14578.9	16528.5	16926	15289.5	16156.5	17904.2	16250.1	15566.8	17022.9
Q7L5D6	GET4	1.54699e-06	0.00012721	191	74088.1	81478.1	83155.8	78213.8	74670.5	91811.7	84751.5	70389	85485.8	78037.3	87440.7	88501.6
Q9NV88	INTS9	5.0529e-05	0.00012721	482	30714.8	33591.5	31707.1	29875.4	31399.7	30455.8	28966.2	27536.5	28819.3	30601.6	30861.7	31644.9
P56192	MARS1	1.0661e-05	0.00012721	1066	473088	476864	465852	466053	478724	477897	476399	457091	442756	456669	443349	457596
Q7L1Q6	BZW1	0.00274124	0.00012721	416	155393	156759	149753	148603	149928	155653	154292	146798	143418	147949	149308	148374
P09972	ALDOC	5.83851e-05	0.00012721	503	146307	141554	144128	148126	156874	151584	143539	155802	136259	152171	155281	151676
P05165	PCCA	5.83851e-05	0.00012721	671	30710.9	30550.2	30326.4	29102.1	28328.5	27882.6	29630.8	28471.8	27871.5	30765.1	29406	29827.9
Q5TCQ9	MAGI3	1.0661e-05	0.000248386	54	1953.7	1880.27	1416.53	3243.07	1620.97	2490.47	1139.68	1717.49	NA	2430.84	2090.86	1977.41
Q9P2K5	MYEF2	1.0661e-05	0.00012721	314	52420.2	53689.5	52298.6	48170.1	47851.9	50674.3	50484.7	51424.8	55610	48652.6	53931.5	48240.4
Q96AB6	NTAN1	1.0661e-05	0.00012721	155	29770.3	29344.5	22646.8	30765.8	29385.3	33631	28409.7	24967.8	27352.1	28354.1	26312.9	30544.5
Q9BX63	BRIP1	0.00642109	0.00012721	395	11180.8	14082.2	11337	12284.4	13068	14786.6	12460.7	13436.5	13038.1	13057.9	11840.4	13306.7
P40429	RPL13A	2.37999e-06	0.00012721	78	622350	610544	559980	576906	618109	552688	653452	632982	624804	575953	625356	589974
Q13769	THOC5	5.236e-06	0.00012721	707	207409	226760	211105	216319	215277	202954	199600	212628	178679	210193	209007	226696
Q13303	KCNAB2	3.98649e-06	0.00012721	576	155807	152845	151567	150651	151077	142999	154997	163025	145772	155424	142292	152642
Q9H6F5	CCDC86	1.18999e-07	0.00012721	399	135357	138047	131118	137343	137026	147242	149370	153715	154465	145994	142652	144097
Q8IWZ3	ANKHD1	4.75999e-06	0.00012721	754	37099.3	38206.4	38552.4	38243.7	36810	35621	36270.1	34898.3	36832.8	35712.7	37595.7	36781.6
Q5R372	RABGAP1L	1e-09	0.00012721	411	50885.9	51505.2	54056.3	50732.9	50112.7	50595.3	54069.2	45494.4	43993.8	53283.8	54157.8	54135
Q9BVS4	RIOK2	1.78499e-07	0.00012721	413	33165.6	29662.6	32197.3	31152.8	31993.8	32298.2	33420.6	31439.8	28787.1	34544	29879.3	32999.9
P49354	FNTA	2.09233e-05	0.00012721	431	94625.9	87501.2	94903.1	87111.3	87448.7	93398.6	85829.2	85760.1	84899.1	93838.7	84539.5	95455.9
Q9Y4W2	LAS1L	8.62061e-05	0.00012721	697	80464.7	83178.8	80989	77513.7	81536	79519.2	83896	81379.4	78921.1	85432	81417.6	80427.4
Q9NRN7	AASDHPPT	1.13049e-06	0.00012721	270	117681	117059	117486	109491	113767	120632	113838	109995	102127	114280	115404	112998
Q8IW35	CEP97	1.0661e-05	0.00012721	688	48800.5	49489.9	48513.8	50596.7	49223.5	51169.2	51186.6	51224.5	46967.5	50063.7	47887.7	50060.4
O60488	ACSL4	6.54497e-07	0.00012721	817	112315	120563	119238	121455	118278	120672	121459	115235	96000.5	121441	116982	121372
Q00059	TFAM	1.0661e-05	0.00012721	213	202638	195219	200249	198040	196769	196242	204152	208416	216014	197417	204746	193797
P13747	HLA-E	1.18999e-07	0.00012721	369	1.86317e+06	1.81087e+06	1.84989e+06	1.76942e+06	1.75922e+06	1.88997e+06	1.78769e+06	1.77884e+06	1.62239e+06	1.85546e+06	1.93581e+06	2.06389e+06
Q14012	CAMK1;CAMK1D	7.73496e-07	0.00012721	164	76273.9	79645.1	84032.7	83555	74291.7	79911.9	78723	74618.4	75972.5	72291.5	83693.7	84365.4
Q9BZF9	UACA	0.00164483	0.00012721	327	10823.1	11874	13540.8	13202.6	12272.6	12618.9	12084.1	11822.5	13285.4	13952.9	12722.1	13541.1
P22413	ENPP1	0.000249694	0.00012721	137	4950.17	4644.07	4626.6	5118.91	4667.12	4984.41	3661.54	5236.89	3487.74	5322.34	4528.62	4067.26
Q8IWU5	SULF2	3.45099e-06	0.00012721	356	24650.1	23950.5	24042.7	25515.4	26830	25895.6	24722.1	26572.2	22428.8	26625.6	28740.2	26761.7
Q8NEM7	SUPT20H	0.000226274	0.00012721	208	7502.27	8845.54	8713.44	8034.43	7510.41	9250.19	9579.92	7810	7194.63	7138.47	8679.77	9032.05
Q09472	EP300	1.0661e-05	0.00012721	605	42521.7	38507.2	39147.7	42492.1	43700	43124.3	42436.8	40792.4	37510.2	40741.4	43657.4	41009.2
P30084	ECHS1	1.24949e-06	0.00012721	503	205793	202973	196568	203282	203327	203239	202692	209197	169214	205337	211453	218230
Q9P107	GMIP	3.08925e-05	0.00012721	287	18928.2	21355.4	18904.5	23381.3	20379	22404.9	22108.5	17906.3	18960.7	23430.2	20450.1	22664.8
P35241	RDX	1.0661e-05	0.00012721	1143	3.34798e+06	3.42792e+06	3.30269e+06	3.29566e+06	3.40648e+06	3.34705e+06	3.41265e+06	3.30193e+06	2.90201e+06	3.25378e+06	3.28544e+06	3.18531e+06
P48643	CCT5	2.97498e-07	0.00012721	1294	480271	484276	478809	481758	473974	476450	473212	491096	442378	475806	464911	461261
P50991	CCT4	1e-09	0.00012721	1033	863475	877085	877216	888242	888231	859614	892957	880335	690315	860959	825104	851561
Q8IV61	RASGRP3	1.0661e-05	0.00012721	128	11270.9	8750.5	8182.53	9239.73	8361.74	10036.6	8301.58	6947.9	8379.05	7982.98	10440.7	9181.54
Q9H000	MKRN2	2.97498e-07	0.00012721	295	48031.4	44714.2	48620.1	47899	45338.7	46819.5	47834.9	48542.5	49441.8	41625.5	41033.2	45123.4
Q13148	TARDBP	1.78499e-07	0.00012721	452	328114	325901	342929	327388	332690	333642	325350	331835	332734	324106	352356	322629
O14818	PSMA7	0.00332023	0.028218	399	1.13317e+06	1.13925e+06	1.08812e+06	1.12513e+06	1.09875e+06	1.11058e+06	1.10004e+06	1.10592e+06	787834	1.10491e+06	1.09727e+06	1.06547e+06
Q6R327	RICTOR	0.00245428	0.00012721	497	12975.1	14337.7	14463.4	14287	14039.7	13520.4	12687.5	14402.2	14552.6	14446	12161.5	14239.7
Q9BXJ9	NAA15	1e-09	0.00012721	1083	320025	321532	312518	311214	310826	313812	309002	314126	284514	313343	319850	305653
Q6N069	NAA16	0.000753591	0.00012721	389	162957	158817	141564	153283	157486	164890	167851	157941	141169	159056	148372	167037
Q9H2U2	PPA2	1.0661e-05	0.00012721	587	602240	626239	614086	605274	570396	603939	577421	618000	630550	613645	599294	629286
Q14166	TTLL12	1e-09	0.00012721	907	215120	215045	219194	221854	213416	223369	214597	222299	200810	220165	205067	216068
Q99627	COPS8	0.000298441	0.00012721	151	181446	180510	187402	183123	181199	172327	182429	172029	187282	193920	183532	196123
Q9NUT2	ABCB8	0.000687659	0.00012721	460	112320	106304	110594	118232	109830	111492	106543	111792	89538.9	113666	110048	113915
Q15365	PCBP1;PCBP2	1.0661e-05	0.00012721	661	2.02215e+06	2.00632e+06	2.11492e+06	2.11942e+06	2.09832e+06	2.11307e+06	2.08038e+06	2.15439e+06	2.12755e+06	2.09023e+06	1.94332e+06	2.00987e+06
Q6UX07	DHRS13	1.0661e-05	0.00012721	174	14864.5	16351.6	18282.4	16632.8	13415.4	14807.6	12958.9	16369.5	12100.5	16162.5	13811	14377.8
P52747	ZNF143;ZNF76	2.09233e-05	0.00012721	200	25492.1	25291.8	25127.5	24713.9	23850.3	24242.8	26125.7	24473.8	25357.7	25463.7	23502.1	22755.1
Q9NX07	TRNAU1AP	1.0661e-05	0.00012721	140	21616.4	23422.9	21470.2	23358.6	20872.7	21062	23472.1	18399.8	23918.2	25606.5	23822	24727.6
Q9P2N5	RBM27	1e-09	0.00012721	589	41458.5	41829.4	40570.1	40474.9	42718.7	38230.5	37252.3	40666	40720.4	41129.8	40641.3	41055.5
Q6NVY1	HIBCH	5.94997e-07	0.00012721	514	150228	148163	143684	152826	144066	145555	145933	147475	139159	149541	152376	141238
P54577	YARS1	7.43751e-06	0.00012721	1080	457765	456679	463402	463334	457322	452419	457171	458901	433530	446629	432179	426340
Q8TEA1	NSUN6	0.000179559	0.00012721	264	14463.9	11383.7	13077	11759.9	11916.2	12891.5	14713.4	12029.2	11686.1	13225	14081.8	12720.2
Q9HBH5	RDH14	4.87899e-06	0.00012721	241	54427.6	47534.1	52865.1	49322.5	49902	54551.1	51299.2	52063.8	44855.5	53677.2	55731.4	55231.6
Q96K21	ZFYVE19	1e-09	0.00012721	261	60736.4	52487.4	66503.1	58364.8	56691.6	58469	55362.4	55022.3	55048.5	62025.2	59053	58421.1
Q9UGJ1	TUBGCP4	9.51995e-07	0.00012721	408	32801.4	32975.7	32643.3	31030.2	32611.8	32303.3	31937	33162.5	32332.6	35012.5	32764.6	34554.7
Q9Y4B4	RAD54L2	0.000673746	0.00012721	623	14130.7	13796.2	15775.2	15001.9	14198.3	15400.2	14039.4	14602.1	13313.1	16415.2	13918.8	15282.9
O15344	MID1	0.000138563	0.00012721	169	14316.5	12642.2	14962.9	15773.5	12937.4	15877	14061.4	16226.2	15785.7	14645.8	11837.4	14700.3
O43847	NRDC	1.0661e-05	0.00012721	1059	147663	143700	140735	145891	142368	142128	145249	134910	127889	142480	135470	140033
Q9NRB3	CHST12	1.0661e-05	0.00012721	281	17120.8	16621.8	14155.7	16953.5	14377	15036.3	15799.9	16580.5	13450.1	16759.2	15783	16124.1
O60271	SPAG9	1.0661e-05	0.00012721	980	40009	42065.1	42193.9	42715	42096.7	42240.5	41553.4	40946.5	40983.3	40898.6	41054.1	41912
Q8N1F7	NUP93	5.83851e-05	0.00012721	967	211687	217800	215304	216800	211730	213665	211257	208355	197127	211244	204908	211759
Q9Y3D9	MRPS23	1.78499e-07	0.00012721	266	213526	221388	233146	222136	222054	225493	235601	221042	221045	225923	240098	246598
Q8N9F7	GDPD1	0.00027432	0.000123062	106	8702.03	8602.45	7618.06	7646.82	9129.43	8454.42	7255.1	6676.35	7408.25	7677.18	7538.53	8079.41
O96000	NDUFB10	1.78499e-07	0.00012721	316	407548	415669	415325	407348	388927	406229	402524	433800	348550	409652	430853	410290
Q86UE8	TLK2	5.0529e-05	0.00012721	280	31156.3	36915.2	36945.3	32985.4	31106.2	32440.7	32431.6	33629.1	27918.4	29627.9	30406.5	31249.7
Q9UKI8	TLK1	6.545e-06	0.00012721	440	32315.1	30715.4	32669.7	34603.8	34080.7	31057	36605.6	31833.3	35067.1	34588.4	34286.5	34035.8
O14908	GIPC1	5.83851e-05	0.00012721	154	13193.4	12499.8	14756.5	14589.1	13559.1	16092.8	12348	12576	7944.22	13100.3	12432.1	14722.2
P98173	FAM3A	0.00366155	0.00215322	18	NA	3334.6	NA	1408.23	NA	3489.68	NA	NA	1848.26	NA	NA	2863.52
Q9UL33	TRAPPC2L	1.12794e-05	0.000123747	185	51084.7	51652.2	50120.8	51076.1	50363.1	47984.7	49776.8	50185.4	45342.9	49780.5	45971.9	49675.7
Q9UDW1	UQCR10	1.02935e-05	0.00012721	40	26610.8	26484.5	29398.3	31230.9	35591.3	38253.4	28926.9	33781.1	41408.8	39381.7	35441.8	35167.1
Q96FI4	NEIL1	0.00159275	0.00012721	115	6473.57	5099.82	4845.17	6201.95	5753.43	6187.9	6051.58	4660.44	7177.67	7674.16	7147.89	5904.94
P53396	ACLY	5.712e-06	0.00012721	1755	411461	417618	421827	425164	414898	414645	420591	404251	380185	412227	404518	407983
O00418	EEF2K	1.0661e-05	0.00012721	536	27299.7	27041.4	27721.3	27555.6	25954.1	27879.8	25584.3	29726.3	23654.5	27777.8	26041.2	27397.9
Q8NF50	DOCK8	4.75997e-07	0.00012721	1452	89995.7	91978	91566.2	91948.7	90243.4	92519.4	88845.2	87010.6	82507.7	90874.3	91055.3	89212.9
Q96S66	CLCC1	1e-09	0.00012721	277	34426.2	39588.7	32317.8	37784.5	36305.9	39228.4	35119.2	33898.9	36223.8	32838.6	33356.8	36366.1
Q9Y2H6	FNDC3A	3.21299e-06	0.00012721	324	13550.3	13357.7	12162.1	12802.7	14280.2	14321.6	13247.7	14084.3	11471.7	12108.2	12820.3	13559.3
Q9BQC3	DPH2	1.0661e-05	0.00012721	386	54911.6	51516.5	48481.3	55380.5	56157.3	55983.4	59529.3	55204.2	59754.1	62130.8	57051.1	57522.3
Q13415	ORC1	1.0661e-05	0.00012721	209	7105.12	5975.31	6515.77	7373.03	7591.99	9061.9	8670.31	5629.79	5544.02	8991.06	7898.63	8083.46
Q9NTK5	OLA1	0.000541386	0.000126598	813	470119	469108	464068	456426	459838	457940	464439	449943	436499	448393	440840	440085
O95163	ELP1	1.18999e-07	0.00012721	1058	76945.5	75753.7	75750.7	75560.5	78201.8	72595.5	73775.1	77975.6	70353.1	74777.5	74284.3	76376.5
Q8N6T3	ARFGAP1	1.0661e-05	0.00012721	360	72889	73483.6	74545.2	71936.6	77888	76528.6	76971.1	75628.4	70202.6	78326	69273.6	76733.5
P55072	VCP	0.000138563	0.00012721	2158	2.50658e+06	2.55768e+06	2.56602e+06	2.5539e+06	2.53183e+06	2.58914e+06	2.55779e+06	2.61784e+06	2.32549e+06	2.59306e+06	2.49111e+06	2.5425e+06
O43818	RRP9	1.0661e-05	0.00012721	375	138321	135896	139935	142911	143494	145694	145971	147542	135582	147342	141887	148681
Q15058	KIF14	1.0661e-05	0.00012721	808	23871.5	24647.5	24241.7	25193.7	24259.9	23926	25739.4	23621.3	22828.5	25210.7	23715.1	24670.8
O43929	ORC4	6.84251e-06	0.00012721	386	39646.2	38953.6	40559.7	37231.6	39208.3	36484.8	39189.2	36880	41329.4	39031.7	35535.9	37850.8
P25788	PSMA3	2.37999e-06	0.00012721	284	448463	459113	443849	458269	433355	447199	441170	452630	447717	459375	455201	444315
Q5VZK9	CARMIL1	1.0661e-05	0.00012721	1133	78467	77239.5	80447.5	82092.8	80107.5	81507.2	79603.4	77286	79106.3	83693.8	78124.4	80946.3
O75828	CBR3	1.78499e-07	0.00012721	369	272301	287083	292586	291033	286757	284974	296022	296781	269996	293813	287196	288203
P05166	PCCB	1.18999e-07	0.00012721	437	26891.6	25651.5	24895	26179.2	23009.8	24952.2	22603.2	25429.6	26845.8	26789.1	25646.3	26472.3
Q8WWI1	LMO7	1e-09	0.00012721	830	28314.3	29532.5	29790.1	29394	29626.5	32977	30885.3	29813.9	29107.1	28759.1	29345.2	32139.7
P49189	ALDH9A1	1.78499e-07	0.00012721	778	483697	488361	482709	472029	474503	485488	480130	485831	462085	472402	474203	477114
O95470	SGPL1	0.00327637	0.00012721	292	18119.7	19443.9	17185.4	17885.9	19168.9	19021.5	18021.9	16066.1	15033.3	19245.1	18551.7	19596.2
Q6UUV7	CRTC3	0.000462058	0.000123747	90	3571.41	6267.18	7412.46	6677.37	5808.88	6128.14	5313.38	5833.22	3301.09	6939.14	5732.21	6856.8
Q9P0N9	TBC1D7	9.63904e-06	0.00012721	123	8940.47	10757.8	6887.46	9162.46	9033.57	10013.2	13037.8	9218.85	11172.9	10703.6	10231.8	10017.6
O14545	TRAFD1	1.0661e-05	0.00012721	201	8785.1	10248.6	9785.78	8477.54	10598.4	8989.55	9842.43	8404.47	10066.4	8461.7	8827.36	8536.94
Q6ZNJ1	NBEAL2	2.67749e-06	0.00012721	1551	43543.2	43961.6	43840.1	46310	44038.2	45426.3	45031.9	41872.1	42211.1	43535	42005.8	43133.2
Q14697	GANAB	5.83851e-05	0.00012721	1587	1.22456e+06	1.23446e+06	1.26058e+06	1.23477e+06	1.24177e+06	1.25142e+06	1.22889e+06	1.2469e+06	1.17996e+06	1.22566e+06	1.18028e+06	1.21714e+06
P54619	PRKAG1	1.18999e-07	0.00012721	274	36865.3	38212.8	34564.4	35588.7	35614.7	33902.4	36199.7	34202.6	32955.6	34600.7	29610.6	27620.7
O15091	PRORP	0.00134003	0.00012721	313	21487.3	18980.8	18580.7	17197.1	19533.5	18892.9	18650.4	22521.5	22418.6	19720.1	18513.7	18626
P55786	NPEPPS	1.18999e-07	0.00012721	840	272963	266377	274304	272978	269815	268214	273214	265140	268412	270192	269723	265589
Q8TEQ8	PIGO	0.000359652	0.00012721	294	29044.7	32482.2	29221.7	29379.6	30966.6	27917.6	34132.7	31979.3	25918.4	37303.9	32194	30776.5
Q6IQ23	PLEKHA7	2.09233e-05	0.00012721	724	35103.6	33835	36784.3	35796.2	36178.3	36549.2	34516.2	35285.1	35347.3	37693.2	36937.3	35197.8
Q8TB73	NDNF	0.00107221	0.00012721	55	1698.62	4722.92	3257.57	3182.42	3839.6	3620.93	4990.6	2041.91	3390.67	3202.33	5142.01	3863.66
Q9BRB3	PIGQ	1.0661e-05	0.00012721	114	4743.98	6231.4	4876.22	5207.24	6113.72	6313.3	6188.73	6488.38	5038.05	7134.6	4507.55	5666.88
Q6ZRP7	QSOX2	2.09233e-05	0.00012721	393	28718.9	27898.9	27587	28344.9	29752.2	26373.6	25357.6	29955.8	25242.2	25105.6	29095.4	27736
Q92608	DOCK2	5.94997e-07	0.00012721	1793	186441	193263	188789	186009	194610	193964	182655	180895	179961	192572	186567	188879
P13196	ALAS1	0.00053635	0.00012721	111	7799.01	7264.21	7926.71	7423.43	5809.65	7941.19	8314.9	7823.21	7120.58	8127.74	3599.86	8825.03
Q9NRD5	PICK1	1.24949e-06	0.00012721	108	13068.4	14335.2	13812.4	11509.6	14071.7	12825	13102.1	9782.94	15853.7	11862.3	12813.5	13146.1
P61457	PCBD1	0.00012213	0.00012721	112	72667.5	77061.3	73888.5	73594	66751.9	74175.7	66637.2	66846	76129.6	74002.5	79590.3	75537
Q13363	CTBP1	8.27052e-06	0.00012721	307	163170	165981	163545	163647	163361	173032	169689	171584	176117	166076	176697	169579
Q96FW1	OTUB1	1.78499e-07	0.00012721	409	577883	595219	603131	600266	607214	595883	597642	611432	566000	611528	604053	625667
P25325	MPST	0.000179559	0.00012721	387	91819.6	91525.6	96631.4	93662.2	97804	94472.9	95144.6	94242.2	102357	96512.4	91604.1	96743.7
Q13620	CUL4B	1.0661e-05	0.00012721	1100	84553.2	87816.3	87274.7	85723.9	83953	87707.7	85381.3	83248.9	82692.8	87053.2	83318.6	84494.7
Q96CD2	PPCDC	6.0095e-06	0.00012721	174	32652.5	31961	30365.4	29967.8	25650.3	30879.7	31066.5	30325.4	31386.6	31689.5	30838.2	29513.1
P84103	SRSF3	1.0661e-05	0.00012721	216	2.71654e+06	2.57905e+06	2.77547e+06	2.70621e+06	2.85438e+06	2.71222e+06	2.69331e+06	2.72977e+06	2.65879e+06	2.50429e+06	2.4699e+06	2.53137e+06
Q9Y4E5	ZNF451	4.16499e-06	0.00012721	507	18683.9	18798.1	17200.5	18821.5	18125.1	18027.1	18000.3	19602.9	16075.2	17815.2	20289.1	16946.6
O75191	XYLB	1.0661e-05	0.00012721	58	6530.82	9335.27	9136.15	8169.48	8866.12	9662.96	11666	9263.76	10507.4	9457.54	9816.49	9569.89
Q15738	NSDHL	0.000210896	0.00012721	429	154338	171968	171050	158919	162155	169963	162694	162903	147196	170840	173670	161545
P42695	NCAPD3	0.000513623	0.00012721	877	30187.9	33267.8	30645.7	32794.2	31116.1	33831.1	33654.9	32631.9	29748.5	33818.5	31225	34396.5
Q9Y6H5	SNCAIP	1.0661e-05	0.00012721	102	10082.3	8249.51	10595.4	11350.3	12851.6	10905.7	8708.63	10369.4	15376.7	10791.5	12852.3	9396.01
P17987	TCP1	3.56998e-07	0.00012721	979	646648	642435	650885	639449	643949	631206	652353	642898	590331	649897	626899	621311
Q00341	HDLBP	8.32996e-07	0.00012721	1522	288475	292169	284616	284825	288059	290276	280656	288732	271082	291869	280476	284352
Q9H3P7	ACBD3	2.97498e-07	0.00012721	638	114640	118021	116107	127731	124899	119660	124396	116953	123166	119678	114540	116969
Q68DA7	FMN1	5.117e-06	0.00012721	350	11684.1	13984	13778	12535.5	12327.9	13144.7	12640.3	11435.8	12439.5	11505.5	11664.7	12933
Q6P2C8	MED27	7.25901e-06	0.00012721	265	13926.6	16568.7	17305	16707.2	17090.6	16019.2	17544.4	17428.3	18334.9	17366.3	16321.3	18448.2
P47897	QARS1	2.97498e-07	0.00012721	1271	279596	283786	281990	282982	280438	284375	277490	279651	266443	285944	274412	276636
Q9HAB8	PPCS	1.0661e-05	0.00012721	293	130049	129266	125425	126529	125663	124913	131492	128605	126592	121414	130747	122818
Q8N8Y2	ATP6V0D2	2.97498e-07	0.000310607	14	29863.3	31067.2	NA	NA	30108.4	29426.9	27244.6	NA	38308.7	NA	23984.8	28877.9
Q9NRX1	PNO1	1.0661e-05	0.00012721	230	64281.1	61214.4	62156.8	60210.9	61495.2	65074.1	58572.8	58429.6	69729.7	61851.6	58283.9	62194.2
Q7Z2K6	ERMP1	1.18999e-07	0.00012721	330	42976.6	44343	45371.1	43460.5	42501.1	42877.5	43954.4	45715.4	43056.9	41330.3	49393.1	44808.4
Q15029	EFTUD2	4.9385e-06	0.00012721	1396	4.06931e+06	4.12829e+06	4.07508e+06	4.08986e+06	4.06227e+06	4.1096e+06	4.04875e+06	4.0609e+06	4.01101e+06	4.02918e+06	4.09856e+06	4.03349e+06
Q16656	NRF1	2.09233e-05	0.00012721	171	98638	89332.4	92828.7	91619.1	95143.5	95285.4	83816.4	84379.1	86534.3	90775.2	97932.8	95183.2
Q9NRG7	SDR39U1	7.67062e-05	0.00012721	58	6087.17	6767.89	5785.7	7071.98	7173.8	6853.15	7494.09	5619.27	8360.03	7079.01	5943.05	6737.4
O14777	NDC80	5.83851e-05	0.00012721	599	46054.3	45913	43677.4	44920.4	45298.9	45275.2	44225.5	43265	44661.2	44561.4	41261.1	44668.7
Q9UKU7	ACAD8	5.83851e-05	0.00012721	399	73204.3	74384.1	76927.4	72823.7	73232	75339.6	74550.7	78919.1	72462.5	74843.5	81033.4	77452
Q08AH1	ACSM1	0.00076083	0.00464242	24	55308.8	45068.7	49047.6	53686.4	53822.5	44221.9	NA	NA	NA	NA	NA	NA
Q9UBB5	MBD2	1.0661e-05	0.00012721	236	72859.3	61404.4	60566.9	57546.6	71058.6	74528.2	69639.4	76194.5	71281.6	72396.3	83860	78192.1
Q9Y4P3	TBL2	1.0661e-05	0.00012721	663	117471	116643	115389	112013	114906	119113	114296	116709	115054	118800	119214	114994
Q9NYK5	MRPL39	0.00399583	0.00012721	561	130080	128406	125436	131519	123914	127163	126648	130029	113043	125577	127911	128119
Q9H211	CDT1	0.00127943	0.000360707	55	13678.9	8792	15045.5	14447.1	14577.3	8503.67	14209.1	12637	14386.4	7916.82	16635.8	9239.03
P09211	GSTP1	1.0661e-05	0.00012721	558	2.23008e+06	2.19043e+06	2.25852e+06	2.27425e+06	2.24935e+06	2.30674e+06	2.24283e+06	2.27713e+06	1.34313e+06	2.27359e+06	2.29683e+06	2.27569e+06
Q12931	TRAP1	4.58149e-06	0.00012721	964	520406	527886	547763	534104	524060	520238	536434	535768	495926	524822	543401	541403
Q9H7Z7	PTGES2	2.08249e-06	0.00012721	515	85019.6	87475.8	83141.2	87254.8	82704.5	85449.7	81700.3	83814	56085.8	83929.6	74589.4	85855.6
P78344	EIF4G2	2.09233e-05	0.00012721	963	238289	235766	232590	239678	234028	229183	245808	231020	228303	240085	230948	234375
Q6NXE6	ARMC6	1e-09	0.00012721	351	78509.6	79840.6	77743.1	74143.5	77657.2	75447.2	78835.1	82263.3	65815.4	79721.3	76257.1	77744.5
Q9H3M7	TXNIP	9.69854e-06	0.00012721	226	17780.8	18542.6	18536.9	22034.8	20359.4	18690.1	19018.4	20426.4	19875.7	20068.6	26428.3	28830.5
Q96BY6	DOCK10	0.000194199	0.000123747	1402	52081.3	52939.7	52169.6	53132.2	51608.4	53163.2	53536.5	49949.9	53079.3	53989	50844	53280.1
Q9H270	VPS11	1.0661e-05	0.00012721	767	55593.2	52259.9	53452.7	53680.7	53599.2	56010	52056.9	55203.5	56707.6	55141.9	56106	53368.7
Q8NCD3	HJURP	4.16499e-06	0.00012721	172	11299.4	11851.6	10681.7	10948.6	13572.3	10455	9865.3	10992.7	10401.7	10256.8	11195.7	10983.6
Q9NQL2	RRAGC;RRAGD	1.18999e-07	0.00012721	155	54261.3	54328.9	57499.8	53203.8	48579.7	53270.9	47573.8	55729	36862.1	57780.6	57086.1	50215.1
P29372	MPG	3.98649e-06	0.00012721	238	59719.7	56321.6	58200.4	55229.1	62021.8	59899.1	55902.6	55751	55412.1	55787.3	57197.5	63850.4
Q2M296	MTHFSD	1.72549e-06	0.00012721	79	11886.6	10703.5	9313.02	9057.2	11215.8	11791.6	10792.7	12352.2	6771.23	9859.35	9528.69	10855.5
P49207	RPL34	1.24949e-06	0.00012721	120	606155	639276	567882	589635	603078	618871	607074	663922	593385	580545	628552	585435
Q96JH7	VCPIP1	0.000398943	0.00012721	884	39848.7	40843.1	39128.5	42325.9	41205.4	40894.3	39787.9	40393.5	37509.4	38813.2	36875.8	36532.9
Q8WWC4	MAIP1	1.0661e-05	0.00012721	156	48961	48648.6	51061.7	49981.1	44716	49211.8	49190.9	44703.1	43839.6	49737.9	50861.1	49237.9
Q9H6V9	LDAH	1.30899e-06	0.00012721	207	114776	114367	120801	124259	122831	116551	122242	110517	107173	122549	129500	115595
Q8IV08	PLD3	1.0661e-05	0.00012721	238	124714	123948	127903	121539	118431	121222	111524	129621	99694.9	123939	125079	131580
P30414	NKTR	1.0661e-05	0.00012721	576	45555.9	48342.6	47152.1	49114.4	48494.5	51266.3	47072.3	47335.7	52388.1	45799.2	48759.7	50514
P36776	LONP1	0.000138563	0.00012721	1155	418507	408787	416422	417290	409891	406232	411314	409846	384039	402059	396883	394965
Q13627	DYRK1A	0.000217759	0.00012721	261	28987.8	29058.3	26507.4	28124.9	28024.1	28286.5	29148.4	30047.1	29891	27130.4	26678.5	28156.5
Q8NBQ5	HSD17B11	1.0661e-05	0.00012721	347	50414.1	51645.4	49999.2	50940.8	52027.2	48114.9	51322.8	46860.9	46802.8	53484.9	48532.9	48622.4
P51532	SMARCA4	0.000118798	0.000123747	1096	123171	121643	122070	120563	124884	131695	121802	121827	120267	130340	126556	123955
Q9UH17	APOBEC3B	2.97498e-07	0.00012721	347	144375	151528	144273	147930	138994	146790	148007	157604	106318	148806	143419	151007
Q9UJ04	TSPYL4	0.000176094	0.00258514	21	12682.8	NA	NA	NA	8415.22	NA	NA	11892.7	NA	11178.5	NA	NA
Q96PC5	MIA2	1e-09	0.00012721	259	24555.1	26036.2	22167.7	28342.3	30947.8	24492	25966.4	26008.9	25148.9	30331.3	28343.7	26418.7
Q9P2D0	IBTK	0.00761689	0.00012721	368	11379.2	10817.4	12600	10493.2	10481.6	11811.1	13902.9	13229.1	12856	9622.1	11035.7	10240
Q96S44	TP53RK	1e-09	0.00012721	110	29713.3	35990.9	36068.3	36282.1	35380.9	37704.3	30475.6	33149.1	31254	31407.5	31116.8	33274.9
P61026	RAB10	1.0661e-05	0.00012721	270	335895	318341	324538	311981	319192	318137	321298	317908	278027	332190	347717	335023
Q12789	GTF3C1	0.00127943	0.00012721	1551	60643.1	60916.9	57128.8	58571.7	63019	62410.8	61821.2	58531.1	56247.5	63354.5	62920.2	62729.7
Q16537	PPP2R5E	1.0661e-05	0.00012721	268	32300.1	33663.5	35404.4	36347.9	36079.3	33342.3	33139	33217.5	35640.5	36633.5	35214.7	33965.4
O95983	MBD3	6.54497e-07	0.00012721	172	44746.6	47923.1	43053.7	42979.3	47131.1	49193.4	43870.2	45473.5	44201.6	44677.1	46664.7	49168.7
P26440	IVD	1.0661e-05	0.00012721	510	316453	307856	311935	292411	309431	308589	308639	323463	287529	299407	307802	301539
Q92598	HSPH1	6.0095e-06	0.00012721	1277	325038	323259	323415	323974	318933	321171	333462	322908	314101	313514	321851	325354
P51809	VAMP7	0.00012213	0.00012721	247	70782.4	68556.7	58899.9	65366.3	68938.3	61621.8	66649.5	68977.4	64612.2	68654.8	67430.3	67049.2
O75127	PTCD1	0.000406615	0.00012721	369	26511.8	26549.5	27687.7	25658.1	24165.9	25314.1	27465.6	27103.7	27142.7	26394.2	27495	26124.2
Q9UMZ2	SYNRG	3.62949e-06	0.00012721	736	39877	39716	37550.4	39958.7	40864.5	42006.2	41426.4	40762.9	36225.8	40067.9	40442.3	41258.4
P46060	RANGAP1	6.54497e-07	0.00012721	687	214116	218085	220865	229524	215534	220148	218546	220814	218739	219020	209990	214970
Q06609	RAD51	0.00237967	0.00012721	161	10263.6	10319.9	12278.8	9985.43	9634.34	12953.7	11406	10176.6	10329.6	10732.9	8429.86	10446.1
Q96KA5	CLPTM1L	0.00020241	0.00012721	587	392466	380734	394982	375134	372253	379679	372557	386270	328408	394212	402426	398313
Q658P3	STEAP3	0.000815641	0.000126598	130	25761	28396.6	21942.7	25812.7	22613.1	22998	25673.7	24174.8	22197.9	18516.7	25913.8	23197.2
O60318	MCM3AP	1.0661e-05	0.00012721	681	20562.2	21451.5	21438.5	20453.3	21253.7	21093.9	21382.1	21789.5	20748.7	21062.5	19902.7	21575.4
Q96J42	TXNDC15	0.000312205	0.00012721	129	18894.6	17153.6	19573.1	17060.3	17765	16607.7	18079.8	18124.1	14222	16471.5	17039.8	18754.7
O43772	SLC25A20	1.0661e-05	0.00012721	443	267454	258567	253927	258472	257652	254529	256604	263827	252839	264868	274996	280842
Q96S19	METTL26	5.83851e-05	0.00012721	253	23994	27602.3	28247.6	29066.2	25930.3	27129.1	26064.7	26882.1	25352.6	24569.8	24550.1	27468.8
O43813	LANCL1	3.56998e-07	0.00012721	347	269998	266756	262853	254150	257300	264121	263380	272998	230853	265786	269220	249639
O95372	LYPLA2	0.000217759	0.00012721	216	77662.5	79701.6	81379.9	80434.7	73485.3	76622	78566.3	74952.3	78904.1	77487.9	68014	68676.9
P19634	SLC9A1	2.55849e-06	0.00012721	161	10399.1	6881.84	10442.6	6859.93	7254.39	6519.17	7739.11	9520.22	7382.78	7985.01	8939.34	8413.15
Q969N2	PIGT	1.0661e-05	0.00012721	595	98054.5	94624.6	96426	94536.5	97087.5	96406.7	94254.7	92152.5	96007.7	106747	93430.1	93189.7
Q8N392	ARHGAP18	1.13049e-06	0.00012721	623	114487	115089	117496	115837	114712	114842	119757	114894	112486	118681	118795	118455
O94986	CEP152	1.0661e-05	0.00012721	334	22068	25033.7	23655.2	23911.3	23108.8	26199.2	23903.6	29156.2	28846.8	26091.9	25786.1	25495.4
Q7RTP6	MICAL3	1.0661e-05	0.00012721	500	11647.5	10234.4	10230.1	8506.1	9883.16	10368.7	10176.9	9576.23	9614.71	10517.3	10566.3	11458.7
O15550	KDM6A	3.08925e-05	0.00012721	325	16028.3	16251.8	14331.9	16176.4	14656.5	15925.8	16429.8	13655.4	16665.6	14703.6	15162.5	15474.1
P0C2W1	FBXO45	3.56998e-07	0.00012721	174	31717.7	34106.8	33394.8	31661.1	33163.3	30543.7	29008.2	31744.9	32266.8	33892.9	33224.1	34926.2
Q14789	GOLGB1	5.94997e-07	0.00012721	3101	54051.9	53637.8	52024.4	52931.1	52645.4	53043.9	52288.9	52927.8	48434.2	52744.7	53165.8	55537.5
P38432	COIL	1e-09	0.00012721	295	48436.8	51065	47926.2	54781.4	55440.8	49104.5	53044	52641	38399.5	52637.3	50456.7	54950.2
Q12770	SCAP	0.000967476	0.00012721	96	6374.27	6461.17	5742.85	5531.39	6648.05	3661.1	5990.34	5268	2099.27	5757.27	6394.26	4504.53
Q9H814	PHAX	1.18999e-07	0.00012721	384	118601	109144	117209	113763	113423	117193	117459	117295	117058	116696	111536	121604
P15586	GNS	1e-09	0.00012721	441	171922	164939	172519	176878	174634	175666	178869	181050	153396	173546	175101	183277
O00115	DNASE2	0.000210896	0.00012721	140	117148	119647	118235	123903	125250	117469	125113	120333	108202	121317	115260	104186
Q9Y6R4	MAP3K4	0.00125059	0.00012721	201	49730.6	53265.3	48583.8	50550.8	55671.4	49055.2	57280.7	53462.3	62141.5	53556.6	49043.8	55396.3
Q6NUS6	TCTN3	0.000567569	0.00059446	52	8572.11	7930.69	5017.41	7837.56	6950.59	5026.85	6592.38	7712.95	9841.62	5366.04	6332.42	8001.84
P42858	HTT	1.0661e-05	0.00012721	1517	29593.1	29534	29195.2	29124.9	28138.7	30580.3	29458.4	28356.1	28273.9	29615.4	28828.4	28212.4
Q8TC05	MDM1	0.00527217	0.00012721	95	6318.26	8959.29	7702.72	7508.73	6960.75	7973.29	7371.5	6868.81	10208.3	7224.19	7880.68	8149.19
Q9BU89	DOHH	1e-09	0.00012721	474	78183.2	77354.2	75268.5	81567.6	78842.5	77793	83099.9	71808	66054.4	76471	73286.9	74317.7
P30048	PRDX3	1.54699e-06	0.00012721	279	1.14622e+06	1.09988e+06	1.11269e+06	1.1022e+06	1.09161e+06	1.11442e+06	1.11546e+06	1.17887e+06	983371	1.1128e+06	1.16296e+06	1.13306e+06
P51570	GALK1	3.51049e-06	0.00012721	471	261256	261170	269279	262550	253362	258321	250374	249525	234297	245908	248410	244809
A5YKK6	CNOT1	4.75997e-07	0.00012721	1959	124739	122252	122400	126530	125257	127727	126358	120387	112672	125631	120132	119529
Q8NAP3	ZBTB38	7.67062e-05	0.00012721	368	15569.7	16161.1	17643.9	15752.6	17106.6	16247.6	16877.1	16365	19317	16327.3	20024.1	19847.7
Q04323	UBXN1	4.75997e-07	0.00012721	252	150686	146252	139243	150902	149671	153890	152535	162343	138944	161172	158921	153054
Q8IWI9	MGA	0.00335745	0.00012721	458	8096.22	9760.07	8271.67	7557.17	8841.47	8897.85	8760.54	9347.7	8301.76	8879.49	8833.23	8923.83
Q6P4F7	ARHGAP11A	0.00101946	0.00012721	115	2630.26	3167.81	2658.97	3153.3	2801.68	2753.26	3428.72	1862.81	3325.15	2998.84	2459.11	3394.35
P10768	ESD	1.0661e-05	0.00012721	309	129153	120411	116226	129865	117915	129709	106375	125423	124899	125757	118277	119059
P17029	ZKSCAN1	2.97498e-07	0.00012721	190	9035.46	10541.7	10120.2	9718.81	9638.47	10181.7	8810.64	11849.5	12384.8	9447.53	8337.1	9603.32
Q9UHB4	NDOR1	0.000138563	0.00012721	193	19969.7	16144.6	17090.9	15820.2	18058.6	21357.7	19424.3	19001.3	19786	17333	15540.9	21367.4
O15067	PFAS	5.94997e-07	0.00012721	1435	267057	278189	271421	269883	271999	273666	263772	270057	264485	270697	257895	264580
Q16670	ZSCAN26	0.000359652	0.00012721	60	12107.9	7033.79	9718.39	9076.09	10651.1	11385.2	11160.9	7378.03	11058.6	13120.5	10674.3	9451.97
Q9GZM5	YIPF3	0.000186864	0.00012721	75	25686.9	27603.3	26345.2	24351.4	23332.7	23782.1	21693.5	22209.5	26396.3	19089.7	23975.8	21878.3
Q9H0E2	TOLLIP	0.000312205	0.00012721	178	56610.3	60230.8	58653.7	55731.7	57236.9	57931.2	59836.7	60794	59584.4	60735.1	60281.5	60011
O75170	PPP6R2	1e-09	0.00012721	643	37496	40663.3	40111.1	37226.8	38729.5	40286.9	39473.6	38134	34162.7	39125	35751.5	38814.2
P61619	SEC61A1	2.97498e-07	0.00012721	374	370695	335761	359739	359834	354224	363054	352905	344654	336274	351213	334422	342123
P17028	ZNF24	6.54497e-07	0.00012721	203	17881.3	21148.5	18228.9	20058.4	19725.9	20609.9	22014.5	17936.3	23018.6	17760.6	19122.1	17627.5
P17036	ZNF3	1.0661e-05	0.00012721	74	1477.3	2236.19	3249.41	1850.3	2831.7	2420.57	4238.06	2940.55	2505.14	2350.66	3624.43	2769.32
Q8N3J9	ZNF664	0.000482989	0.00106333	34	1851.12	2082.25	786.69	2956.08	2084.36	653.666	1727.22	5030.47	4611.8	1606.97	1172.97	1993.87
Q5JRX3	PITRM1	3.56998e-07	0.00012721	1130	103960	102800	102978	102884	101043	100162	99179.6	100683	98134.4	99104.3	98479.9	104096
Q53F19	NCBP3	1.0661e-05	0.00012721	282	74986.8	77020.2	77391.2	77254.7	78191.6	79284.7	79007.2	77057.6	74226.4	80987.1	82745.9	82359.2
Q14241	ELOA	3.45099e-06	0.00012721	171	6484.2	7978.97	8177.54	8528.13	8276.33	10013.9	8689.91	8761.77	8966.13	6923.75	11839.7	12681.5
Q9ULV3	CIZ1	1.18999e-07	0.00012721	641	44048.6	42630.3	44856.3	42480.5	43513.5	42017	41342.2	45725.1	40159.9	40701.4	41499.7	41698.3
Q8N302	AGGF1	0.000284326	0.000123747	158	28083.9	23148.4	27616	33760.3	28562.8	26297.8	32739.6	31477.7	26360.5	28534.1	31364.2	26498.6
P11279	LAMP1	2.97498e-07	0.00012721	149	637802	632170	609139	593181	614017	619875	589949	609143	486601	609842	577243	619994
Q9UN86	G3BP2	1.0661e-05	0.00205409	580	113143	115854	111462	107427	111763	117231	112533	120398	119986	118042	115483	109921
Q99676	ZNF184	0.00334842	0.000123747	50	1455.37	1832.68	2319.6	3185.72	NA	1137.25	1965.85	NA	2470.6	2123.85	1192.87	2496.75
Q9Y6R0	NUMB	0.000490786	0.00012721	59	7997.73	8371.39	10033.1	10579	10692.3	10340.1	9410.26	8964.68	9067.13	9515.06	9594.66	10387.8
Q16629	SRSF7	1.0661e-05	0.00012721	218	1.25937e+06	1.30104e+06	1.28444e+06	1.27853e+06	1.30717e+06	1.28038e+06	1.26226e+06	1.3291e+06	1.17131e+06	1.21895e+06	1.27414e+06	1.18608e+06
Q96Q15	SMG1	1.0661e-05	0.00012721	1095	19847.3	20687.9	20661.5	19784.7	20122.5	20497.1	18971.4	18512.8	18959.8	20883.5	19274.9	20992.2
P61599	NAA20	5.0529e-05	0.00012721	127	28823.6	33176.8	30309.3	27782.3	28122.3	29342.1	29867.6	37171.7	28180.8	33250.8	29050.8	30259.2
Q92889	ERCC4	0.000186864	0.00012721	495	19920.9	18713.7	18240.6	19370.2	19248.5	21264.5	18499.4	19267.4	17365.5	19340.8	20432.3	21237.4
O75122	CLASP2	1.18999e-07	0.00012721	1028	36756.7	36420.4	38533	37484.3	37698.9	36236.5	37416.3	36281.3	36408.5	36422.2	36030.9	35685.3
Q96KB5	PBK	1e-09	0.00012721	354	111257	120127	114829	109499	113774	114128	122466	121268	110686	115804	108770	115749
O60925	PFDN1	5.83851e-05	0.00012721	100	392103	394887	404241	405936	397240	350427	410956	383769	335654	378929	358255	403553
Q96BY7	ATG2B	0.000257863	0.00012721	413	10823.2	10264.6	12536.4	11561.9	10305.8	10263.3	11340.8	9986.22	9546.18	11348.3	10425.6	11080.6
Q9H9C1	VIPAS39	1.0661e-05	0.00012721	321	78486.6	77614	75157.1	78133.1	75305	81221.5	80258.7	71668.1	68523.3	78202.5	79930.6	89700.9
P31939	ATIC	7.73496e-07	0.00012721	1050	861828	871280	862684	869727	863985	865743	858884	860946	766529	864133	812330	823634
Q14592	ZNF460	8.56802e-06	0.00012721	60	6972.78	5307.69	6897.8	5164.49	6384.36	4700.22	5787.14	4490.27	6104.37	8123.21	8732.9	6580.91
P09543	CNP	0.00206072	0.00012721	628	167872	172654	167855	171869	167858	168464	168372	170509	161486	172429	173028	178228
Q8WUH2	TGFBRAP1	0.000861354	0.00012721	259	13644.2	12391.9	13698.6	13591.8	14933.7	12986.7	12950.1	13178.7	10386.2	13542.6	13068.7	11424.7
Q8IU68	TMC8	1.0661e-05	0.00012721	224	26051.2	23407.9	24125.2	24875.2	25883.9	26755	24865.9	23177.4	24392.9	23382.6	25120	28474
P12955	PEPD	1e-09	0.00012721	502	225445	231128	226996	232243	235303	235237	223863	238223	199249	231477	220902	218593
Q8TF68	ZNF384	0.000622303	0.00047824	37	1958.92	2711.71	1444	3979.64	2840.47	3364.54	3125.58	2742.51	5353.89	4727.04	4420.86	3629.74
P86397	HTD2	0.000652368	0.000248386	39	1378.62	1681.42	4490.6	3500.84	1924.62	3317.38	2536.75	1983.32	2230.98	2618.87	2820.45	1764.83
Q9UEY8	ADD3	1.0661e-05	0.00012721	441	55185.2	54081.9	54027.2	53351.9	56009	53173.4	55595.5	50849.2	60050.9	56894.8	58032.8	58744.6
O00442	RTCA	1.0661e-05	0.00012721	307	62014.8	63161.4	66273.9	61126.9	62582.7	64783.2	61758.5	64526.6	63806.8	64877.8	64405.9	62385.8
P15880	RPS2	1.18999e-07	0.00012721	338	551389	420897	449580	522573	633029	659587	607857	651178	519171	572885	691313	690879
Q07021	C1QBP	5.83851e-05	0.00012721	199	1.03393e+06	1.00674e+06	995138	1.00681e+06	920321	946632	987927	977980	557840	955098	977887	991935
Q9BXP2	SLC12A9	1e-09	0.00012721	234	23994.7	23913.8	22777.5	20663.6	20252.6	21945.1	21950	18596.2	19489.9	22493.1	23277.4	23252.3
Q12979	ABR	1.0661e-05	0.00012721	615	71546.3	73898.8	71388.7	71806.4	74173.8	69822.9	71069.3	72081.6	69290	72676.1	71836.6	69303.6
Q5TDH0	DDI1;DDI2	1.0661e-05	0.00012721	378	75239	74388.7	71871.6	66828.7	69998.4	70411.2	66669.5	69109.3	58521.1	71229	67931.4	73205.7
O94763	URI1	1e-09	0.00012721	374	26658.3	30325.7	30943.6	30166	30381	26375.3	30219.1	30494.2	26189.3	31037.3	29120.7	28360.1
Q9BT78	COPS4	0.000312205	0.00012721	774	208420	208347	211037	205882	211081	210273	213582	215913	203768	204139	194080	201721
Q9NRW7	VPS45	1.78499e-07	0.00012721	490	53512.1	52589.8	53031	51177.4	54469.7	47605.6	51886.3	51127.4	42812.6	50522.7	51587.4	53566.9
Q13464	ROCK1	0.000305421	0.00012721	810	35666.2	37086.9	36772.2	38058.2	35570.1	35991.1	36536.3	36258.5	32680.9	35562.1	35970.5	37090.5
Q13009	TIAM1	0.00104214	0.00012721	113	7038.01	9304.76	8586.68	8367.24	7459.19	7096.81	7175.22	6933.29	6273.75	6265.51	6865	6781.92
P0DPH7	TUBA1C;TUBA4A	2.97498e-07	0.00012721	699	1.96965e+06	1.90492e+06	1.95147e+06	1.96284e+06	1.94352e+06	1.95529e+06	2.01435e+06	2.03424e+06	2.07213e+06	2.03478e+06	1.99373e+06	1.92877e+06
Q71U36	TUBA1C;TUBA4A	1.78499e-06	0.00012721	232	4.51953e+06	4.62356e+06	4.68693e+06	4.58097e+06	4.60505e+06	4.79996e+06	4.68857e+06	4.79198e+06	2.6727e+06	4.41266e+06	4.40614e+06	4.10952e+06
Q96P48	ARAP1	5.831e-06	0.00012721	784	40689	40264.9	44128.3	41463.3	41225.5	46273.2	41498	38431.2	41845.7	42133.4	41880.9	43265.4
P51170	SCNN1G	1.0661e-05	0.00012721	139	8062.23	7165.22	6852.81	9376.82	7938.91	9003.06	8541.44	9618.83	6655.41	9597.68	9650.6	9958.75
Q6IA69	NADSYN1	0.000146906	0.00012721	323	20220.6	19868.8	19133.7	19971.1	19275.1	19042.9	19751.4	21736.4	16953.1	19567.3	18940.9	21516.8
Q5SWX8	ODR4	1e-09	0.00012721	392	131157	126972	127465	118151	133178	130223	122738	120801	125880	140263	127368	129731
Q8NCC3	PLA2G15	4.75997e-07	0.00012721	238	47027.1	47998.6	50832.2	50878.5	48501.2	50665.7	51244.9	46884.7	49977.8	46622.5	50183.6	53284.2
P52630	STAT2	9.51995e-07	0.00012721	861	90680.5	91508.9	89107.9	93999.9	89531.3	91465.4	91935.4	86322.8	86989.3	92035.3	91132.1	89219.1
Q15027	ACAP1	1.0661e-05	0.00012721	581	35065	37133.9	33289.2	35886	33800.4	31908.8	33502.5	35262.6	30062.5	37265.2	34707.5	33853.1
O43463	SUV39H1	6.66401e-06	0.00012721	206	27948	28743.9	31169.6	28992.7	29670.6	29170.5	31540.6	29389.7	28661.9	27767.6	31054	31750.9
O60333	KIF1B	7.49701e-06	0.00012721	722	31758.3	31900.7	32006.5	31239.5	32490.6	32746.8	31621.5	32202.9	29698.4	32356	30039.4	32439
Q9UL46	PSME2	8.09202e-06	0.00012721	489	598727	574547	568988	579392	571015	540370	561171	567976	516504	588181	515892	526496
P55011	SLC12A2	4.46249e-06	0.00012721	316	36105.2	33558.2	34537.3	31825.8	35615.9	38407.9	32209.5	37113.8	35970.7	33850	35978.1	35810.1
O75718	CRTAP	1.78499e-07	0.00012721	211	16209.6	20841.3	18154.9	19014.1	18263.7	18966.2	18233.4	17976.8	21240.2	15805	17636.6	18822.5
Q9NR12	PDLIM7	0.00226966	0.00171743	37	3899.61	7179.15	5781.3	8997.48	7356.74	6127.38	4925.31	3445.25	7166.71	5024.79	2001.28	NA
P04181	OAT	2.49899e-06	0.00012721	486	179666	182134	182541	178351	171339	177173	186877	181851	175786	174323	179230	189505
P34931	HSPA1L	1.0661e-05	0.00012721	402	2.68551e+06	2.56593e+06	2.72097e+06	2.57349e+06	2.65358e+06	2.47431e+06	2.68233e+06	2.74142e+06	2.41507e+06	2.5573e+06	2.76951e+06	2.57655e+06
Q16270	IGFBP7	0.00505227	0.00292925	36	2456.18	6353.84	3273.24	NA	2178.02	3856.85	2957.96	4180.44	4717.56	3565.28	4148.54	3664.12
Q5T440	IBA57	8.32996e-07	0.00012721	262	51200.5	51735.5	55193.9	54450.6	53877.4	53448.9	60527.6	54668.5	45622.9	52719.9	60630.1	56980.8
Q8WW12	PCNP	5.83851e-05	0.00012721	240	365756	352931	373877	356509	368748	364690	363655	342625	355106	364718	345352	348364
Q9NTM9	CUTC	1.0661e-05	0.00012721	388	148671	137539	142602	138376	145028	141333	143165	143120	128575	141715	143976	148368
Q96C57	CUSTOS	8.32996e-07	0.00012721	199	40802.8	40373.4	41267.5	39177.8	39551.8	40925.4	41826	39412.8	32088.1	39003.9	36416.1	39522.6
Q92974	ARHGEF2	1.0661e-05	0.00012721	1448	282772	285420	283701	279313	281364	279250	273883	274790	262234	279110	275904	275746
Q01518	CAP1	2.08249e-06	0.00012721	793	1.43697e+06	1.45506e+06	1.45728e+06	1.4869e+06	1.43492e+06	1.44806e+06	1.45396e+06	1.45666e+06	1.33941e+06	1.46151e+06	1.43451e+06	1.44327e+06
Q93084	ATP2A3	1.0661e-05	0.00012721	750	191072	195164	191377	181630	192821	191983	190219	192505	191716	201358	191990	184116
Q9BVL4	SELENOO	6.54497e-07	0.00012721	358	38691.9	37037.3	38512.8	37040.3	40988	38249.6	36701.6	36523.7	32840.5	37016.2	39535.3	43689.9
P19838	NFKB1	1e-09	0.00012721	750	112915	107480	120597	120664	106882	106752	111329	107027	103091	108959	112997	115186
O00221	NFKBIE	5.0529e-05	0.00012721	242	12089.5	11975.2	12891.6	12543.9	12596.5	12618.5	13772.1	11648.2	15087.5	12596.9	10999.4	12773.3
Q6ZT12	UBR3	3.56998e-07	0.00012721	559	19866.5	19352.7	17871.1	19912	20119.9	19641.6	18609.9	18529.3	19144.4	19160.5	17066.7	19974.3
Q9BUP3	HTATIP2	5.0529e-05	0.00012721	177	24637.5	23582.7	22673.8	23687.7	25716.4	24753.9	22599.9	24928.8	20265.1	27507.3	27899	25518.9
P61011	SRP54	1.0661e-05	0.00012721	555	113654	125352	121654	121026	115286	117842	114481	113551	98900.3	115381	111714	112220
Q00653	NFKB2	4.75997e-07	0.00012721	815	84680.7	91866.5	92294.9	93432	75492.9	81442.1	72903.1	77918.8	74164	76515.4	79735.3	91492.9
O95865	DDAH2	0.00298316	0.00012721	209	58357.2	59743.1	55382.2	54203.1	56127	53869.4	58434.8	57543.8	55544.2	58431.3	58495.7	57229.2
Q9NWH9	SLTM	0.000186864	0.00012721	815	71087.4	67529	71765.2	70113.7	70814.8	73135.5	67582.9	66323	71271.6	70542.8	67170.1	72600.9
P40926	MDH2	1.0661e-05	0.00012721	485	2.90095e+06	2.70105e+06	2.83223e+06	2.79706e+06	2.79005e+06	2.79941e+06	2.82656e+06	2.92492e+06	2.40751e+06	2.69032e+06	2.87513e+06	2.73906e+06
P05388	RPLP0	1.13049e-06	0.00012721	326	1.3086e+06	1.3e+06	1.31505e+06	1.31725e+06	1.31319e+06	1.28798e+06	1.2682e+06	1.28578e+06	1.07369e+06	1.24816e+06	1.25691e+06	1.22087e+06
Q86SX3	TEDC1	0.000679799	0.00012721	92	9902.9	10472.3	11336.7	8714.85	9562.41	11629.5	9491.44	9774.18	9964.92	10933.9	9727.39	10394.8
Q8NBI6	XXYLT1	0.00101324	0.00012721	115	7073.26	6699.91	6828.45	7180.49	4241.8	6897.61	5571.32	4078.41	6323.27	6532.38	7524.48	5379.98
P28065	PSMB9	6.3665e-06	0.00012721	267	200731	197520	190792	189860	204465	205872	183579	200982	216657	204469	209967	207058
Q8NFU3	TSTD1	3.56998e-07	0.000310607	277	197086	206771	196976	190921	192405	201211	196391	198123	174415	197218	187851	184703
Q9BUE0	MED18	1.0661e-05	0.00012721	105	35887.2	32055.6	29905.8	31237.4	33926.8	28382.5	29653.3	33253.9	32664.8	31118.8	27021.8	26247.6
Q9P270	SLAIN2	9.51995e-07	0.00012721	358	54786.6	52133.5	52808.2	53345.7	51754	53820.9	53347.7	58612.3	52861.9	49464.1	51311	46516.7
Q9UJW0	DCTN4	1.0661e-05	0.00012721	398	68486.3	72721.1	69075	66318.1	70189	71329.2	67178.8	70175.5	73955.7	66204.9	65752.9	66769.2
Q5VST9	OBSCN	0.00651673	0.00434686	24	NA	NA	6501.61	NA	NA	6614.78	2688.59	5508.71	3825.3	8191.85	NA	9564.38
P16278	GLB1	1.18999e-07	0.00012721	347	156913	158425	157663	156267	158311	148276	149359	154977	132540	149736	157275	152826
Q9NXR5	ANKRD10	1.0661e-05	0.00012721	195	167485	177345	174969	150195	152074	160287	151807	133709	130571	166101	115133	147909
Q96LJ7	DHRS1	3.45099e-06	0.00012721	200	23328.4	24417.4	23166.4	25383.3	22592.3	21712.3	21333.4	24107.1	27258.1	23062.6	24739	30514.7
P08240	SRPRA	1.0661e-05	0.00012721	831	159549	162598	162992	156398	153785	158913	153690	156135	146710	158452	154428	151187
Q9BY50	SEC11C	5.355e-06	0.00012721	250	615265	630817	594272	580281	615741	593712	605298	590643	632170	614630	600633	566907
Q9NRS6	SNX15	1.0661e-05	0.00012721	248	36571.6	34816.3	37312.3	38081.1	34200	34585.5	32888.4	37938.1	39702	35621.9	35695.3	38090.7
Q8IWV7	UBR1	0.000249694	0.00012721	780	18323.7	18028.9	18362.9	18405.9	17385.9	18593	18022.3	16037	16411.7	18737.5	15687.8	17413.9
Q13557	CAMK2D;CAMK2G	1.0661e-05	0.00012721	273	43176.7	39207.4	41354.7	43750.6	42122.8	43862.2	38703.4	37828.1	39241.5	39912.4	40244	40583.1
Q9BQD7	ANTKMT	1.12794e-05	0.000123747	93	8155.36	8365.73	7484.4	8157.33	8131.08	9662.96	11104.2	9203.36	8086.39	10541.4	7980.15	9633.56
O43396	TXNL1	0.00033655	0.00012721	603	518967	526637	532620	548561	520698	518177	529360	520794	547013	539502	502538	511835
A6NFQ2	TCAF2	4.40299e-06	0.00012721	476	47732.6	55674	51898.3	54073.7	52484	54451.4	47315.8	51663.8	46449.7	53479.6	52137.1	53195.6
Q9Y485	DMXL1	1.0661e-05	0.00012721	769	35650.4	34163.8	36005.7	37232.8	36183.5	38114.3	37946	31158.4	34481	36061	39251.1	35802.2
Q6P1R4	DUS1L	1.18999e-07	0.00012721	368	342603	373862	355392	355907	355761	388939	376174	363801	361651	385633	375367	359843
Q99519	NEU1	1e-09	0.00012721	276	171523	174359	177664	176717	175135	177259	173655	175387	147348	168549	164244	171521
Q52LR7	EPC2	0.00182391	0.00012721	157	6977.7	6440.21	5512.08	6829.23	5228.2	5754.41	6236.1	5921.03	6357.21	6182.34	5533.41	5250.06
P53794	SLC5A3	1.0661e-05	0.00012721	89	6589.05	6979.74	6928.78	6881.62	6553.65	5830.04	4966.67	5647.94	7815.2	4570.45	5434.44	6761.34
Q8NB78	KDM1B	1.0661e-05	0.00012721	113	8297.53	9069.01	5804.21	7696.56	9376.44	7427.29	7179.61	7173.97	8918.17	8067.6	8695.82	6662.97
P21580	TNFAIP3	1.78499e-07	0.00012721	726	47425.4	52891.6	54421.5	51566.3	50479.7	51533.2	50345.2	46352.4	48395.6	55165.6	48433.9	56017.2
Q14160	SCRIB	1e-09	0.00012721	1011	342076	328049	330645	344466	358788	331093	361476	349322	321086	336416	342368	337480
Q86UX7	FERMT3	1.0661e-05	0.00012721	818	107943	110717	106721	108114	108753	108192	107035	102744	101462	110575	111687	111869
Q9Y6K1	DNMT3A	0.000194861	0.00012721	133	5324.48	4841.34	4856.2	5223.79	4546.79	4901.44	5576.81	4531.07	5576.42	5313.83	4951.45	4769.18
O43164	PJA2	2.97498e-07	0.00012721	229	15164.7	14752	15327.6	16641	17108.3	14557.4	17848.2	18883.8	17497.5	14179.1	13785.6	17421.3
Q16836	HADH	9.51995e-07	0.00012721	471	693589	675507	710639	683862	686659	671042	697069	713131	679775	692856	683237	698973
O75037	KIF21B	1.0661e-05	0.00012721	486	14086.5	16055.9	15179.4	14375.9	13818.7	14923.1	14762.2	13492.4	17025.2	14647.1	15394.5	15493.2
P21912	SDHB	1.0661e-05	0.00012721	469	540260	533666	563311	565662	545090	527841	535046	566423	519422	534427	527757	521078
P51858	HDGF	1.0661e-05	0.00012721	645	743309	700592	676245	734935	719756	701682	661314	701606	657937	692154	714066	684186
Q00403	GTF2B	1e-09	0.00012721	397	88377	89665.4	87629.1	90200.1	87520.1	85893.7	87395.6	86117.8	77014.8	86486.4	87715.8	84084.1
Q9Y320	TMX2	1e-09	0.00012721	283	97428	101099	110014	103324	102808	103267	105848	104845	85271.3	106182	106588	111313
Q9BV19	C1orf50	1.0661e-05	0.00012721	159	17600.8	17967.3	18491.9	17384.4	23384.8	17570	20973.4	18267.3	23393.1	14471.1	19528.5	16917.3
O15321	TM9SF1	5.94997e-07	0.00012721	80	17752.8	15477	15437.3	16715.3	15423.9	18515.4	17771.3	18198.2	12855	19335.2	20695.2	15816
P32929	CTH	0.000521432	0.00171743	54	5401.2	5518.69	5750.9	6939.2	7788.35	4078.69	5383.32	5194.84	NA	4660.84	5847.37	3909.1
Q9Y5Z9	UBIAD1	1.07099e-06	0.00012721	116	65315	59114.4	47018	61878.9	58562.1	62381.5	68177.6	58466.4	44760.9	66567.2	63242.3	59161.8
Q86X55	CARM1	1.0661e-05	0.00012721	355	138108	148463	144885	149855	147607	141735	141615	145562	130083	149836	129924	135371
O15514	POLR2D	0.00102722	0.00012721	117	17812.1	15486.7	17394.2	18401.2	22398.7	14843.8	14229.3	12976.9	11761.9	19198	11770	11734.2
Q9NZT2	OGFR	5.94997e-07	0.00012721	587	105482	107418	97329.7	101364	106559	108261	110059	108218	105247	109710	106744	110020
Q13501	SQSTM1	1e-09	0.00012721	389	241290	258291	254667	246722	238445	256006	249570	234811	228469	255855	218360	243306
Q96S55	WRNIP1	1e-09	0.00012721	286	33032	31219.2	29389.8	26026.1	31158.2	29244.7	27904	28390.7	22845.7	26017.7	30542.8	31209.1
Q9ULL5	PRR12	2.08249e-06	0.00012721	262	8472.61	8814.22	8433.19	8433.94	9095.44	9610.92	9034.31	9033.04	8362.97	10002.7	8143.99	9868.51
Q9H2J4	PDCL3	2.97499e-06	0.00012721	305	87450.4	87428	83642.7	89006.3	88999.1	88085.6	82559.7	90260.6	90589.3	89463.1	88675.4	86589.8
Q7Z4S6	KIF21A	3.68899e-06	0.00012721	656	32168.5	31795.6	30057.6	28794.2	30660.2	30605	31205.8	29897.8	28434.1	28404	28457.4	29643.6
O00541	PES1	4.75997e-07	0.00012721	526	122266	117169	114385	109431	117070	119168	116287	122157	114474	114789	111724	117830
Q9Y5B8	NME7	5.0529e-05	0.00012721	246	11145.5	12262.4	12114.2	13123.1	12770.8	12624.9	10520.4	12055.6	13943	8705.32	12078.5	12816.1
Q92783	STAM	1.0661e-05	0.00012721	235	36726.3	37164	36082.3	37377.1	35915.6	34612.1	35481.3	37443.4	27379.3	35606.5	34898.5	33097.4
Q9Y4X0	AMMECR1	0.000138563	0.00012721	77	13962	13743.3	12811.4	14481.1	15300.6	16005.5	13205.7	13651.3	18954.6	11265.1	12739.9	16957.1
Q9NZJ0	DTL	1.0661e-05	0.00012721	321	41056.9	40390.3	38474.4	38896	38375.7	40155.3	38335	35780	38406.6	35970.3	38712.4	36753
P62269	RPS18	1.0661e-05	0.00012721	238	1.6724e+06	1.72546e+06	1.6817e+06	1.73682e+06	1.75582e+06	1.846e+06	1.85067e+06	1.81456e+06	1.58485e+06	1.82508e+06	1.69783e+06	1.77743e+06
Q9BXR0	QTRT1	1.0661e-05	0.00012721	250	114751	110287	120834	122776	122560	114168	111753	121842	103185	119957	125088	117545
O60244	MED14	2.09233e-05	0.00012721	688	99329.8	102596	104089	105187	97909.9	101421	106350	103148	95780.2	98634.1	94994.2	104280
Q8WZ42	TTN	0.000994447	0.000704391	106	12062.5	10198.9	13838.7	13424.8	14066.9	14419.9	13675.5	12073.1	10370.2	10439.2	15962.6	15496.6
Q6PJG6	BRAT1	0.000179559	0.00012721	722	39021.6	38360.5	39384.3	38940.3	41567.4	40019.8	40225.7	36302.4	39380.4	38780.1	39429	39436.1
P13591	NCAM1	2.09233e-05	0.00012721	211	7315.99	7811.24	8825.38	5954.38	7935.9	8796.53	7604.09	7730.63	8213.46	8548.67	7823.96	7240.31
Q5VYK3	ECPAS	9.51995e-07	0.00012721	2009	217776	218000	220565	218934	219811	220692	219200	213799	216737	216826	208050	212251
Q08257	CRYZ	1e-09	0.00012721	342	43459	41196.2	43294.9	42703.6	41961	42884.3	41081.5	38047.3	45928.3	44271.2	44087.6	40466
Q9ULH0	KIDINS220	0.000138563	0.00012721	908	20830.2	21637.8	20851.2	23156.8	22112.4	21213	22578.9	20636.7	20036.2	23023.7	23707.9	21906.9
O95067	CCNB2	0.000652368	0.00012721	205	27564.8	32338.6	22562.8	24907.3	22030.2	26461.1	28442.4	25105.5	29770	26065.4	23214.1	21837
P18206	VCL	0.00356244	0.00012721	812	29728.4	29660.8	31062.5	31085.8	29339.2	30338.6	28344.2	29842.5	27635.7	28315.3	29691.1	27992.1
Q9UDX5	MTFP1	0.000659811	0.00012721	151	36428.8	40209.2	38903.9	33623.4	31285.3	36521.4	34147.9	35673.2	39871.3	33714.6	37722.7	35057.7
Q969V6	MRTFA	0.000725516	0.00012721	159	9237.57	10603.9	11129.7	8779.62	9489.1	9170.28	9360.11	8581.82	8213.58	7674.1	8144.72	8960.08
P0CG39	ACTA1;ACTB;ACTG1	1.13049e-06	0.00012721	265	2.61654e+06	2.82193e+06	2.79219e+06	2.81589e+06	2.67897e+06	2.81835e+06	2.8201e+06	2.94858e+06	2.90581e+06	2.74152e+06	2.52724e+06	2.51462e+06
Q12962	TAF10	1.0661e-05	0.00012721	137	28380.6	28694.5	26156.7	31303.6	29108	27404.1	30221.4	27321.2	24546	27945.3	26267.8	27522.5
Q14966	ZNF638	0.000186864	0.00012721	885	24021.3	26056.1	24446.3	26129.6	26064	26448.4	25098.8	24469.1	23854.2	25075.4	27356.9	29002.3
Q9NVH1	DNAJC11	1e-09	0.00012721	495	79872.6	78826.1	79179	77362	71406.9	78573.3	76452.8	78318.7	76035.1	81532.8	73689.6	76092.3
Q9NZJ5	EIF2AK3	1.78499e-06	0.00012721	407	49656.7	60449	54474.7	56732.8	54348.2	54508	57427.6	55611.8	53676.9	56471	60477.9	60168.5
Q93009	USP7	7.67062e-05	0.00012721	1974	292189	296275	294189	291233	294997	292928	298061	293097	272775	297240	293707	296845
A3KN83	SBNO1;SBNO2	7.67062e-05	0.00012721	475	18427.2	16991.7	17243.3	17648.8	17325.7	17468.2	17762.8	18190.7	17000.7	19664.9	19497.5	19812.7
P98170	XIAP	4.40299e-06	0.00012721	372	23732.1	34403.8	35366.7	33531.6	NA	9194.7	NA	NA	31754.9	29006.8	28605.6	35382.5
Q9BY49	PECR	4.46249e-06	0.00012721	208	12530.8	12334.9	13318.1	14154.3	14829.8	13592	12680.4	12919.2	10619.1	13181.1	13624.4	14383.7
P15056	BRAF	1.07099e-06	0.00012721	268	25178.4	24995.4	25113.4	24980.7	23162.5	22896	23147.7	25637.6	27253.9	24242.3	23628.2	20927.4
O15234	CASC3	4.9385e-06	0.00012721	244	23860.9	23543.4	21431.2	21779.9	21179.7	23546.6	21826	21591.3	24667.3	23325.7	17995.2	24328.1
O43709	BUD23	1e-09	0.00012721	150	65540.7	68509.7	74575.5	70869	71565.6	79878.1	81882.8	67191.7	74843.7	69511.7	79473.4	83894.1
Q9H1A3	METTL9	1.72549e-06	0.00012721	102	14716.5	12730.4	13101.3	13491.4	12979.2	13924.6	12111.8	14528.4	10976.6	14847.3	13137.8	14392.3
Q9H0A0	NAT10	1.0661e-05	0.00012721	1152	128210	129306	125793	128957	128707	134080	127582	128158	117998	132901	129839	133662
P29350	PTPN6	1.0661e-05	0.00012721	851	226768	229568	227324	228604	228993	224991	222701	226871	226998	228310	223103	225745
Q13490	BIRC2;BIRC3	0.000155762	0.00012721	132	9971.31	13561.9	11739.8	12140.9	NA	NA	NA	NA	NA	NA	10917.1	10860.1
Q9UBW5	BIN2	1.0661e-05	0.00012721	475	210377	203765	200430	208700	209985	207629	209788	216666	199153	202823	206539	208284
Q96EB6	SIRT1	5.83851e-05	0.00012721	406	18961.2	20510	19865	19605.5	19988.6	17718.4	17578.7	17974.5	17120.2	19787.1	17375.1	18487.9
P55809	OXCT1	3.56998e-07	0.00012721	572	242972	237462	238515	240870	238461	233732	235590	243884	227005	232356	237382	233558
Q8IU81	IRF2BP1	3.08925e-05	0.00012721	316	22397.6	22537.7	20959.9	23922.4	22576.7	22258.8	20869.5	22296.6	21289	23098.6	21756	23520.6
Q96HS1	PGAM5	1e-09	0.00012721	373	92459.6	100102	97638.8	99049.5	97183.6	94758.1	96846.6	98303.4	88410.2	94253.3	92511	102345
P41091	EIF2S3;EIF2S3B	1.0661e-05	0.00012721	688	606092	615983	610167	608274	609551	606496	597351	603246	605482	613293	594312	586920
Q6DD87	ZNF787	1.78499e-07	0.00012721	212	15864.8	16724.5	18861.7	16245.2	17387	16918.8	19634.7	18956.2	19263.4	19030.1	15099.8	19425.1
Q32MZ4	LRRFIP1	3.80799e-06	0.00012721	910	257182	248135	244491	248316	262969	254791	248050	255311	247357	249950	258997	252890
P51606	RENBP	3.08925e-05	0.00012721	175	27340.4	28718.1	26695.8	30020.4	29338.2	31704.9	30792.3	30853.4	24768.7	30256.7	29176.3	29686
Q9Y2Q9	MRPS28	1e-09	0.00012721	154	155274	145498	160746	150524	148795	155499	150237	146040	131645	141054	158682	153153
Q9HAV4	XPO5	1e-09	0.00012721	964	96522	99022.6	94990.5	92521.4	98103.5	99015.9	92859	95858.3	86363.4	97124.9	97955.7	94513.5
Q8TD19	NEK9	1.0661e-05	0.00012721	727	44411.2	46524.1	47047	44824.8	46221.7	47015.8	46310	45480.7	44735.5	47086.8	45987.4	47773.4
Q5VTL8	PRPF38B	5.94997e-07	0.00012721	237	71165.7	64785.7	68552.9	73392	70463.7	70212.7	71006.6	71812	72295.5	67784.2	68609.2	73416.4
Q13342	SP140	1.0661e-05	0.00012721	377	29518.7	30444.5	34609.3	32741.3	31051.5	37428.1	34139	31980.1	24703.9	31264.4	35458.9	37131.1
Q8NI37	PPTC7	5.0529e-05	0.00012721	80	5349.85	5587.1	5567.1	5198.99	4746.83	4806.28	6470.94	4860.16	4867.17	5370.82	5149.92	5791.18
[truncated: 6,316 more rows]
