# Supplementary material for: Heterobifunctional Ligase Recruiters Enable pan-Degradation of Inhibitor of Apoptosis Proteins
Source: J Med Chem. 2023 Mar 30;66(7):4703–33. doi: 10.1021/acs.jmedchem.2c01817 (PMC10108347; doi:10.1021/acs.jmedchem.2c01817)
Supplement: Supplementary file 11 — jm2c01817_si_011.xlsx [file jm2c01817_si_011.xlsx]

## Sheet: wp-esf_328_esf4_1436-1455_diann
Protein.Group	Protein.Ids	Protein.Names	Genes	First.Protein.Description	Proteotypic	Stripped.Sequence	Modified.Sequence	Precursor.Charge	Precursor.Id	DMSO_rep1	DMSO_rep2	DMSO_rep3	DMSO_rep4	Gue3582_rep1	Gue3582_rep2	SAB141_rep1	SAB141_rep2	AZD5582_rep1	AZD5582_rep2	Pomalidomide_rep1	Pomalidomide_rep2
Q96JP5	Q96JP5;Q96JP5-2	ZFP91_HUMAN	ZFP91	E3 ubiquitin-protein ligase ZFP91	1	AAAAAAAAAVSR	AAAAAAAAAVSR	2	AAAAAAAAAVSR2	78034	68969.8	62854.2	68999.6	70631.3	75175.8	72214.7	61349	67729.2	74323	26049.6	28242.6
P36578	P36578	RL4_HUMAN	RPL4	60S ribosomal protein L4	1	AAAAAAALQAK	AAAAAAALQAK	1	AAAAAAALQAK1	419.39	831.999	397.688	279.831	83.0044	593.705		321.394	331.845			763.617
P36578	P36578	RL4_HUMAN	RPL4	60S ribosomal protein L4	1	AAAAAAALQAK	AAAAAAALQAK	2	AAAAAAALQAK2	477420	453793	474438	454189	450548	462008	467864	464908	447305	464651	420512	433546
Q6SPF0	Q6SPF0	SAMD1_HUMAN	SAMD1	Atherin	1	AAAAAATAPPSPGPAQPGPR	AAAAAATAPPSPGPAQPGPR	2	AAAAAATAPPSPGPAQPGPR2	11667.9	10662.9	11551	12282.4	15172	13054.7	14133.9	10400.6	15006.1	13237.9	19530.8	11746.1
O76031	O76031	CLPX_HUMAN	CLPX	ATP-dependent Clp protease ATP-binding subunit clpX-like, mitochondrial	1	AAAAADLANR	AAAAADLANR	2	AAAAADLANR2	22135.4	24846.6	24499.5	21692.3	27158.9	21797.6	7987.33	21462.9	16915	25995.2	24680.8	25422.9
O00410	O00410	IPO5_HUMAN	IPO5	Importin-5	1	AAAAAEQQQFYLLLGNLLSPDNVVR	AAAAAEQQQFYLLLGNLLSPDNVVR	3	AAAAAEQQQFYLLLGNLLSPDNVVR3	20371.3	21138.3	24863.9	24567.7	15177.7		15042.7	18143.3		18630.7	16951.6	17386.6
Q8WUQ7-2	Q8WUQ7;Q8WUQ7-2	CATIN_HUMAN	CACTIN	Isoform 2 of Cactin	1	AAAAALSQQQSLQER	AAAAALSQQQSLQER	2	AAAAALSQQQSLQER2	26514	24631.7	29399	26525.2	31092.5	28351	27291.1	23178.9	29855.2	28724.7	26103.4	30595.4
A6NIH7	A6NIH7	U119B_HUMAN	UNC119B	Protein unc-119 homolog B	1	AAAAASAAGPGGLVAGK	AAAAASAAGPGGLVAGK	2	AAAAASAAGPGGLVAGK2	35454.5	32774.6	34525.2	34508.7	34497.8	32494.2	34491.5	34306.5	26764.4	39042.4	31157.6	34458.4
Q9BTD8	Q9BTD8;Q9BTD8-2;Q9BTD8-3;Q9BTD8-4	RBM42_HUMAN	RBM42	RNA-binding protein 42	1	AAAAATVVPPMVGGPPFVGPVGFGPGDR	AAAAATVVPPMVGGPPFVGPVGFGPGDR	3	AAAAATVVPPMVGGPPFVGPVGFGPGDR3	24524.1	25621.3	25480.2	25575.2	24424.4	21601.8	23941.9	15745.3	20949.7	19748.8	25429	24425.1
Q9P258	Q9P258	RCC2_HUMAN	RCC2	Protein RCC2	1	AAAAAWEEPSSGNGTAR	AAAAAWEEPSSGNGTAR	2	AAAAAWEEPSSGNGTAR2	193226	219060	208329	205957	209915	206651	205067	219546	228059	227059	199436	186441
Q8NFZ5	Q8NFZ5	TNIP2_HUMAN	TNIP2	TNFAIP3-interacting protein 2	1	AAAALCTLYHEAGQR	AAAALC(UniMod:4)TLYHEAGQR	2	AAAALC(UniMod:4)TLYHEAGQR2	3141.61	1945	813.851	1042.23	1847.58	1212.33	2723.44	531.425	2782.52	993.837	2279.27
Q15596	Q15596	NCOA2_HUMAN	NCOA2	Nuclear receptor coactivator 2	1	AAAANIDEVQK	AAAANIDEVQK	2	AAAANIDEVQK2	4690.79	8122.76	6482.52	6008.1	8619.53	7313.35		7676.64	8788.63	4818.66	5566.48	8027.38
Q68DK7	Q68DK7	MSL1_HUMAN	MSL1	Male-specific lethal 1 homolog	1	AAAAPAGGNPEQR	AAAAPAGGNPEQR	2	AAAAPAGGNPEQR2	3712.01	2831.37	4241.76	3667.55	6229.83	4191.4		1925.19	3288.08	3983.43	5244.22	4408.75
Q96L91;Q96L91-2;Q96L91-3;Q96L91-5	Q96L91;Q96L91-2;Q96L91-3;Q96L91-5	EP400_HUMAN	EP400	E1A-binding protein p400	1	AAAAPFQTSQASASAPR	AAAAPFQTSQASASAPR	2	AAAAPFQTSQASASAPR2	4095.08	4103.96	5102.68	5173.48	4190.16	3244.86	5550.7	3776.7	6947.36	6152.98	4972.16	4812.98
P52701	P52701;P52701-2;P52701-3	MSH6_HUMAN	MSH6	DNA mismatch repair protein Msh6	1	AAAAPGASPSPGGDAAWSEAGPGPR	AAAAPGASPSPGGDAAWSEAGPGPR	2	AAAAPGASPSPGGDAAWSEAGPGPR2	2971.03	2507.48	4025.52	2687.75	3279.55	3069.92	2858.19	3553.69	3214.81	5065.36	5267.61	3984.18
P52701	P52701;P52701-2;P52701-3	MSH6_HUMAN	MSH6	DNA mismatch repair protein Msh6	1	AAAAPGASPSPGGDAAWSEAGPGPR	AAAAPGASPSPGGDAAWSEAGPGPR	3	AAAAPGASPSPGGDAAWSEAGPGPR3	10184.7	9995.87	5855.56	10551.7	11013.5	10754.2	10489.7	4310.46	8320.4	7602.29	14275.9	11826.1
P52701	P52701;P52701-2;P52701-3	MSH6_HUMAN	MSH6	DNA mismatch repair protein Msh6	1	AAAAPGASPSPGGDAAWSEAGPGPRPLAR	AAAAPGASPSPGGDAAWSEAGPGPRPLAR	3	AAAAPGASPSPGGDAAWSEAGPGPRPLAR3	35076.4	40620.5	39427.9	44093.9	41745.9	39073.7	35418.4	37096.6	23081.2	28319.7	19185.2	38308.1
Q6XQN6	Q6XQN6;Q6XQN6-2;Q6XQN6-3	PNCB_HUMAN	NAPRT	Nicotinate phosphoribosyltransferase	1	AAAAQFQVPWLESVLIVVSNNIDEEALAR	AAAAQFQVPWLESVLIVVSNNIDEEALAR	3	AAAAQFQVPWLESVLIVVSNNIDEEALAR3	679.937	1779.77	1304.32	725.734	580.461					715.264	3558.48	2444.42
P55036-2	P55036-2	PSMD4_HUMAN	PSMD4	Isoform Rpn10E of 26S proteasome non-ATPase regulatory subunit 4	1	AAAASAAEAGIATTGTEGER	AAAASAAEAGIATTGTEGER	2	AAAASAAEAGIATTGTEGER2	1867.53	2122.43	1746.22	2044.02	2970.82	2161.43	3874.74	1952.37	2956.52	2972.47	1757.28	5188.31
Q9BQE4	Q9BQE4	SELS_HUMAN	SELENOS	Selenoprotein S	1	AAAAVEPDVVVK	AAAAVEPDVVVK	2	AAAAVEPDVVVK2	25752.8	20874.3	18867	21334.4	19317.1	17509.1	19101.5	19704.5	18025.6	19769.7	19074.6	19900.1
Q8WWH5	Q8WWH5	TRUB1_HUMAN	TRUB1	Probable tRNA pseudouridine synthase 1	1	AAAAVVAAAAR	AAAAVVAAAAR	2	AAAAVVAAAAR2	30932.8	33293.2	32524.2	34590.8	30508.3	30715.2	36086.3	38283.9	27947.7	34969.8	33056.6	30427.8
O95625	O95625	ZBT11_HUMAN	ZBTB11	Zinc finger and BTB domain-containing protein 11	1	AAACYVVR	AAAC(UniMod:4)YVVR	2	AAAC(UniMod:4)YVVR2	5319.2	5338.19	1837.03	4864.22	4254.12		5688.78	7577.79	9017.96	10832.5	4436.4	4395.18
Q8TDZ2;Q8TDZ2-4	Q8TDZ2;Q8TDZ2-4	MICA1_HUMAN	MICAL1	[F-actin]-monooxygenase MICAL1	1	AAADFATHGK	AAADFATHGK	2	AAADFATHGK2	4472.17	3936.87	4921.96	4469.04	3126.02	3885.95	4492.96	5008.9	4697.54	5023.84	4230.16	3215.26
Q96D53	Q96D53;Q96D53-2	COQ8B_HUMAN	COQ8B	Atypical kinase COQ8B, mitochondrial	1	AAADGDRDCVLQK	AAADGDRDC(UniMod:4)VLQK	2	AAADGDRDC(UniMod:4)VLQK2	744.457	240.165	470.23	803.294	790.845	639.917	789.406	1402.24	845.917	1210.05	505.588	200.979
Q96D53	Q96D53;Q96D53-2	COQ8B_HUMAN	COQ8B	Atypical kinase COQ8B, mitochondrial	1	AAADGDRDCVLQK	AAADGDRDC(UniMod:4)VLQK	3	AAADGDRDC(UniMod:4)VLQK3				1249.79				1095.6	1246.63
Q96GQ5	Q96GQ5	RUSF1_HUMAN	RUSF1	RUS family member 1	1	AAADGSLQWEVGGWR	AAADGSLQWEVGGWR	2	AAADGSLQWEVGGWR2	12235.3	15030.4	17720.5	15847	12424.5	15612.6	15647.2	14844	8112.17	11674.4	13861.5	15552.6
Q8N8D1	Q8N8D1	PDCD7_HUMAN	PDCD7	Programmed cell death protein 7	1	AAADGVLSEVR	AAADGVLSEVR	2	AAADGVLSEVR2	6017.72	6727.15	5741.09	10109.1	9991.38	7526.56	12005.3	8956.78	7268.1	8084.6	8075.77	7133.15
P59768	P59768	GBG2_HUMAN	GNG2	Guanine nucleotide-binding protein G(I)/G(S)/G(O) subunit gamma-2	1	AAADLMAYCEAHAK	AAADLMAYC(UniMod:4)EAHAK	2	AAADLMAYC(UniMod:4)EAHAK2	2139.44	1786.03	1994.72	2385.32	3035.13	2072.24	1097	1409.72	3101.23	3729.3	2089.3	1865.22
P59768	P59768	GBG2_HUMAN	GNG2	Guanine nucleotide-binding protein G(I)/G(S)/G(O) subunit gamma-2	1	AAADLMAYCEAHAK	AAADLMAYC(UniMod:4)EAHAK	3	AAADLMAYC(UniMod:4)EAHAK3	5035.6	5900.07	5718.52	2759.67	3107.31	2603.26	4625.04	4445.23	4825.77	4456.33	5958.42	5792.49
O95159	O95159	ZFPL1_HUMAN	ZFPL1	Zinc finger protein-like 1	1	AAADSDPNLDPLMNPHIR	AAADSDPNLDPLMNPHIR	2	AAADSDPNLDPLMNPHIR2		376.828	1167.29	1399.11	136.914	2384.48	1277.31	336.514		1043.67	1298.98	1682.64
O95159	O95159	ZFPL1_HUMAN	ZFPL1	Zinc finger protein-like 1	1	AAADSDPNLDPLMNPHIR	AAADSDPNLDPLMNPHIR	3	AAADSDPNLDPLMNPHIR3	8900.79	9313.64	11249.8	10000.5	10839	7648.93	8410.89	6350.31	10536.1	10896.5	10384.4	7911.93
Q6P2E9	Q6P2E9;Q6P2E9-2	EDC4_HUMAN	EDC4	Enhancer of mRNA-decapping protein 4	1	AAADTLQGPMQAAYR	AAADTLQGPMQAAYR	2	AAADTLQGPMQAAYR2	121689	124018	130466	142644	136233	127697	134269	124838	100884	120976	136613	127003
Q6P2E9	Q6P2E9;Q6P2E9-2	EDC4_HUMAN	EDC4	Enhancer of mRNA-decapping protein 4	1	AAADTLQGPMQAAYR	AAADTLQGPM(UniMod:35)QAAYR	2	AAADTLQGPM(UniMod:35)QAAYR2	2706.67	3120.2	2434.49	1893.58	3741.73	5522.16	2040.93	3688.58		4449.1	4646.97	2703.08
Q9NZQ3;Q9NZQ3-3	Q9NZQ3;Q9NZQ3-2;Q9NZQ3-3;Q9NZQ3-4;Q9NZQ3-5	SPN90_HUMAN	NCKIPSD	NCK-interacting protein with SH3 domain	1	AAAEAAVPR	AAAEAAVPR	2	AAAEAAVPR2	3581.59	3127.14			3385.59	4363.67	3746.44	4055.6	5840.33	2917.65	5160.01	3427.82
Q6ZVF9	Q6ZVF9	GRIN3_HUMAN	GPRIN3	G protein-regulated inducer of neurite outgrowth 3	1	AAAEALMQVCEHETTQPDMSSPGVFNEVQK	AAAEALMQVC(UniMod:4)EHETTQPDMSSPGVFNEVQK	3	AAAEALMQVC(UniMod:4)EHETTQPDMSSPGVFNEVQK3	1020.65	3936.76	2549.81	3352.94	3035.18	2543.45	4209.71	1758.28	2830.31	3525.83	1199.48	4199.42
Q9NQP4	Q9NQP4	PFD4_HUMAN	PFDN4	Prefoldin subunit 4	1	AAAEDVNVTFEDQQK	AAAEDVNVTFEDQQK	2	AAAEDVNVTFEDQQK2	201402	199658	188072	202606	217755	203195	215877	187175	179407	200956	205485	208852
Q9NQP4	Q9NQP4	PFD4_HUMAN	PFDN4	Prefoldin subunit 4	1	AAAEDVNVTFEDQQK	AAAEDVNVTFEDQQK	3	AAAEDVNVTFEDQQK3	7032.08	8398.82	9894.3	9997.85	10359.7	9516.16	10342.1	10784.1	5714.94	7662.13	9521.32	10954.4
O95551;O95551-2	O95551;O95551-2;O95551-3	TYDP2_HUMAN	TDP2	Tyrosyl-DNA phosphodiesterase 2	1	AAAEEGHIIPR	AAAEEGHIIPR	2	AAAEEGHIIPR2	11889.1	10130.5	10972	8024.4	10644.5	11173.9	11703.2	12011	11191.9	13267.1	10027.4	8576.11
O15357	O15357	SHIP2_HUMAN	INPPL1	Phosphatidylinositol 3,4,5-trisphosphate 5-phosphatase 2	1	AAAEELLAR	AAAEELLAR	2	AAAEELLAR2	27242.1	30006	31146.4	26527.3	28875.5	21076.4	27073.6	31429	17042	28826.1	27656.8	23339.5
P30260;P30260-2	P30260;P30260-2	CDC27_HUMAN	CDC27	Cell division cycle protein 27 homolog	1	AAAEGLMSLLR	AAAEGLMSLLR	2	AAAEGLMSLLR2	10193.1	7073.32	7942.52	8216.47	9204.54	8094.43	8844.58	6317.18			3923.65	6171.03
O15042;O15042-2	O15042;O15042-2	SR140_HUMAN	U2SURP	U2 snRNP-associated SURP motif-containing protein	1	AAAEIYEEFLAAFEGSDGNK	AAAEIYEEFLAAFEGSDGNK	2	AAAEIYEEFLAAFEGSDGNK2	5956.29	5372.57	7224.55	6355.73	7948.03	7960.36	6118.65	6489.67		5002.34	6373.34	6362.04
O15042;O15042-2	O15042;O15042-2	SR140_HUMAN	U2SURP	U2 snRNP-associated SURP motif-containing protein	1	AAAEIYEEFLAAFEGSDGNK	AAAEIYEEFLAAFEGSDGNK	3	AAAEIYEEFLAAFEGSDGNK3	4568.29	4328.43	4386.66	3634.89	2949.4	3865.53	2775.37	4633.85		3516.83	3142.99	5577.84
A7E2V4;A7E2V4-3;A7E2V4-4;A7E2V4-5	A7E2V4;A7E2V4-2;A7E2V4-3;A7E2V4-4;A7E2V4-5	ZSWM8_HUMAN	ZSWIM8	Zinc finger SWIM domain-containing protein 8	1	AAAELALSCLPHAHALNPNEIQR	AAAELALSC(UniMod:4)LPHAHALNPNEIQR	3	AAAELALSC(UniMod:4)LPHAHALNPNEIQR3	2943.97	2144.88	2742.08	2565.85	3639.53	2703.23	3190.28	1771.99	3721.05	2220.35	2218.9	1747.38
Q01780	Q01780;Q01780-2	EXOSX_HUMAN	EXOSC10	Exosome component 10	1	AAAEQAISVR	AAAEQAISVR	2	AAAEQAISVR2		38076.8	36438.8	38881.9	41165.3	41700	37745.5		40069.7		39068.3	42701.7
P02786	P02786	TFR1_HUMAN	TFRC	Transferrin receptor protein 1	1	AAAEVAGQFVIK	AAAEVAGQFVIK	2	AAAEVAGQFVIK2	88265.3	96768.3	95468.4	96978.2	91157.4	87588.9	91176.3	96360.9	106267	99310.6	95044.3	92387.5
P07954;P07954-2	P07954;P07954-2	FUMH_HUMAN	FH	Fumarate hydratase, mitochondrial	1	AAAEVNQDYGLDPK	AAAEVNQDYGLDPK	2	AAAEVNQDYGLDPK2	645690	600950	628271	633471	621137	612372	624132	618253	573492	599986	619019	616666
Q9Y490	Q9Y490	TLN1_HUMAN	TLN1	Talin-1	1	AAAFEEQENETVVVK	AAAFEEQENETVVVK	2	AAAFEEQENETVVVK2	38649.3	56946.9	49974	55911	53156.2	49019.4	57723.2	50879.8	26055.3	49428.2	48546.8	53644.8
O94826	O94826	TOM70_HUMAN	TOMM70	Mitochondrial import receptor subunit TOM70	1	AAAFEQLQK	AAAFEQLQK	2	AAAFEQLQK2	162565	148716	156943	140311	147647	146205	155439	146545	77448.6	143492	147480	140441
Q96L58	Q96L58	B3GT6_HUMAN	B3GALT6	Beta-1,3-galactosyltransferase 6	1	AAAFLAVLVASAPR	AAAFLAVLVASAPR	2	AAAFLAVLVASAPR2				1683.93		3891.25		2546.76	3251.84	2912.16	2589.56
Q9BQG0;Q9BQG0-2	Q9BQG0;Q9BQG0-2	MBB1A_HUMAN	MYBBP1A	Myb-binding protein 1A	1	AAAFQHLLLLVGIHLLK	AAAFQHLLLLVGIHLLK	3	AAAFQHLLLLVGIHLLK3	3142.48	4779.5	1527.21	2480.35	2734.53	3600.88	3540.94	1057.59	5329.6	5808.23	2137.42	556.8
Q96S52	Q96S52	PIGS_HUMAN	PIGS	GPI transamidase component PIG-S	1	AAAGAAATHLEVAR	AAAGAAATHLEVAR	2	AAAGAAATHLEVAR2	25671.8	28226.2	26318.9	22390.7	24087.8	19883.1	20825.8	21726.8	8997.97	19247.4	12233.4	11157.1
Q96S52	Q96S52	PIGS_HUMAN	PIGS	GPI transamidase component PIG-S	1	AAAGAAATHLEVAR	AAAGAAATHLEVAR	3	AAAGAAATHLEVAR3	16835.7	15575.7	16998.3	14636.6	16708.9	17679	21375	12943.7	20452	16965.5	18417.5	17165
Q8N4T8	Q8N4T8;Q8N4T8-2	CBR4_HUMAN	CBR4	3-oxoacyl-[acyl-carrier-protein] reductase	1	AAAGDLGGDHLAFSCDVAK	AAAGDLGGDHLAFSC(UniMod:4)DVAK	2	AAAGDLGGDHLAFSC(UniMod:4)DVAK2	2135.05	2288.36	2045.19	1962.02	3495.8	2013.39	3132.5	2164.67	2961.51	2462.65	1780.51	1146.35
Q8N4T8	Q8N4T8;Q8N4T8-2	CBR4_HUMAN	CBR4	3-oxoacyl-[acyl-carrier-protein] reductase	1	AAAGDLGGDHLAFSCDVAK	AAAGDLGGDHLAFSC(UniMod:4)DVAK	3	AAAGDLGGDHLAFSC(UniMod:4)DVAK3	22184	12573.7	22197.7	20363.9	14500.9	16200.2	20847.9	22323.2	17063.9	19362.5	17704.7	20701.6
P35221	P35221;P35221-2	CTNA1_HUMAN	CTNNA1	Catenin alpha-1	1	AAAGEFADDPCSSVK	AAAGEFADDPC(UniMod:4)SSVK	2	AAAGEFADDPC(UniMod:4)SSVK2	24461.8	17555.4	23307	14916.5	21571.5	18191.4	24900.8	25460.7	23447.7	22052.7	20264	24440.6
Q96C19	Q96C19	EFHD2_HUMAN	EFHD2	EF-hand domain-containing protein D2	1	AAAGELQEDSGLCVLAR	AAAGELQEDSGLC(UniMod:4)VLAR	2	AAAGELQEDSGLC(UniMod:4)VLAR2	55988.6	59962.1	54206.5	54009.5	65521.9	57717.8	63608.9	69865.1	66206	63325.4	66786.3	58957.5
Q9H3U1	Q9H3U1;Q9H3U1-2;Q9H3U1-3	UN45A_HUMAN	UNC45A	Protein unc-45 homolog A	1	AAAGGLAMLTSMR	AAAGGLAMLTSMR	2	AAAGGLAMLTSMR2	7441.5	7184.9	7707.05	3749.02	6033.48	8950.85	6648.22	6369.91		10583.8	9318.67	5812.06
Q9H3U1	Q9H3U1;Q9H3U1-2;Q9H3U1-3	UN45A_HUMAN	UNC45A	Protein unc-45 homolog A	1	AAAGGLAMLTSMRPTLCSR	AAAGGLAMLTSMRPTLC(UniMod:4)SR	3	AAAGGLAMLTSMRPTLC(UniMod:4)SR3	12545	20195	19164	18748.5	17584.3	14252.1	13693.8	23445.8	19269.8	19467.1	10993.4	13030.1
Q9GZT9	Q9GZT9;Q9GZT9-2	EGLN1_HUMAN	EGLN1	Egl nine homolog 1	1	AAAGGQGSAVAAEAEPGK	AAAGGQGSAVAAEAEPGK	2	AAAGGQGSAVAAEAEPGK2	9440.99	11756	10455.2	11675.1	14853.4	10838.9	8112.26	11676.3	12314.1	17547.9	7968.66	10919.4
Q9GZT9	Q9GZT9;Q9GZT9-2	EGLN1_HUMAN	EGLN1	Egl nine homolog 1	1	AAAGGQGSAVAAEAEPGKEEPPAR	AAAGGQGSAVAAEAEPGKEEPPAR	3	AAAGGQGSAVAAEAEPGKEEPPAR3	1370.53	4637.47	3238.43	4037.83	4503.75	5755.25	5950.78	4771.68	3022.07	2916.45	6052.63	3480.43
Q8WVQ1;Q8WVQ1-3	Q8WVQ1;Q8WVQ1-3	CANT1_HUMAN	CANT1	Soluble calcium-activated nucleotidase 1	1	AAAGIQPPGYLIHESACWSDTLQR	AAAGIQPPGYLIHESAC(UniMod:4)WSDTLQR	3	AAAGIQPPGYLIHESAC(UniMod:4)WSDTLQR3	8891.08	5826.15	1503.72	4388.13	2275.95	4271.51	5731.45	2953.3	4313.87	1743.79	4330.94	6386.81
Q96T51	Q96T51;Q96T51-3	RUFY1_HUMAN	RUFY1	RUN and FYVE domain-containing protein 1	1	AAAGLGGGDSGDGTAR	AAAGLGGGDSGDGTAR	2	AAAGLGGGDSGDGTAR2	24010.5	16894.7	19150.7	19596.5	17434.6	21657.7	18552.9	19164.9	19333.7	18944.6	17017.2	19336.6
Q5VSL9;Q5VSL9-4	Q5VSL9;Q5VSL9-4	STRP1_HUMAN	STRIP1	Striatin-interacting protein 1	1	AAAGLLPGGK	AAAGLLPGGK	2	AAAGLLPGGK2	8759.16	7479.78	7031.21	4510.22	9899.45	6306.49	10872	10125.5	8092.49	3917.21	7969.36	7646.76
O14497	O14497;O14497-2	ARI1A_HUMAN	ARID1A	AT-rich interactive domain-containing protein 1A	1	AAAGQESEGPAVGPPQPLGK	AAAGQESEGPAVGPPQPLGK	2	AAAGQESEGPAVGPPQPLGK2	44166.1	45635.1	35157.4	39316.7	28164.3	37997.2	42827.6	34604.1	47647.7	41954.8	38259.3	40458.4
O14497	O14497;O14497-2	ARI1A_HUMAN	ARID1A	AT-rich interactive domain-containing protein 1A	1	AAAGQESEGPAVGPPQPLGK	AAAGQESEGPAVGPPQPLGK	3	AAAGQESEGPAVGPPQPLGK3	5223.75	3011.97	4274.51	5436.31	5370.11	5568.83	5394.21	4781.48	3304.36	3914.21	4250.71	3121.99
Q8NFD5;Q8NFD5-2;Q8NFD5-3	Q8NFD5;Q8NFD5-2;Q8NFD5-3	ARI1B_HUMAN	ARID1B	AT-rich interactive domain-containing protein 1B	1	AAAGSAAGGFQR	AAAGSAAGGFQR	2	AAAGSAAGGFQR2	7576.91	6405.76	7344.17	9123.03	9982.29	9295.38	7496.54	5677.27	7052.74	6526.35		7940.79
P13807	P13807;P13807-2	GYS1_HUMAN	GYS1	Glycogen [starch] synthase, muscle	1	AAAHCAHVFTTVSQITAIEAQHLLK	AAAHC(UniMod:4)AHVFTTVSQITAIEAQHLLK	3	AAAHC(UniMod:4)AHVFTTVSQITAIEAQHLLK3	7207.19	8500.14	7651.39	5327.81	8758.92	3433.46	6522.07	9375.83	7704.49	5597.06	5845.21	6259.94
P13807	P13807;P13807-2	GYS1_HUMAN	GYS1	Glycogen [starch] synthase, muscle	1	AAAHCAHVFTTVSQITAIEAQHLLK	AAAHC(UniMod:4)AHVFTTVSQITAIEAQHLLK	4	AAAHC(UniMod:4)AHVFTTVSQITAIEAQHLLK4	3466.04	3463.36	4792.97	1364.88	1454.84	2698.51	4433.11	2205.36	4835.72	5553.63	6025.79	4737.65
Q9BR61	Q9BR61	ACBD6_HUMAN	ACBD6	Acyl-CoA-binding domain-containing protein 6	1	AAAHLQGLIQVASR	AAAHLQGLIQVASR	2	AAAHLQGLIQVASR2	7950.42	10281.2	7155.5	6328.48	6554.45	3175.2	7704.6	8883.54	11749.1	10547.5	7155.2	8245.36
Q9BR61	Q9BR61	ACBD6_HUMAN	ACBD6	Acyl-CoA-binding domain-containing protein 6	1	AAAHLQGLIQVASR	AAAHLQGLIQVASR	3	AAAHLQGLIQVASR3	13335.7	15721	15414.6	13273.8	16110.2	14255	9696.54	13670.5	20290.5	17746.3	17811.1	18263.7
Q53GG5;Q53GG5-2	Q53GG5;Q53GG5-2;Q53GG5-3	PDLI3_HUMAN	PDLIM3	PDZ and LIM domain protein 3	1	AAAHQLCLK	AAAHQLC(UniMod:4)LK	2	AAAHQLC(UniMod:4)LK2	10123	6402.89	8443.93	3800.06	5599.51	8687.42	9183.93	2136.98	3852.82	4727.27	7644.56	5935.39
P0DMV8;P0DMV9	P0DMV8;P0DMV8-2;P0DMV9	HS71A_HUMAN;HS71B_HUMAN	HSPA1A;HSPA1B	Heat shock 70 kDa protein 1A	0	AAAIGIDLGTTYSCVGVFQHGK	AAAIGIDLGTTYSC(UniMod:4)VGVFQHGK	3	AAAIGIDLGTTYSC(UniMod:4)VGVFQHGK3	40259.4	39757.6	31450	39475.7	36893.9	34455.6	36009.1	36839.1	35793.1	38702.5	33378.8	22399.2
Q96NB2	Q96NB2	SFXN2_HUMAN	SFXN2	Sideroflexin-2	1	AAAIGITQVVISR	AAAIGITQVVISR	2	AAAIGITQVVISR2	119266	106861	110569	116825	109686	93078	117109	118982	122008	115853	102664	119002
Q8IZT6	Q8IZT6	ASPM_HUMAN	ASPM	Abnormal spindle-like microcephaly-associated protein	1	AAAIQLQAAFR	AAAIQLQAAFR	2	AAAIQLQAAFR2	9151.51	10341.9		7733.2		9517.23	8134.49	10381.6	8336.78		9580.44	9369.94
Q8IYS1	Q8IYS1	P20D2_HUMAN	PM20D2	Peptidase M20 domain-containing protein 2	1	AAALASGCTVEIK	AAALASGC(UniMod:4)TVEIK	2	AAALASGC(UniMod:4)TVEIK2	336133	315829	313083	314154	329750	315014	333088	310564	310089	315933	330725	311073
Q14008	Q14008;Q14008-2;Q14008-3	CKAP5_HUMAN	CKAP5	Cytoskeleton-associated protein 5	1	AAALATVNAWAEQTGMK	AAALATVNAWAEQTGMK	2	AAALATVNAWAEQTGMK2	44039.7	38292.5	33639.8	36667.7	35791.4	37421.4	25140.8	37145.1	22699.1	38270.8	40483.9	37358.8
Q7Z392	Q7Z392;Q7Z392-3;Q7Z392-4	TPC11_HUMAN	TRAPPC11	Trafficking protein particle complex subunit 11	1	AAALCNACELSGK	AAALC(UniMod:4)NAC(UniMod:4)ELSGK	2	AAALC(UniMod:4)NAC(UniMod:4)ELSGK2	24599.9	21924.2	23726.4	28018.6	21231.8	23856.4	26504.3	25401	28988	25158	26010.9	27486.4
Q9H0G5	Q9H0G5	NSRP1_HUMAN	NSRP1	Nuclear speckle splicing regulatory protein 1	1	AAALEACLDVTK	AAALEAC(UniMod:4)LDVTK	2	AAALEAC(UniMod:4)LDVTK2	19488.1	15010.7	13240.2	12957.9	16124	19636	13464.6	18439.5	15905.5	13973.7	14787.8	16679.9
P31948;P31948-2	P31948;P31948-2;P31948-3	STIP1_HUMAN	STIP1	Stress-induced-phosphoprotein 1	1	AAALEAMK	AAALEAMK	2	AAALEAMK2	48619.2	56593.8	44641.6	45094.5	44643.9	48944.8	50279.4	46447.4	47803.7	47757.4	50707.6	49524.7
P31948;P31948-2	P31948;P31948-2;P31948-3	STIP1_HUMAN	STIP1	Stress-induced-phosphoprotein 1	1	AAALEAMK	AAALEAM(UniMod:35)K	2	AAALEAM(UniMod:35)K2	5022.88	4436.07		4180.08	3171.08	3746.97	3567.41	3644.74	4976.32	3114.86	3012.5	1552.79
Q92574	Q92574;Q92574-2	TSC1_HUMAN	TSC1	Hamartin	1	AAALEEHNAAMK	AAALEEHNAAMK	2	AAALEEHNAAMK2	1782.12	566.016	1599.55	2122.11	1249.29			392.921		735.624	909.1	177.184
P31948;P31948-2	P31948;P31948-2	STIP1_HUMAN	STIP1	Stress-induced-phosphoprotein 1	1	AAALEFLNR	AAALEFLNR	2	AAALEFLNR2	1843270	1672590	1721430	1748790	1841570	1730260	1872580	1806090	1644700	1714380	1873600	1783500
P31948;P31948-2	P31948;P31948-2	STIP1_HUMAN	STIP1	Stress-induced-phosphoprotein 1	1	AAALEFLNRFEEAK	AAALEFLNRFEEAK	2	AAALEFLNRFEEAK2	26531.6	43356.9	44148.8	35580.5	29250.4	32569.9	18147.6	18668.1	16641.2	14407.9	3052.41	6839.05
P31948;P31948-2	P31948;P31948-2	STIP1_HUMAN	STIP1	Stress-induced-phosphoprotein 1	1	AAALEFLNRFEEAK	AAALEFLNRFEEAK	3	AAALEFLNRFEEAK3	30364.6	52744.6	47575.9	41919.7	29202.9	45000.5	20266.9	31034.1	26598	22574.1	3526.54	5566.63
Q13423	Q13423	NNTM_HUMAN	NNT	NAD(P) transhydrogenase, mitochondrial	1	AAALEQFK	AAALEQFK	2	AAALEQFK2	76026.6	71855.9	73545.1	71589.1	76338.9	74002.1	73465.4	71119.3	67156.5	72218.6	81115.2	75948.1
Q8IZT6	Q8IZT6	ASPM_HUMAN	ASPM	Abnormal spindle-like microcephaly-associated protein	1	AAALFIQQCYR	AAALFIQQC(UniMod:4)YR	2	AAALFIQQC(UniMod:4)YR2	6578.57	3484.03	4980.75	4476.68	8088.81	6136.26	6721.33	6040.18		4498.06	7047.8	6940.96
Q68DK7	Q68DK7	MSL1_HUMAN	MSL1	Male-specific lethal 1 homolog	1	AAALGGPEDEPGAAEAHFLPR	AAALGGPEDEPGAAEAHFLPR	3	AAALGGPEDEPGAAEAHFLPR3			5555.44	2569.96	2590.54	2533.43	3507.59	1718.78	4294.49		3190.52	4265.73
O95273	O95273;O95273-2;O95273-3;O95273-4	CCDB1_HUMAN	CCNDBP1	Cyclin-D1-binding protein 1	1	AAALLMLTK	AAALLMLTK	2	AAALLMLTK2	9760.98	13429.6	12580.6	12072	13919.4		12184.7	10521.7	10559.4	13396.5	11300.5	7490.83
O95273	O95273;O95273-2;O95273-3;O95273-4	CCDB1_HUMAN	CCNDBP1	Cyclin-D1-binding protein 1	1	AAALLMLTK	AAALLM(UniMod:35)LTK	2	AAALLM(UniMod:35)LTK2		2163.82	3012.13	2568.38	1675.01	839.517	2670.33		5189.19	2353.16		1855.88
Q9BWH6	Q9BWH6;Q9BWH6-2;Q9BWH6-3	RPAP1_HUMAN	RPAP1	RNA polymerase II-associated protein 1	1	AAALQPLPATHAALYHGMALALLSR	AAALQPLPATHAALYHGMALALLSR	4	AAALQPLPATHAALYHGMALALLSR4	10956.5	6477.09		1382.43	713.457	4442.07	5802.08					1749.21
P29597	P29597	TYK2_HUMAN	TYK2	Non-receptor tyrosine-protein kinase TYK2	1	AAALSFVSLVDGYFR	AAALSFVSLVDGYFR	2	AAALSFVSLVDGYFR2	2479.58									1750.58		786.594
Q14498;Q14498-2	Q14498;Q14498-2;Q14498-3	RBM39_HUMAN	RBM39	RNA-binding protein 39	1	AAAMANNLQK	AAAMANNLQK	2	AAAMANNLQK2	46792.9	50372	37275.9	41471.3	36676.3	47860.6	40168.7	42526.6	43450.7	37267.9	40226.1	42025.4
Q15042	Q15042;Q15042-4	RB3GP_HUMAN	RAB3GAP1	Rab3 GTPase-activating protein catalytic subunit	1	AAAMTPPEEELK	AAAMTPPEEELK	2	AAAMTPPEEELK2	45363.6	37820.8	46984.6	40652.6	39693.3	42624.3	20820.6	37422.9	48127	37280.1	32753	43007.1
Q15042	Q15042;Q15042-4	RB3GP_HUMAN	RAB3GAP1	Rab3 GTPase-activating protein catalytic subunit	1	AAAMTPPEEELK	AAAM(UniMod:35)TPPEEELK	2	AAAM(UniMod:35)TPPEEELK2	7427.9	10175.2	9383.98	4322.04	5736.54	9065.16	6942.56	7282.56	8318.38	10231.8	4723.44	8496.95
Q15042	Q15042;Q15042-4	RB3GP_HUMAN	RAB3GAP1	Rab3 GTPase-activating protein catalytic subunit	1	AAAMTPPEEELKR	AAAMTPPEEELKR	3	AAAMTPPEEELKR3	12505.2	7766.25	6952.29	9966.47	15879.8	8904.96	11133.8	15245	4104.79	12559.8	14000.3	7625.98
Q9NX63	Q9NX63	MIC19_HUMAN	CHCHD3	MICOS complex subunit MIC19	1	AAANEQLTR	AAANEQLTR	2	AAANEQLTR2	11220.3	10898.7	8188.34	8401.72	6114.47	10752.7	11840.1	11778.1	8594.64	8901.78	7147.83	7260.42
Q969S8;Q969S8-2	Q969S8;Q969S8-2;Q969S8-4;Q969S8-5	HDA10_HUMAN	HDAC10	Polyamine deacetylase HDAC10	1	AAANGFCVFNNVAIAAAHAK	AAANGFC(UniMod:4)VFNNVAIAAAHAK	3	AAANGFC(UniMod:4)VFNNVAIAAAHAK3	4491.38	3664.19	4475.33	2027.82	2548.28	3060.22	3967.31	4038.67		2802.13	3608.27	3003.34
P26641;P26641-2	P26641;P26641-2	EF1G_HUMAN	EEF1G	Elongation factor 1-gamma	1	AAAPAPEEEMDECEQALAAEPK	AAAPAPEEEMDEC(UniMod:4)EQALAAEPK	2	AAAPAPEEEMDEC(UniMod:4)EQALAAEPK2	522100	536292	531104	493074	543528	558212	524480	547170	344276	505069	471916	440659
P26641;P26641-2	P26641;P26641-2	EF1G_HUMAN	EEF1G	Elongation factor 1-gamma	1	AAAPAPEEEMDECEQALAAEPK	AAAPAPEEEMDEC(UniMod:4)EQALAAEPK	3	AAAPAPEEEMDEC(UniMod:4)EQALAAEPK3	118198	113431	111734	107008	111417	121852	112491	106618	74408.1	99074.7	91684.8	122721
P26641;P26641-2	P26641;P26641-2	EF1G_HUMAN	EEF1G	Elongation factor 1-gamma	1	AAAPAPEEEMDECEQALAAEPK	AAAPAPEEEM(UniMod:35)DEC(UniMod:4)EQALAAEPK	2	AAAPAPEEEM(UniMod:35)DEC(UniMod:4)EQALAAEPK2	20740.2	12901.1	17315.6	21793	23779.3	19454.2	16088.6	26728.6	23243.9	27583.9	22574.4	21810.3
P26641;P26641-2	P26641;P26641-2	EF1G_HUMAN	EEF1G	Elongation factor 1-gamma	1	AAAPAPEEEMDECEQALAAEPK	AAAPAPEEEM(UniMod:35)DEC(UniMod:4)EQALAAEPK	3	AAAPAPEEEM(UniMod:35)DEC(UniMod:4)EQALAAEPK3	5079.11	3925.46	5979.41	3718.5	4492.96	3627.73	7221.55	4815.8	3298.18	3128.6	2856.87	4046.46
Q9C086	Q9C086	IN80B_HUMAN	INO80B	INO80 complex subunit B	1	AAAPAPMVR	AAAPAPMVR	2	AAAPAPMVR2	3859.15		7204.76	10847.3	9613.07	8322.11	8382.89	3815.64		9594.15	6451.28	8181.67
P20810-10;P20810-6;P20810-7;P20810-9	P20810;P20810-2;P20810-3;P20810-4;P20810-5;P20810-6;P20810-7;P20810-8;P20810-9;P20810-10	ICAL_HUMAN	CAST	Isoform 10 of Calpastatin	1	AAAPAPVSEAVCR	AAAPAPVSEAVC(UniMod:4)R	2	AAAPAPVSEAVC(UniMod:4)R2	169788	174405	171806	171105	182405	186125	175934	163499	211043	170488	167090	184292
Q96D96;Q96D96-3;Q96D96-4	Q96D96;Q96D96-3;Q96D96-4	HVCN1_HUMAN	HVCN1	Voltage-gated hydrogen channel 1	1	AAAPDVAPAPGPAPR	AAAPDVAPAPGPAPR	2	AAAPDVAPAPGPAPR2	12024.9	14661.1	11757.5	14220.5	14697.4	13103.3	14493.6	11592.5	16101.7	15960.4	17091.3	17508.5
P31350;P31350-2	P31350;P31350-2	RIR2_HUMAN	RRM2	Ribonucleoside-diphosphate reductase subunit M2	1	AAAPGVEDEPLLR	AAAPGVEDEPLLR	2	AAAPGVEDEPLLR2	690174	670373	632520	655009	636874	627624	669835	673218	668633	627979	650222	624564
Q8NDA8	Q8NDA8	MROH1_HUMAN	MROH1	Maestro heat-like repeat-containing protein family member 1	1	AAAPLFTGFLVLHSEPR	AAAPLFTGFLVLHSEPR	3	AAAPLFTGFLVLHSEPR3	15883.8	8750.26	8054.3		8072.01	15796		6901.02		16705.4	7552.14	13113.8
P49848;P49848-3	P49848;P49848-2;P49848-3;P49848-4	TAF6_HUMAN	TAF6	Transcription initiation factor TFIID subunit 6	1	AAAPPQPSPPPTK	AAAPPQPSPPPTK	2	AAAPPQPSPPPTK2	6554.46	3087.62	7259.1	5357.61	3135.75	6549.48	7428.52	5633.81	7105.88	4158.44	7640.82	6654.01
Q8N9M5	Q8N9M5	TM102_HUMAN	TMEM102	Transmembrane protein 102	1	AAAPYLLR	AAAPYLLR	2	AAAPYLLR2	12930.5	9566.49	12023.5	10044.8	10329.4	11057.5	12000.5	8388.37	11928.4	8942.45	10257	6596.77
P53618	P53618	COPB_HUMAN	COPB1	Coatomer subunit beta	1	AAAQCYIDLIIK	AAAQC(UniMod:4)YIDLIIK	2	AAAQC(UniMod:4)YIDLIIK2	122778	128963	120166	128285	120568	122545	125169	123096		115887	119920	114671
Q9NVA2;Q9NVA2-2	Q9NVA2;Q9NVA2-2	SEP11_HUMAN	SEPTIN11	Septin-11	1	AAAQLLQSQAQQSGAQQTK	AAAQLLQSQAQQSGAQQTK	2	AAAQLLQSQAQQSGAQQTK2	24739.6	27632.1	25543.1	29655.6	28336.5	26515.2	26785.9	26299.4	30492.9	25952.6	24709.2	24194.6
Q9NVA2;Q9NVA2-2	Q9NVA2;Q9NVA2-2	SEP11_HUMAN	SEPTIN11	Septin-11	1	AAAQLLQSQAQQSGAQQTK	AAAQLLQSQAQQSGAQQTK	3	AAAQLLQSQAQQSGAQQTK3	12881.4	17509.4	18069.7	13270.5	18808.9	16890.5	20569.8	19527	13874.2	16195.5	20541.5	17482.8
O14981	O14981	BTAF1_HUMAN	BTAF1	TATA-binding protein-associated factor 172	1	AAAQQLGEVVK	AAAQQLGEVVK	2	AAAQQLGEVVK2	15230.7	15866.5	18343.1	14951.7	9340.65	13645.9	15004.1	14343.4	14890.8	12990.9	12335.8	15338.1
O95801	O95801	TTC4_HUMAN	TTC4	Tetratricopeptide repeat protein 4	1	AAAQYYLGNFR	AAAQYYLGNFR	2	AAAQYYLGNFR2	54166.6	53562.4	54151.7	54923.9	54444.4	59919	51485.7	51943.5	60256	51278	60155	56238.9
Q6XQN6	Q6XQN6;Q6XQN6-2;Q6XQN6-3	PNCB_HUMAN	NAPRT	Nicotinate phosphoribosyltransferase	1	AAARPLLTDLYQATMALGYWR	AAARPLLTDLYQATMALGYWR	3	AAARPLLTDLYQATMALGYWR3	3377.6	2626.63	4239.21	2633.35	1174.45	3259.76	618.773	2669.47		1647.01	793.941	1717.84
Q96CD0	Q96CD0	FBXL8_HUMAN	FBXL8	F-box/LRR-repeat protein 8	1	AAASAELNAALEELAAR	AAASAELNAALEELAAR	2	AAASAELNAALEELAAR2	3827.15	5221.13	4084.08	4368.22	3804.79	2970.48	3474.79	2842.52		4821.66	2385.59	4889.22
Q9H2M9	Q9H2M9	RBGPR_HUMAN	RAB3GAP2	Rab3 GTPase-activating protein non-catalytic subunit	1	AAASGNENIQPPPLAYK	AAASGNENIQPPPLAYK	2	AAASGNENIQPPPLAYK2	31167.1	30464.1	12610.9	30691.7	36295.7	27152.6	14914.2	12694.1	29453.6	31016	14722.2	30848.1
Q96BN8	Q96BN8	OTUL_HUMAN	OTULIN	Ubiquitin thioesterase otulin	1	AAASGQPRPEMQCPAEHEEDMYR	AAASGQPRPEMQC(UniMod:4)PAEHEEDMYR	3	AAASGQPRPEMQC(UniMod:4)PAEHEEDMYR3	97.7531	1414.84	610.569	1083		558.885	804.24	0		710.831	1239.11	1023.08
Q96BN8	Q96BN8	OTUL_HUMAN	OTULIN	Ubiquitin thioesterase otulin	1	AAASGQPRPEMQCPAEHEEDMYR	AAASGQPRPEMQC(UniMod:4)PAEHEEDMYR	4	AAASGQPRPEMQC(UniMod:4)PAEHEEDMYR4	7728.41	5369.67	6877.2	8789.84	5887.81	7182.44	10704.2	5521.94	5705.69	6407.11	8009.31	7415.12
Q7Z5L9;Q7Z5L9-2	Q7Z5L9;Q7Z5L9-2	I2BP2_HUMAN	IRF2BP2	Interferon regulatory factor 2-binding protein 2	1	AAASLAAVSGTAAASLGSAQPTDLGAHK	AAASLAAVSGTAAASLGSAQPTDLGAHK	3	AAASLAAVSGTAAASLGSAQPTDLGAHK3	19020.1	16292	11137.5	15426	13762.4	19213.8	11652.8	15396.8	17836.9	14819.8	16113.8	13116.5
O75354;O75354-2;O75354-3	O75354;O75354-2;O75354-3	ENTP6_HUMAN	ENTPD6	Ectonucleoside triphosphate diphosphohydrolase 6	1	AAASLHELCAAR	AAASLHELC(UniMod:4)AAR	2	AAASLHELC(UniMod:4)AAR2	1538.97		245.274	1669.21	1140.49	2098.8	1173.5	3123.28	1475.87	1247.6	4943.22
O75354;O75354-2;O75354-3	O75354;O75354-2;O75354-3	ENTP6_HUMAN	ENTPD6	Ectonucleoside triphosphate diphosphohydrolase 6	1	AAASLHELCAAR	AAASLHELC(UniMod:4)AAR	3	AAASLHELC(UniMod:4)AAR3	1114.11	3212.62	3944.12	2703.05	3098.4	5939.5	2524.84	5680.96	5402.74	4948.54	3339.35	4273.15
Q9UNS1;Q9UNS1-2	Q9UNS1;Q9UNS1-2	TIM_HUMAN	TIMELESS	Protein timeless homolog	1	AAASLSQPEEEQK	AAASLSQPEEEQK	2	AAASLSQPEEEQK2	7781.94	8502.64	11438.2	7266.13	7554.15	11276	11912	7499.1	8636.46	7752.9	11523.4	11409.5
P08559;P08559-2;P08559-4	P08559;P08559-2;P08559-3;P08559-4	ODPA_HUMAN	PDHA1	Pyruvate dehydrogenase E1 component subunit alpha, somatic form, mitochondrial	1	AAASTDYYK	AAASTDYYK	2	AAASTDYYK2	59890.2	67296.3	52652.6	65033.2	61982.5	66505.9	59842.7	67092.1	54838	65824.7	59993.5	62090.4
Q10570	Q10570	CPSF1_HUMAN	CPSF1	Cleavage and polyadenylation specificity factor subunit 1	1	AAASVLTTSMVTMEPGYLFLGSR	AAASVLTTSMVTMEPGYLFLGSR	3	AAASVLTTSMVTMEPGYLFLGSR3	5690.83	5205.59	5074.28	5389.36	5710.86	4849.65	6888	6843.85		5111.27	5589.81	6154.28
Q5JUR7	Q5JUR7	TEX30_HUMAN	TEX30	Testis-expressed protein 30	1	AAASVMCHIEPDDGDDFVR	AAASVMC(UniMod:4)HIEPDDGDDFVR	3	AAASVMC(UniMod:4)HIEPDDGDDFVR3	3769.27	3619.36	8048.11	4728.52	5730.69	2708.49	4120.57	2267.16	3332.03	2197.36	6948.68	4203.5
Q99733;Q99733-2	Q99733;Q99733-2	NP1L4_HUMAN	NAP1L4	Nucleosome assembly protein 1-like 4	1	AAATAEEPDPK	AAATAEEPDPK	2	AAATAEEPDPK2	119747	96866.8	131941	119726	120130	110768	103925	120292	94175.5	116110	117318	107316
Q9NVC6	Q9NVC6	MED17_HUMAN	MED17	Mediator of RNA polymerase II transcription subunit 17	1	AAATIDSLASR	AAATIDSLASR	2	AAATIDSLASR2	29726.1	32662.2	30295.7	29023.8	25402.2	27717.6	25237.3	29227.4	23821.3	26482.8	24637.3	31353.8
Q03252	Q03252	LMNB2_HUMAN	LMNB2	Lamin-B2	1	AAATMATPLPGR	AAATMATPLPGR	2	AAATMATPLPGR2	33538	34203.3	38041	28945.5	28577	33072.4	31182.4	34140.6	30235.4	32295.9	32837.1	31400.7
Q03252	Q03252	LMNB2_HUMAN	LMNB2	Lamin-B2	1	AAATMATPLPGR	AAATM(UniMod:35)ATPLPGR	2	AAATM(UniMod:35)ATPLPGR2	5517.82	4047.73	8136.96	6001.41	3619.01	7170.76	4293.98	7112.02	7384.73	8132.8	6319.15	3840.58
P49006	P49006	MRP_HUMAN	MARCKSL1	MARCKS-related protein	1	AAATPESQEPQAK	AAATPESQEPQAK	2	AAATPESQEPQAK2	12458.8	10239.3	10799.4	10524.4	9677.63	11858.5	8847.56	11075.3	9809.78	9215.51	12288.7	10522.6
P11274	P11274;P11274-2	BCR_HUMAN	BCR	Breakpoint cluster region protein	1	AAATTSQPVLTSQQIETIFFK	AAATTSQPVLTSQQIETIFFK	2	AAATTSQPVLTSQQIETIFFK2	2778.11	3831.41	3584.77	3481.02	3574.81	3553.8	1805.91	3552.7	918.707	3370.81	4117.5	4746.66
P11274	P11274;P11274-2	BCR_HUMAN	BCR	Breakpoint cluster region protein	1	AAATTSQPVLTSQQIETIFFK	AAATTSQPVLTSQQIETIFFK	3	AAATTSQPVLTSQQIETIFFK3	4753.75	2913.97	3253.56	4225.1	3447.35	2897.89	3307.87	2674.4	1131.56	5118.96	2136.59	2536.36
Q9NXC5	Q9NXC5;Q9NXC5-2	MIO_HUMAN	MIOS	GATOR complex protein MIOS	1	AAAVALFNLDIR	AAAVALFNLDIR	2	AAAVALFNLDIR2	10380.2	8024.66	8709.18	9201.44	10089.8	10316.9	7829.83	6228.35		4274.59	9757.82	7082.76
P19404	P19404	NDUV2_HUMAN	NDUFV2	NADH dehydrogenase [ubiquinone] flavoprotein 2, mitochondrial	1	AAAVLPVLDLAQR	AAAVLPVLDLAQR	2	AAAVLPVLDLAQR2	432997	401962	409790	412255	461483	385941	477671	448635	146301	426254	469774	449453
O43837	O43837;O43837-2	IDH3B_HUMAN	IDH3B	Isocitrate dehydrogenase [NAD] subunit beta, mitochondrial	1	AAAVPVEFQEHHLSEVQNMASEEK	AAAVPVEFQEHHLSEVQNMASEEK	3	AAAVPVEFQEHHLSEVQNMASEEK3	153976	172146	159989	162786	164877	171267	156920	145286	134819	165487	131659	151855
O43837	O43837;O43837-2	IDH3B_HUMAN	IDH3B	Isocitrate dehydrogenase [NAD] subunit beta, mitochondrial	1	AAAVPVEFQEHHLSEVQNMASEEK	AAAVPVEFQEHHLSEVQNMASEEK	4	AAAVPVEFQEHHLSEVQNMASEEK4	57033.2	50883.6	53171.4	51093.6	54859.4	57231	51741.4	47381	61870.5	58174.4	62789.4	58796.3
O43837	O43837;O43837-2	IDH3B_HUMAN	IDH3B	Isocitrate dehydrogenase [NAD] subunit beta, mitochondrial	1	AAAVPVEFQEHHLSEVQNMASEEK	AAAVPVEFQEHHLSEVQNM(UniMod:35)ASEEK	3	AAAVPVEFQEHHLSEVQNM(UniMod:35)ASEEK3	11221.1	9544.81	8710.44	9486.52	6416.15	11331.1	8975.4	6222.8	9671.57	5198.54	7743.66	5460.48
Q8N201	Q8N201	INT1_HUMAN	INTS1	Integrator complex subunit 1	1	AAAVQADDVEVLK	AAAVQADDVEVLK	2	AAAVQADDVEVLK2	16697.1	22609.1	21641.9	13048.3	14448.9	18640.5	19014.1	14791.3	14465.1	18500.9	16698.9	19438.4
P54802	P54802	ANAG_HUMAN	NAGLU	Alpha-N-acetylglucosaminidase	1	AAAVSEAEADFYEQNSR	AAAVSEAEADFYEQNSR	2	AAAVSEAEADFYEQNSR2	5672.7	8154.22	6282.2	6186.52	4334.79	4071.32	7613.65	10296	3239.35	8402.02	7951.66	6116.26
P54802	P54802	ANAG_HUMAN	NAGLU	Alpha-N-acetylglucosaminidase	1	AAAVSEAEADFYEQNSR	AAAVSEAEADFYEQNSR	3	AAAVSEAEADFYEQNSR3		1110.57		4001.86	2234.84	3288.95		3692.67		3743.03	7346.19	3718.42
P13995	P13995	MTDC_HUMAN	MTHFD2	Bifunctional methylenetetrahydrofolate dehydrogenase/cyclohydrolase, mitochondrial	1	AAAVVGINSETIMK	AAAVVGINSETIMK	2	AAAVVGINSETIMK2	52867.6	56509.9	58935.7	51164.4	61208.9	54882.8	52874.2	61516.3	57135.2	55976.2	69133.2	56403.2
P13995	P13995	MTDC_HUMAN	MTHFD2	Bifunctional methylenetetrahydrofolate dehydrogenase/cyclohydrolase, mitochondrial	1	AAAVVGINSETIMK	AAAVVGINSETIM(UniMod:35)K	2	AAAVVGINSETIM(UniMod:35)K2	17411.9	21779.9	18638.2	20654.3	15322.3	18646.7	23663.2	24004.8	17841.3	24876.8	19608.3	17002.9
Q70CQ2	Q70CQ2;Q70CQ2-2;Q70CQ2-3	UBP34_HUMAN	USP34	Ubiquitin carboxyl-terminal hydrolase 34	1	AAAYDLLVEMVK	AAAYDLLVEMVK	2	AAAYDLLVEMVK2	4707.39	3827.22	4853.12	5229.44	4025.94	3298.7					3168.18	5147.93
Q96F24	Q96F24;Q96F24-2	NRBF2_HUMAN	NRBF2	Nuclear receptor-binding factor 2	1	AAAYLSEAMK	AAAYLSEAMK	2	AAAYLSEAMK2	21763.1	19013.5	23377.7	24010.7	21670	23558	20565	19758.9	12539.9	19852.4	20928.8	23109.9
P17858	P17858;P17858-2	PFKAL_HUMAN	PFKL	ATP-dependent 6-phosphofructokinase, liver type	1	AAAYNLVQHGITNLCVIGGDGSLTGANIFR	AAAYNLVQHGITNLC(UniMod:4)VIGGDGSLTGANIFR	3	AAAYNLVQHGITNLC(UniMod:4)VIGGDGSLTGANIFR3	19925.8	20244	26486.1	26381.1	28074.8	26770.2	28170.3	30637.7	18130.7	27002.8	27588.9	21900.9
P17858	P17858;P17858-2	PFKAL_HUMAN	PFKL	ATP-dependent 6-phosphofructokinase, liver type	1	AAAYNLVQHGITNLCVIGGDGSLTGANIFR	AAAYNLVQHGITNLC(UniMod:4)VIGGDGSLTGANIFR	4	AAAYNLVQHGITNLC(UniMod:4)VIGGDGSLTGANIFR4	5125.41	4385.11	3280.28	4025.45	5321.82		4537.48	5608.59		5675.51		4952.73
Q9H7E9;Q9H7E9-2	Q9H7E9;Q9H7E9-2	CH033_HUMAN	C8orf33	UPF0488 protein C8orf33	1	AAAYSAQVQPVDGATR	AAAYSAQVQPVDGATR	2	AAAYSAQVQPVDGATR2	56038.7	57436.2	54513.8	59010.8	60409	62277.6	62739.4	60256.5	53228.2	62580.4	59224.5	62349.9
Q68D06	Q68D06	SLN13_HUMAN	SLFN13	Schlafen family member 13	1	AACALLNSGGGVIQMEMANR	AAC(UniMod:4)ALLNSGGGVIQMEMANR	2	AAC(UniMod:4)ALLNSGGGVIQMEMANR2	2361.22	2219.22	2073.03	3290.45	2041.24	2598.99	2745.28	2684.07		1222.52	2273.5	3778.96
Q68D06	Q68D06	SLN13_HUMAN	SLFN13	Schlafen family member 13	1	AACALLNSGGGVIQMEMANR	AAC(UniMod:4)ALLNSGGGVIQMEMANR	3	AAC(UniMod:4)ALLNSGGGVIQMEMANR3	5177.25	3668.7	2870.2	5029.42	2810.41	3762.69	5175.19	2946.09		4550.77	5106.72	6262.51
Q7Z7L1	Q7Z7L1	SLN11_HUMAN	SLFN11	Schlafen family member 11	1	AACALLNSGGGVIR	AAC(UniMod:4)ALLNSGGGVIR	2	AAC(UniMod:4)ALLNSGGGVIR2	25332.9	26494.1	21562.9	27254.1	22469.6	28329.7	28354.6	25306.4	25450.4	22366.2	27685.5	28114.1
O95336	O95336	6PGL_HUMAN	PGLS	6-phosphogluconolactonase	1	AACCLAGAR	AAC(UniMod:4)C(UniMod:4)LAGAR	2	AAC(UniMod:4)C(UniMod:4)LAGAR2	19071.2	23561.5	13869.2	24299.7	20197.3	18612.4	19880.3	22507.9	11038.2	21067.1	27790.7	20864.8
P55060;P55060-3	P55060;P55060-3;P55060-4	XPO2_HUMAN	CSE1L	Exportin-2	1	AACDLVR	AAC(UniMod:4)DLVR	2	AAC(UniMod:4)DLVR2	42687.8	45134.8	44953.6	47212.7	45500.5	46332.7	50569.7	46132.6	28322.1	42776.7	50404.4	41306.3
Q9BUH6	Q9BUH6	PAXX_HUMAN	PAXX	Protein PAXX	1	AACEQQAVALTLQEDR	AAC(UniMod:4)EQQAVALTLQEDR	2	AAC(UniMod:4)EQQAVALTLQEDR2	11151.5	16225.8	16810	16694	19103.2	18599.8	18903.4	17449.3	17059	15645.6	22576.9	18344.2
Q9BUH6	Q9BUH6	PAXX_HUMAN	PAXX	Protein PAXX	1	AACEQQAVALTLQEDR	AAC(UniMod:4)EQQAVALTLQEDR	3	AAC(UniMod:4)EQQAVALTLQEDR3	4369.07	5195.67	4942.65	6892.79	4664.25	5267.27	4392.35	5797.54	2758.54	5162.77	5170.07	4723.1
O15269	O15269	SPTC1_HUMAN	SPTLC1	Serine palmitoyltransferase 1	1	AACFAIQK	AAC(UniMod:4)FAIQK	2	AAC(UniMod:4)FAIQK2	9141.25	14578	12797.7	11429.2	3438.86	11172.1	8866.79	4758.32	3734.58	9294.91	10399.2	7546.04
Q8N697	Q8N697	S15A4_HUMAN	SLC15A4	Solute carrier family 15 member 4	1	AACGAVLLTELLER	AAC(UniMod:4)GAVLLTELLER	2	AAC(UniMod:4)GAVLLTELLER2	2119.34	3132.91	2415.45	2170.32	3010.82		4432.01	3639.18			2578.89	1672.24
O95235	O95235;O95235-2	KI20A_HUMAN	KIF20A	Kinesin-like protein KIF20A	1	AACIAEQYHTVLK	AAC(UniMod:4)IAEQYHTVLK	2	AAC(UniMod:4)IAEQYHTVLK2	3683.97	2481.5	1676.87	3184.8	2438.93	3188.67	1463.81	3846.88	2602.24	2721.27	2921.26	2232.76
Q9P265	Q9P265	DIP2B_HUMAN	DIP2B	Disco-interacting protein 2 homolog B	1	AACILTSQTLMR	AAC(UniMod:4)ILTSQTLMR	2	AAC(UniMod:4)ILTSQTLMR2	18771.5	23356.2	15977.9	22393.8	18820.5	20997	15331.4	12348.7	12480.7	17649.8	18833.8	14114.6
O95989;Q96G61;Q9NZJ9;Q9NZJ9-2	A0A024RBG1;Q8NFP7;O95989;Q9NZJ9;Q9NZJ9-2;Q96G61	NUD11_HUMAN;NUDT3_HUMAN;NUDT4_HUMAN	NUDT11;NUDT3;NUDT4	Diphosphoinositol polyphosphate phosphohydrolase 1	0	AACLCFR	AAC(UniMod:4)LC(UniMod:4)FR	2	AAC(UniMod:4)LC(UniMod:4)FR2	111697	112955	110898	109648	119707	125109	115195	118340	86143.2	117358	120024	123199
P10276-2	P10276;P10276-2;P10276-3;P10826;P10826-2;P10826-3	RARA_HUMAN	RARA	Isoform Alpha-2 of Retinoic acid receptor alpha	0	AACLDILILR	AAC(UniMod:4)LDILILR	2	AAC(UniMod:4)LDILILR2	7531.17	4532.08	5677.6	3105.34	4711.97	5268.77	6165.9	2221.29		6858.61	8101.04	7377.23
Q8TDX7	Q8TDX7;Q8TDX7-2	NEK7_HUMAN	NEK7	Serine/threonine-protein kinase Nek7	1	AACLLDGVPVALK	AAC(UniMod:4)LLDGVPVALK	2	AAC(UniMod:4)LLDGVPVALK2	133035	129063	122988	132044	126147	132207	124023	131467	130389	135771	123755	115739
P13796	P13796	PLSL_HUMAN	LCP1	Plastin-2	1	AACLPLPGYR	AAC(UniMod:4)LPLPGYR	2	AAC(UniMod:4)LPLPGYR2	2937540	2754870	2932480	2908020	2896260	2773150	2844450	3016250	3018800	2667470	3038790	2838760
Q9HC38-2	Q9HC38-2;Q9HC38-3	GLOD4_HUMAN	GLOD4	Isoform 2 of Glyoxalase domain-containing protein 4	1	AACNGPYDGK	AAC(UniMod:4)NGPYDGK	2	AAC(UniMod:4)NGPYDGK2	3424.8	2626.16	3122.79	1065.7	4492.77	2216.81	3682.8	2625.67	3577.1	4055.33	2979.66	4227.31
Q99575	Q99575	POP1_HUMAN	POP1	Ribonucleases P/MRP protein subunit POP1	1	AACQCVEPIK	AAC(UniMod:4)QC(UniMod:4)VEPIK	2	AAC(UniMod:4)QC(UniMod:4)VEPIK2	14357.9	12056.8	7653.98	12906.1	14607	13280.1	9126.58	11240.3	9476.35	13218.1	9370.37	10897.5
Q05086;Q05086-3	Q05086;Q05086-2;Q05086-3	UBE3A_HUMAN	UBE3A	Ubiquitin-protein ligase E3A	1	AACSAAAMEEDSEASSSR	AAC(UniMod:4)SAAAMEEDSEASSSR	2	AAC(UniMod:4)SAAAMEEDSEASSSR2	11819	15224.8	14428.5	15745.5	13719.1	15275.5	16965.3	14256.9	9264.47	14625.4	13754.8	12654.2
Q05086;Q05086-3	Q05086;Q05086-2;Q05086-3	UBE3A_HUMAN	UBE3A	Ubiquitin-protein ligase E3A	1	AACSAAAMEEDSEASSSR	AAC(UniMod:4)SAAAM(UniMod:35)EEDSEASSSR	2	AAC(UniMod:4)SAAAM(UniMod:35)EEDSEASSSR2	176.164	541.644	1061.41	138.34	174.194	656.806	991.036	911.136	582.478	1135.1	1120.93	319.977
Q9H019;Q9H019-3	Q9H019;Q9H019-3	MFR1L_HUMAN	MTFR1L	Mitochondrial fission regulator 1-like	1	AACSSSEEDDCVSLSK	AAC(UniMod:4)SSSEEDDC(UniMod:4)VSLSK	2	AAC(UniMod:4)SSSEEDDC(UniMod:4)VSLSK2	6446.85	3587.12	4001.7	5496.14	3691.7	5951.06	4790.08	5130.59	4394.39	5717.07	6055.79	6975.54
Q9UGR2	Q9UGR2	Z3H7B_HUMAN	ZC3H7B	Zinc finger CCCH domain-containing protein 7B	1	AACYFTMGLYEK	AAC(UniMod:4)YFTMGLYEK	2	AAC(UniMod:4)YFTMGLYEK2	3547.57	7193.06	3837.95	7917.81	4068.87	7596.07	8218.59	8765.33		11619.1	6276.05	7870.06
P06753	P06753	TPM3_HUMAN	TPM3	Tropomyosin alpha-3 chain	1	AADAEAEVASLNR	AADAEAEVASLNR	3	AADAEAEVASLNR3	10170.6	10455.4	13827.3	8605.6	10044.5	10214.4	9515.61	11399		10434.7	5709.95	9453.9
P06753	P06753	TPM3_HUMAN	TPM3	Tropomyosin alpha-3 chain	1	AADAEAEVASLNRR	AADAEAEVASLNRR	2	AADAEAEVASLNRR2	9267.52	11063.2	12762	12697.5	8140.38	12272.3	6114.16	9633.58	10506	3243.25	1425.32	3169.16
Q14980;Q14980-2	Q14980;Q14980-2;Q14980-3;Q14980-4	NUMA1_HUMAN	NUMA1	Nuclear mitotic apparatus protein 1	1	AADALEEQQR	AADALEEQQR	2	AADALEEQQR2	63615.3	62216.7	48850.2	47892.7	56368.2	55552.8	58275.5	63188.2	16505.6	48357.2	52717.3	58219.4
Q9H6L2;Q9H6L2-2;Q9H6L2-3	Q9H6L2;Q9H6L2-2;Q9H6L2-3	TM231_HUMAN	TMEM231	Transmembrane protein 231	1	AADAPFVINAIIR	AADAPFVINAIIR	2	AADAPFVINAIIR2	1918.83	1377.36	1545.38	804.915	1410.36	1327.48	3140.41	1256.51		1198.04	1288.57	1035.38
Q9UNF0;Q9UNF0-2	Q9UNF0;Q9UNF0-2	PACN2_HUMAN	PACSIN2	Protein kinase C and casein kinase substrate in neurons protein 2	1	AADAVEDLR	AADAVEDLR	2	AADAVEDLR2	44456.5	44823.1	42383.4	42971.8	43654.8	42647.4	40071.8	45719.5	13559.2	38502.1	40077.2	42183.1
Q7Z6E9	Q7Z6E9;Q7Z6E9-2;Q7Z6E9-3;Q7Z6E9-4	RBBP6_HUMAN	RBBP6	E3 ubiquitin-protein ligase RBBP6	1	AADCDLQITNAQTK	AADC(UniMod:4)DLQITNAQTK	2	AADC(UniMod:4)DLQITNAQTK2	23313.5	24222.1	23163.5	20626.5	26939.8	25893	19884.7	23884	18642.2	22762.8	25626.2	25629.7
Q9UBQ7	Q9UBQ7	GRHPR_HUMAN	GRHPR	Glyoxylate reductase/hydroxypyruvate reductase	1	AADCEVEQWDSDEPIPAK	AADC(UniMod:4)EVEQWDSDEPIPAK	2	AADC(UniMod:4)EVEQWDSDEPIPAK2	40249.3	41072.9	47253.2	45012.5	46867.4	39030.4	43468.4	45102	2194.8	47179.7	51749.6	44557.4
Q13586	Q13586	STIM1_HUMAN	STIM1	Stromal interaction molecule 1	1	AADEALNAMTSNGSHR	AADEALNAMTSNGSHR	2	AADEALNAMTSNGSHR2	8804.28	12249.7	7585.77	12163.3	10246.5	13144.6	11255.5	12143.4	11945.5	9149.09	8601.68	9837.02
Q13586	Q13586	STIM1_HUMAN	STIM1	Stromal interaction molecule 1	1	AADEALNAMTSNGSHR	AADEALNAMTSNGSHR	3	AADEALNAMTSNGSHR3	13791.8	16169.5	16942.7	15633.2	15123.8	16541.3	16971.9	19191.7	15995.1	18885.4	17644.6	14368.8
Q9NXH9	Q9NXH9;Q9NXH9-2	TRM1_HUMAN	TRMT1	tRNA (guanine(26)-N(2))-dimethyltransferase	1	AADEAMEER	AADEAMEER	2	AADEAMEER2	3751.86	5740.84	3156.31	2384.77	5857.2	6426.49	4762.57	3462.92	4849.64	3219.76	6798.45	5684.41
Q7Z333;Q7Z333-3;Q7Z333-4	Q7Z333;Q7Z333-3;Q7Z333-4	SETX_HUMAN	SETX	Probable helicase senataxin	1	AADEDVFR	AADEDVFR	2	AADEDVFR2	4153.52	3418.31		3070.31	3753.61	4147.68	3097.77	3368.49		2487.94	5000.65	6115.08
P55060;P55060-3	P55060;P55060-3;P55060-4	XPO2_HUMAN	CSE1L	Exportin-2	1	AADEEAFEDNSEEYIR	AADEEAFEDNSEEYIR	2	AADEEAFEDNSEEYIR2	67972.3	71767.7	67751.7	73015.1	69000.3	71905.1	77131.4	70442	8825.1	82983.6	77341.7	87344.6
P55060;P55060-3	P55060;P55060-3;P55060-4	XPO2_HUMAN	CSE1L	Exportin-2	1	AADEEAFEDNSEEYIRR	AADEEAFEDNSEEYIRR	2	AADEEAFEDNSEEYIRR2	387.159	2157.53	842.879	2177.9	831.866	2918.57	1916.8	1298.62	1092.53	1517.28	244.2	1145.69
P55060;P55060-3	P55060;P55060-3;P55060-4	XPO2_HUMAN	CSE1L	Exportin-2	1	AADEEAFEDNSEEYIRR	AADEEAFEDNSEEYIRR	3	AADEEAFEDNSEEYIRR3	48103.9	58083.1	66933	67864.4	56723.3	54571.6	37010.9	55687.1	30451.8	47669.7	21784.1	26803.7
P29374;P29374-2;P29374-3	P29374;P29374-2;P29374-3	ARI4A_HUMAN	ARID4A	AT-rich interactive domain-containing protein 4A	1	AADEPAYLTVGTDVSAK	AADEPAYLTVGTDVSAK	2	AADEPAYLTVGTDVSAK2	948.478	3266.28	1441.87	2232.59	2257.09	897.115		2801.54	1985.49	3980.7		1527.33
P49916-2;P49916-3	P49916;P49916-2;P49916-3;P49916-4	DNLI3_HUMAN	LIG3	Isoform 2 of DNA ligase 3	1	AADETLCQTK	AADETLC(UniMod:4)QTK	2	AADETLC(UniMod:4)QTK2	7085.97	9667.66	5405.91	8060.76	9444.3	9015.69	9107.82	7263.45	5400.76	6711.38	9446.66	8051.4
Q6P1J9	Q6P1J9	CDC73_HUMAN	CDC73	Parafibromin	1	AADEVLAEAK	AADEVLAEAK	2	AADEVLAEAK2	21468.6	21076.5	19824.8	15019.7	20943.5	18434.5	25277.5	18251.7	14461.3	19966.6	22432.6	26132
P51452	P51452;P51452-2	DUS3_HUMAN	DUSP3	Dual specificity protein phosphatase 3	1	AADFIDQALAQK	AADFIDQALAQK	2	AADFIDQALAQK2	3559.89	11032.9	9467.07	9983.09	14182.7	8415.48	6455.32	9282.67	6710.63	10350	13099.1	5687.2
Q63HN8-4	Q63HN8;Q63HN8-4	RN213_HUMAN	RNF213	Isoform 2 of E3 ubiquitin-protein ligase RNF213	1	AADFLSEPEGGPEMAK	AADFLSEPEGGPEMAK	2	AADFLSEPEGGPEMAK2	27642.6	29334.3	23693.8	29572.1	28180.9	26909.7	21161.8	26503.1		31770.1	21228.9	25051.6
Q63HN8-4	Q63HN8;Q63HN8-4	RN213_HUMAN	RNF213	Isoform 2 of E3 ubiquitin-protein ligase RNF213	1	AADFLSEPEGGPEMAK	AADFLSEPEGGPEM(UniMod:35)AK	2	AADFLSEPEGGPEM(UniMod:35)AK2	6244.19	5701.98	5258.12	6136.12	6560.82	5633.51	6190.31	6972.03		4990.31	10224.2	6643.7
Q9Y277	Q9Y277;Q9Y277-2	VDAC3_HUMAN	VDAC3	Voltage-dependent anion-selective channel protein 3	1	AADFQLHTHVNDGTEFGGSIYQK	AADFQLHTHVNDGTEFGGSIYQK	3	AADFQLHTHVNDGTEFGGSIYQK3	87344.8	90782.7	89380.7	80026.1	83929.9	81117.7	91226.8	86529.7	69429.4	87495.6	71512.4	73151.1
Q9Y277	Q9Y277;Q9Y277-2	VDAC3_HUMAN	VDAC3	Voltage-dependent anion-selective channel protein 3	1	AADFQLHTHVNDGTEFGGSIYQK	AADFQLHTHVNDGTEFGGSIYQK	4	AADFQLHTHVNDGTEFGGSIYQK4	112893	108950	116776	109071	107274	103149	105774	109711	82273.2	101892	99237.3	101233
Q7Z3D6-2	Q7Z3D6;Q7Z3D6-2;Q7Z3D6-3;Q7Z3D6-4;Q7Z3D6-5	GLUCM_HUMAN	DGLUCY	Isoform 2 of D-glutamate cyclase, mitochondrial	1	AADGNYYNAR	AADGNYYNAR	2	AADGNYYNAR2	12895.4	8123.73	8028.3	10732.3	8689.44	11040.7	9316.84	6689.8	7534.84	9243.34	10597.7	8538.8
P15923-2	P15923;P15923-2;P15923-3	TFE2_HUMAN	TCF3	Isoform E47 of Transcription factor E2-alpha	1	AADGSLDTQPK	AADGSLDTQPK	2	AADGSLDTQPK2	13089.7	8097.75	10606.3	7863.38	10630.5	9775.01	6023.71	6509.66	6110.72		10699.5
O43395	O43395	PRPF3_HUMAN	PRPF3	U4/U6 small nuclear ribonucleoprotein Prp3	1	AADHLKPFLDDSTLR	AADHLKPFLDDSTLR	3	AADHLKPFLDDSTLR3		4962.05		4759.58		6163.17	6260.76	4931.07	13622.7	2187.68		4592.38
Q9UPP1;Q9UPP1-2	Q9UPP1;Q9UPP1-2;Q9UPP1-3;Q9UPP1-4;Q9UPP1-5	PHF8_HUMAN	PHF8	Histone lysine demethylase PHF8	1	AADIDLYHCPNCEVLHGPSIMK	AADIDLYHC(UniMod:4)PNC(UniMod:4)EVLHGPSIMK	3	AADIDLYHC(UniMod:4)PNC(UniMod:4)EVLHGPSIMK3	2973.9	1908.35	1338.84	1693.69		1616.67	1818.96		1555.46	1473.6	1886.87	1052.69
Q86VP6	Q86VP6	CAND1_HUMAN	CAND1	Cullin-associated NEDD8-dissociated protein 1	1	AADIDQEVK	AADIDQEVK	2	AADIDQEVK2	89043.2	97357.4	74928.9	78233.9	84140.6	82424.4	75102.7	74017.5	59038.8	61197.1	69525.7	66639.4
P12259	P12259	FA5_HUMAN	F5	Coagulation factor V	1	AADIEQQAVFAVFDENK	AADIEQQAVFAVFDENK	2	AADIEQQAVFAVFDENK2	5630.31	6745.45	4645.9	8441.93	6404.78	4367.89	5992.29	3400.64		6756.56	5715.87	7003.05
P98194;P98194-2	P98194;P98194-2;P98194-3;P98194-4;P98194-5;P98194-6;P98194-7;P98194-8;P98194-9	AT2C1_HUMAN	ATP2C1	Calcium-transporting ATPase type 2C member 1	1	AADIGVAMGQTGTDVCK	AADIGVAMGQTGTDVC(UniMod:4)K	2	AADIGVAMGQTGTDVC(UniMod:4)K2	13422.8	13135	13574.7	18056.7	11389.2	16271.3	14942.9	14982.1	14296.8	14718.5	14147.9	15833.8
P98194;P98194-2	P98194;P98194-2;P98194-3;P98194-4;P98194-5;P98194-6;P98194-7;P98194-8;P98194-9	AT2C1_HUMAN	ATP2C1	Calcium-transporting ATPase type 2C member 1	1	AADIGVAMGQTGTDVCK	AADIGVAM(UniMod:35)GQTGTDVC(UniMod:4)K	2	AADIGVAM(UniMod:35)GQTGTDVC(UniMod:4)K2	910.177	1538.3	1036.19	795.821	1109.16	705.518	1171.43	726.272	285.003	1198.34	623.13	759.927
Q96ST3	Q96ST3	SIN3A_HUMAN	SIN3A	Paired amphipathic helix protein Sin3a	1	AADIIDGLR	AADIIDGLR	2	AADIIDGLR2	28769.1	28432.9	20926.8	30602.3	26250.4	29267.8	32485.6	28632.1		29014.3	33086.7	34148.5
Q96ST3	Q96ST3	SIN3A_HUMAN	SIN3A	Paired amphipathic helix protein Sin3a	1	AADIIDGLRK	AADIIDGLRK	2	AADIIDGLRK2	30282.1	32485.2	45520.4	36862.6	38557.4	39509.9	41336.7	42883.4	20033.5	44468.5	17807.8
Q12888;Q12888-2	Q12888;Q12888-2;Q12888-3	TP53B_HUMAN	TP53BP1	TP53-binding protein 1	1	AADISLDNLVEGK	AADISLDNLVEGK	2	AADISLDNLVEGK2	19906.2	23527.9	15693.1	19052	21923.2	21458	24520.9	20203.5	8562.77	11165.4	24513.1	23208.4
Q9H0R6	Q9H0R6	GATA_HUMAN	QRSL1	Glutamyl-tRNA(Gln) amidotransferase subunit A, mitochondrial	1	AADLFESEGAK	AADLFESEGAK	2	AADLFESEGAK2	20898.2	24483.2	15764.5	24534.8	25019.8	20918.3	22879	15282.6	8981.42	17452.7	27593.5	24466.4
Q8NFC6	Q8NFC6	BD1L1_HUMAN	BOD1L1	Biorientation of chromosomes in cell division protein 1-like 1	1	AADLLAVHAVK	AADLLAVHAVK	2	AADLLAVHAVK2	7232.98	6437.47	7228.02	7653.09	3581.2	9715.31	6505.37	3894.06	4428.53	4253.51		1495.49
P78362;P78362-2	P78362;P78362-2	SRPK2_HUMAN	SRPK2	SRSF protein kinase 2	1	AADLLVNPLDPR	AADLLVNPLDPR	2	AADLLVNPLDPR2	52105.6	29095.7	42910.9	45379.1	47756.1	43115.8	52446.2	40787.5	21813.8	49431.7	27789.6	44091.3
O95782;O95782-2	O95782;O95782-2	AP2A1_HUMAN	AP2A1	AP-2 complex subunit alpha-1	1	AADLLYAMCDR	AADLLYAMC(UniMod:4)DR	2	AADLLYAMC(UniMod:4)DR2	121669	130572	127019	126740	125188	120677	134761	122338		123326	126876	136448
O95782;O95782-2	O95782;O95782-2	AP2A1_HUMAN	AP2A1	AP-2 complex subunit alpha-1	1	AADLLYAMCDR	AADLLYAM(UniMod:35)C(UniMod:4)DR	2	AADLLYAM(UniMod:35)C(UniMod:4)DR2	6718.8	7234.26	9681.91	7767.21	5057.47	8513	9992.76	8656.49		6866.4	7128.37	7973.2
Q15293	Q15293;Q15293-2	RCN1_HUMAN	RCN1	Reticulocalbin-1	1	AADLNGDLTATR	AADLNGDLTATR	2	AADLNGDLTATR2	140866	138969	129723	138250	144103	140095	133973	140030	128169	132193	154766	150413
O15382	O15382	BCAT2_HUMAN	BCAT2	Branched-chain-amino-acid aminotransferase, mitochondrial	1	AADLQLEMTQK	AADLQLEMTQK	2	AADLQLEMTQK2	99238.8	89442.5	99935.5	95426.2	95803.6	94539.8	90110.9	76010	64973.4	95727.1	96318.7	46778.7
O15382	O15382	BCAT2_HUMAN	BCAT2	Branched-chain-amino-acid aminotransferase, mitochondrial	1	AADLQLEMTQK	AADLQLEM(UniMod:35)TQK	2	AADLQLEM(UniMod:35)TQK2	12197.5	14372.9	13688.9	11425.5	14306.8	13092.2	11840	9559.52	13395.5	15982.9	10870.1	14209
O15382	O15382	BCAT2_HUMAN	BCAT2	Branched-chain-amino-acid aminotransferase, mitochondrial	1	AADLQLEMTQKPHK	AADLQLEMTQKPHK	3	AADLQLEMTQKPHK3					1696.79	1388.78	2659.33
Q9UIW2	Q9UIW2;Q9HCM2	PLXA1_HUMAN	PLXNA1	Plexin-A1	0	AADMDLEWR	AADMDLEWR	2	AADMDLEWR2	5457.5	6708.97	4748.7	4222.44	3820.98	5779.02	3292.88	3123.56		4057.13	5023.01	2416.9
Q9UBV2	Q9UBV2	SE1L1_HUMAN	SEL1L	Protein sel-1 homolog 1	1	AADMGNPVGQSGLGMAYLYGR	AADMGNPVGQSGLGMAYLYGR	2	AADMGNPVGQSGLGMAYLYGR2	7607.89	12304.9	5767.69	8633.64	8846.15	7861.56	7746.64	8948.93		12049.1	11606.7	10347.6
Q9UBV2	Q9UBV2	SE1L1_HUMAN	SEL1L	Protein sel-1 homolog 1	1	AADMGNPVGQSGLGMAYLYGR	AADM(UniMod:35)GNPVGQSGLGMAYLYGR	2	AADM(UniMod:35)GNPVGQSGLGMAYLYGR2	1244.28	1199.5	1757.33	708.236	1695.69	1557.69	1138.71	1125.04			2230.83	1543.31
P30038	P30038;P30038-2;P30038-3	AL4A1_HUMAN	ALDH4A1	Delta-1-pyrroline-5-carboxylate dehydrogenase, mitochondrial	1	AADMLSGPR	AADMLSGPR	2	AADMLSGPR2	24542.9	22486.4	24867.2	17760.8	23984	22809.5	20378.3	23552.6	18194	21638.2	26560.4	23467.8
Q9BZL4;Q9BZL4-3;Q9BZL4-4	Q9BZL4;Q9BZL4-2;Q9BZL4-3;Q9BZL4-4	PP12C_HUMAN	PPP1R12C	Protein phosphatase 1 regulatory subunit 12C	1	AADPGPGAELDPAAPPPAR	AADPGPGAELDPAAPPPAR	2	AADPGPGAELDPAAPPPAR2	27109	20844.5	21934.9	23087.9	20169.5	26713.7	25647.9	21934.1	27989.4	18065.4	28464	17772.5
P67809	P67809	YBOX1_HUMAN	YBX1	Y-box-binding protein 1	1	AADPPAENSSAPEAEQGGAE	AADPPAENSSAPEAEQGGAE	2	AADPPAENSSAPEAEQGGAE2	282268	296426	320394	317209	290119	319252	300265	334308	233139	298351	293393	303325
Q03001	Q03001;Q03001-8;Q03001-14	DYST_HUMAN	DST	Dystonin	1	AADPSSLQSHIPVLDK	AADPSSLQSHIPVLDK	2	AADPSSLQSHIPVLDK2	3626.57	2869.07	2443.63	2019.89	1818.84	3692.67			3952.7	3752.98	2916.1
Q03001	Q03001;Q03001-8;Q03001-14	DYST_HUMAN	DST	Dystonin	1	AADPSSLQSHIPVLDK	AADPSSLQSHIPVLDK	3	AADPSSLQSHIPVLDK3	6299.56	5837.33	8372.31	5237.4	7262.09	6543.45	4760.83	5943.59	9120.2	3388.68	1401.72	4933.47
Q5R3I4	Q5R3I4	TTC38_HUMAN	TTC38	Tetratricopeptide repeat protein 38	1	AADPTFVMGHAMATGLVLIGTGSSVK	AADPTFVMGHAMATGLVLIGTGSSVK	3	AADPTFVMGHAMATGLVLIGTGSSVK3	9702.51	9987.27	10961	12181.8	6814.59	7574.66	7348.13	7158.61	1481.57	8878.96	4360.43	9253.3
Q7Z6I8	Q7Z6I8;Q7Z6I8-2	CE024_HUMAN	C5orf24	UPF0461 protein C5orf24	1	AADQFDIYSSQQSK	AADQFDIYSSQQSK	2	AADQFDIYSSQQSK2	8180.26	10931.4	8785.48	7178.83	8453.97	6453.23	8092.18	6601.03	7819.83	9042.43	10264.4	7228.36
Q96GM8	Q96GM8	TOE1_HUMAN	TOE1	Target of EGR1 protein 1	1	AADSDDGAVSAPAASDGGVSK	AADSDDGAVSAPAASDGGVSK	2	AADSDDGAVSAPAASDGGVSK2	15591.5	12286	8929.22	16677.9	14862.9	14682	17589.9	14258.6	15636.9	16341	14185.7	10008.1
P35251;P35251-2	P35251;P35251-2	RFC1_HUMAN	RFC1	Replication factor C subunit 1	1	AADSICDGDLVDSQIR	AADSIC(UniMod:4)DGDLVDSQIR	2	AADSIC(UniMod:4)DGDLVDSQIR2	7061.47	7329.35	4219.76	7302.85	5194.83	7597.82	5388.22	6273.42		5145.9	4602.38	6714.96
Q1ED39	Q1ED39	KNOP1_HUMAN	KNOP1	Lysine-rich nucleolar protein 1	1	AADSLQQNLQR	AADSLQQNLQR	2	AADSLQQNLQR2	22662.3	22894.4	19067.9	19461.7	21686.9	25590	26083.9	20388.9	17958.1	22522.1	13674.4	27210.1
P12270	P12270	TPR_HUMAN	TPR	Nucleoprotein TPR	1	AADSQNSGEGNTGAAESSFSQEVSR	AADSQNSGEGNTGAAESSFSQEVSR	3	AADSQNSGEGNTGAAESSFSQEVSR3	17031.7	18753.9	19735.4	16631	17867	16947.4	17822.1	21500.2	16285.4	20543.5	18085	23945.1
P31327;P31327-3	P31327;P31327-2;P31327-3	CPSM_HUMAN	CPS1	Carbamoyl-phosphate synthase [ammonia], mitochondrial	1	AADTIGYPVMIR	AADTIGYPVMIR	2	AADTIGYPVMIR2		5143.39	4779.03	4810	5395.68	5238.07		2700.5	5874.69	3055.83	6230.83	5194.74
Q92616	Q92616	GCN1_HUMAN	GCN1	eIF-2-alpha kinase activator GCN1	1	AADTQVSETLK	AADTQVSETLK	2	AADTQVSETLK2	4785.99	6306.97	6047.28	3961.47	4273.73	4853.55	4247.19	6330.59	3737.58	5237.93	4975	7307.31
Q9Y2T2	Q9Y2T2	AP3M1_HUMAN	AP3M1	AP-3 complex subunit mu-1	1	AADVENVPPVISTPHHYLISIYR	AADVENVPPVISTPHHYLISIYR	3	AADVENVPPVISTPHHYLISIYR3	14005.4	19445.2	19006	15965.3	13198.5	8703.39	13988.9	13558.2	14440.4	11593	15828.8	14316.8
Q9Y2T2	Q9Y2T2	AP3M1_HUMAN	AP3M1	AP-3 complex subunit mu-1	1	AADVENVPPVISTPHHYLISIYR	AADVENVPPVISTPHHYLISIYR	4	AADVENVPPVISTPHHYLISIYR4	2962.63	4512.42	4374.44	2636.19	3220.72	4203.33	4822.49	2690.12	5983.31	2694.03	2867.29	2161.91
Q9NU22	Q9NU22	MDN1_HUMAN	MDN1	Midasin	1	AADVEQLKPEEIK	AADVEQLKPEEIK	2	AADVEQLKPEEIK2	6225.07	10697.4	7237.46	9542.86	5929.65	11459.2	9370.96	9867.76	6872.82	9618.58	9246.81	8138.12
P80723	P80723	BASP1_HUMAN	BASP1	Brain acid soluble protein 1	1	AAEAAAAPAESAAPAAGEEPSK	AAEAAAAPAESAAPAAGEEPSK	2	AAEAAAAPAESAAPAAGEEPSK2	9787.93	12433.3	6935.69	9865.65	13460.6	9428.63	9712.7	14023.8	9948.58	12056.3	10244.5	6441.41
O75569	O75569;O75569-2;O75569-3	PRKRA_HUMAN	PRKRA	Interferon-inducible double-stranded RNA-dependent protein kinase activator A	1	AAEAAINILK	AAEAAINILK	2	AAEAAINILK2	43983.7	47084	40941	40282.9	46049.8	41158.8	44334.5	39996.1	39104	34824.9	41170.8	40460
P35240;P35240-2;P35240-3;P35240-8	P35240;P35240-2;P35240-3;P35240-4;P35240-5;P35240-6;P35240-8	MERL_HUMAN	NF2	Merlin	1	AAEAEQEMQR	AAEAEQEMQR	2	AAEAEQEMQR2	2625.87	3076.68	3610.42	2911.97	3815.96	3045.29	2454.7	2388.07		2857.04	4961.42	4227.53
Q8IZ83	Q8IZ83;Q8IZ83-3	A16A1_HUMAN	ALDH16A1	Aldehyde dehydrogenase family 16 member A1	1	AAEAEVELSAR	AAEAEVELSAR	2	AAEAEVELSAR2	51491	51365.8	55455.8	59030.5	56598.4	55958.3	59015.8	62190.1	19287.5	60455.1	48654.3	55040.2
P55263	P55263;P55263-2;P55263-3;P55263-4	ADK_HUMAN	ADK	Adenosine kinase	1	AAEAHVDAHYYEQNEQPTGTCAACITGDNR	AAEAHVDAHYYEQNEQPTGTC(UniMod:4)AAC(UniMod:4)ITGDNR	4	AAEAHVDAHYYEQNEQPTGTC(UniMod:4)AAC(UniMod:4)ITGDNR4	3259.5	2904.84	4073.26	3937.43	2064.24	4520.51	3699.61	1823.38	3852.68	3061.72	2471.51	2113.28
Q14554	Q14554	PDIA5_HUMAN	PDIA5	Protein disulfide-isomerase A5	1	AAEALHGEADSSGVLAAVDATVNK	AAEALHGEADSSGVLAAVDATVNK	3	AAEALHGEADSSGVLAAVDATVNK3	46443.3	53706.7	33762.9	47605.4	42663.6	49000.9	41100.6	44721.4	31816.7	39190.7	33944.5	40948.3
Q2NKX8	Q2NKX8	ERC6L_HUMAN	ERCC6L	DNA excision repair protein ERCC-6-like	1	AAEATNDYETLVK	AAEATNDYETLVK	2	AAEATNDYETLVK2	9636.08	6293.49	5523.37	6512.98	8667.33	7216.6	5583.29	6899.94	4886.65	6426.44	4164.97	5845.26
Q08211	Q08211	DHX9_HUMAN	DHX9	ATP-dependent RNA helicase A	1	AAECNIVVTQPR	AAEC(UniMod:4)NIVVTQPR	2	AAEC(UniMod:4)NIVVTQPR2	690510	747292	695273	686080	724568	727881	722338	734254	673775	728997	748729	723349
Q08211	Q08211	DHX9_HUMAN	DHX9	ATP-dependent RNA helicase A	1	AAECNIVVTQPR	AAEC(UniMod:4)NIVVTQPR	3	AAEC(UniMod:4)NIVVTQPR3	13248.3	14252.1	14213.2	12784.3	12674	12055.1	16129.5	11312.8	9209.83	16379.7	15351.8	16823.6
P06454;P06454-2	P06454;P06454-2	PTMA_HUMAN	PTMA	Prothymosin alpha	1	AAEDDEDDDVDTK	AAEDDEDDDVDTK	2	AAEDDEDDDVDTK2	115687	141918	81617.5	104714	129000	144303	112951	128314	54801.9	121076	126519	150688
P06454;P06454-2	P06454;P06454-2	PTMA_HUMAN	PTMA	Prothymosin alpha	1	AAEDDEDDDVDTKK	AAEDDEDDDVDTKK	2	AAEDDEDDDVDTKK2	2666.94	5057.26	1944.08	3604.27	5956.94	6968.33	3818.61	4046.2	4554.41	4047.48	4900.99	3741.47
P06454;P06454-2	P06454;P06454-2	PTMA_HUMAN	PTMA	Prothymosin alpha	1	AAEDDEDDDVDTKK	AAEDDEDDDVDTKK	3	AAEDDEDDDVDTKK3	4975.18	9946.33	4328.76	8189.74	9306.39	11806.7	11021.6	8088.03	7992.06	8834.41	10555.8	13163.7
Q9Y2A7;Q9Y2A7-2	Q9Y2A7;Q9Y2A7-2	NCKP1_HUMAN	NCKAP1	Nck-associated protein 1	1	AAEDLFVNIR	AAEDLFVNIR	2	AAEDLFVNIR2	6930.44	5823.01	6554.78	5850.35	7304.43	6849.17	5676.77	9440.97		5590.6	6110.88	4580.84
Q9NW82	Q9NW82	WDR70_HUMAN	WDR70	WD repeat-containing protein 70	1	AAEDSPYWVSPAYSK	AAEDSPYWVSPAYSK	2	AAEDSPYWVSPAYSK2	27615.6	24882.1	26647.1	30460.1	31264.4	31744.9	24225.3	31989.5	24321.3	31105.9	33680.1	30237.4
Q7Z460;Q7Z460-4	Q7Z460;Q7Z460-2;Q7Z460-3;Q7Z460-4;Q7Z460-5	CLAP1_HUMAN	CLASP1	CLIP-associating protein 1	1	AAEEAASTLASSIHPEQCIK	AAEEAASTLASSIHPEQC(UniMod:4)IK	2	AAEEAASTLASSIHPEQC(UniMod:4)IK2	4594.39	6434.51	5853.73	3609.9	5306.21	3894.32	4669.1	4383.51	2868.63	4043.59	4111.35	6072.9
Q7Z460;Q7Z460-4	Q7Z460;Q7Z460-2;Q7Z460-3;Q7Z460-4;Q7Z460-5	CLAP1_HUMAN	CLASP1	CLIP-associating protein 1	1	AAEEAASTLASSIHPEQCIK	AAEEAASTLASSIHPEQC(UniMod:4)IK	3	AAEEAASTLASSIHPEQC(UniMod:4)IK3	16432.9	14711.8	14973.3	15565.4	14057.6	12399.5	15972.2	21682.5	18048.3	17063.3	19721.6	15638.8
Q13356	Q13356	PPIL2_HUMAN	PPIL2	RING-type E3 ubiquitin-protein ligase PPIL2	1	AAEEEPSTSATVPMSK	AAEEEPSTSATVPMSK	2	AAEEEPSTSATVPMSK2	18074.2	17785	14461.7	11420.3	19533.8	24052.9	20278.6	15658	13192.2	14109.6	15304.9	13606.1
Q9NPJ8;Q9NPJ8-2;Q9NPJ8-3	Q9NPJ8;Q9NPJ8-2;Q9NPJ8-3	NXT2_HUMAN	NXT2	NTF2-related export protein 2	1	AAEEFVNIYYETMDK	AAEEFVNIYYETMDK	2	AAEEFVNIYYETMDK2	14226.6	16322.1	15672.4	16378.5	12939.4	11132.3	14735.4	12518.4		14921.1	16333.8	15512.7
Q9UKK6	Q9UKK6	NXT1_HUMAN	NXT1	NTF2-related export protein 1	1	AAEEFVNVYYTTMDK	AAEEFVNVYYTTMDK	2	AAEEFVNVYYTTMDK2	23931.8	24095.9	19595.4	28297.4	19761.3	25478.5	17310.2	21054.5		23005.2	21077.8	26943.4
P11586	P11586	C1TC_HUMAN	MTHFD1	C-1-tetrahydrofolate synthase, cytoplasmic	1	AAEEIGIK	AAEEIGIK	2	AAEEIGIK2	25331.9	20456.2	14821.8	18979.4	25323.1	19535.3	21123	20114.6	18430.8	24071.8	21222.7	23929.2
O60337	O60337;O60337-5;O60337-6	MARH6_HUMAN	MARCHF6	E3 ubiquitin-protein ligase MARCHF6	1	AAEELTWER	AAEELTWER	2	AAEELTWER2	10540.1	12393.6	14856.9	14999.2	5802.14	11471.7	12301.5	16328.4		10918.9	16536.5	14140.2
Q05655	Q05655;Q05655-2	KPCD_HUMAN	PRKCD	Protein kinase C delta type	1	AAEEPVSEVTVGVSVLAER	AAEEPVSEVTVGVSVLAER	2	AAEEPVSEVTVGVSVLAER2	728.108	1077.74	1438.19	1151.54	1537.75		828.315			765.946		1449.89
P78314;P78314-3;P78314-4	P78314;P78314-3;P78314-4	3BP2_HUMAN	SH3BP2	SH3 domain-binding protein 2	1	AAEETTSNNVFPFK	AAEETTSNNVFPFK	2	AAEETTSNNVFPFK2	1007.74		1546.86	1957.62	2217.87	2664.94				2465.98	2004.67
Q99707	Q99707;Q99707-2	METH_HUMAN	MTR	Methionine synthase	1	AAEEVTLQTGIK	AAEEVTLQTGIK	2	AAEEVTLQTGIK2	12999.4	8958.87	15171.6	12206.4	12769.9	13875	11876.2	13801.5	9238.42	12998.7	12252.5	12762.2
P43243-2	P43243-2	MATR3_HUMAN	MATR3	Isoform 2 of Matrin-3	1	AAEEWSQHINGASHSR	AAEEWSQHINGASHSR	3	AAEEWSQHINGASHSR3	2031.74	1026.37	2576.06	3504.56	4435.3	3578.44	1348.44	2752.45	3256.21	3075.87	2882.89	2483.26
O95425;O95425-2;O95425-3;O95425-4	O95425;O95425-2;O95425-3;O95425-4	SVIL_HUMAN	SVIL	Supervillin	1	AAEFGEPTSEQTGTAAGK	AAEFGEPTSEQTGTAAGK	2	AAEFGEPTSEQTGTAAGK2	2858.81	4350.51	2758.22	5297.33	4018.31	4510.82	2193.78	3982.35	2580.15	4040.4	3653.7	2986
Q9BZL4;Q9BZL4-3;Q9BZL4-4	Q9BZL4;Q9BZL4-2;Q9BZL4-3;Q9BZL4-4	PP12C_HUMAN	PPP1R12C	Protein phosphatase 1 regulatory subunit 12C	1	AAEFLAACAGGDLDEAR	AAEFLAAC(UniMod:4)AGGDLDEAR	2	AAEFLAAC(UniMod:4)AGGDLDEAR2	14599.8	12360.3	12232.7	15932	16771.7	17930.9	12468.6	16348		15582	18582	14463.6
P52739	P52739;P52739-2	ZN131_HUMAN	ZNF131	Zinc finger protein 131	1	AAEFLQMLEAIK	AAEFLQMLEAIK	2	AAEFLQMLEAIK2	4347.34	4578.41	5132.44	4389.55	4267.29	2888.1	3549.19	6074.46		3522.22	6729.91	5802.96
Q8WUB8;Q8WUB8-2;Q8WUB8-3	Q8WUB8;Q8WUB8-2;Q8WUB8-3	PHF10_HUMAN	PHF10	PHD finger protein 10	1	AAEFNSNLNR	AAEFNSNLNR	2	AAEFNSNLNR2	37280.3	36844.9	35758.8	35892.7	30683.5	37506.3	37762.9	38608.6	25551.5	35177	31292.2	34424.1
Q9NVR2	Q9NVR2	INT10_HUMAN	INTS10	Integrator complex subunit 10	1	AAEFYINYVTR	AAEFYINYVTR	2	AAEFYINYVTR2	22835.8	24610.1	29414.9	26431.3	22900.6	23362.3	21392.3	22814.3		20574.1	23315.3	15870.1
Q9P253	Q9P253	VPS18_HUMAN	VPS18	Vacuolar protein sorting-associated protein 18 homolog	1	AAEGAEAQGFSGLFAAYTDHPPPFR	AAEGAEAQGFSGLFAAYTDHPPPFR	3	AAEGAEAQGFSGLFAAYTDHPPPFR3	10755.5	15284.9	8388.04	9716.74	7428.82	8298.11	8351.03	6832.09		10245.3	11765	10570.4
Q52LJ0	Q52LJ0;Q52LJ0-1	FA98B_HUMAN	FAM98B	Protein FAM98B	1	AAEGGLSSPEFSELCIWLGSQIK	AAEGGLSSPEFSELC(UniMod:4)IWLGSQIK	3	AAEGGLSSPEFSELC(UniMod:4)IWLGSQIK3	6159.54	6683.2	5768.54	6601.19	6832.23	8329.75	5583.57	6724.39		6946.83	6200.61	4182.14
Q9H171;Q9H171-4;Q9H171-7	Q9H171;Q9H171-4;Q9H171-7	ZBP1_HUMAN	ZBP1	Z-DNA-binding protein 1	1	AAEGSHYVDEASHEGSWWGGGI	AAEGSHYVDEASHEGSWWGGGI	2	AAEGSHYVDEASHEGSWWGGGI2	1059.02	1027.43	950.063	1191.05	974.922	459.792	1233.27	622.901		1124.83	116.618	1296.98
Q9H171;Q9H171-4;Q9H171-7	Q9H171;Q9H171-4;Q9H171-7	ZBP1_HUMAN	ZBP1	Z-DNA-binding protein 1	1	AAEGSHYVDEASHEGSWWGGGI	AAEGSHYVDEASHEGSWWGGGI	3	AAEGSHYVDEASHEGSWWGGGI3	18907.2	23817.8	25250.2	18735.8	21039.4	24298.6	18169.4	16890.1	16230.9	15848.6	25335.8	22355.4
P46531	P46531	NOTC1_HUMAN	NOTCH1	Neurogenic locus notch homolog protein 1	1	AAEGWAAPDALLGQVK	AAEGWAAPDALLGQVK	2	AAEGWAAPDALLGQVK2	3137.45	3934.19	1889.57	3282.29	3678.36	2557.19	3013.28	3307.81	2775.15	3728.5	3183.23	2621.86
Q96T51	Q96T51;Q96T51-3	RUFY1_HUMAN	RUFY1	RUN and FYVE domain-containing protein 1	1	AAEGWSAPILTLAR	AAEGWSAPILTLAR	2	AAEGWSAPILTLAR2	49585.6	57017	51729.2	46014.3	64197.7	59711.9	59465.4	57323.8	44274.3	57049.2	57861.4	46150.7
Q9P260	Q9P260;Q9P260-2	RELCH_HUMAN	RELCH	RAB11-binding protein RELCH	1	AAEHEVPLQER	AAEHEVPLQER	2	AAEHEVPLQER2	1894.21	2845.25	2023.8	2020.3	3786.27	2867.93	770.242	2631.89	2468.07	930.929	3255.09	3396.09
P42338	P42338	PK3CB_HUMAN	PIK3CB	Phosphatidylinositol 4,5-bisphosphate 3-kinase catalytic subunit beta isoform	1	AAEIASSDSANVSSR	AAEIASSDSANVSSR	2	AAEIASSDSANVSSR2	6343.29	4321.74	5702.09	6872.45	6910.74	6002.21	6303.68	4963.58		3071.29	2194.03	7275.29
Q16706	Q16706	MA2A1_HUMAN	MAN2A1	Alpha-mannosidase 2	1	AAEILYYFALR	AAEILYYFALR	2	AAEILYYFALR2	44881.4	46496.1	46688.7	49433.9	51107.5	38107.3	43444.7	49851.7		54327.3	49562.4
Q92614;Q92614-4	Q92614;Q92614-2;Q92614-3;Q92614-4;Q92614-5	MY18A_HUMAN	MYO18A	Unconventional myosin-XVIIIa	1	AAEINGEVDDDDAGGEWR	AAEINGEVDDDDAGGEWR	2	AAEINGEVDDDDAGGEWR2	11967.3	16501.9	14121.8	13583.1	11929.1	14847.9	14777.2	10776.9	1440.11	14095.5	13359.8	15252.6
Q9HCS7	Q9HCS7	SYF1_HUMAN	XAB2	Pre-mRNA-splicing factor SYF1	1	AAEIYGVTHTR	AAEIYGVTHTR	2	AAEIYGVTHTR2	36758.4	33554.8	36445.3	36501.8	36778	39219.3	41370.4	38024.9	40877.7	37735.3	39157.8	39633.3
Q9HCS7	Q9HCS7	SYF1_HUMAN	XAB2	Pre-mRNA-splicing factor SYF1	1	AAEIYGVTHTR	AAEIYGVTHTR	3	AAEIYGVTHTR3	9679.43	5908.99	8337.29	7867.35	6158.62	5544.08	7714.63	8846.46	9101.58	7632.83	9379.85	9730.62
Q9NVM6	Q9NVM6	DJC17_HUMAN	DNAJC17	DnaJ homolog subfamily C member 17	1	AAELAVQNEVGLVDNPLK	AAELAVQNEVGLVDNPLK	2	AAELAVQNEVGLVDNPLK2	6724.43	8619.14	12953.7	12787.5	11627.8	8095.42	12247.6	10589.1	6365.77	15180.4	10247.4	8038.21
Q9UHV9	Q9UHV9	PFD2_HUMAN	PFDN2	Prefoldin subunit 2	1	AAELEMELNEHSLVIDTLK	AAELEMELNEHSLVIDTLK	2	AAELEMELNEHSLVIDTLK2		981.19	1118.71		750.038	1844.71	1464.38			140.3	1088.9	177.108
Q9UHV9	Q9UHV9	PFD2_HUMAN	PFDN2	Prefoldin subunit 2	1	AAELEMELNEHSLVIDTLK	AAELEMELNEHSLVIDTLK	3	AAELEMELNEHSLVIDTLK3	44074.5	30427.2	39579.8	33852.1	30142	34853.6	38438.4	37926.4	22950.5	28528.7	35365.2	11156.9
Q6PGP7	Q6PGP7	TTC37_HUMAN	TTC37	Tetratricopeptide repeat protein 37	1	AAELEPDQLLAWQGLANLYEK	AAELEPDQLLAWQGLANLYEK	2	AAELEPDQLLAWQGLANLYEK2	899.621	1067.89	1796.45	1052.24	470.795	1124.89	847.774	661.74		1131.91	466.755
Q6PGP7	Q6PGP7	TTC37_HUMAN	TTC37	Tetratricopeptide repeat protein 37	1	AAELEPDQLLAWQGLANLYEK	AAELEPDQLLAWQGLANLYEK	3	AAELEPDQLLAWQGLANLYEK3	3059.05	4717.49	3693.04	3204.14	3413.54					2959.29		3150.92
O94906	O94906;O94906-2	PRP6_HUMAN	PRPF6	Pre-mRNA-processing factor 6	1	AAELETDIR	AAELETDIR	2	AAELETDIR2	89637.1	91108.3	84586.5	87071	89572.9	94183.4	82765.3	77599.8	65564.3	86733.4	83363.3	90691.3
Q86Y79	Q86Y79	PTH_HUMAN	PTRH1	Probable peptidyl-tRNA hydrolase	1	AAELFGLTAEEVYLVHDELDK	AAELFGLTAEEVYLVHDELDK	3	AAELFGLTAEEVYLVHDELDK3	3909.28	3919.33	3993.04	3881.74	4046.16	1806.63	990.109	4611.35		1458.56	5536.16	3738.91
Q9NVM6	Q9NVM6	DJC17_HUMAN	DNAJC17	DnaJ homolog subfamily C member 17	1	AAELFHQLSQALEVLTDAAAR	AAELFHQLSQALEVLTDAAAR	3	AAELFHQLSQALEVLTDAAAR3	2650.86			3420.92	4917.96	2641.05	3601.12	3056	1296.28		4146.58	3070.41
Q6P179	Q6P179;Q6P179-3	ERAP2_HUMAN	ERAP2	Endoplasmic reticulum aminopeptidase 2	1	AAELFSQWMESSGK	AAELFSQWMESSGK	2	AAELFSQWMESSGK2	31354.8	27283.8	33556.1	30923.2	24512.5	28260.1	28078	16890	9369.55	27154	37931.9	36510.6
Q9NR33	Q9NR33	DPOE4_HUMAN	POLE4	DNA polymerase epsilon subunit 4	1	AAELFVETIAK	AAELFVETIAK	2	AAELFVETIAK2	58045.3	64074.5	64473.1	65156.5	41891	55782.5	45434.2	60615.7	11061.6	56733.5	56879.1	62250.5
P35232	P35232	PHB_HUMAN	PHB	Prohibitin	1	AAELIANSLATAGDGLIELR	AAELIANSLATAGDGLIELR	2	AAELIANSLATAGDGLIELR2	130780	145964	129992	141066	134246	134184	131640	137151	53742.5	125869	124992	137103
P35232	P35232	PHB_HUMAN	PHB	Prohibitin	1	AAELIANSLATAGDGLIELR	AAELIANSLATAGDGLIELR	3	AAELIANSLATAGDGLIELR3	181491	184788	184858	196942	186142	180528	181102	181556	69099.5	179004	182364	183951
Q96T49	Q96T49	PP16B_HUMAN	PPP1R16B	Protein phosphatase 1 regulatory inhibitor subunit 16B	1	AAELLLDHGVR	AAELLLDHGVR	2	AAELLLDHGVR2	40683	38843.6	42987	38334.2	39233.1	39718.2	37189.2	36773.5	28727.7	38287.2	25455.2	28428.8
Q5JVF3	Q5JVF3;Q5JVF3-2;Q5JVF3-3;Q5JVF3-4	PCID2_HUMAN	PCID2	PCI domain-containing protein 2	1	AAELLMSCFR	AAELLMSC(UniMod:4)FR	2	AAELLMSC(UniMod:4)FR2	85278.1	96853.2	91744.5	88786.5	87308.4	83478	88497.5	91489.4		83959.8	98411.2	102299
Q9BUK6	Q9BUK6;Q9BUK6-2;Q9BUK6-3;Q9BUK6-5;Q9BUK6-7	MSTO1_HUMAN	MSTO1	Protein misato homolog 1	1	AAELLQDEYSGR	AAELLQDEYSGR	2	AAELLQDEYSGR2	68799.7	77226.1	68279.6	67516.4		71208.8	66420.7	63194.8	21412.9	75084.7	69857.4	70007.1
P53674	P53674	CRBB1_HUMAN	CRYBB1	Beta-crystallin B1	1	AAELPPGNYR	AAELPPGNYR	2	AAELPPGNYR2	67346.7	87515.2	85962.2	31461.8		71930.3	69312	68911.4	60620.9	57809.9	76868.2
Q86XR8;Q86XR8-2;Q86XR8-5	Q86XR8;Q86XR8-2;Q86XR8-3;Q86XR8-4;Q86XR8-5	CEP57_HUMAN	CEP57	Centrosomal protein of 57 kDa	1	AAELQTGLETNR	AAELQTGLETNR	2	AAELQTGLETNR2	4919.17	8388.46	9408.02	8776.41	8529.53	7334.12	8215.85	8180.67	6115.11	9287.06	5903.57	7787.45
O75717	O75717;O75717-2	WDHD1_HUMAN	WDHD1	WD repeat and HMG-box DNA-binding protein 1	1	AAELTATQVEEEEEEEDFRK	AAELTATQVEEEEEEEDFRK	3	AAELTATQVEEEEEEEDFRK3	7637.39	2690.55	6680.92	5210.96	6353.84	6581.62	4822.57	5174.86	4134.08	7332.05	7595.66	5315.75
Q96I15	Q96I15	SCLY_HUMAN	SCLY	Selenocysteine lyase	1	AAELVTQNCEAYEAHMR	AAELVTQNC(UniMod:4)EAYEAHMR	2	AAELVTQNC(UniMod:4)EAYEAHMR2	461.677	417.605	1248.24	525.253	282.858	0	763.973	1178.56		220.657	1021.38	1017.4
Q96I15	Q96I15	SCLY_HUMAN	SCLY	Selenocysteine lyase	1	AAELVTQNCEAYEAHMR	AAELVTQNC(UniMod:4)EAYEAHMR	3	AAELVTQNC(UniMod:4)EAYEAHMR3	8795.12	8000.61	11741.9	11976.5	8918.77	8867.67	7498.61	7784.29	9545.28	9478.73	9694.58	11409.7
Q08379	Q08379;Q08379-2	GOGA2_HUMAN	GOLGA2	Golgin subfamily A member 2	1	AAELWGEQAEAR	AAELWGEQAEAR	2	AAELWGEQAEAR2	37732.9	37700.6	38204.1	39165.2	39486.7	37003.7	36394.1	30433.2	25283.5	39617.9	37395.4	38619.2
Q6PGP7	Q6PGP7	TTC37_HUMAN	TTC37	Tetratricopeptide repeat protein 37	1	AAEMCYR	AAEMC(UniMod:4)YR	2	AAEMC(UniMod:4)YR2	7391.83	7722.36	6840.72	9202.65	5468.09	5720.61	6759.96	5937.52	6471.56	7878.94	8165.03	6215.16
Q86TM6;Q86TM6-2;Q86TM6-3	Q86TM6;Q86TM6-2;Q86TM6-3	SYVN1_HUMAN	SYVN1	E3 ubiquitin-protein ligase synoviolin	1	AAEMEHLLER	AAEMEHLLER	2	AAEMEHLLER2	49387.1	45320.1	49824.8	42504.9	44945.1	49179.2	51273.8	48856.5	50943.4	53395.4	49402.3	52212
Q86TM6;Q86TM6-2;Q86TM6-3	Q86TM6;Q86TM6-2;Q86TM6-3	SYVN1_HUMAN	SYVN1	E3 ubiquitin-protein ligase synoviolin	1	AAEMEHLLER	AAEMEHLLER	3	AAEMEHLLER3	12331.9	6407.03	10066	6732.06	7705.42	11038.3	11128.4	7426.97	10989.3	11182.3	9228.91	11492.2
Q86TM6;Q86TM6-2;Q86TM6-3	Q86TM6;Q86TM6-2;Q86TM6-3	SYVN1_HUMAN	SYVN1	E3 ubiquitin-protein ligase synoviolin	1	AAEMEHLLER	AAEM(UniMod:35)EHLLER	2	AAEM(UniMod:35)EHLLER2	2423.79	2799.05	2547.2	3552.06	5085.59	4646.15	2243.13		2830.88	4495.65	2394.48	3908.94
P78318	P78318	IGBP1_HUMAN	IGBP1	Immunoglobulin-binding protein 1	1	AAEMLSQLDLFSR	AAEMLSQLDLFSR	2	AAEMLSQLDLFSR2	64205.9	61643.3	68244.6	62863.1	61022.5	67970.5	65283.2	63302		57588.8	68711.2	59824.1
P33176	P33176	KINH_HUMAN	KIF5B	Kinesin-1 heavy chain	1	AAEMMASLLK	AAEMMASLLK	2	AAEMMASLLK2	29050.8	20739.2	29448.7	20283.3	28338.2	27184.4	28108.1	29996	16713.3	22710.1	30177.7	17389.7
Q96CW6	Q96CW6	S7A6O_HUMAN	SLC7A6OS	Probable RNA polymerase II nuclear localization protein SLC7A6OS	1	AAENNVFHLVATVCSQEEPVQPLLR	AAENNVFHLVATVC(UniMod:4)SQEEPVQPLLR	3	AAENNVFHLVATVC(UniMod:4)SQEEPVQPLLR3	13561.3	7093.89	13726.5	8909.63	14665.5	14787.7	18102.6	16751.5	20732.4	14070.9	15716.2	10643.4
Q96CW6	Q96CW6	S7A6O_HUMAN	SLC7A6OS	Probable RNA polymerase II nuclear localization protein SLC7A6OS	1	AAENNVFHLVATVCSQEEPVQPLLR	AAENNVFHLVATVC(UniMod:4)SQEEPVQPLLR	4	AAENNVFHLVATVC(UniMod:4)SQEEPVQPLLR4	2089.44	1995.03	1904.06	677.248		1537.93	1697.63	603.435	1761.53		2406.42	1742.13
Q6ICG6;Q6ICG6-2;Q6ICG6-3	Q6ICG6;Q6ICG6-2;Q6ICG6-3	K0930_HUMAN	KIAA0930	Uncharacterized protein KIAA0930	1	AAEPEVEVEVYR	AAEPEVEVEVYR	2	AAEPEVEVEVYR2	50639.4	37407.6	47046.8	36281.6	57663.2	37863.5	57772.4	39267.5	43323.5	45577.2	41671.3	60726.4
Q9C0C2	Q9C0C2;Q9C0C2-2	TB182_HUMAN	TNKS1BP1	182 kDa tankyrase-1-binding protein	1	AAEPQEQEFGK	AAEPQEQEFGK	2	AAEPQEQEFGK2	8726.47	5104.52	11430.9	7720.18	12121.9	11534.5	8582.24	7924.29	4648.11	6899.22	8720.07	9061.13
Q6ZNC8	Q6ZNC8;Q6ZNC8-3	MBOA1_HUMAN	MBOAT1	Lysophospholipid acyltransferase 1	1	AAEPQPSSLSYR	AAEPQPSSLSYR	2	AAEPQPSSLSYR2	10922.7	15358.3	7205.26	12105.8	14264.5	9376.86	10744.5	15262	12209.8	11601.7	13157.1	12748.4
Q8IXQ3	Q8IXQ3	CI040_HUMAN	C9orf40	Uncharacterized protein C9orf40	1	AAEPVTFHVPWK	AAEPVTFHVPWK	2	AAEPVTFHVPWK2	11349.6	7497.65	8846.54	7160.42	10198.8	4860.8	11633.3	7748.53		7090.04	6064.82	5491.14
Q2T9J0	Q2T9J0;Q2T9J0-2	TYSD1_HUMAN	TYSND1	Peroxisomal leader peptide-processing protease	1	AAEQAGCMVSASR	AAEQAGC(UniMod:4)MVSASR	2	AAEQAGC(UniMod:4)MVSASR2	10596.4	8384.56	8850.02	16728.8	7698.68	12922.3	8192.73	11913.4	12396	10063.4	14632.8	18063.7
P53675;P53675-2;Q00610;Q00610-2	P53675;P53675-2;Q00610;Q00610-2	CLH1_HUMAN;CLH2_HUMAN	CLTC;CLTCL1	Clathrin heavy chain 2	0	AAEQAHLWAELVFLYDK	AAEQAHLWAELVFLYDK	2	AAEQAHLWAELVFLYDK2	16280.3	13365	11297.1	12410	10504.3	11468.8	9841.63	14148.6		9052.19	13142.3	7991.03
P53675;P53675-2;Q00610;Q00610-2	P53675;P53675-2;Q00610;Q00610-2	CLH1_HUMAN;CLH2_HUMAN	CLTC;CLTCL1	Clathrin heavy chain 2	0	AAEQAHLWAELVFLYDK	AAEQAHLWAELVFLYDK	3	AAEQAHLWAELVFLYDK3	25112.1	21852.2	19442.8	17943.5	19844.5	16860.2	15558.6	23244.9	1684.74	22479.3	24010.9	19505.3
P51957	P51957;P51957-2	NEK4_HUMAN	NEK4	Serine/threonine-protein kinase Nek4	1	AAEQEAQLLSQLK	AAEQEAQLLSQLK	2	AAEQEAQLLSQLK2	1311.08	1896.09	2473.84	1541.37	2495.23	618.169	2484.3	2163.39	3664.8	1857.33	1208.94	1837.06
Q12769	Q12769;Q12769-3	NU160_HUMAN	NUP160	Nuclear pore complex protein Nup160	1	AAEQILEDMITIDVENVMEDICSK	AAEQILEDM(UniMod:35)ITIDVENVMEDIC(UniMod:4)SK	3	AAEQILEDM(UniMod:35)ITIDVENVMEDIC(UniMod:4)SK3		599.961									2268.47	1444.16
P49327	P49327	FAS_HUMAN	FASN	Fatty acid synthase	1	AAEQYTPK	AAEQYTPK	2	AAEQYTPK2	153.278	2790.33	1610.63		1193.93	1347.17	1158.49	1019.74	4221.46	963.734		1364.32
Q9NS91	Q9NS91	RAD18_HUMAN	RAD18	E3 ubiquitin-protein ligase RAD18	1	AAESAEIEPR	AAESAEIEPR	2	AAESAEIEPR2	16416.2	16968.7	8365.39	13787.6	18779.1	14796.3	15438.7	15524.6	13850.7	16891.8	15487.1	12638.4
P35606;P35606-2	P35606;P35606-2	COPB2_HUMAN	COPB2	Coatomer subunit beta'	1	AAESLADPTEYENLFPGLK	AAESLADPTEYENLFPGLK	2	AAESLADPTEYENLFPGLK2	120095	123173	112541	117970	117614	119756	112256	116168	48121	122524	117563	110887
Q709C8;Q709C8-3	Q709C8;Q709C8-2;Q709C8-3;Q709C8-4	VP13C_HUMAN	VPS13C	Vacuolar protein sorting-associated protein 13C	1	AAESTEEVSSLRPPR	AAESTEEVSSLRPPR	3	AAESTEEVSSLRPPR3			8890.59		6495.28	8322.26	7211.92	6635.67	6162.26	6527.58		7543.99
Q9BY42	Q9BY42	RTF2_HUMAN	RTF2	Replication termination factor 2	1	AAESVSKPDVSEEAPGPSK	AAESVSKPDVSEEAPGPSK	2	AAESVSKPDVSEEAPGPSK2	5849.01	5761.45	4136.61	6046	4611.21	4336.78	3955.68	8112.07	7824.29	9055.42	6183.3	5177.85
Q9BY42	Q9BY42	RTF2_HUMAN	RTF2	Replication termination factor 2	1	AAESVSKPDVSEEAPGPSK	AAESVSKPDVSEEAPGPSK	3	AAESVSKPDVSEEAPGPSK3	25603.8	25868.3	37736.9	40829.6	31071.6	34965.2	37653.3	47394.3	27144.8	37395.5	30840.8	36366.1
Q5HYK3	Q5HYK3	COQ5_HUMAN	COQ5	2-methoxy-6-polyprenyl-1,4-benzoquinol methylase, mitochondrial	1	AAETHFGFETVSEEEK	AAETHFGFETVSEEEK	2	AAETHFGFETVSEEEK2	3280.89	2700.01	2287.71	2242.54	2448.25	3109.46	2454.58	3273.85	2275.5	2350.99	2656.77	1619.72
Q5HYK3	Q5HYK3	COQ5_HUMAN	COQ5	2-methoxy-6-polyprenyl-1,4-benzoquinol methylase, mitochondrial	1	AAETHFGFETVSEEEK	AAETHFGFETVSEEEK	3	AAETHFGFETVSEEEK3	15058.4	13073	14004.3	15070.8	11949.1	12861	15527.5	10857.3	10274	12052.3	19282.9	16636.7
Q5TC82;Q5TC82-2	Q5TC82;Q5TC82-2	RC3H1_HUMAN	RC3H1	Roquin-1	1	AAETSDDDLIPFGDRPTVSR	AAETSDDDLIPFGDRPTVSR	3	AAETSDDDLIPFGDRPTVSR3	4625.5	6444.91	5582.89	7297.04	3899.3	10244.5	6286.97	5617.36	8187.79	6366.09	7535.15	4915.65
Q709C8;Q709C8-3	Q709C8;Q709C8-2;Q709C8-3;Q709C8-4	VP13C_HUMAN	VPS13C	Vacuolar protein sorting-associated protein 13C	1	AAEVPNEELINLLLK	AAEVPNEELINLLLK	2	AAEVPNEELINLLLK2	12622	10132.7	10770.2	8246.02	9090.86	10635.2	7242.27	6319.93		8032.44	8933.6	8963.35
Q96N21-2	Q96N21-2	AP4AT_HUMAN	TEPSIN	Isoform 2 of AP-4 complex accessory subunit Tepsin	1	AAEVVASAMRPGPESPSTR	AAEVVASAMRPGPESPSTR	3	AAEVVASAMRPGPESPSTR3	3006.53	3548.46	2030.85	3033	3339.93	2268.98	2878.87	2503.49	3247.81	2500.63	2830.62
Q10471;Q8N4A0;Q8N4A0-2	Q8N4A0;Q8N4A0-2;Q10471	GALT2_HUMAN;GALT4_HUMAN	GALNT2;GALNT4	Polypeptide N-acetylgalactosaminyltransferase 2	0	AAEVWMDEYK	AAEVWMDEYK	2	AAEVWMDEYK2	86531.4	84026.5	79438.5	83537.5	81340.9	77294.3	79895.7	76454.2	11951.1	72958.9	92340.6	83622.9
Q10471;Q8N4A0;Q8N4A0-2	Q8N4A0;Q8N4A0-2;Q10471	GALT2_HUMAN;GALT4_HUMAN	GALNT2;GALNT4	Polypeptide N-acetylgalactosaminyltransferase 2	0	AAEVWMDEYK	AAEVWM(UniMod:35)DEYK	2	AAEVWM(UniMod:35)DEYK2	5858.61	3795.55	8007.51	5990.76	4865.09	4898.11	6031.94	7785.94		8402.9	9120.22	5549.24
Q6SZW1	Q6SZW1;Q6SZW1-2	SARM1_HUMAN	SARM1	NAD(+) hydrolase SARM1	1	AAEWLFPLAFSK	AAEWLFPLAFSK	2	AAEWLFPLAFSK2	1958.37	3199.82	3806.46	1931.6	855.298	2119.34		3591.94			3006.27
Q9NVZ3	Q9NVZ3;Q9NVZ3-2;Q9NVZ3-3	NECP2_HUMAN	NECAP2	Adaptin ear-binding coat-associated protein 2	1	AAEWQLDQPSWSGR	AAEWQLDQPSWSGR	2	AAEWQLDQPSWSGR2	169699	171674	173090	179042	182067	175546	176221	180478	33260.4	192747	175997	179841
Q13045;Q13045-2	Q13045;Q13045-2;Q13045-3	FLII_HUMAN	FLII	Protein flightless-1 homolog	1	AAEWYNIDFSLQNQLR	AAEWYNIDFSLQNQLR	2	AAEWYNIDFSLQNQLR2	17610.9	18766.5	16894.9	16190.3	16765.3	19289.9	17613.8	16008.2		17393.3	17602.3	18913.7
Q13045;Q13045-2	Q13045;Q13045-2;Q13045-3	FLII_HUMAN	FLII	Protein flightless-1 homolog	1	AAEWYNIDFSLQNQLR	AAEWYNIDFSLQNQLR	3	AAEWYNIDFSLQNQLR3	5919.52	2663.59				5042.73		4115.52				4588.33
Q9NUQ6;Q9NUQ6-2;Q9NUQ6-3;Q9NUQ6-4	Q9NUQ6;Q9NUQ6-2;Q9NUQ6-3;Q9NUQ6-4	SPS2L_HUMAN	SPATS2L	SPATS2-like protein	1	AAFAELHNCIIDK	AAFAELHNC(UniMod:4)IIDK	2	AAFAELHNC(UniMod:4)IIDK2	17187.9	13317.7	14437.4	11685.2	13501	9781.89	13278.8	11106.9	12609	16211.8	13009.6	13278.8
Q9NUQ6;Q9NUQ6-2;Q9NUQ6-3;Q9NUQ6-4	Q9NUQ6;Q9NUQ6-2;Q9NUQ6-3;Q9NUQ6-4	SPS2L_HUMAN	SPATS2L	SPATS2-like protein	1	AAFAELHNCIIDK	AAFAELHNC(UniMod:4)IIDK	3	AAFAELHNC(UniMod:4)IIDK3	13167.9	16766.3	13675.7	7794.35	13007.4	11574.3	13607.8	11871.7	15892.8	14204.2	17618.5	17641.3
O60306	O60306	AQR_HUMAN	AQR	RNA helicase aquarius	1	AAFAHFPELYDFALSNVAEVDTR	AAFAHFPELYDFALSNVAEVDTR	3	AAFAHFPELYDFALSNVAEVDTR3	9876.93	14039.2	11359.1	13570.4	8893.94	12849	7263.2	15797.3		11758.1	10982.3	13779.6
O14981	O14981	BTAF1_HUMAN	BTAF1	TATA-binding protein-associated factor 172	1	AAFAITSR	AAFAITSR	2	AAFAITSR2	13271	15954.1	16152.7	13990.7	14386.3	16425.7	8247.59	15676.5	7934.34	10850	15469.9	9352.04
P27708	P27708	PYR1_HUMAN	CAD	CAD protein	1	AAFALGGLGSGFASNR	AAFALGGLGSGFASNR	2	AAFALGGLGSGFASNR2	97432.2	82523.6	88467.5	79904.5	91907.3	92805.1	102524	93866.5	37909.5	98587.6	103479	103801
Q9Y4A5	Q9Y4A5;Q9Y4A5-2	TRRAP_HUMAN	TRRAP	Transformation/transcription domain-associated protein	1	AAFAMVTHVK	AAFAMVTHVK	2	AAFAMVTHVK2	10265.3	13867.6	13543.6	8751.84	10597	12043.4	12863.5	12196.4		11634	11876.9	12365.4
P31483	P31483;P31483-2;P31483-3	TIA1_HUMAN	TIA1	Nucleolysin TIA-1 isoform p40	1	AAFAPFGR	AAFAPFGR	2	AAFAPFGR2	127952	131452	129784	129267	131754	120069	121928	120271	147623	116914	114895	120015
P62258	P62258;P62258-2	1433E_HUMAN	YWHAE	14-3-3 protein epsilon	1	AAFDDAIAELDTLSEESYK	AAFDDAIAELDTLSEESYK	2	AAFDDAIAELDTLSEESYK2	418478	438395	471841	495891	448226	456781	449227	446721	11001.1	455606	454692	447640
P62258	P62258;P62258-2	1433E_HUMAN	YWHAE	14-3-3 protein epsilon	1	AAFDDAIAELDTLSEESYK	AAFDDAIAELDTLSEESYK	3	AAFDDAIAELDTLSEESYK3	39371.1	34979.8	43070.1	35617.2	28198.7	36742.5	28265.4	33926.8		35879.6	36045.8	35202.5
Q86VP6	Q86VP6;Q86VP6-2	CAND1_HUMAN	CAND1	Cullin-associated NEDD8-dissociated protein 1	1	AAFECMYTLLDSCLDR	AAFEC(UniMod:4)MYTLLDSC(UniMod:4)LDR	2	AAFEC(UniMod:4)MYTLLDSC(UniMod:4)LDR2	17883.2	13560.1	15297.4	14138.9	14101.3	18685.7	17624.3	15312.6		17767.5	25058.9	22602.3
Q13439;Q13439-4	Q13439;Q13439-3;Q13439-4;Q13439-5	GOGA4_HUMAN	GOLGA4	Golgin subfamily A member 4	1	AAFEELEK	AAFEELEK	2	AAFEELEK2	5619.66	11774.7	8393.55	6022.43	9038.26	7226.61	8687.49	5400.21		8291.06	4343	6080.79
P49257	P49257	LMAN1_HUMAN	LMAN1	Protein ERGIC-53	1	AAFENWEVEVTFR	AAFENWEVEVTFR	2	AAFENWEVEVTFR2	117025	104931	101926	81852.1	107580	98542.3	84479.9	108507		104373	115716	91937
P50851;P50851-2	P50851;P50851-2	LRBA_HUMAN	LRBA	Lipopolysaccharide-responsive and beige-like anchor protein	1	AAFFAER	AAFFAER	2	AAFFAER2	19485	13275.3	15155.1	16440.9	16828.6	13270.7	17224.2	18127.5		16028.6	18664.3	16551.2
P50416	P50416;P50416-2	CPT1A_HUMAN	CPT1A	Carnitine O-palmitoyltransferase 1, liver isoform	1	AAFFVTLDETEEGYR	AAFFVTLDETEEGYR	2	AAFFVTLDETEEGYR2	9696.21	8812.22	8844.65	6131.89	10396.6	8671.2	10427.9	8134.22		9392.3	22158	18828.5
P50416	P50416;P50416-2	CPT1A_HUMAN	CPT1A	Carnitine O-palmitoyltransferase 1, liver isoform	1	AAFFVTLDETEEGYRSEDPDTSMDSYAK	AAFFVTLDETEEGYRSEDPDTSMDSYAK	3	AAFFVTLDETEEGYRSEDPDTSMDSYAK3	2166.52	4079.72	3206.4	2558.98	5180.71	3360.13	4127.76	5546.84		5160.08	1239.79	3213.38
Q8IWA0	Q8IWA0	WDR75_HUMAN	WDR75	WD repeat-containing protein 75	1	AAFGCFGNWLATVEQR	AAFGC(UniMod:4)FGNWLATVEQR	2	AAFGC(UniMod:4)FGNWLATVEQR2	9499.66	10632.9	10519	12940.1	11557.1	9089.37	8925.11	11922.5		10170.5	12272.1	10434.7
Q8IWA0	Q8IWA0	WDR75_HUMAN	WDR75	WD repeat-containing protein 75	1	AAFGCFGNWLATVEQR	AAFGC(UniMod:4)FGNWLATVEQR	3	AAFGC(UniMod:4)FGNWLATVEQR3	7081.32	5242.95	6456.46	4189.36	6136.94	5624.47	5295.82	3828.85		5780.43	6533.21	7679.88
O00273	O00273;O00273-2	DFFA_HUMAN	DFFA	DNA fragmentation factor subunit alpha	1	AAFGEEVDAVDTGISR	AAFGEEVDAVDTGISR	2	AAFGEEVDAVDTGISR2	95313.5	69384.7	90583.5	92700.5	99364.9	93166.8	92829.8	96586	37684.1	94216	88817.7	95168.3
Q9UQ35;Q9UQ35-3	Q9UQ35;Q9UQ35-2;Q9UQ35-3	SRRM2_HUMAN	SRRM2	Serine/arginine repetitive matrix protein 2	1	AAFGISDSYVDGSSFDPQR	AAFGISDSYVDGSSFDPQR	2	AAFGISDSYVDGSSFDPQR2	37198.4	47856.6	33555.9	44225	43865.9	45169.3	43435.4	45914.7	9635.14	52034.3	49325.2	53200
Q9UQ35;Q9UQ35-3	Q9UQ35;Q9UQ35-2;Q9UQ35-3	SRRM2_HUMAN	SRRM2	Serine/arginine repetitive matrix protein 2	1	AAFGISDSYVDGSSFDPQRR	AAFGISDSYVDGSSFDPQRR	3	AAFGISDSYVDGSSFDPQRR3	26435.2	43574.1	39391.1	32748.8	37283.1	34619.6	25203.6	42794.6	20619.3	26550.9	17322.1	23749.1
P31040	P31040;P31040-2;P31040-3	SDHA_HUMAN	SDHA	Succinate dehydrogenase [ubiquinone] flavoprotein subunit, mitochondrial	1	AAFGLSEAGFNTACVTK	AAFGLSEAGFNTAC(UniMod:4)VTK	2	AAFGLSEAGFNTAC(UniMod:4)VTK2	296754	268692	282488	288932	297167	272037	286494	293393	283518	281795	308558	310957
P31040	P31040;P31040-2;P31040-3	SDHA_HUMAN	SDHA	Succinate dehydrogenase [ubiquinone] flavoprotein subunit, mitochondrial	1	AAFGLSEAGFNTACVTK	AAFGLSEAGFNTAC(UniMod:4)VTK	3	AAFGLSEAGFNTAC(UniMod:4)VTK3	14418.5	12433.3	12441.1	11389.1	8341.22	8100.58	8639.9	12516.5	10833.8	10239.2	10583.9	13257.6
Q8IVG5	Q8IVG5	SAM9L_HUMAN	SAMD9L	Sterile alpha motif domain-containing protein 9-like	1	AAFIDHFNVMIK	AAFIDHFNVMIK	2	AAFIDHFNVMIK2	4950.05	1953.87	3444.72	3221.12	3858.99	3403.02	3826.7	2871.62	4351.66	2560.1
Q12882	Q12882	DPYD_HUMAN	DPYD	Dihydropyrimidine dehydrogenase [NADP(+)]	1	AAFIGIGLPEPNK	AAFIGIGLPEPNK	2	AAFIGIGLPEPNK2	22656.1	13361.8	20954.5	22347.6	22894	20384.4	16437.5	20868.2	11660.9	20695	22807	20898.7
Q96T58	Q96T58	MINT_HUMAN	SPEN	Msx2-interacting protein	1	AAFITYLQAK	AAFITYLQAK	2	AAFITYLQAK2	8055.96	7562.02	5194.67	8311.78	6071.71	7156.19	9727.21	9427.54	4791.86	8880.96	10689.4	9690.21
Q9UID3	Q9UID3;Q9UID3-2	VPS51_HUMAN	VPS51	Vacuolar protein sorting-associated protein 51 homolog	1	AAFLGCLTDVR	AAFLGC(UniMod:4)LTDVR	2	AAFLGC(UniMod:4)LTDVR2	70013	74745	63704.9	74290	68468.4	72365.9	72093.8	56643.4	26102.7	73781.7	75516.6	61447
Q5JTZ9	Q5JTZ9	SYAM_HUMAN	AARS2	Alanine--tRNA ligase, mitochondrial	1	AAFLNFFR	AAFLNFFR	2	AAFLNFFR2	32808.6	25520.6	34880.6	16818	29098.6	28738.1	34909.1	29037.5	31751.5	32453.5	32780.4	31129.3
Q8WUM0	Q8WUM0	NU133_HUMAN	NUP133	Nuclear pore complex protein Nup133	1	AAFLQYCR	AAFLQYC(UniMod:4)R	2	AAFLQYC(UniMod:4)R2	70566.3	74194.8	75558.6	71115.7	71244.7	75572.3	70749.8	73325.2	52879	62990.9	56091.2	60097.3
Q96SB8	Q96SB8;Q96SB8-2	SMC6_HUMAN	SMC6	Structural maintenance of chromosomes protein 6	1	AAFNDMR	AAFNDMR	2	AAFNDMR2	3392.23	2586.04	1774.61	2493.41	2704.73	5323.33	3397.11	2912.55		2861.67	2790.78	3862.71
O94953	O94953	KDM4B_HUMAN	KDM4B	Lysine-specific demethylase 4B	1	AAFNQEHVSCQQAFEHFAQK	AAFNQEHVSC(UniMod:4)QQAFEHFAQK	3	AAFNQEHVSC(UniMod:4)QQAFEHFAQK3	2394.72	1587.86	4459.21	5629.86	6881.38	4667.11	1855.91	1803.37		2040.11	6066.93	2556.71
Q4KMQ2;Q4KMQ2-2;Q4KMQ2-3	Q4KMQ2;Q4KMQ2-2;Q4KMQ2-3;Q4KMQ2-4	ANO6_HUMAN	ANO6	Anoctamin-6	1	AAFPLHDCK	AAFPLHDC(UniMod:4)K	2	AAFPLHDC(UniMod:4)K2	9636.54	11666.4	6457.85	7263.56	9014.37	9637.96	9001.13	11556.6	10818	8422.57	10082.6	12628.9
Q9UHN6	Q9UHN6;Q9UHN6-2	CEIP2_HUMAN	CEMIP2	Cell surface hyaluronidase	1	AAFPQYQPVVMLEK	AAFPQYQPVVMLEK	2	AAFPQYQPVVMLEK2		986.015		2975.37	1238.04	1253.9		3522.59				4564.29
Q92667	Q92667;Q92667-2	AKAP1_HUMAN	AKAP1	A-kinase anchor protein 1, mitochondrial	1	AAFQIISQVISEATEQVLATTVGK	AAFQIISQVISEATEQVLATTVGK	3	AAFQIISQVISEATEQVLATTVGK3	1926.6	1436.97	1511.96	2057.85	1690.93	2271.55	2178.69	1643.87		1280.06	3146.74	2219.28
Q9HCE0	Q9HCE0;Q9HCE0-2	EPG5_HUMAN	EPG5	Ectopic P granules protein 5 homolog	1	AAFQLMQEDCIQK	AAFQLMQEDC(UniMod:4)IQK	2	AAFQLMQEDC(UniMod:4)IQK2		6604.25	7124.54	6558.44	6440.21	6486.43	5741.92	7352.87	3262.99	6195.46	7962.36	6074.27
Q8WX93	Q8WX93;Q8WX93-3;Q8WX93-4;Q8WX93-5;Q8WX93-7;Q8WX93-8	PALLD_HUMAN	PALLD	Palladin	1	AAFQPEANPSHLTLNTALVESEDL	AAFQPEANPSHLTLNTALVESEDL	3	AAFQPEANPSHLTLNTALVESEDL3				2176.05								915.221
Q9UBI1	Q9UBI1	COMD3_HUMAN	COMMD3	COMM domain-containing protein 3	1	AAFQSLLDAQADEAVLDHPDLK	AAFQSLLDAQADEAVLDHPDLK	2	AAFQSLLDAQADEAVLDHPDLK2	1381.98	1184.97	1269.89	1558.62	1799.06	1093.45		2282.39	991.767	918.064	897.775	254.647
Q9UBI1	Q9UBI1	COMD3_HUMAN	COMMD3	COMM domain-containing protein 3	1	AAFQSLLDAQADEAVLDHPDLK	AAFQSLLDAQADEAVLDHPDLK	3	AAFQSLLDAQADEAVLDHPDLK3	25820	18741.2	28970.6	24490.5	28841	20770.2	20795.9	16771.6	14066.9	20816.9	25600.1	26682.1
Q86XP3	Q86XP3;Q86XP3-2	DDX42_HUMAN	DDX42	ATP-dependent RNA helicase DDX42	1	AAFQSQYK	AAFQSQYK	2	AAFQSQYK2	21168.1	18696.8	20657.2	16525.3	17902	13927.8	19914.3	23977.7	16197.8	15791.3	21590	19643.3
Q13123	Q13123	RED_HUMAN	IK	Protein Red	1	AAFQYGIK	AAFQYGIK	2	AAFQYGIK2	33420.9	34003.5	30434.1	29597.6	31162.4	32491.2	30911.9	32992.1	29637.4	28729.4	34607	35260.2
Q96CT7	Q96CT7	CC124_HUMAN	CCDC124	Coiled-coil domain-containing protein 124	1	AAFTAFEEAQLPR	AAFTAFEEAQLPR	2	AAFTAFEEAQLPR2	164181	159803	170738	162615	166401	177315	170323	178344	57284.9	178797	172643	173694
Q96CT7	Q96CT7	CC124_HUMAN	CCDC124	Coiled-coil domain-containing protein 124	1	AAFTAFEEAQLPR	AAFTAFEEAQLPR	3	AAFTAFEEAQLPR3	1912.9	2488.32	2537.6	2408.51	2900.54		2908.4			2295.21	3751.78
Q7Z6Z7;Q7Z6Z7-2	Q7Z6Z7;Q7Z6Z7-2;Q7Z6Z7-3	HUWE1_HUMAN	HUWE1	E3 ubiquitin-protein ligase HUWE1	1	AAFTCIK	AAFTC(UniMod:4)IK	2	AAFTC(UniMod:4)IK2	5275.08	7556.62	6349.69	7066.19	5951.68	6052.29	7967.63	6171.77	5579.49	6427.51	6181.03	7589.72
Q9UKD2	Q9UKD2	MRT4_HUMAN	MRTO4	mRNA turnover protein 4 homolog	1	AAFTVSLDPGPLEQFPHSMEPQLR	AAFTVSLDPGPLEQFPHSMEPQLR	3	AAFTVSLDPGPLEQFPHSMEPQLR3	24944.3	22358.3	24468.1	19929.4	24697.1	28360.8	23515.9	20127.8		23338.3	7338.4	21895.6
Q6XQN6	Q6XQN6;Q6XQN6-2;Q6XQN6-3	PNCB_HUMAN	NAPRT	Nicotinate phosphoribosyltransferase	1	AAFVAYALAFPR	AAFVAYALAFPR	2	AAFVAYALAFPR2	12491.9	6048.71	5431.3	8160.7	4253.38	2297.57	4518.73	3685.33		2950.05		2857.33
P19623	P19623	SPEE_HUMAN	SRM	Spermidine synthase	1	AAFVLPEFAR	AAFVLPEFAR	2	AAFVLPEFAR2	1220430	1282480	1273540	1331940	1276730	1276830	1332380	1276120	610503	1254610	1242170	1242500
Q92925;Q92925-3	Q92925;Q92925-2;Q92925-3	SMRD2_HUMAN	SMARCD2	SWI/SNF-related matrix-associated actin-dependent regulator of chromatin subfamily D member 2	1	AAFYHQPWAQEAVGR	AAFYHQPWAQEAVGR	2	AAFYHQPWAQEAVGR2	15264.4	16935.1	12851.8	14218.5	17545.4	18621.8	14384.1	11616.2	12285	17247.9	16020.5	19527.3
Q92925;Q92925-3	Q92925;Q92925-2;Q92925-3	SMRD2_HUMAN	SMARCD2	SWI/SNF-related matrix-associated actin-dependent regulator of chromatin subfamily D member 2	1	AAFYHQPWAQEAVGR	AAFYHQPWAQEAVGR	3	AAFYHQPWAQEAVGR3	68487.1	72622.9	72122.2	74638.9	71017.6	71281.1	73163.4	71515.9	67095.6	70161.9	73009.8	76620.4
Q9P2R3;Q9P2R3-2;Q9P2R3-4	Q9P2R3;Q9P2R3-2;Q9P2R3-4	ANFY1_HUMAN	ANKFY1	Rabankyrin-5	1	AAGAGNEAAALFLATNGAHVNHR	AAGAGNEAAALFLATNGAHVNHR	4	AAGAGNEAAALFLATNGAHVNHR4	2683.96	2321.66	2802.56	4618.47	783.716	4496.33	3848.06	5357.77	4932.87	4483.95	3338.79	1590.49
Q15554	Q15554;Q15554-4	TERF2_HUMAN	TERF2	Telomeric repeat-binding factor 2	1	AAGAGTAGPASGPGVVR	AAGAGTAGPASGPGVVR	2	AAGAGTAGPASGPGVVR2	5804.95	6733.94	4805.1	5448.62	4451.47	5009.46	5076.68	4272.73	7910.62	4600.1	7329.42	5796.08
O75175	O75175	CNOT3_HUMAN	CNOT3	CCR4-NOT transcription complex subunit 3	1	AAGALLNGPPQFSTAPEIK	AAGALLNGPPQFSTAPEIK	2	AAGALLNGPPQFSTAPEIK2	14268.1	22611.1	21177.6	19522.3	18042.5	21692	18886.6	19178.8	20450.3	19216.7	20813.8	20989.5
P46379;P46379-2;P46379-3	P46379;P46379-2;P46379-3	BAG6_HUMAN	BAG6	Large proline-rich protein BAG6	1	AAGARPLTSPESLSR	AAGARPLTSPESLSR	3	AAGARPLTSPESLSR3	24882.5	26214.9	33379.6	27950.2	21806.1	30455.2	24356.6	23376.6	21855	25153	14352.1	14488.1
Q9NSD9	Q9NSD9	SYFB_HUMAN	FARSB	Phenylalanine--tRNA ligase beta subunit	1	AAGASDVVLYK	AAGASDVVLYK	2	AAGASDVVLYK2	227902	234877	225747	222768	213348	219877	222672	212420	206791	225029	224630	221113
P52758	P52758	RIDA_HUMAN	RIDA	2-iminobutanoate/2-iminopropanoate deaminase	1	AAGCDFTNVVK	AAGC(UniMod:4)DFTNVVK	2	AAGC(UniMod:4)DFTNVVK2	7416.37	8212.35	8479.23	5929.86	6790.73	4260.5	10506.3	5752.83	7962.6	9200.06	9500.53	7488.88
Q9Y315	Q9Y315	DEOC_HUMAN	DERA	Deoxyribose-phosphate aldolase	1	AAGCNIPVASVAAGFPAGQTHLK	AAGC(UniMod:4)NIPVASVAAGFPAGQTHLK	3	AAGC(UniMod:4)NIPVASVAAGFPAGQTHLK3	24865.6	17902.5	17151.8	17439.8	23165.7	27434.4	26317.1	10085.6	28689.1	25381.8	17670.7	17724.9
Q5VTR2	Q5VTR2	BRE1A_HUMAN	RNF20	E3 ubiquitin-protein ligase BRE1A	1	AAGEPGTSMPPEK	AAGEPGTSM(UniMod:35)PPEK	2	AAGEPGTSM(UniMod:35)PPEK2	3808.36	3338.34	6265.99	2949.64	5017.92	4239.09	5684.91	4276.12	4373.56	4962.96	5031.11	5013.05
Q9Y5K8	Q9Y5K8	VATD_HUMAN	ATP6V1D	V-type proton ATPase subunit D	1	AAGEVLEPANLLAEEK	AAGEVLEPANLLAEEK	2	AAGEVLEPANLLAEEK2	19475.8	14371.9	19917.9	19233.9	15182.4	19574.9	17041	18911.7	17371.1	20099.9	24793.8	22412.1
Q9UHI6	Q9UHI6;Q9UHI6-2	DDX20_HUMAN	DDX20	Probable ATP-dependent RNA helicase DDX20	1	AAGFERPSPVQLK	AAGFERPSPVQLK	2	AAGFERPSPVQLK2	4665.93	3264.5		7240.52	1843.11	7182.61	4044.32	1604.67	5962.26	7750.19	1646.77
Q9UHI6	Q9UHI6;Q9UHI6-2	DDX20_HUMAN	DDX20	Probable ATP-dependent RNA helicase DDX20	1	AAGFERPSPVQLK	AAGFERPSPVQLK	3	AAGFERPSPVQLK3	7159.84	6910.7	7042.32	4085.95	4607.87	3935.36	5555.85	10271.7	9017.84	9211.5	3924.73	2635.53
P22102	P22102	PUR2_HUMAN	GART	Trifunctional purine biosynthetic protein adenosine-3	1	AAGFKDPLLASGTDGVGTK	AAGFKDPLLASGTDGVGTK	3	AAGFKDPLLASGTDGVGTK3	5771.77	5397.08	5946.95	5401.66	8255.04	5545.88	10206.4	4833.32	4307.1	3676.29		3818.43
Q0VDF9	Q0VDF9	HSP7E_HUMAN	HSPA14	Heat shock 70 kDa protein 14	1	AAGFNVLR	AAGFNVLR	2	AAGFNVLR2	72513.4	71726.4	70070.9	68759.9	77806.1	76013.1	73205.5	74393.2	76578.7	66901.9	79549.9	67120.2
Q7Z478	Q7Z478	DHX29_HUMAN	DHX29	ATP-dependent RNA helicase DHX29	1	AAGFSSSTTSTSWEGNR	AAGFSSSTTSTSWEGNR	2	AAGFSSSTTSTSWEGNR2	5693.1	4692.49	7816.19	4752.96	5028.54	4904.76	6110.89	9191.3	5684.83	9185.6	4245.44	7707.66
P56182	P56182	RRP1_HUMAN	RRP1	Ribosomal RNA processing protein 1 homolog A	1	AAGGFTHDELLK	AAGGFTHDELLK	2	AAGGFTHDELLK2	16405.3	27069.6	28203.3	17340.8	24668.3	26555.5	22936.5	25786.5	27710.3	21093.8	26329.5	22626.3
P56182	P56182	RRP1_HUMAN	RRP1	Ribosomal RNA processing protein 1 homolog A	1	AAGGFTHDELLK	AAGGFTHDELLK	3	AAGGFTHDELLK3	4602.35	2710.27	2865.23	2315.96	1348.65	2284.22	782.318	2718.18	3691.91	2249.09	4733.35	3476.29
P46926	P46926	GNPI1_HUMAN	GNPDA1	Glucosamine-6-phosphate isomerase 1	1	AAGGIELFVGGIGPDGHIAFNEPGSSLVSR	AAGGIELFVGGIGPDGHIAFNEPGSSLVSR	3	AAGGIELFVGGIGPDGHIAFNEPGSSLVSR3	78997.3	67996	73006.1	60435	77701.2	73716.5	68915.5	75770.5	15424.8	74338.4	69755.3	63322.3
Q8IYS2;Q8IYS2-2	Q8IYS2;Q8IYS2-2	K2013_HUMAN	KIAA2013	Uncharacterized protein KIAA2013	1	AAGGLHLLPWSR	AAGGLHLLPWSR	2	AAGGLHLLPWSR2	10417.6	8662.21	15532.4	7250.26	11396.4	12248.2	10720.3	11359	17586	13061.5	7121.47	8127.39
Q8IYS2;Q8IYS2-2	Q8IYS2;Q8IYS2-2	K2013_HUMAN	KIAA2013	Uncharacterized protein KIAA2013	1	AAGGLHLLPWSR	AAGGLHLLPWSR	3	AAGGLHLLPWSR3	7772.74	5222.33	7230.19	7315.25	6614.89	8446.35	9752.45	8456.24	11695.5	7358.55	7915.04	7453.66
Q7Z624	Q7Z624;Q7Z624-2	CMKMT_HUMAN	CAMKMT	Calmodulin-lysine N-methyltransferase	1	AAGGSPAVGCTTR	AAGGSPAVGC(UniMod:4)TTR	2	AAGGSPAVGC(UniMod:4)TTR2	1594.79		1476.86		1580.11	3162.69		1528.62	1844.27	2046.19	1627.09	2313.93
P28838;P28838-2	P28838;P28838-2	AMPL_HUMAN	LAP3	Cytosol aminopeptidase	1	AAGIDEQENWHEGK	AAGIDEQENWHEGK	2	AAGIDEQENWHEGK2	40389.6	41787.6	40376.8	42572.3	45155.3	43488.6	38424.2	45337.3	46787.9	41094.1	37423.7	39120.6
P28838;P28838-2	P28838;P28838-2	AMPL_HUMAN	LAP3	Cytosol aminopeptidase	1	AAGIDEQENWHEGK	AAGIDEQENWHEGK	3	AAGIDEQENWHEGK3	109917	113292	116397	125799	111775	121971	129936	126212	123577	127948	131150	128044
Q7Z449	Q7Z449;Q7Z449-2	CP2U1_HUMAN	CYP2U1	Cytochrome P450 2U1	1	AAGIDPSVIGPQVLLAHLAR	AAGIDPSVIGPQVLLAHLAR	3	AAGIDPSVIGPQVLLAHLAR3	18676.3	18311.5	16981.9	18961.8	16861.9	17056.7	17298		3714.24	22175.3	17928.1	17171.8
Q99459	Q99459	CDC5L_HUMAN	CDC5L	Cell division cycle 5-like protein	1	AAGIEIQK	AAGIEIQK	2	AAGIEIQK2	6635.54	13739.8	7846.17	9476.93	10658.6	12113.9	5728.78	7666.65	10903.8	6868.34	8697.74	10746.6
P30566	P30566;P30566-2	PUR8_HUMAN	ADSL	Adenylosuccinate lyase	1	AAGIIHLGATSCYVGDNTDLIILR	AAGIIHLGATSC(UniMod:4)YVGDNTDLIILR	3	AAGIIHLGATSC(UniMod:4)YVGDNTDLIILR3	30589.8	31639.5	27575	31245.1	29803	30287.6	28282.2	29782.8		30080.8	29585.5	32837.3
Q9NYP3	Q9NYP3	DONS_HUMAN	DONSON	Protein downstream neighbor of Son	1	AAGLAGSDLITALISPTTR	AAGLAGSDLITALISPTTR	2	AAGLAGSDLITALISPTTR2									1091.35		4365.26	1294.22
O75533	O75533	SF3B1_HUMAN	SF3B1	Splicing factor 3B subunit 1	1	AAGLATMISTMRPDIDNMDEYVR	AAGLATMISTMRPDIDNMDEYVR	3	AAGLATMISTMRPDIDNMDEYVR3	46038.8	44889.1	43205.4	43860.1	46477.9	43418.4	44060.9	46377.9	34008.5	43640	45211.1	45302.9
P11474	P11474;P11474-2	ERR1_HUMAN	ESRRA	Steroid hormone receptor ERR1	1	AAGLGELGAALLQLVR	AAGLGELGAALLQLVR	2	AAGLGELGAALLQLVR2	885.566	523.859	1323.2	959.738	982.06	1905.55	774.828	536.623		1257.03	1730.83	585.223
P0CG12	P0CG12	DERPC_HUMAN	DERPC	Decreased expression in renal and prostate cancer protein	1	AAGLLGANSASFSQASGNMGTSPSSMAR	AAGLLGANSASFSQASGNMGTSPSSMAR	3	AAGLLGANSASFSQASGNMGTSPSSMAR3	2864.47	3295.37	2893.74	3595.93	4197.89	2832.56	1730.1	2142.74	2222.29	2734.31	4670.64	1868.54
Q8IUD2	Q8IUD2	RB6I2_HUMAN	ERC1	ELKS/Rab6-interacting/CAST family member 1	1	AAGLQAEIGQVK	AAGLQAEIGQVK	2	AAGLQAEIGQVK2	20358.7	20404.8	19105.3	8112.69	21471.4	15017.9	16245.4	17044.9	15856.9	17894.3	20140.3	17635.6
Q9BW92	Q9BW92;Q9BW92-2	SYTM_HUMAN	TARS2	Threonine--tRNA ligase, mitochondrial	1	AAGLVSDLDADSGLTLSR	AAGLVSDLDADSGLTLSR	2	AAGLVSDLDADSGLTLSR2	23755	23511.5	26798	26304.3	26369.7	24485.3	20889.7	24663.9	15621.8	22618.2	22406.4	21198.4
Q13144	Q13144	EI2BE_HUMAN	EIF2B5	Translation initiation factor eIF-2B subunit epsilon	1	AAGMNMEEEEELQQNLWGLK	AAGMNMEEEEELQQNLWGLK	2	AAGMNMEEEEELQQNLWGLK2			6280.08		6253.26	7392.82	6980.66	5665.61		6373.13
Q13144	Q13144	EI2BE_HUMAN	EIF2B5	Translation initiation factor eIF-2B subunit epsilon	1	AAGMNMEEEEELQQNLWGLK	AAGMNMEEEEELQQNLWGLK	3	AAGMNMEEEEELQQNLWGLK3	12408	12629.6	9121.83	11148.8	16767.8	13783	14028.2	15225.9		14582.6	13082.3	17701.6
Q13144	Q13144	EI2BE_HUMAN	EIF2B5	Translation initiation factor eIF-2B subunit epsilon	1	AAGMNMEEEEELQQNLWGLK	AAGM(UniMod:35)NMEEEEELQQNLWGLK	3	AAGM(UniMod:35)NMEEEEELQQNLWGLK3	1267.53	1554.01	1583.75	517.669	1987.43	290.479	1327.72	698.142		1183.16	508.222	441.786
Q13144	Q13144	EI2BE_HUMAN	EIF2B5	Translation initiation factor eIF-2B subunit epsilon	1	AAGMNMEEEEELQQNLWGLK	AAGMNM(UniMod:35)EEEEELQQNLWGLK	2	AAGMNM(UniMod:35)EEEEELQQNLWGLK2	8217.71	9070.8	7486.34	8840.94			7718.47	6327.48		7507.05	8196.92	9711.25
Q13459;Q13459-2	Q13459;Q13459-2	MYO9B_HUMAN	MYO9B	Unconventional myosin-IXb	1	AAGMSSPGAQSHPEELPR	AAGMSSPGAQSHPEELPR	3	AAGMSSPGAQSHPEELPR3	7323.86	7539.21	6611.68	8011.66	7707.73	7894.47	6881.49	8462.62	4995.84	7204.48	5005.1	5401.27
Q14676	Q14676;Q14676-2;Q14676-3	MDC1_HUMAN	MDC1	Mediator of DNA damage checkpoint protein 1	1	AAGNPGSLAAPIDHK	AAGNPGSLAAPIDHK	2	AAGNPGSLAAPIDHK2	1532.24	1277.85	1894.77		2064.7	1536.17	1185.48		1260.63
Q9NPG3;Q9NPG3-2	Q9NPG3;Q9NPG3-2	UBN1_HUMAN	UBN1	Ubinuclein-1	1	AAGNSEFTLPAPSK	AAGNSEFTLPAPSK	2	AAGNSEFTLPAPSK2	7049.12	6061.38	4030.18	4569.4	3498.99	3633.84	5565.8	5577.74	6106.82	6016.55	2323.6	5225.04
Q460N5;Q460N5-1;Q460N5-4	Q460N5;Q460N5-1;Q460N5-3;Q460N5-4	PAR14_HUMAN	PARP14	Protein mono-ADP-ribosyltransferase PARP14	1	AAGPELQADCDQIVK	AAGPELQADC(UniMod:4)DQIVK	2	AAGPELQADC(UniMod:4)DQIVK2		1865.85	2481.33	2256.18		4189.03	1577.65	3718.6		3299.17	2403.1	4276.33
O14497	O14497;O14497-2;O14497-3	ARI1A_HUMAN	ARID1A	AT-rich interactive domain-containing protein 1A	1	AAGPGLGNVAMGPR	AAGPGLGNVAMGPR	2	AAGPGLGNVAMGPR2	42674.5	41998.4	40780	45469.4	42664.6	37970.7	42025.2	38650.8	39637.3	34582.6	35923.2	24952.5
O14497	O14497;O14497-2;O14497-3	ARI1A_HUMAN	ARID1A	AT-rich interactive domain-containing protein 1A	1	AAGPGLGNVAMGPR	AAGPGLGNVAM(UniMod:35)GPR	2	AAGPGLGNVAM(UniMod:35)GPR2	14344.3	22704.9	17104.4	18445.4		26961.5	24512.5	23373.7		30374.9	18987.3	33872.8
Q9BQ69	Q9BQ69	MACD1_HUMAN	MACROD1	ADP-ribose glycohydrolase MACROD1	1	AAGPLLTDECR	AAGPLLTDEC(UniMod:4)R	2	AAGPLLTDEC(UniMod:4)R2	51837.9	52399.2	58309.3	54936.1	54583	51492.9	56261.8	64971.3	58624.9	41389.5	63443.9	57538.7
P20618	P20618	PSB1_HUMAN	PSMB1	Proteasome subunit beta type-1	1	AAGPLQLR	AAGPLQLR	2	AAGPLQLR2	12558.7	6153.46	15146.6	12669.2	12052	10914.2	10307.3	10864.4	17163.7	17639.9	14612.7	7569.41
P27694	P27694	RFA1_HUMAN	RPA1	Replication protein A 70 kDa DNA-binding subunit	1	AAGPSLSHTSGGTQSK	AAGPSLSHTSGGTQSK	2	AAGPSLSHTSGGTQSK2	5875.71	5717.32	5995.27	7002.66	8924.16	3876.36	7948.52	6680.9	8973.07	8989.41	6931.81	6383.48
P27694	P27694	RFA1_HUMAN	RPA1	Replication protein A 70 kDa DNA-binding subunit	1	AAGPSLSHTSGGTQSK	AAGPSLSHTSGGTQSK	3	AAGPSLSHTSGGTQSK3	25642.8	21786.3	21663.2	22516.3	22848.1	21439.1	23499	26347.6	22999.2	10842	24164.8	21635.2
Q96L91;Q96L91-2;Q96L91-3;Q96L91-5	Q96L91;Q96L91-2;Q96L91-3;Q96L91-4;Q96L91-5	EP400_HUMAN	EP400	E1A-binding protein p400	1	AAGQTVVAQPVHMQQLLK	AAGQTVVAQPVHMQQLLK	2	AAGQTVVAQPVHMQQLLK2	634.223	876.024	619.844	413.622			341.195			229.376	541.88	407.197
Q96L91;Q96L91-2;Q96L91-3;Q96L91-5	Q96L91;Q96L91-2;Q96L91-3;Q96L91-4;Q96L91-5	EP400_HUMAN	EP400	E1A-binding protein p400	1	AAGQTVVAQPVHMQQLLK	AAGQTVVAQPVHMQQLLK	3	AAGQTVVAQPVHMQQLLK3	3122.39	1936.07	1817.36	2429.48	3538.27	4173.78	3213.8	3209.81	1925.38	3495.18	3304.33	2908.54
O60313-2	O60313-2;O60313-9;O60313-10	OPA1_HUMAN	OPA1	Isoform 2 of Dynamin-like 120 kDa protein, mitochondrial	1	AAGQYSTSYAQQK	AAGQYSTSYAQQK	2	AAGQYSTSYAQQK2	17319	14672.5	18584.8	15260.8	16999.7	18402.6	15443.5	16912	15605.8	15194.3	18950.7	16509.5
Q7L1T6	Q7L1T6	NB5R4_HUMAN	CYB5R4	Cytochrome b5 reductase 4	1	AAGSDGTELFDQVHR	AAGSDGTELFDQVHR	2	AAGSDGTELFDQVHR2	6143.97	11269.8	6861.38	9521.61	8622.5	6693.63	11355.3	10145.7	9359.67	7341.65	5391.98	7722.94
Q7L1T6	Q7L1T6	NB5R4_HUMAN	CYB5R4	Cytochrome b5 reductase 4	1	AAGSDGTELFDQVHR	AAGSDGTELFDQVHR	3	AAGSDGTELFDQVHR3	16203.5	17207.4	14320.6	13370.8	14564.8	15785.3	15762.6	15211.8	15824	17650.5	13641.5	14572.4
Q96GM8	Q96GM8;Q96GM8-2	TOE1_HUMAN	TOE1	Target of EGR1 protein 1	1	AAGSPHLTLEFCNYPSSMR	AAGSPHLTLEFC(UniMod:4)NYPSSMR	3	AAGSPHLTLEFC(UniMod:4)NYPSSMR3	43888.4	32493	41690.9	37725.3	36491	43567.5	29081.2	33917.5	32214.1	34964	40956.8	41032.6
Q9BZE9;Q9BZE9-2	Q9BZE9;Q9BZE9-2;Q9BZE9-3	ASPC1_HUMAN	ASPSCR1	Tether containing UBX domain for GLUT4	1	AAGSPSPLPAPDPAPK	AAGSPSPLPAPDPAPK	2	AAGSPSPLPAPDPAPK2	17343.6	17117.4	12667.5	14955.9	17913	12484.9	11490.7	13168.6	14177.2	18807.7	9758.05	10941.8
Q5T653	Q5T653	RM02_HUMAN	MRPL2	39S ribosomal protein L2, mitochondrial	1	AAGTCGVLLR	AAGTC(UniMod:4)GVLLR	2	AAGTC(UniMod:4)GVLLR2	139579	127691	130479	120675	130546	130521	124455	126885	113437	121212	139240	130124
Q8N5M9	Q8N5M9	JAGN1_HUMAN	JAGN1	Protein jagunal homolog 1	1	AAGTDGSDFQHR	AAGTDGSDFQHR	2	AAGTDGSDFQHR2	11411.2	7668.36	7939.17	9525.11	10623.3	7515.9	9147.13	9379.31	8708.59	7886.01	7023.14	7302.93
Q8N5M9	Q8N5M9	JAGN1_HUMAN	JAGN1	Protein jagunal homolog 1	1	AAGTDGSDFQHR	AAGTDGSDFQHR	3	AAGTDGSDFQHR3	5188.58	5131.21	3654.82	8159.89	6509.22	5791.07	7378.11	3275.53	5173.42	4990.68	2435.62	4547.44
Q9NVU0	Q9NVU0;Q9NVU0-2;Q9NVU0-3;Q9NVU0-4;Q9NVU0-5	RPC5_HUMAN	POLR3E	DNA-directed RNA polymerase III subunit RPC5	1	AAGTDSFNGHPPQGCASTPVAR	AAGTDSFNGHPPQGC(UniMod:4)ASTPVAR	3	AAGTDSFNGHPPQGC(UniMod:4)ASTPVAR3	4008.35	2929.98	5248.04	5922.39	5621.29	6757.94	5232.88	4439.79	3848.96	6147.24	5020.96	6189.64
Q9UBN7;Q9UBN7-2	Q9UBN7;Q9UBN7-2	HDAC6_HUMAN	HDAC6	Histone deacetylase 6	1	AAGTGFTVNVAWNGPR	AAGTGFTVNVAWNGPR	2	AAGTGFTVNVAWNGPR2	5460.31	4925.31	5882.93	4891.7	5591.81	5618.71	3915.28	4864.43	6485.23	3797.23	2748.06	3663.56
Q14974	Q14974;Q14974-2	IMB1_HUMAN	KPNB1	Importin subunit beta-1	1	AAGVCLMLLATCCEDDIVPHVLPFIK	AAGVC(UniMod:4)LMLLATC(UniMod:4)C(UniMod:4)EDDIVPHVLPFIK	3	AAGVC(UniMod:4)LMLLATC(UniMod:4)C(UniMod:4)EDDIVPHVLPFIK3	11278.5	12043.6	11286.2	10537.9	11272.2	12190.8	9327.33	12013.7		8915.11	5120.39	8873.31
P23508	P23508;P23508-2	CRCM_HUMAN	MCC	Colorectal mutant cancer protein	1	AAGVGSSPGDQSGDENITQMLK	AAGVGSSPGDQSGDENITQMLK	2	AAGVGSSPGDQSGDENITQMLK2	1777.95	3357.8	3030.22	3728.79	3927.67	1731.64	2577.18	2652.39	3594.4	2923.18	3479.89	3511.16
Q8IUC4	Q8IUC4;Q8IUC4-2;A8MT19	RHPN2_HUMAN	RHPN2	Rhophilin-2	0	AAGVLNYLK	AAGVLNYLK	2	AAGVLNYLK2	4009.5	4880.47	5490.29	4105.21	2839.78	4421.2	3816.48	5171.05	4244.25	2158.42	3238.81	5425.61
P05386	P05386	RLA1_HUMAN	RPLP1	60S acidic ribosomal protein P1	1	AAGVNVEPFWPGLFAK	AAGVNVEPFWPGLFAK	2	AAGVNVEPFWPGLFAK2	453819	413971	454085	464620	505713	440440	473085	406771	343889	483891	462214	441591
Q9Y230	Q9Y230;Q9Y230-2	RUVB2_HUMAN	RUVBL2	RuvB-like 2	1	AAGVVLEMIR	AAGVVLEMIR	2	AAGVVLEMIR2	481283	468620	463535	460069	474036	485439	488963	471952	367362	499378	501024	478840
Q9H0N5	Q9H0N5	PHS2_HUMAN	PCBD2	Pterin-4-alpha-carbinolamine dehydratase 2	1	AAGWSELSER	AAGWSELSER	2	AAGWSELSER2	64248.3	61522.7	60770.6	65528.1	61762.4	60867.5	64015.2	63004.1	47523.3	61334.6	63039.6	60503.5
P33316;P33316-2	P33316;P33316-2	DUT_HUMAN	DUT	Deoxyuridine 5'-triphosphate nucleotidohydrolase, mitochondrial	1	AAGYDLYSAYDYTIPPMEK	AAGYDLYSAYDYTIPPMEK	2	AAGYDLYSAYDYTIPPMEK2	28414.9	73006.2	57264	87144.6	52812.3	45926.3	74328.1	51027.8		76384.1	77487.6	70761.2
Q9H9Y6;Q9H9Y6-3	Q9H9Y6;Q9H9Y6-2;Q9H9Y6-3;Q9H9Y6-4;Q9H9Y6-5	RPA2_HUMAN	POLR1B	DNA-directed RNA polymerase I subunit RPA2	1	AAGYNFYGTER	AAGYNFYGTER	2	AAGYNFYGTER2	23051.5	25402.8	24236.2	18495	19190.7	21214.1	25122.3	23643.5	15074.8	26577.7	26738.8	25965.7
Q5JSZ5	Q5JSZ5;Q5JSZ5-5	PRC2B_HUMAN	PRRC2B	Protein PRRC2B	1	AAHASADLPEASSK	AAHASADLPEASSK	2	AAHASADLPEASSK2	2876	2044.95	3404.93	1189.69	1704.96	2318.29	2518.99	1910.81	1553.84	1474.28	1541.95	1964.57
Q5JSZ5	Q5JSZ5;Q5JSZ5-5	PRC2B_HUMAN	PRRC2B	Protein PRRC2B	1	AAHASADLPEASSK	AAHASADLPEASSK	3	AAHASADLPEASSK3	3109.08	5565.21	5004.55	5914.92	1322.44		7080.67	7527.55	4031.64	6374.7	7166.49
Q9H444	P59074;Q9H444	CHM4B_HUMAN	CHMP4B	Charged multivesicular body protein 4b	0	AAHDNMDIDK	AAHDNMDIDK	2	AAHDNMDIDK2	29775.8	25583.4	18573.1	26611.5	23914.9	17144.1	20392.8	19150.1	25508.9	22339.1	18893.2	18717.6
Q8TEX9;Q8TEX9-2	Q8TEX9;Q8TEX9-2	IPO4_HUMAN	IPO4	Importin-4	1	AAHEALGQFCCALHK	AAHEALGQFC(UniMod:4)C(UniMod:4)ALHK	2	AAHEALGQFC(UniMod:4)C(UniMod:4)ALHK2	3512.81	3210.12	1561.73	4065.06	3978.33	3778.22	2468.25	2019.05	3113.9	3545.51	1602.5	2799.58
Q8TEX9;Q8TEX9-2	Q8TEX9;Q8TEX9-2	IPO4_HUMAN	IPO4	Importin-4	1	AAHEALGQFCCALHK	AAHEALGQFC(UniMod:4)C(UniMod:4)ALHK	3	AAHEALGQFC(UniMod:4)C(UniMod:4)ALHK3	18156.5	15864.3	18951.4	19762	17747.3	19207.4	22327.6	18075.8	18639.4	16606.5	20454.4	12810.4
Q8TEX9;Q8TEX9-2	Q8TEX9;Q8TEX9-2	IPO4_HUMAN	IPO4	Importin-4	1	AAHEALGQFCCALHK	AAHEALGQFC(UniMod:4)C(UniMod:4)ALHK	4	AAHEALGQFC(UniMod:4)C(UniMod:4)ALHK4	3549.65	2884.66	3606.49	2912.33	3587.19	6243.22	5480.97	3519.55	4864.71	4949.84	6849.33	8399.13
Q8TF46	Q8TF46;Q8TF46-2;Q8TF46-3;Q8TF46-4	DI3L1_HUMAN	DIS3L	DIS3-like exonuclease 1	1	AAHELCDSILQSR	AAHELC(UniMod:4)DSILQSR	2	AAHELC(UniMod:4)DSILQSR2	722.354	2447.92	2710.61	2103.55	1618.96	3280.27		0	2018.88	1426.87	2462.73	1305.28
Q8TF46	Q8TF46;Q8TF46-2;Q8TF46-3;Q8TF46-4	DI3L1_HUMAN	DIS3L	DIS3-like exonuclease 1	1	AAHELCDSILQSR	AAHELC(UniMod:4)DSILQSR	3	AAHELC(UniMod:4)DSILQSR3	5886.74	8122.12	3700.76	8213.09	5466.67	10217.8	12207.5	7919.68	9797.08	9111.23	9084.03	6187.85
O14647	O14647;O14647-2	CHD2_HUMAN	CHD2	Chromodomain-helicase-DNA-binding protein 2	1	AAHFDVEWGVEDDSR	AAHFDVEWGVEDDSR	3	AAHFDVEWGVEDDSR3	2438.09	2307.66	2879.79	3456.86			2317.19	3215.22	816.804	1867.67	3044.24	2793.82
Q53H12	Q53H12	AGK_HUMAN	AGK	Acylglycerol kinase, mitochondrial	1	AAHFFSTLK	AAHFFSTLK	2	AAHFFSTLK2	43459.6	42759.4	41123.2	41986.8	43006.4	39108.9	40729.8	36288.9	34317	39619.3	40144.7	38658.5
Q15021	Q15021	CND1_HUMAN	NCAPD2	Condensin complex subunit 1	1	AAHGFDWEEER	AAHGFDWEEER	2	AAHGFDWEEER2	7063.75	6527.67	5379.27	2144.06	6528.32	6766.54	8118.67	5143.81	10784.8	8770.37	6921.64	8574.47
Q15021	Q15021	CND1_HUMAN	NCAPD2	Condensin complex subunit 1	1	AAHGFDWEEER	AAHGFDWEEER	3	AAHGFDWEEER3	4764.57	2713.42	5194.74	3765.33	3154.92	3041.92	3685.79	3691.02	5794.4	5103.96	6186.97	4497.65
Q8WZA9	Q8WZA9	IRGQ_HUMAN	IRGQ	Immunity-related GTPase family Q protein	1	AAHGVLLQALDEMR	AAHGVLLQALDEMR	2	AAHGVLLQALDEMR2	7126.92	2582.28	5173.01	6667.14	5602.14	10049.3	5442.03	3997.77	3828.5	5840.35	6557.61	3927.61
Q8WZA9	Q8WZA9	IRGQ_HUMAN	IRGQ	Immunity-related GTPase family Q protein	1	AAHGVLLQALDEMR	AAHGVLLQALDEMR	3	AAHGVLLQALDEMR3	44516.5	52812.9	42958	53734.1	46084.9	50277.4	35236	33997.2	34244.8	48126.6	40903.9	43617.1
Q15833;Q15833-2;Q15833-3	Q15833;Q15833-2;Q15833-3	STXB2_HUMAN	STXBP2	Syntaxin-binding protein 2	1	AAHIFFTDTCPEPLFSELGR	AAHIFFTDTC(UniMod:4)PEPLFSELGR	2	AAHIFFTDTC(UniMod:4)PEPLFSELGR2	3373.17	2508.05	1841.77	1483.63	1551.97	1379.31	802.521		1482.94	1111.59	1198.27	1384.75
Q15833;Q15833-2;Q15833-3	Q15833;Q15833-2;Q15833-3	STXB2_HUMAN	STXBP2	Syntaxin-binding protein 2	1	AAHIFFTDTCPEPLFSELGR	AAHIFFTDTC(UniMod:4)PEPLFSELGR	3	AAHIFFTDTC(UniMod:4)PEPLFSELGR3	44328.2	59063	54874.3	48430.5	49087.4	41272.9	49658.4	53460.9	46850.9	50411.6	54212.4	55218.8
Q05823	Q05823;Q05823-2	RN5A_HUMAN	RNASEL	2-5A-dependent ribonuclease	1	AAHLADFDK	AAHLADFDK	2	AAHLADFDK2	4420.83				2721.89	2815.63	3192.79	496.828		3644.7	5208.54	2461.88
Q9UQ80;Q9UQ80-2	Q9UQ80;Q9UQ80-2	PA2G4_HUMAN	PA2G4	Proliferation-associated protein 2G4	1	AAHLCAEAALR	AAHLC(UniMod:4)AEAALR	2	AAHLC(UniMod:4)AEAALR2	378370	386208	370600	392737	383974	383408	393226	361497	412107	376949	367531	332784
Q3B7T1;Q3B7T1-5	Q3B7T1;Q3B7T1-3;Q3B7T1-5	EDRF1_HUMAN	EDRF1	Erythroid differentiation-related factor 1	1	AAHLEEFHYQTK	AAHLEEFHYQTK	3	AAHLEEFHYQTK3		2280.32	1747.11	855.863		2075.46	2669.75		930.806		507.373
Q8NHJ6-2;Q8NHJ6-3	Q8NHJ6;Q8NHJ6-2;Q8NHJ6-3	LIRB4_HUMAN	LILRB4	Isoform 2 of Leukocyte immunoglobulin-like receptor subfamily B member 4	1	AAHPLLHLR	AAHPLLHLR	2	AAHPLLHLR2	4263.35	6005.91	6150.93	6768.55	7555.35	5553.11	8976.26	5832.46	5486.81	6914.05	6222.79	6571.82
O95613	O95613;O95613-2	PCNT_HUMAN	PCNT	Pericentrin	1	AAHSAELEAVLLALAR	AAHSAELEAVLLALAR	2	AAHSAELEAVLLALAR2		389.581	1725.05	1480.63	666.899		1230.45	1190.99		317.648		1193.18
O95613	O95613;O95613-2	PCNT_HUMAN	PCNT	Pericentrin	1	AAHSAELEAVLLALAR	AAHSAELEAVLLALAR	3	AAHSAELEAVLLALAR3	6488.47	7578.78	6549.9	6992.6	7043.52	5469.38	6305.36	6561.28	3338.18	6429.79	7218.48	8740.16
P78371	P78371;P78371-2	TCPB_HUMAN	CCT2	T-complex protein 1 subunit beta	1	AAHSEGNTTAGLDMR	AAHSEGNTTAGLDMR	2	AAHSEGNTTAGLDMR2	46846.4	42249.6	46750.6	43399.8	51433.8	50919.3	48989.6	45302.5	61597.2	47358.4	46558.1	46816.5
P78371	P78371;P78371-2	TCPB_HUMAN	CCT2	T-complex protein 1 subunit beta	1	AAHSEGNTTAGLDMR	AAHSEGNTTAGLDMR	3	AAHSEGNTTAGLDMR3	451669	418766	502100	503006	478399	470168	466428	468416	417607	465739	478026	467988
P78371	P78371;P78371-2	TCPB_HUMAN	CCT2	T-complex protein 1 subunit beta	1	AAHSEGNTTAGLDMR	AAHSEGNTTAGLDM(UniMod:35)R	2	AAHSEGNTTAGLDM(UniMod:35)R2	6664.76	4567.37	6067.35	1924.58	4746.22	3890.72	5477.87	7643.75	4420.71	7558.35	4916.48	5072.63
P78371	P78371;P78371-2	TCPB_HUMAN	CCT2	T-complex protein 1 subunit beta	1	AAHSEGNTTAGLDMR	AAHSEGNTTAGLDM(UniMod:35)R	3	AAHSEGNTTAGLDM(UniMod:35)R3	68397.3	55725.2	82780.1	68574.5	68422.6	67310.1	87367.1	88608.5	50314.7	97570.1	90979.9	82501.5
Q9Y2U9	Q9Y2U9	KLDC2_HUMAN	KLHDC2	Kelch domain-containing protein 2	1	AAHSNEILIFSVQPK	AAHSNEILIFSVQPK	3	AAHSNEILIFSVQPK3	2023.21	4109.74	3887.88		3553.26	4388.22	1421.28	2535.77	3810.87	3405.67		3063.36
P04049	P04049;P04049-2	RAF1_HUMAN	RAF1	RAF proto-oncogene serine/threonine-protein kinase	1	AAHTEDINACTLTTSPR	AAHTEDINAC(UniMod:4)TLTTSPR	2	AAHTEDINAC(UniMod:4)TLTTSPR2	647.76	3003.54	1363.93	1943.03	2383.88	2392.13	1273.08	503.864	2472	2572.76	1347.13	1732.73
P04049	P04049;P04049-2	RAF1_HUMAN	RAF1	RAF proto-oncogene serine/threonine-protein kinase	1	AAHTEDINACTLTTSPR	AAHTEDINAC(UniMod:4)TLTTSPR	3	AAHTEDINAC(UniMod:4)TLTTSPR3	24317.5	21049.7	27671.2	26735.7	29546.3	27588.5	24804.5	31315.7	21617.5	25880.5	29861.2	28951.2
P61764	P61764;P61764-2	STXB1_HUMAN	STXBP1	Syntaxin-binding protein 1	1	AAHVFFTDSCPDALFNELVK	AAHVFFTDSC(UniMod:4)PDALFNELVK	3	AAHVFFTDSC(UniMod:4)PDALFNELVK3	6667.68	9236.72	6595.78	5605.59	5832.91	4182.5	5937.8	1496.4	3650.17	3781.46	6820.94	6510.97
P49902	P49902;P49902-2	5NTC_HUMAN	NT5C2	Cytosolic purine 5'-nucleotidase	1	AAHVLMPHESTVEHTHVDINEMESPLATR	AAHVLMPHESTVEHTHVDINEMESPLATR	4	AAHVLMPHESTVEHTHVDINEMESPLATR4	6039.05	4438.46	7314.89	6382.17	8203.84	6803.5	7081.58	6147.31	8462.38	5557.33	6328.88	4626.16
P0CAP2	P0CAP2;P0CAP2-3	GRL1A_HUMAN	POLR2M	DNA-directed RNA polymerase II subunit GRINL1A	1	AAIAECEEVR	AAIAEC(UniMod:4)EEVR	2	AAIAEC(UniMod:4)EEVR2	6711.61	9902.86	10932.2	9014.75	8017.79	9498.52	9022.78	10653.4	6775.53	11189.5	9619.53	12369.7
Q5SRE5	Q5SRE5;Q5SRE5-2	NU188_HUMAN	NUP188	Nucleoporin NUP188	1	AAIAFLHALWQDR	AAIAFLHALWQDR	2	AAIAFLHALWQDR2	8888.23	11521.3	9379.28	7554.93	7762.62	6018.31	11968.8	9757.18	13370.3	9096.14	8157.09	9216.95
Q5SRE5	Q5SRE5;Q5SRE5-2	NU188_HUMAN	NUP188	Nucleoporin NUP188	1	AAIAFLHALWQDR	AAIAFLHALWQDR	3	AAIAFLHALWQDR3	2774	1017.41	2578.15	4010.58	1343.21	2426.37	4375.2	3334.69	5403.21	2902.38	7029.34	3311.28
Q2TAY7	Q2TAY7	SMU1_HUMAN	SMU1	WD40 repeat-containing protein SMU1	1	AAIAQALAGEVSVVPPSR	AAIAQALAGEVSVVPPSR	2	AAIAQALAGEVSVVPPSR2	45755.7	76339.1	70096.1	54693.5	61762.2	87623.8	77862.9	67508.8	92522.5	72389.7	70083.7	77533.9
Q2TAY7	Q2TAY7	SMU1_HUMAN	SMU1	WD40 repeat-containing protein SMU1	1	AAIAQALAGEVSVVPPSR	AAIAQALAGEVSVVPPSR	3	AAIAQALAGEVSVVPPSR3	11178.9	7300.65	8433.36	2564.31	11651.6	11019.5	12183.5	12048	11383.3	10659.5	10106	16403
Q96PK6	Q96PK6;Q96PK6-2	RBM14_HUMAN	RBM14	RNA-binding protein 14	1	AAIAQLNGK	AAIAQLNGK	2	AAIAQLNGK2	37235.3	47754.4	39736.3	38176.9	40364.8	37494.3	40551	33396.1	51283.7	36372	42491.1	37215.4
Q96RK0	Q96RK0	CIC_HUMAN	CIC	Protein capicua homolog	1	AAIASIPVGSFEAGASGR	AAIASIPVGSFEAGASGR	2	AAIASIPVGSFEAGASGR2	11716.1	13082.8	12025.3	11079.6	15339.6	4976.9	17738.8	10038.1	17221.8	20959.3	4299.05	10533.8
Q96RK0	Q96RK0	CIC_HUMAN	CIC	Protein capicua homolog	1	AAIASIPVGSFEAGASGRPGPAPR	AAIASIPVGSFEAGASGRPGPAPR	3	AAIASIPVGSFEAGASGRPGPAPR3	7006.38	8717.83	6323.47	6041.68	6158.63	2742.38	5595.84	5945.64	5828.41	5564.25	1371.78	4147.22
Q96HA7	Q96HA7;Q96HA7-2	TONSL_HUMAN	TONSL	Tonsoku-like protein	1	AAICQNLQHVLAVVR	AAIC(UniMod:4)QNLQHVLAVVR	2	AAIC(UniMod:4)QNLQHVLAVVR2	3123.51	4773.53	6769.16	2221.7	3384.51	4703.72	5557.65	2541.69	6084.63	3460.78	4491.98	2966.49
Q96HA7	Q96HA7;Q96HA7-2	TONSL_HUMAN	TONSL	Tonsoku-like protein	1	AAICQNLQHVLAVVR	AAIC(UniMod:4)QNLQHVLAVVR	3	AAIC(UniMod:4)QNLQHVLAVVR3	13003.6	10674.7	10251.9	14618.1	10095	17561.8	14299.7	17501.6	17459.9	13710.4	13431.7	10645.8
P35637;P35637-2;Q92804;Q92804-2	Q92804;Q92804-2;P35637;P35637-2	FUS_HUMAN;RBP56_HUMAN	FUS;TAF15	RNA-binding protein FUS	0	AAIDWFDGK	AAIDWFDGK	2	AAIDWFDGK2	2097260	2021680	1974350	1849510	2002560	1982150	2130040	2089460	2081100	1983300	2120350	1966960
Q9UHB9	Q9UHB9;Q9UHB9-2;Q9UHB9-4	SRP68_HUMAN	SRP68	Signal recognition particle subunit SRP68	1	AAIEAFNK	AAIEAFNK	2	AAIEAFNK2	22546.4	23324.8	22875.5	24120.3	22093.8	22949.3	26201.9	21938.3	23978.3	19154.4	25357	23894.5
Q8NB49;Q8NB49-2;Q8NB49-3;Q8NB49-4	Q8NB49;Q8NB49-2;Q8NB49-3;Q8NB49-4	AT11C_HUMAN	ATP11C	Phospholipid-transporting ATPase IG	1	AAIECEQPQPDLYK	AAIEC(UniMod:4)EQPQPDLYK	2	AAIEC(UniMod:4)EQPQPDLYK2	13740.7	10988.3	5853.96	12195.6	9632.05	13155.6	7223.79	13975.8	9792.61	11753.7	9225.52	13951.9
Q6ZMI0;Q6ZMI0-5	Q6ZMI0;Q6ZMI0-2;Q6ZMI0-5;Q6ZMI0-3	PPR21_HUMAN	PPP1R21	Protein phosphatase 1 regulatory subunit 21	1	AAIEHELPTATQK	AAIEHELPTATQK	2	AAIEHELPTATQK2	738.211	1559.46	1135.46	898.522	627.366	636.181	88.4475	1328.77	1473.4	3219.59		1483.28
Q96CD0	Q96CD0	FBXL8_HUMAN	FBXL8	F-box/LRR-repeat protein 8	1	AAIELLMVLAGR	AAIELLMVLAGR	2	AAIELLMVLAGR2	1710.89		3540.5	3258.25	4799.2	3834.07	2984.49	3301.46		3813.8	5206.19
Q9UHW9-2	Q9UHW9;Q9UHW9-2;Q9UHW9-3;Q9UHW9-4;Q9UHW9-5;Q9UHW9-6	S12A6_HUMAN	SLC12A6	Isoform 2 of Solute carrier family 12 member 6	1	AAIFHSDDALK	AAIFHSDDALK	2	AAIFHSDDALK2		13506.1		12944.3	5330.82	12469.6			11294.7	12213.1	9413.04	13804.2
P11388;P11388-2;P11388-3;P11388-4	P11388;P11388-2;P11388-3;P11388-4	TOP2A_HUMAN	TOP2A	DNA topoisomerase 2-alpha	1	AAIGCGIVESILNWVK	AAIGC(UniMod:4)GIVESILNWVK	2	AAIGC(UniMod:4)GIVESILNWVK2	3238.85	3233.29	1632.38	3969.07	3731.85	3966.85	918.766	2230.16		4305.7	2166.16	3710.46
Q8N8Z6	Q8N8Z6;Q8N8Z6-2	DCBD1_HUMAN	DCBLD1	Discoidin, CUB and LCCL domain-containing protein 1	1	AAIHAGIIADELGGQISVLQR	AAIHAGIIADELGGQISVLQR	3	AAIHAGIIADELGGQISVLQR3	6220.98	6618.24	6875.54	6065.78	7235.26	9462.73	10704.3	11859.8	5435.69	7667.57	6536.89	12728.6
Q9Y2W6	Q9Y2W6	TDRKH_HUMAN	TDRKH	Tudor and KH domain-containing protein	1	AAIHQILTENTPVSEQLSVPQR	AAIHQILTENTPVSEQLSVPQR	3	AAIHQILTENTPVSEQLSVPQR3	16661.8	16959.6	13602.2	15715.4	12948.1	18736.9	17859.9	17530.2	12962.2	16545.9	14583.1	14654.9
O43432;O43432-3	O43432;O43432-3;O43432-4	IF4G3_HUMAN	EIF4G3	Eukaryotic translation initiation factor 4 gamma 3	1	AAIIADSSTFR	AAIIADSSTFR	2	AAIIADSSTFR2	16881.2	18235.4	17088.8	18284.5	16186.6	18937.6	18810.7	15595.9	14890.8	19174.9	20362.9	20415.7
P35232	P35232	PHB_HUMAN	PHB	Prohibitin	1	AAIISAEGDSK	AAIISAEGDSK	2	AAIISAEGDSK2	901697	918953	920940	879539	897287	841389	849763	886456	909223	865109	815383	849405
Q15075	Q15075	EEA1_HUMAN	EEA1	Early endosome antigen 1	1	AAILDLEK	AAILDLEK	2	AAILDLEK2	27365.2	24820.4	14045.6		22523.8		25565.6	26371	27828.7	25211.2	25125.4	29453.8
Q9P2E9;Q9P2E9-3	Q9P2E9;Q9P2E9-3	RRBP1_HUMAN	RRBP1	Ribosome-binding protein 1	1	AAILETAPK	AAILETAPK	2	AAILETAPK2	138347	124648	141881	131276	133468	132346	137014	143075	121638	128893	140004	141139
Q6YHU6	Q6YHU6;Q6YHU6-3	THADA_HUMAN	THADA	Thyroid adenoma-associated protein	1	AAILGFTSPVWAVR	AAILGFTSPVWAVR	2	AAILGFTSPVWAVR2	4181.96	4452.51	3543.81	3259.32	4079.03	4179.38	3728.43	3271.18	4631.4	3157.46	3148	3768.28
O14744	O14744;O14744-2;O14744-5;O14744-3	ANM5_HUMAN	PRMT5	Protein arginine N-methyltransferase 5	1	AAILPTSIFLTNK	AAILPTSIFLTNK	2	AAILPTSIFLTNK2	76903.4	80010	91400.7	84194.2	90363.2	86676.8	86447.3	83345.9	96197.5	78862.2	84878.3	83552.7
O14744	O14744;O14744-2;O14744-5;O14744-3	ANM5_HUMAN	PRMT5	Protein arginine N-methyltransferase 5	1	AAILPTSIFLTNKK	AAILPTSIFLTNKK	3	AAILPTSIFLTNKK3	2444.21	2220	1822.73	3587.61	2336.03	3326.26	2357.45	3481.44	1338.26	615.723		299.972
Q01664	Q01664	TFAP4_HUMAN	TFAP4	Transcription factor AP-4	1	AAILQQTAEYIFSLEQEK	AAILQQTAEYIFSLEQEK	2	AAILQQTAEYIFSLEQEK2	2216.74			2483.63	1509.21
Q01664	Q01664	TFAP4_HUMAN	TFAP4	Transcription factor AP-4	1	AAILQQTAEYIFSLEQEK	AAILQQTAEYIFSLEQEK	3	AAILQQTAEYIFSLEQEK3		2918.68	3800.17	2742.67			4280.55	3910.67		4091.33
Q8IUD2;Q8IUD2-4	O15083;Q8IUD2;Q8IUD2-2;Q8IUD2-3;Q8IUD2-4	RB6I2_HUMAN	ERC1	ELKS/Rab6-interacting/CAST family member 1	0	AAILQTEVDALR	AAILQTEVDALR	2	AAILQTEVDALR2	50239.3	44524.5	56328.6	53879.2	50982.2	39416.4	53973.3	57807.9	56764.6	32514.9	42398.5	61817.6
Q12980	Q12980	NPRL3_HUMAN	NPRL3	GATOR complex protein NPRL3	1	AAILSVPAAQNPEDLR	AAILSVPAAQNPEDLR	2	AAILSVPAAQNPEDLR2	7691.63	9517.94	9676.77	7906.49	10432.3	9099.11	7267.03	7582.03	7878.31	11672.7	10773.8	11875.4
Q92925;Q92925-3	Q92925;Q92925-2;Q92925-3	SMRD2_HUMAN	SMARCD2	SWI/SNF-related matrix-associated actin-dependent regulator of chromatin subfamily D member 2	1	AAIMQALWLYIK	AAIMQALWLYIK	2	AAIMQALWLYIK2	6167.74	5896.16	4896.17	5479.87	4366.64	6447.76	5934.52	6630.9		5914.09	6187.48	5245.96
Q9H583	Q9H583	HEAT1_HUMAN	HEATR1	HEAT repeat-containing protein 1	1	AAIQCLQALSGVASPFYLIIDHLISK	AAIQC(UniMod:4)LQALSGVASPFYLIIDHLISK	3	AAIQC(UniMod:4)LQALSGVASPFYLIIDHLISK3		201.836	296.272	285.726	302.845	671.291	492.322	1036.31		1017.02	100.969	150.046
O60645	O60645	EXOC3_HUMAN	EXOC3	Exocyst complex component 3	1	AAIQSQLDGVR	AAIQSQLDGVR	2	AAIQSQLDGVR2	46354.9	41791.5	43038.2	45945.9	46922.1	43918.6	42025.3	39434.2	23847.3	40662.4	43825.5	42354.9
Q7Z3J2	Q7Z3J2;Q7Z3J2-2	VP35L_HUMAN	VPS35L	VPS35 endosomal protein-sorting factor-like	1	AAISLVPEVPK	AAISLVPEVPK	2	AAISLVPEVPK2	8255.05	9094.48	7043.2	10422.1	7283.25	6172.81	5394.33	7699.25	8341.12	5400.91	3814.02	5198.28
O75175	O75175	CNOT3_HUMAN	CNOT3	CCR4-NOT transcription complex subunit 3	1	AAISSGIEDPVPTLHLTER	AAISSGIEDPVPTLHLTER	2	AAISSGIEDPVPTLHLTER2	4175.99	2734.87	4689.5	2479.9	3740.52	3650.04	5008.3	2498.4	4769.18	6152.58	3408.61	3320.13
O75175	O75175	CNOT3_HUMAN	CNOT3	CCR4-NOT transcription complex subunit 3	1	AAISSGIEDPVPTLHLTER	AAISSGIEDPVPTLHLTER	3	AAISSGIEDPVPTLHLTER3	34120.8	43354.7	44909.5	35478	42933.8	33304.2	45374.4	49695.4	39758.8	38785.7	39816.9	45044.2
Q12866	Q12866	MERTK_HUMAN	MERTK	Tyrosine-protein kinase Mer	1	AAISVVTAEVHDSK	AAISVVTAEVHDSK	3	AAISVVTAEVHDSK3		12332.7
Q969Q5	Q969Q5	RAB24_HUMAN	RAB24	Ras-related protein Rab-24	1	AAIVCYDLTDSSSFER	AAIVC(UniMod:4)YDLTDSSSFER	2	AAIVC(UniMod:4)YDLTDSSSFER2	35362.9	25105.2	33705	36212.5	33537.8	28766.1	27932.5	28523.6	7069.23	29947.3	35541.6	31520.3
O95258;O95258-2;O95258-3	Q5SVS4;Q5SVS4-2;O95258;O95258-2;O95258-3	UCP5_HUMAN	SLC25A14	Brain mitochondrial carrier protein 1	0	AAIVVGVELPVYDITK	AAIVVGVELPVYDITK	2	AAIVVGVELPVYDITK2	6749.45	4941.68	5904.86	4095.25	5053.98	3592.86	6524.88	6093.7	5342.74	3201.84	5335.78	7328.88
Q9UK73	Q9UK73	FEM1B_HUMAN	FEM1B	Protein fem-1 homolog B	1	AAIVVNGHGMTPLK	AAIVVNGHGMTPLK	2	AAIVVNGHGMTPLK2	3659.56	3997.63	1806.36	2925.89	2562.06	1214.31	1618.01	1348.83	3171.7	1312.86	3674.07	4827.76
Q69YQ0;Q69YQ0-2	Q69YQ0;Q69YQ0-2	CYTSA_HUMAN	SPECC1L	Cytospin-A	1	AALAATLEEYK	AALAATLEEYK	2	AALAATLEEYK2	19020.1	24716.9	24746.3	24684.1	20262.6	25087.6	24371.5	28036.4	12591.7	22006.5	16572.5	22788.7
Q9HA77	Q9HA77	SYCM_HUMAN	CARS2	Probable cysteine--tRNA ligase, mitochondrial	1	AALADDFDTPR	AALADDFDTPR	2	AALADDFDTPR2	74431.4	72466.8	76657.1	75265.2	70069.8	66361.7	71697	72751.7	39744.4	69519.5	72576.2	66424.8
Q9HC35	Q9HC35;Q9HC35-2	EMAL4_HUMAN	EML4	Echinoderm microtubule-associated protein-like 4	1	AALADVLR	AALADVLR	2	AALADVLR2	182960	178062	185602	164169	190590	169770	185965	174307	125433	190323	173018	151961
Q32P44	Q32P44;Q32P44-2;Q32P44-3	EMAL3_HUMAN	EML3	Echinoderm microtubule-associated protein-like 3	1	AALAEALR	AALAEALR	2	AALAEALR2	9065.66	10663		11098	6098.1	9679.55	10356.7	7775.34		8526.06	10098.9	8417.74
Q96SY0	Q96SY0;Q96SY0-4;Q96SY0-3	INT14_HUMAN	INTS14	Integrator complex subunit 14	1	AALAFGFLDLLK	AALAFGFLDLLK	2	AALAFGFLDLLK2	7626.87	6817.72	3647.58	5191.83	5838.74	8122.33	4043.44	6969.57		4642.98	4167.22	5112.65
Q16555;Q16555-2	Q16555;Q16555-2	DPYL2_HUMAN	DPYSL2	Dihydropyrimidinase-related protein 2	1	AALAGGTTMIIDHVVPEPGTSLLAAFDQWR	AALAGGTTMIIDHVVPEPGTSLLAAFDQWR	3	AALAGGTTMIIDHVVPEPGTSLLAAFDQWR3	32183.6	25748.4	38349.9	35340.8	37324	43599.5	36257.5	44239.8		34926.2	42349.8	30961.7
Q16555;Q16555-2	Q16555;Q16555-2	DPYL2_HUMAN	DPYSL2	Dihydropyrimidinase-related protein 2	1	AALAGGTTMIIDHVVPEPGTSLLAAFDQWR	AALAGGTTMIIDHVVPEPGTSLLAAFDQWR	4	AALAGGTTMIIDHVVPEPGTSLLAAFDQWR4	6103.61	5197.81	6367.81	3954.36	2829.25	3845.81	3932.38	3463.64	547.529	4686.39	4235.93	3198.53
P38935	P38935	SMBP2_HUMAN	IGHMBP2	DNA-binding protein SMUBP-2	1	AALAGLSLSLMER	AALAGLSLSLMER	2	AALAGLSLSLMER2	3200.73	2464.51	2401.89	3398.29	3213.14	2237.28	2478.91	2668.81		2608.8	3020.75	1814.64
P24941	P24941;P24941-2	CDK2_HUMAN	CDK2	Cyclin-dependent kinase 2	1	AALAHPFFQDVTK	AALAHPFFQDVTK	2	AALAHPFFQDVTK2	16321.3	15397.1	12995	7830.28	12106.8	13424.1	14665	13196.7	14504.3	15783.7	13150.8	12599.6
P24941	P24941;P24941-2	CDK2_HUMAN	CDK2	Cyclin-dependent kinase 2	1	AALAHPFFQDVTK	AALAHPFFQDVTK	3	AALAHPFFQDVTK3	5169.86	6704.07	6544.47	5926.66	5332.9	6437.97	5980.86	7016.76	3344.86	7168.22	6275.66	7891.92
P24941	P24941;P24941-2	CDK2_HUMAN	CDK2	Cyclin-dependent kinase 2	1	AALAHPFFQDVTKPVPHLR	AALAHPFFQDVTKPVPHLR	3	AALAHPFFQDVTKPVPHLR3			4501.24	2030.5	4118.67	2539.88	2091.27		2670.35	2244.13	4112.94	3362.76
P24941	P24941;P24941-2	CDK2_HUMAN	CDK2	Cyclin-dependent kinase 2	1	AALAHPFFQDVTKPVPHLR	AALAHPFFQDVTKPVPHLR	4	AALAHPFFQDVTKPVPHLR4	15399.9	20369.4	17517.1	18639.3	13599.6	62588.8	29832.7	22368.7	28188.3	14412.3	12009.6	15100.5
Q15149-3;Q15149-4;Q15149-6	Q15149;Q15149-2;Q15149-3;Q15149-4;Q15149-5;Q15149-6;Q15149-7;Q15149-8;Q15149-9	PLEC_HUMAN	PLEC	Isoform 3 of Plectin	1	AALAHSEEVTASQVAATK	AALAHSEEVTASQVAATK	2	AALAHSEEVTASQVAATK2	2892.15	3156.06	4614.73	2336.58	3955.11	4411.07	3596.32	3896.21	3791.73	3885.08	2864.71	3210.44
Q15149-3;Q15149-4;Q15149-6	Q15149;Q15149-2;Q15149-3;Q15149-4;Q15149-5;Q15149-6;Q15149-7;Q15149-8;Q15149-9	PLEC_HUMAN	PLEC	Isoform 3 of Plectin	1	AALAHSEEVTASQVAATK	AALAHSEEVTASQVAATK	3	AALAHSEEVTASQVAATK3	122823	123920	127459	128315	120124	126911	136097	133408	113197	123887	124458	118312
P54098	P54098	DPOG1_HUMAN	POLG	DNA polymerase subunit gamma-1	1	AALALQITNLLTR	AALALQITNLLTR	2	AALALQITNLLTR2	8249.43	8123.93	9756.58	5672.83	5320.81	6639.15	9475.09	8470.27		8363.54	6122.65	7553.14
Q9NWZ5	Q9NWZ5;Q9NWZ5-3;Q9NWZ5-4	UCKL1_HUMAN	UCKL1	Uridine-cytidine kinase-like 1	1	AALASAHQCHPLPR	AALASAHQC(UniMod:4)HPLPR	3	AALASAHQC(UniMod:4)HPLPR3	5404.86	5571.92	5184.11	5714.86	5475.34	5929.69	6189.15	5365.23	3411.62	6580.97	4647.62	4515.62
P20248	P20248	CCNA2_HUMAN	CCNA2	Cyclin-A2	1	AALAVLK	AALAVLK	1	AALAVLK1	38881.9	40032.4	28019.4	26641.9	31619.4	34005.3	26295.3	22386.2	42217.8	33543.3	24034.6	33374.4
O43747	O43747;O43747-2	AP1G1_HUMAN	AP1G1	AP-1 complex subunit gamma-1	1	AALCAVHVIR	AALC(UniMod:4)AVHVIR	2	AALC(UniMod:4)AVHVIR2	113953	125870	106952	123625	119178	122071	116480	107983	118781	110621	112348	105933
P54920	P54920	SNAA_HUMAN	NAPA	Alpha-soluble NSF attachment protein	1	AALCHFCIDMLNAK	AALC(UniMod:4)HFC(UniMod:4)IDMLNAK	2	AALC(UniMod:4)HFC(UniMod:4)IDMLNAK2	9411.92	12190.6	8976.96	7480.29	6759.83	7154.53	5755.55	10116.7	7089.88	6716.86	7203.05	9984.66
P54920	P54920	SNAA_HUMAN	NAPA	Alpha-soluble NSF attachment protein	1	AALCHFCIDMLNAK	AALC(UniMod:4)HFC(UniMod:4)IDMLNAK	3	AALC(UniMod:4)HFC(UniMod:4)IDMLNAK3	43963.2	44420.2	41872.4	43939.2	40225.4	43815.5	46959.6	43059.3	30980.1	40567.5	42911.2	45232.9
P54920	P54920	SNAA_HUMAN	NAPA	Alpha-soluble NSF attachment protein	1	AALCHFCIDMLNAK	AALC(UniMod:4)HFC(UniMod:4)IDM(UniMod:35)LNAK	3	AALC(UniMod:4)HFC(UniMod:4)IDM(UniMod:35)LNAK3	1428.33	1403.72	1976.21	2987.12	2214.57	1965.34	638.332	2364.46	1357.34	2640.13	1773.25	2238.9
Q9H115;Q9H115-3	Q9H115;Q9H115-2;Q9H115-3	SNAB_HUMAN	NAPB	Beta-soluble NSF attachment protein	1	AALCHFIVDELNAK	AALC(UniMod:4)HFIVDELNAK	2	AALC(UniMod:4)HFIVDELNAK2	2928.58	2819.57	2557.11	2450.91	3629.88	1732	3345.57	3026.97	2621.37	3725.39	1938.81	4427.43
Q9H115;Q9H115-3	Q9H115;Q9H115-2;Q9H115-3	SNAB_HUMAN	NAPB	Beta-soluble NSF attachment protein	1	AALCHFIVDELNAK	AALC(UniMod:4)HFIVDELNAK	3	AALC(UniMod:4)HFIVDELNAK3	5199.24	3111.99	3881.56	4397.33	2852.25	3555.65	4393.95	2529.46	1805.72	1149.01	2104.97	3164.94
Q13535;Q13535-2	Q13535;Q13535-2;Q13535-3	ATR_HUMAN	ATR	Serine/threonine-protein kinase ATR	1	AALCHLLQYFLK	AALC(UniMod:4)HLLQYFLK	3	AALC(UniMod:4)HLLQYFLK3	684.191	232.058	239.262		873.411	491.802	645.184	939.354	747.66	84.4019
Q68EM7;Q68EM7-2;Q68EM7-5;Q68EM7-6	Q68EM7;Q68EM7-2;Q68EM7-3;Q68EM7-5;Q68EM7-6	RHG17_HUMAN	ARHGAP17	Rho GTPase-activating protein 17	1	AALDCSTSHLDEFYSDPHAVAGALK	AALDC(UniMod:4)STSHLDEFYSDPHAVAGALK	3	AALDC(UniMod:4)STSHLDEFYSDPHAVAGALK3	4039.62	5919.73	11991.1	10192.4	6246.1	8933.46	10117.4	8499.91	8082.12	8677.56	4953.49	5478.06
Q68EM7;Q68EM7-2;Q68EM7-5;Q68EM7-6	Q68EM7;Q68EM7-2;Q68EM7-3;Q68EM7-5;Q68EM7-6	RHG17_HUMAN	ARHGAP17	Rho GTPase-activating protein 17	1	AALDCSTSHLDEFYSDPHAVAGALK	AALDC(UniMod:4)STSHLDEFYSDPHAVAGALK	4	AALDC(UniMod:4)STSHLDEFYSDPHAVAGALK4	3736.01	3512.26				2741.28	4094.76	3784.63	2393.5		5295.52
P09417	P09417;P09417-2	DHPR_HUMAN	QDPR	Dihydropteridine reductase	1	AALDGTPGMIGYGMAK	AALDGTPGMIGYGMAK	2	AALDGTPGMIGYGMAK2	128064	132384	130880	143231	128930	138869	129067	132777	109156	107079	124391	114662
P09417	P09417;P09417-2	DHPR_HUMAN	QDPR	Dihydropteridine reductase	1	AALDGTPGMIGYGMAK	AALDGTPGM(UniMod:35)IGYGMAK	2	AALDGTPGM(UniMod:35)IGYGMAK2	13096	9857.05	10895.9	7623.38	10076.5	13365.5	10575.2		8094.82	11426	8407.82	14232.1
P09417	P09417;P09417-2	DHPR_HUMAN	QDPR	Dihydropteridine reductase	1	AALDGTPGMIGYGMAK	AALDGTPGMIGYGM(UniMod:35)AK	2	AALDGTPGMIGYGM(UniMod:35)AK2	26431.5	22269.2	24795.9	28515.3		21670.4		27948.3	26156.7		28287.5	26343.6
Q8NFW8	Q8NFW8;Q8NFW8-2	NEUA_HUMAN	CMAS	N-acylneuraminate cytidylyltransferase	1	AALDSGAFQSVWVSTDHDEIENVAK	AALDSGAFQSVWVSTDHDEIENVAK	3	AALDSGAFQSVWVSTDHDEIENVAK3	31552.9	29502.3	30239.6	26148.6	36019.3	36674.2	37587.3	30711	14433	31439.7	35296.6	36423.1
Q9NRD1	Q9NRD1	FBX6_HUMAN	FBXO6	F-box only protein 6	1	AALDSINELPENILLELFTHVPAR	AALDSINELPENILLELFTHVPAR	3	AALDSINELPENILLELFTHVPAR3	1339.86	1417.74	1043.68	1302.22	812.77	618.885	951.562	726.649		1101.12	401.622	826.675
Q86UK7;Q86UK7-3	Q86UK7;Q86UK7-2;Q86UK7-3	ZN598_HUMAN	ZNF598	E3 ubiquitin-protein ligase ZNF598	1	AALEAAAAAAPER	AALEAAAAAAPER	2	AALEAAAAAAPER2	6189.98	4789.62	4977.04	6057.87	4396.92	2195.62	4395.32	7556.16	3111.12		6207.3
P46019	P46019	KPB2_HUMAN	PHKA2	Phosphorylase b kinase regulatory subunit alpha, liver isoform	1	AALEAIDELDLFGAHGGR	AALEAIDELDLFGAHGGR	2	AALEAIDELDLFGAHGGR2	2771.35	2692.78	2494.84	2291.54	2692.38	2038.32	3337.57	3657.89		3866.07	1970.92	3126.53
P46019	P46019	KPB2_HUMAN	PHKA2	Phosphorylase b kinase regulatory subunit alpha, liver isoform	1	AALEAIDELDLFGAHGGR	AALEAIDELDLFGAHGGR	3	AALEAIDELDLFGAHGGR3	5146.38	4178.04	4605.04	3178.61	3684.01	5902.19	3933.47	6083.16	3282.36	4421.59	5532.8	5486.56
P46020;P46020-2	P46020;P46020-2;P46020-3	KPB1_HUMAN	PHKA1	Phosphorylase b kinase regulatory subunit alpha, skeletal muscle isoform	1	AALEALDELDLFGVK	AALEALDELDLFGVK	2	AALEALDELDLFGVK2	6182.54	6950.99	6091.14	5394.43	7235.5	7115.09	6185.59	5842.49		7247.83	3849.56	6295.82
P34897;P34897-3	P34897;P34897-2;P34897-3	GLYM_HUMAN	SHMT2	Serine hydroxymethyltransferase, mitochondrial	1	AALEALGSCLNNK	AALEALGSC(UniMod:4)LNNK	2	AALEALGSC(UniMod:4)LNNK2	833019	853199	870161	853344	874793	829497	852518	900379	637797	814341	756539	704557
P34897;P34897-3	P34897;P34897-2;P34897-3	GLYM_HUMAN	SHMT2	Serine hydroxymethyltransferase, mitochondrial	1	AALEALGSCLNNK	AALEALGSC(UniMod:4)LNNK	3	AALEALGSC(UniMod:4)LNNK3	5318.56	6767.25	4644.64	3739.55	6583.2	4179.85	5041.48	4692.15	5426.83	5098.49		5480.55
O15061	O15061;O15061-2;O15061-3	SYNEM_HUMAN	SYNM	Synemin	1	AALEALLGR	AALEALLGR	2	AALEALLGR2	2277.58	2764.3		485.098	4099.63	1679.77	2940.8	2775.02	900.436	2911.13	2638.08	2141.72
Q12788	Q12788	TBL3_HUMAN	TBL3	Transducin beta-like protein 3	1	AALEALLPYTER	AALEALLPYTER	2	AALEALLPYTER2	104192	118804	119562	107258	121939	113475	111571	101939	57668.8	104363	105519	124692
O95319-3;O95319-4	O95319;O95319-2;O95319-3;O95319-4;O95319-5	CELF2_HUMAN	CELF2	Isoform 3 of CUGBP Elav-like family member 2	1	AALEAQNALHNIK	AALEAQNALHNIK	2	AALEAQNALHNIK2	17176.6	17569	16949	18683.2	14654.2	15529.2	16331.7	17022	11733.7	16409.3	16207.4	13662.5
O95319-3;O95319-4	O95319;O95319-2;O95319-3;O95319-4;O95319-5	CELF2_HUMAN	CELF2	Isoform 3 of CUGBP Elav-like family member 2	1	AALEAQNALHNIK	AALEAQNALHNIK	3	AALEAQNALHNIK3	11849.3	11297	11717.4	8616.03	10040.7	11014.6	11733.9	11088.2	8899.4	8378.03	13286.1	12009.9
Q92879-4	Q92879;Q92879-2;Q92879-3;Q92879-4;Q92879-5;Q92879-6	CELF1_HUMAN	CELF1	Isoform 4 of CUGBP Elav-like family member 1	1	AALEAQNALHNMK	AALEAQNALHNMK	2	AALEAQNALHNMK2	37229.2	39734.6	34644.2	34531.7	32961.1	35203.5	34540.2	32976	34721.7	31408.6	33596.7	38688.5
Q92879-4	Q92879;Q92879-2;Q92879-3;Q92879-4;Q92879-5;Q92879-6	CELF1_HUMAN	CELF1	Isoform 4 of CUGBP Elav-like family member 1	1	AALEAQNALHNMK	AALEAQNALHNMK	3	AALEAQNALHNMK3	9049.14	7628.53	10286.5	8928.64	8866.52	11910.3	9224.63	11849.4	8689.89	6778.84	10298.3	12771.2
Q92879-4	Q92879;Q92879-2;Q92879-3;Q92879-4;Q92879-5;Q92879-6	CELF1_HUMAN	CELF1	Isoform 4 of CUGBP Elav-like family member 1	1	AALEAQNALHNMK	AALEAQNALHNM(UniMod:35)K	2	AALEAQNALHNM(UniMod:35)K2	2633.28	3231.5	1524.2	2368.75	1932.48	2639.4	1804.35	1639.55	4545.29	2630.64		2280.37
Q96FS4	Q96FS4	SIPA1_HUMAN	SIPA1	Signal-induced proliferation-associated protein 1	1	AALEEEVR	AALEEEVR	2	AALEEEVR2	119610	118857	107239	108968		114892	105667	109815	81138.3	111507	122624	115173
Q92922	Q92922	SMRC1_HUMAN	SMARCC1	SWI/SNF complex subunit SMARCC1	1	AALEEFSR	AALEEFSR	2	AALEEFSR2	142290	148848	148071	147834	152817	149501	163557	164996	58384.7	158479	154090	163194
Q96RT7;Q96RT7-2;Q96RT7-3	Q96RT7;Q96RT7-2;Q96RT7-3	GCP6_HUMAN	TUBGCP6	Gamma-tubulin complex component 6	1	AALEEGSSQPTER	AALEEGSSQPTER	2	AALEEGSSQPTER2	4317.83	5500.74	4212.23	6041.13	3932.94	4375.04	2528.73	6792.74	3957.67	2677.76	3701.7	6580.05
Q96CW5	Q96CW5;Q96CW5-2	GCP3_HUMAN	TUBGCP3	Gamma-tubulin complex component 3	1	AALEELQR	AALEELQR	2	AALEELQR2	40597.1	46704.3	39728.6	31913.6	41060.2	39527.3	38935.2	33584.4	21533.5	37502	46231.8	39715.8
P12081	P12081;P12081-2;P12081-3;P12081-4	HARS1_HUMAN	HARS1	Histidine--tRNA ligase, cytoplasmic	1	AALEELVK	AALEELVK	2	AALEELVK2	158001	154587	162142	144873	153767	155906	152231	155552	116005	149623	151522	162429
Q15057	Q15057	ACAP2_HUMAN	ACAP2	Arf-GAP with coiled-coil, ANK repeat and PH domain-containing protein 2	1	AALEEVEGDVAELELK	AALEEVEGDVAELELK	2	AALEEVEGDVAELELK2	23510.4	24772.8	20360.5	24636.8	28715.1	22414.3	25918.2	23631.8	2826.98	20363.2	23954.4	26152.5
Q15149-3;Q15149-4;Q15149-6	Q15149;Q15149-2;Q15149-3;Q15149-4;Q15149-5;Q15149-6;Q15149-7;Q15149-8;Q15149-9	PLEC_HUMAN	PLEC	Isoform 3 of Plectin	1	AALEEVER	AALEEVER	2	AALEEVER2					109916				79491.1
Q9H0D6;Q9H0D6-2	Q9H0D6;Q9H0D6-2	XRN2_HUMAN	XRN2	5'-3' exoribonuclease 2	1	AALEEVYPDLTPEETR	AALEEVYPDLTPEETR	2	AALEEVYPDLTPEETR2	54046.7	51541	41917.4	47150.4	50134.9	53703.5	59179.1	48139.4	14709.4	62373.1	72550.3	70256.5
Q9H0D6;Q9H0D6-2	Q9H0D6;Q9H0D6-2	XRN2_HUMAN	XRN2	5'-3' exoribonuclease 2	1	AALEEVYPDLTPEETRR	AALEEVYPDLTPEETRR	2	AALEEVYPDLTPEETRR2	6068.63	5422.76	7070.76	6108.71	5163.53	2170.57	7931.89	8823.73	4926.85	6649.7	5620.81
Q9H0D6;Q9H0D6-2	Q9H0D6;Q9H0D6-2	XRN2_HUMAN	XRN2	5'-3' exoribonuclease 2	1	AALEEVYPDLTPEETRR	AALEEVYPDLTPEETRR	3	AALEEVYPDLTPEETRR3	55803.5	69645.2	46537.7	74400.4	65705.2	57230.9	51795.5	64381.3	38088.6	53579.6	49349.9	46602.8
P78549;P78549-2;P78549-3	P78549;P78549-2;P78549-3	NTH_HUMAN	NTHL1	Endonuclease III-like protein 1	1	AALEEWLPR	AALEEWLPR	2	AALEEWLPR2	25023.5	25065.3	23691.3	27377.7	25406	30692.7	28332.3	25871.2	12085.3	25967.4	24852.4	25014.9
Q9NRV9	Q9NRV9	HEBP1_HUMAN	HEBP1	Heme-binding protein 1	1	AALEGTATYR	AALEGTATYR	2	AALEGTATYR2	111593	106236	125089	115689	111133	111588	117660	122416	92342.4	114032	117515	121585
Q9BV73	Q9BV73;Q9BV73-2	CP250_HUMAN	CEP250	Centrosome-associated protein CEP250	1	AALELLSLDLK	AALELLSLDLK	2	AALELLSLDLK2	3060.96	5308.44	3454.19	3556.9	3370.6	3003.7	1414.03	3727.47		2718.19	4998.94	3345.67
Q5PRF9	Q5PRF9	SMAG2_HUMAN	SAMD4B	Protein Smaug homolog 2	1	AALEMQNYR	AALEMQNYR	2	AALEMQNYR2		9008.32	3833.36	5052.73	5369.55	7257.55	6689.99	6115.78		8221.61	8271.85	8876.55
Q92797	Q92797;Q92797-2	SYMPK_HUMAN	SYMPK	Symplekin	1	AALEQLLK	AALEQLLK	2	AALEQLLK2	18087.8	18567.7	13565.1	11852.3	15292	16325.2	18090.7	15626.2	12587.7	18597.6	18306.9	18072.7
O75643	O75643;O75643-2	U520_HUMAN	SNRNP200	U5 small nuclear ribonucleoprotein 200 kDa helicase	1	AALETDENLLLCAPTGAGK	AALETDENLLLC(UniMod:4)APTGAGK	2	AALETDENLLLC(UniMod:4)APTGAGK2	159433	188010	167697	178458	191335	178333	179924	152978	6941.51	184219	181125	170684
Q53GL7	Q53GL7	PAR10_HUMAN	PARP10	Protein mono-ADP-ribosyltransferase PARP10	1	AALEVHVQEETVGPWR	AALEVHVQEETVGPWR	2	AALEVHVQEETVGPWR2			589.911			1420.86	906.945	1042.22		1115.64
Q53GL7	Q53GL7	PAR10_HUMAN	PARP10	Protein mono-ADP-ribosyltransferase PARP10	1	AALEVHVQEETVGPWR	AALEVHVQEETVGPWR	3	AALEVHVQEETVGPWR3	3597.46	3216.14	1685.88	2660.08	564.216	3311.61	3876.74	3567.85	3191.53	4179.8	3032.32	3567.33
Q9BRX8;Q9BRX8-2	Q9BRX8;Q9BRX8-2	PXL2A_HUMAN	PRXL2A	Peroxiredoxin-like 2A	1	AALEYLEDIDLK	AALEYLEDIDLK	2	AALEYLEDIDLK2	20654.8	16261.1	18909.3	21745.5	18025.2	7459.12	21389.5	20037.4		20970.5	22854.2	20967.8
Q99707	Q99707;Q99707-2	METH_HUMAN	MTR	Methionine synthase	1	AALFALQNLFEEK	AALFALQNLFEEK	2	AALFALQNLFEEK2	10331.7	11149.5	10006.2	13117.8	13006.7	10851.3	11906.2	11235.8		11483.8	10860.1	9700.15
Q12872;Q12872-2	Q12872;Q12872-2	SFSWA_HUMAN	SFSWAP	Splicing factor, suppressor of white-apricot homolog	1	AALFLQTLK	AALFLQTLK	2	AALFLQTLK2	16896.1	10845.6	20180.1	14409.5	19597.9	18403.3	21005.4	17050.4	7194.69	14265.6	19528.5	18077.1
Q9BZH6	Q9BZH6	WDR11_HUMAN	WDR11	WD repeat-containing protein 11	1	AALFVEACLK	AALFVEAC(UniMod:4)LK	2	AALFVEAC(UniMod:4)LK2	9006.07	3344.4	4669.58	5258.86	7377.72	4433.43	9754.06	6797.36		8324.45	7616.56	9403.51
Q96GD0	Q96GD0	PLPP_HUMAN	PDXP	Chronophin	1	AALFVSNNSR	AALFVSNNSR	2	AALFVSNNSR2	60943.9	64895.2	62482.7	71402	66536.7	67102.3	69213		27891	61645	64037.2	74051.2
P42684;P42684-6	P42684;P42684-2;P42684-3;P42684-4;P42684-5;P42684-6;P42684-7;P42684-10	ABL2_HUMAN	ABL2	Tyrosine-protein kinase ABL2	1	AALGAVPISGK	AALGAVPISGK	2	AALGAVPISGK2	7407.47	10412.6	9261.33	11120.9	11991.7	10601.3	11262.6	10383.8	12340.4	10534.3	11471.4	8838.46
P11172	P11172	UMPS_HUMAN	UMPS	Uridine 5'-monophosphate synthase	1	AALGPLVTGLYDVQAFK	AALGPLVTGLYDVQAFK	2	AALGPLVTGLYDVQAFK2	65938.7	63274.7	71586.1	70036.4	74472.6	72223.1	76579.1	66215.4		68875.5	70983	69188.9
P11172	P11172	UMPS_HUMAN	UMPS	Uridine 5'-monophosphate synthase	1	AALGPLVTGLYDVQAFK	AALGPLVTGLYDVQAFK	3	AALGPLVTGLYDVQAFK3	4248.81	4752.11	5413.61	3902.91	3340.38	5563.08	3820.75	3414.19		6606.49	3829.78	4550.9
P14317	P14317	HCLS1_HUMAN	HCLS1	Hematopoietic lineage cell-specific protein	1	AALGYDYK	AALGYDYK	2	AALGYDYK2	228250	79650.9	203359	188230	146627	121598	161201	219814	103750	155043	234145	223193
P14317	P14317	HCLS1_HUMAN	HCLS1	Hematopoietic lineage cell-specific protein	1	AALGYDYKGETEK	AALGYDYKGETEK	2	AALGYDYKGETEK2	1871.13	2580.2	2030.67	3033.29	1160.04	1681.77	2528.99	2361.16	1131.17	567.466	524.546
P14317	P14317	HCLS1_HUMAN	HCLS1	Hematopoietic lineage cell-specific protein	1	AALGYDYKGETEK	AALGYDYKGETEK	3	AALGYDYKGETEK3					1195.19
Q9UIF9-3	Q9UIF9;Q9UIF9-2;Q9UIF9-3	BAZ2A_HUMAN	BAZ2A	Isoform 3 of Bromodomain adjacent to zinc finger domain protein 2A	1	AALHDPGFPSYCQSLK	AALHDPGFPSYC(UniMod:4)QSLK	3	AALHDPGFPSYC(UniMod:4)QSLK3	3643.41	6259.52	7072.77	7005.48	5641.32	6312.59	6731.87	9101	7856.05	4402.69	3640.68	10991.2
P41227	P41227	NAA10_HUMAN	NAA10	N-alpha-acetyltransferase 10	1	AALHLYSNTLNFQISEVEPK	AALHLYSNTLNFQISEVEPK	2	AALHLYSNTLNFQISEVEPK2	2103.48	3742.07	3911.24	2482.72	851.106	3477.51	1926.63	3574.77	1487.26	2307.52	2553.37	485.981
P41227	P41227	NAA10_HUMAN	NAA10	N-alpha-acetyltransferase 10	1	AALHLYSNTLNFQISEVEPK	AALHLYSNTLNFQISEVEPK	3	AALHLYSNTLNFQISEVEPK3	67134.6	58723.9	63680.7	57377	63866.9	67568.7	73583.6	73384.4	48693.8	67044.8	47542.5	56670.2
Q7Z5L9-3	Q7Z5L9-3	I2BP2_HUMAN	IRF2BP2	Isoform 3 of Interferon regulatory factor 2-binding protein 2	1	AALILVADNAGGSHASK	AALILVADNAGGSHASK	2	AALILVADNAGGSHASK2	2066.34	1557.45	2105.68	1872.36		525.489	809.533	1782.84	1537.42	1577.88	2048.14	873.458
P33240;P33240-2;Q9H0L4	Q9H0L4;P33240;P33240-2	CSTF2_HUMAN;CSTFT_HUMAN	CSTF2;CSTF2T	Cleavage stimulation factor subunit 2	0	AALIMQVLQLTADQIAMLPPEQR	AALIMQVLQLTADQIAMLPPEQR	3	AALIMQVLQLTADQIAMLPPEQR3	25841.2	30930.3	21014.1	28433.9	26169.1	25160.4	25119.2	27710.6		23669.9	28468.6	29896.8
Q86UW7-2;Q86UW7-3	Q86UW7;Q86UW7-2;Q86UW7-3	CAPS2_HUMAN	CADPS2	Isoform 2 of Calcium-dependent secretion activator 2	1	AALINYTR	AALINYTR	2	AALINYTR2	30026.1	28978.4	32588.6	24524.4	32475.4	31048.3	28919.5	26592.7	24692.4	31726.6	27753.5	27790.6
Q96QT4	Q96QT4	TRPM7_HUMAN	TRPM7	Transient receptor potential cation channel subfamily M member 7	1	AALIPDWLQDRPSNR	AALIPDWLQDRPSNR	3	AALIPDWLQDRPSNR3	5533.94		2055.39	5374.97	6015.13	3938.91	9237.3	5186.99	7230.55	4447	7148.39	7245.75
Q9Y5V0	Q9Y5V0	ZN706_HUMAN	ZNF706	Zinc finger protein 706	1	AALIYTCTVCR	AALIYTC(UniMod:4)TVC(UniMod:4)R	2	AALIYTC(UniMod:4)TVC(UniMod:4)R2	130520	141760	132243	125553	134858	133357	131407	140182	59734.2	134363	125070	129445
Q3KQV9	Q3KQV9	UAP1L_HUMAN	UAP1L1	UDP-N-acetylhexosamine pyrophosphorylase-like protein 1	1	AALLAELALLEPEALR	AALLAELALLEPEALR	2	AALLAELALLEPEALR2	2585.98	2315	2926.68	2371.29	3653.94	2767.68	3106.23	4402.35		2243	2223.98	2025.94
Q96MW1	Q96MW1	CCD43_HUMAN	CCDC43	Coiled-coil domain-containing protein 43	1	AALLAQYADVTDEEDEADEK	AALLAQYADVTDEEDEADEK	2	AALLAQYADVTDEEDEADEK2	1313.53	784.78	1465.19	2022.22	1648.92	695.049	1455.64	1281.1		1141.22	1325.86	1424.03
Q9UPN3-3	Q9UPN3-2;Q9UPN3-3;Q9UPN3-5	MACF1_HUMAN	MACF1	Isoform 3 of Microtubule-actin cross-linking factor 1, isoforms 1/2/3/5	1	AALLDQALSNAR	AALLDQALSNAR	2	AALLDQALSNAR2	650774	685584	702669	677271	638756	647999	678850	645380	468113	655132	653566	648178
O00401	O00401	WASL_HUMAN	WASL	Neural Wiskott-Aldrich syndrome protein	1	AALLDQIR	AALLDQIR	2	AALLDQIR2	7992.68	7581.07	11741.3	12148.8	13892.4	7238.19	13119.8	7732.75	8081.83	9412.51	8451.17	9657.49
Q9C0C9	Q9C0C9	UBE2O_HUMAN	UBE2O	(E3-independent) E2 ubiquitin-conjugating enzyme	1	AALLEAGMPECTEDK	AALLEAGMPEC(UniMod:4)TEDK	2	AALLEAGMPEC(UniMod:4)TEDK2	67721	73490.4	72735.8	72271.2	69732.8	74381.2	68204.5	69615.7	45530.1	71801	52658.9	70541.7
Q9C0C9	Q9C0C9	UBE2O_HUMAN	UBE2O	(E3-independent) E2 ubiquitin-conjugating enzyme	1	AALLEAGMPECTEDK	AALLEAGM(UniMod:35)PEC(UniMod:4)TEDK	2	AALLEAGM(UniMod:35)PEC(UniMod:4)TEDK2	4468.92	2438.48	3822.35	3598.27	3893.75	5406.79	8333.56	4540.21	3193.23	3949.52	3768.58	4262.21
Q96EV2	Q96EV2	RBM33_HUMAN	RBM33	RNA-binding protein 33	1	AALLEFEER	AALLEFEER	2	AALLEFEER2	79909.4	85582.4	75743.9	77060.9	91687.2	83550.6	80209.7	86191	11875.3	79282.7	90018.4	87549.3
Q13813;Q13813-2;Q13813-3	Q13813;Q13813-2;Q13813-3	SPTN1_HUMAN	SPTAN1	Spectrin alpha chain, non-erythrocytic 1	1	AALLELWELR	AALLELWELR	2	AALLELWELR2	297654	261843	282992	307221	308283	290419	324381	302110		333622	391430	377798
Q92616	Q92616	GCN1_HUMAN	GCN1	eIF-2-alpha kinase activator GCN1	1	AALLETLSLLLAK	AALLETLSLLLAK	2	AALLETLSLLLAK2	4746.67	2505.3	2617.4	1260.28	2563.99	1105.47	2072.88	936.174			1446.26	659.467
P78346;P78346-2	P78346;P78346-2	RPP30_HUMAN	RPP30	Ribonuclease P protein subunit p30	1	AALLHGETR	AALLHGETR	2	AALLHGETR2	9634.73	12963.1	7574.71	10363	8043.83	8862.73	8224.95	5621.46	8727.4	7017.74	7831.34	7689.49
Q8TEX9;Q8TEX9-2	Q8TEX9;Q8TEX9-2	IPO4_HUMAN	IPO4	Importin-4	1	AALLLLLTFLAK	AALLLLLTFLAK	2	AALLLLLTFLAK2	359.869	145.506	263.206				299.292
Q9H8H0	Q9H8H0	NOL11_HUMAN	NOL11	Nucleolar protein 11	1	AALLNAILHSAYSETFLLPHLK	AALLNAILHSAYSETFLLPHLK	3	AALLNAILHSAYSETFLLPHLK3	3008.94	6703.82	7760.93	4086.3	5816.06	6606.49	4644.11	7986.39	7517.82	8657.24	3943.98	5598.83
Q9H8H0	Q9H8H0	NOL11_HUMAN	NOL11	Nucleolar protein 11	1	AALLNAILHSAYSETFLLPHLK	AALLNAILHSAYSETFLLPHLK	4	AALLNAILHSAYSETFLLPHLK4	2270.94	2378.16	1838.97	1144.7	2147.86			966.226	1512.63	2853.76	1461.2	2749.29
Q9Y613	Q9Y613	FHOD1_HUMAN	FHOD1	FH1/FH2 domain-containing protein 1	1	AALLNFDEFAVSK	AALLNFDEFAVSK	2	AALLNFDEFAVSK2	27958.7	22492.3	26650.7	23170.6	29177.5	24195.7	26513	19147.3		27598.4	26552.9	32610
P07814	P07814	SYEP_HUMAN	EPRS1	Bifunctional glutamate/proline--tRNA ligase	1	AALLNQHYQVNFK	AALLNQHYQVNFK	2	AALLNQHYQVNFK2	31377.9	33277.1	30936.7	30923.8	32273.3	34072.9	33409.2	19951.4	32546.1	35854	25604.2	30302.5
P07814	P07814	SYEP_HUMAN	EPRS1	Bifunctional glutamate/proline--tRNA ligase	1	AALLNQHYQVNFK	AALLNQHYQVNFK	3	AALLNQHYQVNFK3	85566.6	83070.4	89478.6	91182.1	85166.2	82705.4	92430	83942.1	81812.1	89355.7	86620.5	88996.6
Q14004	Q14004;Q14004-2	CDK13_HUMAN	CDK13	Cyclin-dependent kinase 13	1	AALLQLLAQHQPQDDPKR	AALLQLLAQHQPQDDPKR	3	AALLQLLAQHQPQDDPKR3	2256.61	3613.2	2032.33	2220.07	1263.65	4051.61	2953.67	791.501	1387.02	3270.77	2193.13	1041.85
P0C7T5	P0C7T5	ATX1L_HUMAN	ATXN1L	Ataxin-1-like	1	AALLRPSFIPQEVK	AALLRPSFIPQEVK	2	AALLRPSFIPQEVK2	2285.98	2339.61	2754.29	4212.29	2798.13	2286.06	1786.22	2150.2	3521.15	2421.39	1921.42	2428.4
P0C7T5	P0C7T5	ATX1L_HUMAN	ATXN1L	Ataxin-1-like	1	AALLRPSFIPQEVK	AALLRPSFIPQEVK	3	AALLRPSFIPQEVK3	3594.51	4975.17	3182.29	5004.21	4204.91	5105.08	3569.92	3959.29	5374.41	6349.69	7174.25	5117.44
P35251;P35251-2	P35251;P35251-2	RFC1_HUMAN	RFC1	Replication factor C subunit 1	1	AALLSGPPGVGK	AALLSGPPGVGK	2	AALLSGPPGVGK2	8932.72	10371.5	12514.5	14936.8	12876.1	14031.4	11727.6	4847.46	10814.9	13685	8710.18	16116.8
Q6PGP7	Q6PGP7	TTC37_HUMAN	TTC37	Tetratricopeptide repeat protein 37	1	AALLSPGDPAIWAGLMAACHADDK	AALLSPGDPAIWAGLMAAC(UniMod:4)HADDK	3	AALLSPGDPAIWAGLMAAC(UniMod:4)HADDK3	9072.82	11210.4	11435.9	12175.6	9106.58	11262	9876.48	10112.5	4502.64	11437.1	9432.77	11260.2
Q8ND30	Q8ND30	LIPB2_HUMAN	PPFIBP2	Liprin-beta-2	1	AALLSQIPGPTAAYIK	AALLSQIPGPTAAYIK	2	AALLSQIPGPTAAYIK2	10071.4	9039.14	4694.72	5689.78	8790.04	3044.12	10052	7439.48	8331.13	12195.6	9281.69	8874.22
P17181	P17181;P17181-2;P17181-3;P17181-4	INAR1_HUMAN	IFNAR1	Interferon alpha/beta receptor 1	1	AALLTSWK	AALLTSWK	2	AALLTSWK2	2971.77	1738.14	2077.49	876.878	1127.66	2039.61	2795.31	1949.35	1750.3	2502.7	2101.05	775.765
Q99959-2	Q99959;Q99959-2	PKP2_HUMAN	PKP2	Isoform 1 of Plakophilin-2	1	AALLVPPR	AALLVPPR	2	AALLVPPR2	11473.7	9921.67	7553.31	5887.64	8182.77	13848.2	2797.67	9952.23	7325.48	9304.54	11467.2	11042.3
Q8IZ83	Q8IZ83;Q8IZ83-3	A16A1_HUMAN	ALDH16A1	Aldehyde dehydrogenase family 16 member A1	1	AALLWALAAALER	AALLWALAAALER	2	AALLWALAAALER2	5913.87	4427.39	8118.24	7386	7567.51	13426.7	8637.95	8091.26		6288.8	8027.22	6291.48
Q8IZ83	Q8IZ83;Q8IZ83-3	A16A1_HUMAN	ALDH16A1	Aldehyde dehydrogenase family 16 member A1	1	AALLWALAAALER	AALLWALAAALER	3	AALLWALAAALER3	976.328	835.746		1200.7	1237.89		1027.74	1156.87		1796.62	844.011	497.653
Q9BRR8	Q9BRR8	GPTC1_HUMAN	GPATCH1	G patch domain-containing protein 1	1	AALLYASSHSTLSSR	AALLYASSHSTLSSR	2	AALLYASSHSTLSSR2	4157.72	5300.72	7295.41	7219.56	4131.35	5904.98	3833.15	5886.64	6658.23	6298.33	4300.08	3615.9
Q9BRR8	Q9BRR8	GPTC1_HUMAN	GPATCH1	G patch domain-containing protein 1	1	AALLYASSHSTLSSR	AALLYASSHSTLSSR	3	AALLYASSHSTLSSR3	46826.3	47782.4	50627	47166.8	51605.4	38785.7	44635.8	15216.7		50746.2		35944.9
Q969F9	Q969F9;Q969F9-2	HPS3_HUMAN	HPS3	Hermansky-Pudlak syndrome 3 protein	1	AALMDASQLEPGEK	AALMDASQLEPGEK	2	AALMDASQLEPGEK2	5804.35	4793.7	2728.9	5139.96	6192.72	7895.62	5286.65			7160.44	4914.7	6871.42
Q14980;Q14980-2	Q14980;Q14980-2;Q14980-3;Q14980-4	NUMA1_HUMAN	NUMA1	Nuclear mitotic apparatus protein 1	1	AALMESQGQQQEER	AALMESQGQQQEER	2	AALMESQGQQQEER2	88078.4	88354.4	89792.1	96058.8	98322.7	97701	94335.4	92952.9	57691.9	90345.9	89188.1	101519
Q14980;Q14980-2	Q14980;Q14980-2;Q14980-3;Q14980-4	NUMA1_HUMAN	NUMA1	Nuclear mitotic apparatus protein 1	1	AALMESQGQQQEER	AALM(UniMod:35)ESQGQQQEER	2	AALM(UniMod:35)ESQGQQQEER2	4870.49	3701.16	8860.67	6660.66	7951.82	12173.3	7816.76	8349.48	7457.54	8474.14	10353.9	12802.8
Q9P287	Q9P287;Q9P287-3	BCCIP_HUMAN	BCCIP	BRCA2 and CDKN1A-interacting protein	1	AALMFANAEEEFFYEK	AALMFANAEEEFFYEK	2	AALMFANAEEEFFYEK2	16341.1	15995.9	16758.3	18560.6	16777.1	15704	17390.1	21386		18305.5	19802.5	17509
Q3ZAQ7	Q3ZAQ7	VMA21_HUMAN	VMA21	Vacuolar ATPase assembly integral membrane protein VMA21	1	AALNALQPPEFR	AALNALQPPEFR	2	AALNALQPPEFR2	25169.7	17580.5	21231.6	10468.2	29104.3	26671.5	12770.4	17798.4	12064.4		15721.3	14642.6
Q6PGP7	Q6PGP7	TTC37_HUMAN	TTC37	Tetratricopeptide repeat protein 37	1	AALNELLK	AALNELLK	2	AALNELLK2	26637.4	22896.6	25505.3	21515.5	26517.4	24108.9	20443.1	26066.2	24322.7	27471.9	24490.2	21912.8
Q8WVV9;Q8WVV9-4	Q8WVV9;Q8WVV9-2;Q8WVV9-3;Q8WVV9-4	HNRLL_HUMAN	HNRNPLL	Heterogeneous nuclear ribonucleoprotein L-like	1	AALNGADIYAGCCTLK	AALNGADIYAGC(UniMod:4)C(UniMod:4)TLK	2	AALNGADIYAGC(UniMod:4)C(UniMod:4)TLK2	24646	25693.2	22987.5	27883.2	26236.5	25132.8	25077.7	29523.2	27767.1	28452.4	28172.5	26782
O95602	O95602	RPA1_HUMAN	POLR1A	DNA-directed RNA polymerase I subunit RPA1	1	AALNLPEAASYDEVR	AALNLPEAASYDEVR	2	AALNLPEAASYDEVR2	24222.8	24977.2	23193.4	24481.2	25997.7	27618.4	20399.1	26471.2	11611.5	26459.5	22770.8	25638.5
Q13217	Q13217	DNJC3_HUMAN	DNAJC3	DnaJ homolog subfamily C member 3	1	AALPDLTK	AALPDLTK	2	AALPDLTK2	69639.6	66346	69105.4	61159.8	41379.9	74271	68386.5	67958.2	70156.3	60186.6	70954.3	68816.6
P78316	P78316;P78316-2	NOP14_HUMAN	NOP14	Nucleolar protein 14	1	AALPGLDVLIYLK	AALPGLDVLIYLK	2	AALPGLDVLIYLK2	1568.75	1773.08	2585.95				1598.9	733.428		1303.94
Q7Z6Z7;Q7Z6Z7-2	Q7Z6Z7;Q7Z6Z7-2;Q7Z6Z7-3	HUWE1_HUMAN	HUWE1	E3 ubiquitin-protein ligase HUWE1	1	AALPLTTSDTK	AALPLTTSDTK	2	AALPLTTSDTK2	76666.8	70619.6	67313.4	64620.6	68761.9	64649	65174.9	58686.6	69491.1	67431.7	62103.2	64562
Q9H3S7	Q9H3S7	PTN23_HUMAN	PTPN23	Tyrosine-protein phosphatase non-receptor type 23	1	AALPTPALSPEDK	AALPTPALSPEDK	2	AALPTPALSPEDK2	26114.9	26148.5	20437.4	26276.5	29239.6	18771.3	26770	17557.8	30228.9	28373.3	24335.2	24735.1
O00459	O00459	P85B_HUMAN	PIK3R2	Phosphatidylinositol 3-kinase regulatory subunit beta	1	AALQALGVAEGGER	AALQALGVAEGGER	2	AALQALGVAEGGER2	10917.5	10761.5	10975.2	11563.7	8679.37	10007.1	8457.67	10090	11273	13922	11610.5	10091.4
O00139;O00139-1;O00139-2;O00139-4;O00139-5	O00139;O00139-1;O00139-2;O00139-4;O00139-5	KIF2A_HUMAN	KIF2A	Kinesin-like protein KIF2A	1	AALQEEEQASK	AALQEEEQASK	2	AALQEEEQASK2	11816.6	10886.7	8107.28	9884.76	11110.5	11263.7	9815.68	12384.9	9111.89	11691	8752.31	9533.05
P49327	P49327	FAS_HUMAN	FASN	Fatty acid synthase	1	AALQEELQLCK	AALQEELQLC(UniMod:4)K	2	AALQEELQLC(UniMod:4)K2	244107	243039	251182	251436	245979	245630	252017	258746	202109	251530	252439	225862
Q9H773	Q9H773	DCTP1_HUMAN	DCTPP1	dCTP pyrophosphatase 1	1	AALQEELSDVLIYLVALAAR	AALQEELSDVLIYLVALAAR	2	AALQEELSDVLIYLVALAAR2	531.616											708.464
Q9H773	Q9H773	DCTP1_HUMAN	DCTPP1	dCTP pyrophosphatase 1	1	AALQEELSDVLIYLVALAAR	AALQEELSDVLIYLVALAAR	3	AALQEELSDVLIYLVALAAR3	1113.17			1515.16	1082.89		722.629	1335.73		762.753	6005.16	3979.85
P50583	P50583	AP4A_HUMAN	NUDT2	Bis(5'-nucleosyl)-tetraphosphatase [asymmetrical]	1	AALQEGHQFLCSIEA	AALQEGHQFLC(UniMod:4)SIEA	2	AALQEGHQFLC(UniMod:4)SIEA2	51213.3	61196.5	50729.9	55864	52792.7	59999.2	55401	51636.4	41768.6	55192.5	54360.1	53096.1
O95613	O95613;O95613-2	PCNT_HUMAN	PCNT	Pericentrin	1	AALQELESEQGK	AALQELESEQGK	2	AALQELESEQGK2	8584.89	6186.94	9122.53	10691.3	5772.55	8379.06	7466.89	6804.76	7455.82	8792.61	10835.5	7598.44
P62851	P62851	RS25_HUMAN	RPS25	40S ribosomal protein S25	1	AALQELLSK	AALQELLSK	1	AALQELLSK1	1394.41		496.181	744.764	943.573	380.767	1034.78	720.486	1923.87
P62851	P62851	RS25_HUMAN	RPS25	40S ribosomal protein S25	1	AALQELLSK	AALQELLSK	2	AALQELLSK2	831451	672768	716128	712188	900447	885366	892918	912885	767874	797786	902719	870748
Q9H9Y6;Q9H9Y6-3	Q9H9Y6;Q9H9Y6-2;Q9H9Y6-3;Q9H9Y6-5	RPA2_HUMAN	POLR1B	DNA-directed RNA polymerase I subunit RPA2	1	AALQELTR	AALQELTR	2	AALQELTR2	29124.5	31906.8	22330.7	26925.3	19731.5	30771	28039	36914.3	29775.8	24664.9	38146.7	20707.8
Q15751	Q15751	HERC1_HUMAN	HERC1	Probable E3 ubiquitin-protein ligase HERC1	1	AALQFLMR	AALQFLMR	2	AALQFLMR2								3852.99
A6NC98	A6NC98;A6NC98-4;A6NC98-5	CC88B_HUMAN	CCDC88B	Coiled-coil domain-containing protein 88B	1	AALQGQLQHLEGQLGSLQGR	AALQGQLQHLEGQLGSLQGR	3	AALQGQLQHLEGQLGSLQGR3	17213.2	22390.3	13813.2	16327.8	14038.6	9797.83	13798.6	16196.3	16044.3	16816.6	17385.2	11211.7
O60287	O60287	NPA1P_HUMAN	URB1	Nucleolar pre-ribosomal-associated protein 1	1	AALQILKPEEHMYLK	AALQILKPEEHMYLK	3	AALQILKPEEHMYLK3	4968.79		2743.48	4413.5	4408.23	2278.64	2768.03	4925.02	2449.39	2174.51		4879.67
Q03001	Q03001;Q03001-8;Q03001-14	DYST_HUMAN	DST	Dystonin	1	AALQLQLNTIK	AALQLQLNTIK	2	AALQLQLNTIK2	4309.2	8151.35	6811.86	6810.72	6897.17	3823	4653.94		5478.49	3685.57	9476.24	6685.35
O96013	O96013;O96013-2;O96013-3;O96013-4	PAK4_HUMAN	PAK4	Serine/threonine-protein kinase PAK 4	1	AALQLVVDPGDPR	AALQLVVDPGDPR	2	AALQLVVDPGDPR2	9610.63	8406.45	5029.88	6966.86	8211.03	11787.8	7306.13	5622.2		8724.93	8412.51	8575.88
Q8WZA9	Q8WZA9	IRGQ_HUMAN	IRGQ	Immunity-related GTPase family Q protein	1	AALQSQAEALR	AALQSQAEALR	2	AALQSQAEALR2	44773.5	44231.2	46992.7	47832.3	34686.6	46535.1	51567.2	43465.5	395616	48178.6	53182.8	57601.9
Q8WZA9	Q8WZA9	IRGQ_HUMAN	IRGQ	Immunity-related GTPase family Q protein	1	AALQSQAEALRR	AALQSQAEALRR	3	AALQSQAEALRR3	7294.13	6438.19	5887.62	4406.98	4639.22	3112.37		5722.8	3678.16	4361.43	1494.34	2673.99
Q96MT8-2;Q96MT8-3	Q96MT8;Q96MT8-2;Q96MT8-3;Q96MT8-4	CEP63_HUMAN	CEP63	Isoform 2 of Centrosomal protein of 63 kDa	1	AALQSQENLIHEAR	AALQSQENLIHEAR	2	AALQSQENLIHEAR2	1388.55	906.142	999.63	166.158	811.408	556.857	262.462	753.742	847.977	1297.39	1102.22	221.769
O43524	O43524;O43524-2	FOXO3_HUMAN	FOXO3	Forkhead box protein O3	1	AALQTAPESADDSPSQLSK	AALQTAPESADDSPSQLSK	2	AALQTAPESADDSPSQLSK2	58690.2	60145.2	65931.9	67228.7	60655.1	58161.4	57339.9	60517.2	62575.6	56696.5	49168.3	59091.4
P53041	P53041	PPP5_HUMAN	PPP5C	Serine/threonine-protein phosphatase 5	1	AALRDYETVVK	AALRDYETVVK	2	AALRDYETVVK2	5674.79	13201.9	13837.5	9460.24	9624.61	9943.68		6231.29	6244.26	4559.7		4257.38
P62910	P62910	RL32_HUMAN	RPL32	60S ribosomal protein L32	1	AALRPLVK	AALRPLVK	2	AALRPLVK2	495885	509275	471341	471632	477772	497414	487588	517167	592690	477516	500917	480489
P62910	P62910	RL32_HUMAN	RPL32	60S ribosomal protein L32	1	AALRPLVKPK	AALRPLVKPK	2	AALRPLVKPK2	1284.35	1914.26	466.077	1561.5	1299.96	2027.71	4708.99	1451.78	864.931		1176.77	780.4
Q9UNQ2	Q9UNQ2	DIM1_HUMAN	DIMT1	Probable dimethyladenosine transferase	1	AALRPTDVVLEVGPGTGNMTVK	AALRPTDVVLEVGPGTGNMTVK	3	AALRPTDVVLEVGPGTGNMTVK3	46171.1	57675.4	51120.4	60691.7	64617.4	54029.5	57792.2	51084.8	61307.9	61192.1	52789.6	32739.5
P78527;P78527-2	P78527;P78527-2	PRKDC_HUMAN	PRKDC	DNA-dependent protein kinase catalytic subunit	1	AALSALESFLK	AALSALESFLK	2	AALSALESFLK2	260739	227952	276663	263685	260226	253791	282257	240335	316847	259955	270643	240505
O95831	O95831;O95831-3;O95831-4	AIFM1_HUMAN	AIFM1	Apoptosis-inducing factor 1, mitochondrial	1	AALSASEGEEVPQDK	AALSASEGEEVPQDK	2	AALSASEGEEVPQDK2	209027	215055	219235	219627	206345	206192	221890	215998	192849	203762	214880	214229
Q04637-8	Q04637;Q04637-3;Q04637-4;Q04637-5;Q04637-6;Q04637-7;Q04637-8;Q04637-9	IF4G1_HUMAN	EIF4G1	Isoform 8 of Eukaryotic translation initiation factor 4 gamma 1	1	AALSEEELEK	AALSEEELEK	2	AALSEEELEK2	348605	336037	341114	337933	348206	345332	338915	341480	237310	337728	334315	352104
O43432;O43432-3	O43432;O43432-3;O43432-4	IF4G3_HUMAN	EIF4G3	Eukaryotic translation initiation factor 4 gamma 3	1	AALSEEELER	AALSEEELER	2	AALSEEELER2	9810.06	11944.7		8223.62		9951.38	11553.7					11292.5
Q13362;Q13362-2;Q13362-3;Q13362-4	Q13362;Q13362-2;Q13362-3;Q13362-4;Q13362-5	2A5G_HUMAN	PPP2R5C	Serine/threonine-protein phosphatase 2A 56 kDa regulatory subunit gamma isoform	1	AALSEMVEYITHNR	AALSEMVEYITHNR	2	AALSEMVEYITHNR2	8166.66	10919.7	10273	9859.66	6473.08	6530.01	5045.58	5517.17	7052.41	5015.79	8349.47	7846.51
Q13362;Q13362-2;Q13362-3;Q13362-4	Q13362;Q13362-2;Q13362-3;Q13362-4;Q13362-5	2A5G_HUMAN	PPP2R5C	Serine/threonine-protein phosphatase 2A 56 kDa regulatory subunit gamma isoform	1	AALSEMVEYITHNR	AALSEMVEYITHNR	3	AALSEMVEYITHNR3	5051.32	5658.56	5653.58	3261.98	1778.97	4781.98	5457.43	3712.71	3565.19	6464.18	4986.29	5923.62
Q9UIA9	Q9UIA9	XPO7_HUMAN	XPO7	Exportin-7	1	AALSGSYVNFGVFR	AALSGSYVNFGVFR	2	AALSGSYVNFGVFR2	22394.2	24865.1	28014.3	22926.8	21304.8	24735.6	22665.3	25110.3	7921	18409.3	19537.7	23224.4
P61201	P61201;P61201-2	CSN2_HUMAN	COPS2	COP9 signalosome complex subunit 2	1	AALSSFQK	AALSSFQK	2	AALSSFQK2	36948	38519.3	31081	38717.7	29941.3	36446.9	27642.6	34185.7	29765	36448	29581	32281.4
Q6Y7W6;Q6Y7W6-4;Q6Y7W6-5	Q6Y7W6;Q6Y7W6-3;Q6Y7W6-4;Q6Y7W6-5	GGYF2_HUMAN	GIGYF2	GRB10-interacting GYF protein 2	1	AALSSQQQQQLALLLQQFQTLK	AALSSQQQQQLALLLQQFQTLK	3	AALSSQQQQQLALLLQQFQTLK3	7552.88	7366.86	5531.16	5917.59	6898.06	6293.56	4070.47	6136.26	1463.63	6826.3	4996.81	6308.22
Q9P2G1	Q9P2G1	AKIB1_HUMAN	ANKIB1	Ankyrin repeat and IBR domain-containing protein 1	1	AALSSSELLELGDSLMR	AALSSSELLELGDSLMR	2	AALSSSELLELGDSLMR2	5562.57	8094.56	1327.96	6380.02	4454.52	4746.66	6860.42	2527.56		2166.85	5317.32	6539.61
P55084;P55084-2	P55084;P55084-2	ECHB_HUMAN	HADHB	Trifunctional enzyme subunit beta, mitochondrial	1	AALTGLLHR	AALTGLLHR	2	AALTGLLHR2	524131	488831	496072	476883	511635	501325	508140	495911	601040	508477	565313	545409
P52757;P52757-9	P52757;P52757-3;P52757-5;P52757-7;P52757-8;P52757-9	CHIO_HUMAN	CHN2	Beta-chimaerin	1	AALTHNDNHFNYEK	AALTHNDNHFNYEK	3	AALTHNDNHFNYEK3		1492.63	983.947		1050.5	1558.32	1916.18			1738.92
Q9BUE6;Q9BUE6-2	Q9BUE6;Q9BUE6-2	ISCA1_HUMAN	ISCA1	Iron-sulfur cluster assembly 1 homolog, mitochondrial	1	AALTLTPSAVNK	AALTLTPSAVNK	2	AALTLTPSAVNK2	47767.1	45945.2	55867.1	51063.2	51168.7	44922.4	46814.7	46942.5	31991.4	42986.1	51108.4	51062.2
P15336;P15336-5	P15336;P15336-2;P15336-4;P15336-5	ATF2_HUMAN	ATF2	Cyclic AMP-dependent transcription factor ATF-2	1	AALTQQHPPVTNGDTVK	AALTQQHPPVTNGDTVK	2	AALTQQHPPVTNGDTVK2	2481.27	104.384	1928.08	1525.36	1613.99	1607.48	2014.29	1600	1269.46	2012.29	1964.53	773.112
P15336;P15336-5	P15336;P15336-2;P15336-4;P15336-5	ATF2_HUMAN	ATF2	Cyclic AMP-dependent transcription factor ATF-2	1	AALTQQHPPVTNGDTVK	AALTQQHPPVTNGDTVK	3	AALTQQHPPVTNGDTVK3	6030.13		2940.22	2702.7	9478.32	8399.32	6097.15			3901.84	3471.53	3368.93
Q9H6S0	Q9H6S0	YTDC2_HUMAN	YTHDC2	3'-5' RNA helicase YTHDC2	1	AALVAGMYPNLVHVDR	AALVAGMYPNLVHVDR	2	AALVAGMYPNLVHVDR2	2020.5	1321.42	3891.07	4365.38	2804.78	2790.02	5572.71	3254.55	2376.91	4561.19	4254.3	6362.81
Q9H6S0	Q9H6S0	YTDC2_HUMAN	YTHDC2	3'-5' RNA helicase YTHDC2	1	AALVAGMYPNLVHVDR	AALVAGMYPNLVHVDR	3	AALVAGMYPNLVHVDR3	17507.1	15798.7	11938.1	11223.7	12195	11128.9	15955.3	16936.2	14406.5	15605.4	17249.5	17191.1
Q9H6S0	Q9H6S0	YTDC2_HUMAN	YTHDC2	3'-5' RNA helicase YTHDC2	1	AALVAGMYPNLVHVDRENLVLTGPK	AALVAGMYPNLVHVDRENLVLTGPK	3	AALVAGMYPNLVHVDRENLVLTGPK3	2217.1	2376.56	2867.39	1913.58	2236.04	1959.54	2210.96	1644.72	1614.25	1541		1040.11
Q9BS40	Q9BS40	LXN_HUMAN	LXN	Latexin	1	AALVAQNYINYQQGTPHR	AALVAQNYINYQQGTPHR	2	AALVAQNYINYQQGTPHR2	8976.23	8752.01	5180.52	6281.72	5870.71	7428.31	5425.63	5808.39	5549.04	4905.51	7024.04	5490.34
Q9BS40	Q9BS40	LXN_HUMAN	LXN	Latexin	1	AALVAQNYINYQQGTPHR	AALVAQNYINYQQGTPHR	3	AALVAQNYINYQQGTPHR3	57319	64895.9	61590.1	60624.6	58310.5	60546.8	65979.2	67249.1	56256.7	66130.1	65338	65591
Q6PGP7	Q6PGP7	TTC37_HUMAN	TTC37	Tetratricopeptide repeat protein 37	1	AALVDYLDGK	AALVDYLDGK	2	AALVDYLDGK2	40900.7	37622.5	41119.8	38012.8	40232.4	36104.6	42042.5	38442.6	11414.6	38421.9	28751.4	34770.2
O76024	O76024	WFS1_HUMAN	WFS1	Wolframin	1	AALVMYWK	AALVMYWK	2	AALVMYWK2	20537.4	18639.1	17857.8	16241.8	14393.1	17412.7	16596.3	15326.4	3810.01	13441.4	16815.7	15304.3
P54886-2	P54886;P54886-2	P5CS_HUMAN	ALDH18A1	Isoform Short of Delta-1-pyrroline-5-carboxylate synthase	1	AALWALQGGTSVVIANGTHPK	AALWALQGGTSVVIANGTHPK	2	AALWALQGGTSVVIANGTHPK2	1079.59	2318.15	832.62	1357.3	890.459	1403.43	1772.28	1741.87	947.132	2869.23	1737.64	2736.32
P54886-2	P54886;P54886-2	P5CS_HUMAN	ALDH18A1	Isoform Short of Delta-1-pyrroline-5-carboxylate synthase	1	AALWALQGGTSVVIANGTHPK	AALWALQGGTSVVIANGTHPK	3	AALWALQGGTSVVIANGTHPK3	62353	60326.1	63262.4	33006.3	60254.1	56934.6	56467	47230.2	48401.8	59048.7	57908.6	54736.2
Q9NS69	Q9NS69	TOM22_HUMAN	TOMM22	Mitochondrial import receptor subunit TOM22 homolog	1	AALWIGTTSFMILVLPVVFETEK	AALWIGTTSFMILVLPVVFETEK	3	AALWIGTTSFMILVLPVVFETEK3		768.066	795.378							499.575	1486.59
Q9UJX2	Q9UJX2;Q9UJX2-3	CDC23_HUMAN	CDC23	Cell division cycle protein 23 homolog	1	AALYFQR	AALYFQR	2	AALYFQR2	18145.6	18375.2	14398.5	14845	14438.6	14998	15893.6	15424.2	9234.86	17000	16668.8	17641.4
O43303;O43303-2	O43303;O43303-2	CP110_HUMAN	CCP110	Centriolar coiled-coil protein of 110 kDa	1	AALYGIHDIFFVMDAAER	AALYGIHDIFFVMDAAER	3	AALYGIHDIFFVMDAAER3	882.811	1048.27		760.586	393.718	969.322	1479.52	971.835		372.286	800.999	611.898
O95248-5	O95248;O95248-4;O95248-5	MTMR5_HUMAN	SBF1	Isoform 5 of Myotubularin-related protein 5	1	AALYILGDK	AALYILGDK	2	AALYILGDK2	14014.5	16330.4	12570.5	13740.9	13117.5	17929.5	14882.6	15776.3	2908.53	14394.1	14598.5	19392.2
Q9HAU5	Q9HAU5	RENT2_HUMAN	UPF2	Regulator of nonsense transcripts 2	1	AAMDFCMNMNTK	AAMDFC(UniMod:4)MNMNTK	2	AAMDFC(UniMod:4)MNMNTK2	5035.99	5394.74	5267.21	6401.02	4883.1	7185.86	4326.52	6935.95		3724.96	7840.44	6536.81
Q9ULV0;Q9ULV0-2	Q9ULV0;Q9ULV0-2	MYO5B_HUMAN	MYO5B	Unconventional myosin-Vb	1	AAMDMTVFLK	AAMDMTVFLK	2	AAMDMTVFLK2	9022.52	13125.9	10613.1	12216.8	11549.3	10550.9	8899.3	9554.99		7374.17	9960.01	8798.01
Q16891;Q16891-2;Q16891-4	Q16891;Q16891-2;Q16891-3;Q16891-4	MIC60_HUMAN	IMMT	MICOS complex subunit MIC60	1	AAMDNSEIAGEK	AAMDNSEIAGEK	2	AAMDNSEIAGEK2	176291	179954	169715	166652	164778	162161	160176	153692	101973	153426	163849	171997
Q16891;Q16891-2;Q16891-4	Q16891;Q16891-2;Q16891-3;Q16891-4	MIC60_HUMAN	IMMT	MICOS complex subunit MIC60	1	AAMDNSEIAGEK	AAM(UniMod:35)DNSEIAGEK	2	AAM(UniMod:35)DNSEIAGEK2	15752.5	11058.2	14440.3	11355	14864.9	10899.9	16358.6	16244.7	12655.4	11519.9	15809.5	11529
Q08211	Q08211;Q08211-2	DHX9_HUMAN	DHX9	ATP-dependent RNA helicase A	1	AAMEALVVEVTK	AAMEALVVEVTK	2	AAMEALVVEVTK2	313815	312655	318375	321509	328519	301743	311328	334236	48942.4	311863	300636	288353
Q08211	Q08211;Q08211-2	DHX9_HUMAN	DHX9	ATP-dependent RNA helicase A	1	AAMEALVVEVTK	AAM(UniMod:35)EALVVEVTK	2	AAM(UniMod:35)EALVVEVTK2	32524.4		41600.8							59246.7		32665.2
Q9UPR0	Q9UPR0;Q9UPR0-2;Q9UPR0-3	PLCL2_HUMAN	PLCL2	Inactive phospholipase C-like protein 2	1	AAMEFHEHLHSIGTK	AAMEFHEHLHSIGTK	3	AAMEFHEHLHSIGTK3	1658.35	2890.93	1602.04	3451.67	2546.56		1519.4		2641.86	1127.37		763.211
Q9Y490	Q9Y490	TLN1_HUMAN	TLN1	Talin-1	1	AAMEPIVISAK	AAMEPIVISAK	2	AAMEPIVISAK2	116318	106323	105144	103322	111816	102090	111261	97704.9	103567	96493.3	100000	103357
Q9Y490	Q9Y490	TLN1_HUMAN	TLN1	Talin-1	1	AAMEPIVISAK	AAM(UniMod:35)EPIVISAK	2	AAM(UniMod:35)EPIVISAK2	26609.3	24830.1	31539.5	30161.7	31138.7	32398.7	31860.1	32886.8	31218.9	30739.9	34121.5	30604.4
O60725	O60725	ICMT_HUMAN	ICMT	Protein-S-isoprenylcysteine O-methyltransferase	1	AAMFTAGSNFNHVVQNEK	AAMFTAGSNFNHVVQNEK	2	AAMFTAGSNFNHVVQNEK2	1079.55	451.289	584.698	764.266	316.385	407.955	553.963		249.003	806.156	853.584	371.512
O60725	O60725	ICMT_HUMAN	ICMT	Protein-S-isoprenylcysteine O-methyltransferase	1	AAMFTAGSNFNHVVQNEK	AAMFTAGSNFNHVVQNEK	3	AAMFTAGSNFNHVVQNEK3	16566.4	17819.9	23558.9	21772.1	18601.8	20440.9	16034.4	11825.5		17073.3	18818.1	18283
Q8IZ69	Q8IZ69	TRM2A_HUMAN	TRMT2A	tRNA (uracil-5-)-methyltransferase homolog A	1	AAMGNFVDLCR	AAMGNFVDLC(UniMod:4)R	2	AAMGNFVDLC(UniMod:4)R2	5687.38	7816.48	6226.28	5048.15	8929.97	8703.94	9114.57	12733.4	6870.69	9313.48	11565	14445
Q8IZ69	Q8IZ69	TRM2A_HUMAN	TRMT2A	tRNA (uracil-5-)-methyltransferase homolog A	1	AAMGNFVDLCR	AAM(UniMod:35)GNFVDLC(UniMod:4)R	2	AAM(UniMod:35)GNFVDLC(UniMod:4)R2	5420.43	3285.36		5825.35	5597.91	3960.87	4660.9	4334.25	8606.31	6225.27	4788.24	5847.02
Q96G03	Q96G03	PGM2_HUMAN	PGM2	Phosphoglucomutase-2	1	AAMGPGISR	AAMGPGISR	2	AAMGPGISR2		116098	106330	104503	109091	116973	95400.8	102452	75558.5	74650.5	121738	108554
Q96G03	Q96G03	PGM2_HUMAN	PGM2	Phosphoglucomutase-2	1	AAMGPGISR	AAM(UniMod:35)GPGISR	2	AAM(UniMod:35)GPGISR2	92025.8				90112.3
P14923	P14923	PLAK_HUMAN	JUP	Junction plakoglobin	1	AAMIVNQLSK	AAMIVNQLSK	2	AAMIVNQLSK2	26050.9	23134.8	24984.3	24369.1	20144.7	23124.6	22236.6	22101.8	14451.2	20697.5	26053.5	21949.7
P63010;P63010-2;P63010-3;Q10567;Q10567-2;Q10567-3	Q10567;Q10567-2;Q10567-3;Q10567-4;P63010;P63010-2;P63010-3	AP1B1_HUMAN;AP2B1_HUMAN	AP1B1;AP2B1	AP-2 complex subunit beta	0	AAMIWIVGEYAER	AAMIWIVGEYAER	2	AAMIWIVGEYAER2	100952	84555.5	100856	96444.1	88355.4	99438.8	90522.3	108548		116186	117553	104435
P63010;P63010-2;P63010-3;Q10567;Q10567-2;Q10567-3	Q10567;Q10567-2;Q10567-3;Q10567-4;P63010;P63010-2;P63010-3	AP1B1_HUMAN;AP2B1_HUMAN	AP1B1;AP2B1	AP-2 complex subunit beta	0	AAMIWIVGEYAER	AAMIWIVGEYAER	3	AAMIWIVGEYAER3	3249.58	1725.69	2286.01	1737.02	2025.39	2004.31	3431.06	1447.94		3637.93	3681.41	2673.85
P63010;P63010-2;P63010-3;Q10567;Q10567-2;Q10567-3	Q10567;Q10567-2;Q10567-3;Q10567-4;P63010;P63010-2;P63010-3	AP1B1_HUMAN;AP2B1_HUMAN	AP1B1;AP2B1	AP-2 complex subunit beta	0	AAMIWIVGEYAER	AAM(UniMod:35)IWIVGEYAER	2	AAM(UniMod:35)IWIVGEYAER2	9281.07	6412.83	8655.56	13868.7	10979.1	8868.06	8014.18	10944.5	3802.49	8286.14	12525.9	12495.4
Q14191	Q14191	WRN_HUMAN	WRN	Werner syndrome ATP-dependent helicase	1	AAMLAPLLEVIK	AAMLAPLLEVIK	2	AAMLAPLLEVIK2	11780.3	8763.35	11722	10489.5	9971.15	8966.44	11664.2	7777.96	10589.1	6808.72	8330.57	9188.21
O14920	O14920;O14920-2;O14920-4	IKKB_HUMAN	IKBKB	Inhibitor of nuclear factor kappa-B kinase subunit beta	1	AAMMNLLR	AAMMNLLR	2	AAMMNLLR2	23742.4	19608.9	23627.5	17223	17971.6	18506.7	21479.7	15244.9	11042.1	20318.8	22393.1	18520.8
Q9P0K7;Q9P0K7-2;Q9P0K7-3;Q9P0K7-4	Q9P0K7;Q9P0K7-2;Q9P0K7-3;Q9P0K7-4	RAI14_HUMAN	RAI14	Ankycorbin	1	AAMTDAMVPR	AAMTDAMVPR	2	AAMTDAMVPR2	22503.4	19729.2	14273.7	23100.4	14373.6	16641.9	20733.5	20707	13497.5	18516.8	18046.9	19286.6
Q9BTW9;Q9BTW9-4	Q9BTW9;Q9BTW9-4	TBCD_HUMAN	TBCD	Tubulin-specific chaperone D	1	AAMTSLMDLTLLLAR	AAMTSLMDLTLLLAR	2	AAMTSLMDLTLLLAR2	1835.46	2015.43	2050.73	1139.91	1893.5	1776.15	1348.21	2553.12		791.394	1231.22	1301.02
Q9Y2V7	Q9Y2V7;Q9Y2V7-2	COG6_HUMAN	COG6	Conserved oligomeric Golgi complex subunit 6	1	AAMVQFDR	AAMVQFDR	2	AAMVQFDR2	18503.9	16944	13522.7	15145.3	17001.5	19136.6	20321.6	18357.9		16004.3	23729.5	19611.1
Q9NX74	Q9NX74	DUS2L_HUMAN	DUS2	tRNA-dihydrouridine(20) synthase [NAD(P)+]-like	1	AAMWNPSIFLK	AAMWNPSIFLK	2	AAMWNPSIFLK2	13067.2	10839.2	11675.2	12377.2	13165.8	11662.2	12433.5	10205.4	10909.3	11443.2	12817.9	9536.35
Q6KC79	Q6KC79;Q6KC79-2;Q6KC79-3	NIPBL_HUMAN	NIPBL	Nipped-B-like protein	1	AAMYDIISSPSK	AAMYDIISSPSK	2	AAMYDIISSPSK2	9073.89	10133.5	10748.7	15554.9	13804.4	14485.6	11464.3	14530.2		8368.1	13490.3	10528.6
Q8NE71	Q8NE71;Q8NE71-2	ABCF1_HUMAN	ABCF1	ATP-binding cassette sub-family F member 1	1	AANAAENDFSVSQAEMSSR	AANAAENDFSVSQAEMSSR	2	AANAAENDFSVSQAEMSSR2	25773.3	25223.9	21331	24265.9	21686.6	23352.7	23159	26228.2	19445.3	23634.2	26639.5	23313.4
Q8NE71	Q8NE71;Q8NE71-2	ABCF1_HUMAN	ABCF1	ATP-binding cassette sub-family F member 1	1	AANAAENDFSVSQAEMSSR	AANAAENDFSVSQAEMSSR	3	AANAAENDFSVSQAEMSSR3	4737.52	4063.62	4168.7	3846.66	3297.56	6196	5494.56	3553.85		4833.22		7748.22
Q8NE71	Q8NE71;Q8NE71-2	ABCF1_HUMAN	ABCF1	ATP-binding cassette sub-family F member 1	1	AANAAENDFSVSQAEMSSR	AANAAENDFSVSQAEM(UniMod:35)SSR	2	AANAAENDFSVSQAEM(UniMod:35)SSR2	2109.16	2253.68	2953.19	3896.19	3584.49	1729.6	2976.55	1715.17	2193.81	3225.02	4777.49	2002.43
Q8TEQ0;Q8TEQ0-2	Q8TEQ0;Q8TEQ0-2	SNX29_HUMAN	SNX29	Sorting nexin-29	1	AANAFHVYQVYIR	AANAFHVYQVYIR	2	AANAFHVYQVYIR2	6961.56	4600.48	6182.96	6190.9	3688.57	4036.48	4422.84	5313.23	6601.4	7090.05	4050.9	6883.3
Q8TEQ0;Q8TEQ0-2	Q8TEQ0;Q8TEQ0-2	SNX29_HUMAN	SNX29	Sorting nexin-29	1	AANAFHVYQVYIR	AANAFHVYQVYIR	3	AANAFHVYQVYIR3	4484.73	6109.15	7007.87	3506.21	4386.16	6188.2	4946.84	5167.19	5362.63	6352.8		4633.02
P42765	P42765	THIM_HUMAN	ACAA2	3-ketoacyl-CoA thiolase, mitochondrial	1	AANDAGYFNDEMAPIEVK	AANDAGYFNDEMAPIEVK	2	AANDAGYFNDEMAPIEVK2	182223	176470	178405	184025	182058	185256	186559	173983	148540	168262	182308	182356
P42765	P42765	THIM_HUMAN	ACAA2	3-ketoacyl-CoA thiolase, mitochondrial	1	AANDAGYFNDEMAPIEVK	AANDAGYFNDEMAPIEVK	3	AANDAGYFNDEMAPIEVK3	8606.47	11742.1	8329.58	6567.47	8828.27	10504.1	9017.96	11126.7	6986.19	9833.24	13458.4	7958.18
P42765	P42765	THIM_HUMAN	ACAA2	3-ketoacyl-CoA thiolase, mitochondrial	1	AANDAGYFNDEMAPIEVK	AANDAGYFNDEM(UniMod:35)APIEVK	2	AANDAGYFNDEM(UniMod:35)APIEVK2	4813.35	7450.66	10373.5	8135.13	7220.92	7167.44	11941	10590.3	9103.53	11870.7	9912.19	9505.56
O60449	O60449;O60449-2;O60449-3	LY75_HUMAN	LY75	Lymphocyte antigen 75	1	AANDPFTIVHGNTGK	AANDPFTIVHGNTGK	2	AANDPFTIVHGNTGK2	12506.9	11813.2	12471.3	12464.3	11791.1	14532.6	9972.65	10750.3	12608.7	9855.01	9343.11	9570.33
O60449	O60449;O60449-2;O60449-3	LY75_HUMAN	LY75	Lymphocyte antigen 75	1	AANDPFTIVHGNTGK	AANDPFTIVHGNTGK	3	AANDPFTIVHGNTGK3	11891.3	10743.4	14907.7	14060.2	14326.5	13444.6	12385	12829.9	11197.6	10378.3	10558.2	14415.5
Q86V48;Q86V48-2;Q86V48-3	Q86V48;Q86V48-2;Q86V48-3	LUZP1_HUMAN	LUZP1	Leucine zipper protein 1	1	AANGLEADNSCPNSK	AANGLEADNSC(UniMod:4)PNSK	2	AANGLEADNSC(UniMod:4)PNSK2	988.433	373.897	305.952	1004.2	987.962	796.811	668.221	721.895	1319.08	2270.88	423.929	472.511
P25787	P25787	PSA2_HUMAN	PSMA2	Proteasome subunit alpha type-2	1	AANGVVLATEK	AANGVVLATEK	2	AANGVVLATEK2	194097	198065	188551	184441	190428	193658	182978	179858	177406	182061	196102	196965
Q8NEZ5	Q8NEZ5	FBX22_HUMAN	FBXO22	F-box only protein 22	1	AANIPEHNTIGFMFACVGR	AANIPEHNTIGFMFAC(UniMod:4)VGR	3	AANIPEHNTIGFMFAC(UniMod:4)VGR3	9283.91	11025.8	10885.1	12843.1	11371.6	8798.3	11026.3	13289.1		12317.4	13956	19183.2
Q8WXI9	Q8WXI9	P66B_HUMAN	GATAD2B	Transcriptional repressor p66-beta	1	AANLEMFK	AANLEMFK	2	AANLEMFK2	13073.8	9974.1	16426.1	12434.2	12188.8	11726.3	11822.7	14186.3	11165.9	12367.3	12450.6	8412.04
Q86Y07	Q86Y07;Q86Y07-2;Q86Y07-3;Q86Y07-4;Q86Y07-5	VRK2_HUMAN	VRK2	Serine/threonine-protein kinase VRK2	1	AANLLLGYK	AANLLLGYK	2	AANLLLGYK2	3096.2	2462.35	2204.06	3446.58	3775.15	2975.2	5487.81		3203.97	4344.83	1824.38	2738.18
P39880-3	P39880;P39880-2;P39880-3;P39880-4;P39880-5;P39880-6	CUX1_HUMAN	CUX1	Isoform 3 of Homeobox protein cut-like 1	1	AANLNSIIHR	AANLNSIIHR	2	AANLNSIIHR2	4078.65	2983.92	6298.21	4151.75	4589.77	4723.25	3974.18	5460.9	4115.86	5068.16	3311.69	2044.93
Q9Y6H3	Q9Y6H3	ATP23_HUMAN	ATP23	Mitochondrial inner membrane protease ATP23 homolog	1	AANLSGDCSLVNEIFR	AANLSGDC(UniMod:4)SLVNEIFR	2	AANLSGDC(UniMod:4)SLVNEIFR2	2958.3	2292.77	1866.58	2636.13	3726.65	1292.47	1114.21				2234.01	3209.95
Q9Y4P8;Q9Y4P8-4	Q9Y4P8;Q9Y4P8-2;Q9Y4P8-3;Q9Y4P8-4;Q9Y4P8-5;Q9Y4P8-6	WIPI2_HUMAN	WIPI2	WD repeat domain phosphoinositide-interacting protein 2	1	AANMIPAHDSPLAALAFDASGTK	AANMIPAHDSPLAALAFDASGTK	3	AANMIPAHDSPLAALAFDASGTK3	26134	24687.5	50116.5	38497.2	31115.9	38186.1	51476.9	36462.5	25670
P46063	P46063	RECQ1_HUMAN	RECQL	ATP-dependent DNA helicase Q1	1	AANMLQQSGSK	AANMLQQSGSK	2	AANMLQQSGSK2	23454.2	24270.1	21390.1	21756.7	25123.9	24183.9	24426.6	21700.1	25133.5	22007.6	22077.1	20337.2
P08574	P08574	CY1_HUMAN	CYC1	Cytochrome c1, heme protein, mitochondrial	1	AANNGALPPDLSYIVR	AANNGALPPDLSYIVR	2	AANNGALPPDLSYIVR2	8613.4	6691.91	4971.22	11760.4	7718.41	8955.23	9553.52	10890.8	8848.51	5698.25	11050.7	7039.59
Q9BV44	Q9BV44	THUM3_HUMAN	THUMPD3	THUMP domain-containing protein 3	1	AANNIASLLTK	AANNIASLLTK	2	AANNIASLLTK2	34488	38090.9	37789.5	41480.9	43979.2	40451.7	42558.9	43811.1	47383.7	41158.4	37151.6	33245
Q15042	Q15042;Q15042-3;Q15042-4	RB3GP_HUMAN	RAB3GAP1	Rab3 GTPase-activating protein catalytic subunit	1	AANPGCSLEDFVR	AANPGC(UniMod:4)SLEDFVR	2	AANPGC(UniMod:4)SLEDFVR2	31220.5	30316	34172	36467.5	36741.6	26760.7	26262.5	34491.8	17512.6	31005.1	35729.6	33166.1
Q8IY81	Q8IY81	SPB1_HUMAN	FTSJ3	pre-rRNA 2'-O-ribose RNA methyltransferase FTSJ3	1	AANPVDFLSK	AANPVDFLSK	2	AANPVDFLSK2	47947.9	49872.4	40576.7	42747.2	49286.4	36989.3	36644.4	46852.8	60674.9	46203.4	46027.3	47017.9
Q9Y4L1	Q9Y4L1	HYOU1_HUMAN	HYOU1	Hypoxia up-regulated protein 1	1	AANSLEAFIFETQDK	AANSLEAFIFETQDK	2	AANSLEAFIFETQDK2	97466.1	109812	104494	128562	117614	125840	126329	127782		117973	118147	133920
Q9Y4L1	Q9Y4L1	HYOU1_HUMAN	HYOU1	Hypoxia up-regulated protein 1	1	AANSLEAFIFETQDK	AANSLEAFIFETQDK	3	AANSLEAFIFETQDK3	95691.6	123155	107720	115998	114448	100046	111744	125046		111324	122725	127005
P50750;P50750-2	P50750;P50750-2	CDK9_HUMAN	CDK9	Cyclin-dependent kinase 9	1	AANVLITR	AANVLITR	2	AANVLITR2	16107.1	19299.1	15307.5	14355	15642.5	18515.2	16802.6	13928.2	15740.8	13350.7	14923.8	16273.2
Q9Y6E0;Q9Y6E0-2	Q9Y6E0;Q9Y6E0-2	STK24_HUMAN	STK24	Serine/threonine-protein kinase 24	1	AANVLLSEHGEVK	AANVLLSEHGEVK	2	AANVLLSEHGEVK2	89794.3	90031.5	87888.9	86967.2	85328	81363.3	89499.9	84256.2	94102.8	85500.2	71478.6	76822.7
Q9Y6E0;Q9Y6E0-2	Q9Y6E0;Q9Y6E0-2	STK24_HUMAN	STK24	Serine/threonine-protein kinase 24	1	AANVLLSEHGEVK	AANVLLSEHGEVK	3	AANVLLSEHGEVK3	41063.8	41171.3	44630.7	41418.3	39322.2	41372.7	47463.9	42519.4	38739.9	46614.4	45714.9	44476.9
O00506;Q9P289	O00506;O00506-2;O00506-3;Q9P289;Q9P289-2;Q9P289-3	STK25_HUMAN;STK26_HUMAN	STK25;STK26	Serine/threonine-protein kinase 25	0	AANVLLSEQGDVK	AANVLLSEQGDVK	2	AANVLLSEQGDVK2	185152	183477	173989	188889	179131	185095	180004	170383	137414	174096	168773	170812
P07948;P07948-2	P07948;P07948-2	LYN_HUMAN	LYN	Tyrosine-protein kinase Lyn	1	AANVLVSESLMCK	AANVLVSESLMC(UniMod:4)K	2	AANVLVSESLMC(UniMod:4)K2	28252.6	29123.9	29088.4	31122.4	32771.8	29417.3	28871.2	29025.9	17204.9	26095.5	29492.9	25421.4
O75489	O75489	NDUS3_HUMAN	NDUFS3	NADH dehydrogenase [ubiquinone] iron-sulfur protein 3, mitochondrial	1	AANWYER	AANWYER	2	AANWYER2	94010.7	92574.1	95913.3	96289.1	89833.1	95370.1	99742.1	109190	77419.9	98772.4	115412	108260
Q8ND04;Q8ND04-2	Q8ND04;Q8ND04-2	SMG8_HUMAN	SMG8	Protein SMG8	1	AANYDFYQLLEEK	AANYDFYQLLEEK	2	AANYDFYQLLEEK2	6611.1	10048.1	5083.89	8094.95	8847.88	10113.7	8260.73	9397.29		10718.7	9651.47	8226.21
Q6F5E8	Q6F5E8;Q6F5E8-2	CARL2_HUMAN	CARMIL2	Capping protein, Arp2/3 and myosin-I linker protein 2	1	AAPAALQLFLSR	AAPAALQLFLSR	2	AAPAALQLFLSR2	20013.4	16466.2	16072.4	16219.5	21101.6	20320.4	14468.8	14752.7		19767.8	13320.1	22018.2
Q8NCN4	Q8NCN4	RN169_HUMAN	RNF169	E3 ubiquitin-protein ligase RNF169	1	AAPAEPDFIFR	AAPAEPDFIFR	2	AAPAEPDFIFR2	7317.53	17710	11033.6	9336.67	11945	12211	16380.6	17156.3	15444.8	11635.9	15394	12972.2
Q9UBP6	Q9UBP6	TRMB_HUMAN	METTL1	tRNA (guanine-N(7)-)-methyltransferase	1	AAPAGGFQNIACLR	AAPAGGFQNIAC(UniMod:4)LR	2	AAPAGGFQNIAC(UniMod:4)LR2	75416.4	82405.9	96433.5	106667	101764	94951.6	111087	70983.8	101448	104669	95036.4	106637
Q86Y37	Q86Y37;Q86Y37-2	CACL1_HUMAN	CACUL1	CDK2-associated and cullin domain-containing protein 1	1	AAPAPTASSTININTSTSK	AAPAPTASSTININTSTSK	2	AAPAPTASSTININTSTSK2	287.163	3187.4	1976.96	1478.95	2222.6	1977.22	2273.65	628.892	2239.56	1442.48	2771.25	1963.4
Q9NXG2	Q9NXG2	THUM1_HUMAN	THUMPD1	THUMP domain-containing protein 1	1	AAPAQQTTQPGGGK	AAPAQQTTQPGGGK	2	AAPAQQTTQPGGGK2	15725.9	9911.33	10436	7656.56	12964	13422.2	12047.2	8131.11	9868.04	5618.96	10820	12825.1
Q14244;Q14244-3	Q14244;Q14244-2;Q14244-3;Q14244-4;Q14244-5;Q14244-6;Q14244-7	MAP7_HUMAN	MAP7	Ensconsin	1	AAPAQVRPPSPGNIRPVK	AAPAQVRPPSPGNIRPVK	3	AAPAQVRPPSPGNIRPVK3	3185.85	2479.39	3691.23	824.546	2937.73	4667.26	2434.45	2436.46	2003.42	4030.12	1950.37	413.69
Q8NF37	Q8NF37	PCAT1_HUMAN	LPCAT1	Lysophosphatidylcholine acyltransferase 1	1	AAPASSAGASDAR	AAPASSAGASDAR	2	AAPASSAGASDAR2	3838.86	2578.93	7638.4	1580	4450.02	4507.52	4103.21	4092.33	4337.69	3010.56	3667.68	5178.62
Q9UKV3;Q9UKV3-5	Q9UKV3;Q9UKV3-2;Q9UKV3-3;Q9UKV3-5	ACINU_HUMAN	ACIN1	Apoptotic chromatin condensation inducer in the nucleus	1	AAPCIYWLPLTDSQIVQK	AAPC(UniMod:4)IYWLPLTDSQIVQK	2	AAPC(UniMod:4)IYWLPLTDSQIVQK2	63076.6	67823.3	61286.6	63745.9	63778	59998.2	64017	62123.3	57738.7	58555.5	58150.4	53827.3
Q9UKV3;Q9UKV3-5	Q9UKV3;Q9UKV3-2;Q9UKV3-3;Q9UKV3-5	ACINU_HUMAN	ACIN1	Apoptotic chromatin condensation inducer in the nucleus	1	AAPCIYWLPLTDSQIVQK	AAPC(UniMod:4)IYWLPLTDSQIVQK	3	AAPC(UniMod:4)IYWLPLTDSQIVQK3	22405.3	19238.3	22563.1	24215.3	23383.8	23940.7	22585.6	22693.6	27126.1	19443.3	21255.4	22997.9
Q9UHJ6	Q9UHJ6	SHPK_HUMAN	SHPK	Sedoheptulokinase	1	AAPDDPSGFAVLASCAR	AAPDDPSGFAVLASC(UniMod:4)AR	2	AAPDDPSGFAVLASC(UniMod:4)AR2	19412.9	20329.8	16746	14615.8	24304.7	19659.8	15364.9	16300.7	8759.1	16052.6	16600.7	22038.3
Q99856	Q99856	ARI3A_HUMAN	ARID3A	AT-rich interactive domain-containing protein 3A	1	AAPDEDREPESAR	AAPDEDREPESAR	3	AAPDEDREPESAR3	7496.49	9770.46	7761.92	11429.3	7271.55	12364.2	7618.01	10180.4	9863.31	8832.38	9068.8	5433.43
Q96GQ7	Q96GQ7	DDX27_HUMAN	DDX27	Probable ATP-dependent RNA helicase DDX27	1	AAPDILIATPGR	AAPDILIATPGR	2	AAPDILIATPGR2	53617.3	59719.9	56292.2	52566.6	62825.6	53778.9	64177.8	64094.7	44402.2	50742.8	50499.3	61462.4
P31146	P31146	COR1A_HUMAN	CORO1A	Coronin-1A	1	AAPEASGTPSSDAVSR	AAPEASGTPSSDAVSR	2	AAPEASGTPSSDAVSR2	1756000	1604110	1817270	1688170	1775230	1770760	1851880	1907850	1762520	1704830	1654180	1826310
P31146	P31146	COR1A_HUMAN	CORO1A	Coronin-1A	1	AAPEASGTPSSDAVSR	AAPEASGTPSSDAVSR	3	AAPEASGTPSSDAVSR3	19124.8	16533.4	18422.1	13607.5	13909.7	15534.7	8876.49	12278.9	13233.7	14022.8	15359.1	15941.3
P31146	P31146	COR1A_HUMAN	CORO1A	Coronin-1A	1	AAPEASGTPSSDAVSRLEEEMRK	AAPEASGTPSSDAVSRLEEEMRK	3	AAPEASGTPSSDAVSRLEEEMRK3	10495.6	7043.76	13847.9	10743.9	6786.16	8789.85	2875.28	6259.97	8109.35	7996.34	1431.54	3658.76
P78318	P78318	IGBP1_HUMAN	IGBP1	Immunoglobulin-binding protein 1	1	AAPEEFRK	AAPEEFRK	2	AAPEEFRK2	5071.74	7983.85	5164.97	3655.87	2393.59	4087.5	2779.13	4621.9	5433.91	2013.97	2876.45	3256.19
Q96JP5	Q96JP5;Q96JP5-2	ZFP91_HUMAN	ZFP91	E3 ubiquitin-protein ligase ZFP91	1	AAPEEPQQRPPEAVAAAPAGTTSSR	AAPEEPQQRPPEAVAAAPAGTTSSR	3	AAPEEPQQRPPEAVAAAPAGTTSSR3	19147.4	20015	21239.6	20497.6	19336.9	22531.9	17695.3	21277.5	27356.7	19884.9	6891.15	8554.19
Q92947	Q92947;Q92947-2	GCDH_HUMAN	GCDH	Glutaryl-CoA dehydrogenase, mitochondrial	1	AAPEMVSLLK	AAPEMVSLLK	2	AAPEMVSLLK2	96013.9	79845.1	92446.9	71744.6	91973	86847.7	98706.7	89802.1	102776	86603.3	91322.1	83738.2
Q96BH1	Q96BH1	RNF25_HUMAN	RNF25	E3 ubiquitin-protein ligase RNF25	1	AAPEPQQPMELYQPSAESLR	AAPEPQQPMELYQPSAESLR	2	AAPEPQQPMELYQPSAESLR2	12727.3	13163.2	10951.6	14565.3	4493.18	13455.4	6838.43	16874.5	8464.14	11642.8	9196.22	8301.05
Q15181	Q15181	IPYR_HUMAN	PPA1	Inorganic pyrophosphatase	1	AAPFSLEYR	AAPFSLEYR	2	AAPFSLEYR2	2198090	2096030	2243110	2315890	2290150	2235340	2242220	2374250	2279610	2213470	2289390	2218870
Q15233	Q15233;Q15233-2	NONO_HUMAN	NONO	Non-POU domain-containing octamer-binding protein	1	AAPGAEFAPNK	AAPGAEFAPNK	2	AAPGAEFAPNK2	387073	411874	430971	416402	399342	380204	381317	418893	458752	423202	374085	350967
Q15233	Q15233;Q15233-2	NONO_HUMAN	NONO	Non-POU domain-containing octamer-binding protein	1	AAPGAEFAPNKR	AAPGAEFAPNKR	2	AAPGAEFAPNKR2	177512	151302	168283	170872	172850	170648	178198	174406	130945	153777	136292	126506
Q15233	Q15233;Q15233-2	NONO_HUMAN	NONO	Non-POU domain-containing octamer-binding protein	1	AAPGAEFAPNKR	AAPGAEFAPNKR	3	AAPGAEFAPNKR3	78728.1	70959	84814.2	83544.3	90959.1	93345.8	101305	97360.3	54995.8	87157.9	106138	86992.6
Q5K4L6	Q5K4L6;Q5K4L6-2;Q5K4L6-3	S27A3_HUMAN	SLC27A3	Solute carrier family 27 member 3	1	AAPGAGDAAAGSGAEFAGGDGAAR	AAPGAGDAAAGSGAEFAGGDGAAR	2	AAPGAGDAAAGSGAEFAGGDGAAR2	2332.15	1902.66	2045.2	1676.5	1247.84	1451.07	2010.95	2852.74	1335.36	1331.78	1105.47	2035.05
Q3KP66	Q3KP66;Q3KP66-3	INAVA_HUMAN	INAVA	Innate immunity activator protein	1	AAPGPAYEEEGTPLR	AAPGPAYEEEGTPLR	2	AAPGPAYEEEGTPLR2	22744.6	21293.5	16438.3	24022.3	22823.7	21603.4	23841.7	21883	19640.5	21076.4	24804.7	19439.7
P35658-2;P35658-3	P35658;P35658-2;P35658-3;P35658-4;P35658-5	NU214_HUMAN	NUP214	Isoform 2 of Nuclear pore complex protein Nup214	1	AAPGPGPSTFSFVPPSK	AAPGPGPSTFSFVPPSK	2	AAPGPGPSTFSFVPPSK2	55420.6		52532.9	56996.4	57523.6	56398.4	54185	55927.2	59161.3	53958.8	44340.7	49239.3
Q15120;Q15120-2	Q15120;Q15120-2	PDK3_HUMAN	PDK3	[Pyruvate dehydrogenase (acetyl-transferring)] kinase isozyme 3, mitochondrial	1	AAPLAGFGYGLPISR	AAPLAGFGYGLPISR	2	AAPLAGFGYGLPISR2	16289.7	14801.6	14777.4	15004.3	15534.1	12417.8	21696.4	13791.3	18792.8	15096	17841.4	18486.5
P49327	P49327	FAS_HUMAN	FASN	Fatty acid synthase	1	AAPLDSIHSLAAYYIDCIR	AAPLDSIHSLAAYYIDC(UniMod:4)IR	2	AAPLDSIHSLAAYYIDC(UniMod:4)IR2	5577.23	6097.25	4081.62	2749.74	3270.81	4627.73	4000.87	3920.81		3752.2	3887.05	4819.21
P49327	P49327	FAS_HUMAN	FASN	Fatty acid synthase	1	AAPLDSIHSLAAYYIDCIR	AAPLDSIHSLAAYYIDC(UniMod:4)IR	3	AAPLDSIHSLAAYYIDC(UniMod:4)IR3	114346	111218	105060	117590	119415	123068	112125	123784	6607.65	123196	118358	112289
Q92610	Q92610	ZN592_HUMAN	ZNF592	Zinc finger protein 592	1	AAPLIVEVFNK	AAPLIVEVFNK	2	AAPLIVEVFNK2	12633.2	15810.8	8889.94	18338.5	17303.3	17331	17196.5	15309.6	15760.1	9874.96	12725	9613.86
Q9H490;Q9H490-2	Q9H490;Q9H490-2	PIGU_HUMAN	PIGU	Phosphatidylinositol glycan anchor biosynthesis class U protein	1	AAPLVLVLVVAVTVR	AAPLVLVLVVAVTVR	2	AAPLVLVLVVAVTVR2		305.809										406.045
Q5T6F2	Q5T6F2;Q5T6F2-2	UBAP2_HUMAN	UBAP2	Ubiquitin-associated protein 2	1	AAPLVTSGK	AAPLVTSGK	2	AAPLVTSGK2	5159.76	6549.84	2983.87	3546.13	3121.97	4120.45	4373.25	2522.12	3879.43	2908.09	2145.96	2620.48
Q7L2J0	Q7L2J0	MEPCE_HUMAN	MEPCE	7SK snRNA methylphosphate capping enzyme	1	AAPPDVGEER	AAPPDVGEER	2	AAPPDVGEER2	35270.4	36553.6	33386.2	28326.2	36376.3	40356.5	30249.7	30792.6	21214.8	37183.9	34814.7	30093.9
Q5T4S7;Q5T4S7-3	Q5T4S7;Q5T4S7-2;Q5T4S7-3;Q5T4S7-4;Q5T4S7-5	UBR4_HUMAN	UBR4	E3 ubiquitin-protein ligase UBR4	1	AAPPPPPPPPPLESSPR	AAPPPPPPPPPLESSPR	2	AAPPPPPPPPPLESSPR2	20301	12780.8	20033	23171	22833.2	15570.3	16279.4	11680.6	17604.3	16245.2	17046.8	14176.6
Q5M775	Q5M775;Q5M775-4	CYTSB_HUMAN	SPECC1	Cytospin-B	1	AAPPPVDEEPESSEVDAAGR	AAPPPVDEEPESSEVDAAGR	2	AAPPPVDEEPESSEVDAAGR2	9651.65	9287.96	8376.54	9940.79	10395.3	12941	12456.2	4727.63	3670.45	9689.1	4586.74	13694.1
Q9HAF1;Q9HAF1-2;Q9HAF1-3;Q9HAF1-4	Q9HAF1;Q9HAF1-2;Q9HAF1-3;Q9HAF1-4	EAF6_HUMAN	MEAF6	Chromatin modification-related protein MEAF6	1	AAPPQIPDTR	AAPPQIPDTR	2	AAPPQIPDTR2	29540.6	28332.8	35646.9	23955.5	29422	23392.9	32134.4	26584.9	24668.2	32921.7	30093.8	32756.4
O75691	O75691	UTP20_HUMAN	UTP20	Small subunit processome component 20 homolog	1	AAPPTAGSMAIEK	AAPPTAGSMAIEK	2	AAPPTAGSMAIEK2	34248	23798.3	31257.6	27503.2	27335.7	33063.5	23390.4	27811.5	23695.3	30310.3	24257.5	25133.1
Q9H334;Q9H334-4	Q9H334;Q9H334-3;Q9H334-4;Q9H334-6;Q9H334-7;Q9H334-8	FOXP1_HUMAN	FOXP1	Forkhead box protein P1	1	AAPQPLNLVSSVTLSK	AAPQPLNLVSSVTLSK	2	AAPQPLNLVSSVTLSK2	4698.71	4134.77	5935.15	8215.4	8411.72	9010.95	8624.73	6059.56	12943.1	4927.02	4411.98	5138.52
O75694	O75694;O75694-2	NU155_HUMAN	NUP155	Nuclear pore complex protein Nup155	1	AAPQSPSVPK	AAPQSPSVPK	2	AAPQSPSVPK2	22890.7	26195.3	15485.8	27924.5	26687.8	30090	26735.2	23181.1	22888.9	25555.8	15927.6	20679.4
Q9Y6H1	Q9Y6H1;Q5T1J5	CHCH2_HUMAN	CHCHD2	Coiled-coil-helix-coiled-coil-helix domain-containing protein 2	0	AAPRPAPVAQPPAAAPPSAVGSSAAAPR	AAPRPAPVAQPPAAAPPSAVGSSAAAPR	3	AAPRPAPVAQPPAAAPPSAVGSSAAAPR3	245517	311720	272983	304497	268728	298831	273283	303833	267352	284667	201165	226977
Q9Y6H1	Q9Y6H1;Q5T1J5	CHCH2_HUMAN	CHCHD2	Coiled-coil-helix-coiled-coil-helix domain-containing protein 2	0	AAPRPAPVAQPPAAAPPSAVGSSAAAPR	AAPRPAPVAQPPAAAPPSAVGSSAAAPR	4	AAPRPAPVAQPPAAAPPSAVGSSAAAPR4	12552.7	15208.1	18126.3	16889.3	16648	20460.4	12879.1	21501.4	12199.2	11587.5	5285.78	16061.1
Q4VC31	Q4VC31	MIX23_HUMAN	MIX23	Protein MIX23	1	AAPSGGVNCEEFAEFQELLK	AAPSGGVNC(UniMod:4)EEFAEFQELLK	3	AAPSGGVNC(UniMod:4)EEFAEFQELLK3	8251.56	7295.73	7990.56	7216.12	6584.04	6613.12	7943.88	5202.51		5418.09	9414.77	6857.15
O95817	O95817	BAG3_HUMAN	BAG3	BAG family molecular chaperone regulator 3	1	AAPSTAPAEATPPKPGEAEAPPK	AAPSTAPAEATPPKPGEAEAPPK	3	AAPSTAPAEATPPKPGEAEAPPK3	4455.91	3705.64	2739.01	4386.27	2243.6	3084.63	3065.72	3841.36	3166.6	4625.79	2834.24	5886.33
Q9BRP8;Q9BRP8-2	Q9BRP8;Q9BRP8-2	PYM1_HUMAN	PYM1	Partner of Y14 and mago	1	AAPTAASDQPDSAATTEK	AAPTAASDQPDSAATTEK	2	AAPTAASDQPDSAATTEK2	57595.5	57016.7	59933.2	56264.3	60604.8	63220.4	54320.4	56350.6	55841.2	57070.6	56790.8	64219.9
O60331-3	O60331;O60331-2;O60331-3;O60331-4	PI51C_HUMAN	PIP5K1C	Isoform 3 of Phosphatidylinositol 4-phosphate 5-kinase type-1 gamma	1	AAPTEVLSMTAQPGPGHGK	AAPTEVLSMTAQPGPGHGK	2	AAPTEVLSMTAQPGPGHGK2	3945.43	4432.46	2894.92	4444.48	5604.43	3451.13	1267.19	2595.35	4146.04	3703.87	3100.54	4179.85
O60331-3	O60331;O60331-2;O60331-3;O60331-4	PI51C_HUMAN	PIP5K1C	Isoform 3 of Phosphatidylinositol 4-phosphate 5-kinase type-1 gamma	1	AAPTEVLSMTAQPGPGHGK	AAPTEVLSMTAQPGPGHGK	3	AAPTEVLSMTAQPGPGHGK3	6089.33	6896.75	6072.68	8396.18	6503.5	4757.47	7030.27	7412.89	9404.09	7367.59	7054.59	7612.19
P27987	P27987;P27987-2	IP3KB_HUMAN	ITPKB	Inositol-trisphosphate 3-kinase B	1	AAPTGSEAQGPSAFVR	AAPTGSEAQGPSAFVR	2	AAPTGSEAQGPSAFVR2	6688.97	10255	7880.06	6580.62	9772.59	8237.96		10556.6	9784.06	8818.68		5403.85
Q96T58	Q96T58	MINT_HUMAN	SPEN	Msx2-interacting protein	1	AAPTPTPAPVPVPVPLPAPAPAPHGEAR	AAPTPTPAPVPVPVPLPAPAPAPHGEAR	4	AAPTPTPAPVPVPVPLPAPAPAPHGEAR4	6963.95	6231.82	8664.08	6693.33	3807.55	4402.54	2450.53	4012.08	4933.66	6697.39	4860	5861.1
P18583-5	P18583;P18583-2;P18583-5;P18583-7;P18583-9	SON_HUMAN	SON	Isoform D of Protein SON	1	AAPVTGGMGAVLMR	AAPVTGGMGAVLMR	2	AAPVTGGMGAVLMR2	42705.9	36194.6	44246.4	38087.7	40898.9	38384.8	45656.4	33776.9	32768	36957.8	37645.4	32505.9
P18583-5	P18583;P18583-2;P18583-5;P18583-7;P18583-9	SON_HUMAN	SON	Isoform D of Protein SON	1	AAPVTGGMGAVLMR	AAPVTGGM(UniMod:35)GAVLMR	2	AAPVTGGM(UniMod:35)GAVLMR2	4651.92	3996.01		3301.73	3562.51		3483.28		4251.96			4745.19
P18583-5	P18583;P18583-2;P18583-5;P18583-7;P18583-9	SON_HUMAN	SON	Isoform D of Protein SON	1	AAPVTGGMGAVLMR	AAPVTGGMGAVLM(UniMod:35)R	2	AAPVTGGMGAVLM(UniMod:35)R2			3066.69		5012.39	3910.19		3048.52			6321.9
Q9UGP5	Q9UGP5;Q9UGP5-2	DPOLL_HUMAN	POLL	DNA polymerase lambda	1	AAQAFNSGLLCVACGSYR	AAQAFNSGLLC(UniMod:4)VAC(UniMod:4)GSYR	2	AAQAFNSGLLC(UniMod:4)VAC(UniMod:4)GSYR2	2225.01	2986.41	3173.26	1106.42	2448.61	1669.24	1466.76	2431.28		2486.56	1988.82	1489.61
Q9BUL5;Q9BUL5-4	Q9BUL5;Q9BUL5-2;Q9BUL5-4	PHF23_HUMAN	PHF23	PHD finger protein 23	1	AAQAGPTQPGPPR	AAQAGPTQPGPPR	2	AAQAGPTQPGPPR2	16004.4	16705.6	16803.6	8096.89	14448.9	13702.1	17270.9	14200.8	15114.9	17714.4	17944.3	15461.3
P41440	P41440;P41440-2	S19A1_HUMAN	SLC19A1	Reduced folate transporter	1	AAQALSVQDK	AAQALSVQDK	2	AAQALSVQDK2	19497.5	23335.4	18521.2	14250.3	15601.4	16557.4	14480.6	14299.9	18335.1	14572.9	15312.3	19317.8
P11274	P11274;P11274-2	BCR_HUMAN	BCR	Breakpoint cluster region protein	1	AAQAPDGASEPR	AAQAPDGASEPR	2	AAQAPDGASEPR2	17308.7	15817.8	11072.1	9359.36	16924.4	14195.5	12898.3	11750.7	14601.8	14250.9	12807.1	14959.4
P11586	P11586	C1TC_HUMAN	MTHFD1	C-1-tetrahydrofolate synthase, cytoplasmic	1	AAQAPSSFQLLYDLK	AAQAPSSFQLLYDLK	2	AAQAPSSFQLLYDLK2	76607.1	66732.7	78151.7	74590	63524.6	69578.3	78060.8	91320.3		84607.7	84735.1	70419
P37837	P37837	TALDO_HUMAN	TALDO1	Transaldolase	1	AAQASDLEK	AAQASDLEK	2	AAQASDLEK2	13476.2	14362.3	3734.35	11855.6	10202.3	11763.3	9775.99	5972.81	24906.7	8238.24	8583.27	7530.55
P06132	P06132	DCUP_HUMAN	UROD	Uroporphyrinogen decarboxylase	1	AAQDFFSTCR	AAQDFFSTC(UniMod:4)R	2	AAQDFFSTC(UniMod:4)R2	141474	151825	145335	154084	152814	148410	150724	138059	36514.4	142174	148735	145935
Q9BTC0	Q9BTC0;Q9BTC0-1;Q9BTC0-2;Q9BTC0-3	DIDO1_HUMAN	DIDO1	Death-inducer obliterator 1	1	AAQDIKDEEPGDLGR	AAQDIKDEEPGDLGR	2	AAQDIKDEEPGDLGR2	1156.43	1850.11	1402.39	2420.46	1769.61	2188.9	3204.79	2956.82	1570.75	1870.02	2792.33	3607.08
Q9BTC0	Q9BTC0;Q9BTC0-1;Q9BTC0-2;Q9BTC0-3	DIDO1_HUMAN	DIDO1	Death-inducer obliterator 1	1	AAQDIKDEEPGDLGR	AAQDIKDEEPGDLGR	3	AAQDIKDEEPGDLGR3	6209.61	2051.48	4808.87	7103.78	8231.1	5884.38	12015.9	6218.23	7115.51	12094.9	8487.13	10737.8
O94906	O94906;O94906-2	PRP6_HUMAN	PRPF6	Pre-mRNA-processing factor 6	1	AAQDLCEEALR	AAQDLC(UniMod:4)EEALR	2	AAQDLC(UniMod:4)EEALR2	110687	97503.4	100133	103047	103177	104381	109386	105033	63589.7	106305	113605	100642
Q9NV66	Q9NV66;Q9NV66-2	TYW1_HUMAN	TYW1	S-adenosyl-L-methionine-dependent tRNA 4-demethylwyosine synthase TYW1	1	AAQDLMTNGYVSLQEK	AAQDLMTNGYVSLQEK	2	AAQDLMTNGYVSLQEK2	1344.83	2027.16	1493.97		3498.06	1233.94	2573.48	1776.9		1043.08	1512.53	974.98
P62995;P62995-3	P62995;P62995-3	TRA2B_HUMAN	TRA2B	Transformer-2 protein homolog beta	1	AAQDRDQIYR	AAQDRDQIYR	2	AAQDRDQIYR2	18736.7	19479.5	25862.4	25179.3	21877.2	20778.3	19033.1	21232.1	23088.4	21024.7	15817	16738.2
P62995;P62995-3	P62995;P62995-3	TRA2B_HUMAN	TRA2B	Transformer-2 protein homolog beta	1	AAQDRDQIYR	AAQDRDQIYR	3	AAQDRDQIYR3	51134	52057.6	60727.1	58853.8	51955.6	50734	52203.1	52620	41446.5	53152	41521.9	48354.4
Q9P2D3	Q9P2D3;Q9P2D3-3	HTR5B_HUMAN	HEATR5B	HEAT repeat-containing protein 5B	1	AAQDYLQEK	AAQDYLQEK	2	AAQDYLQEK2	10248.5	11605.8	13538.1	9859.71				11422.2		11573.6
Q8WY91	Q8WY91	THAP4_HUMAN	THAP4	Peroxynitrite isomerase THAP4	1	AAQEAASQEQAQQALER	AAQEAASQEQAQQALER	2	AAQEAASQEQAQQALER2	547.888	1200.84	543.844	1484.46	1278.16	1881.54	1835.35	1646.2	2055.02	992.064	1588.15	1225.61
P04075	P04075;P04075-2	ALDOA_HUMAN	ALDOA	Fructose-bisphosphate aldolase A	1	AAQEEYVK	AAQEEYVK	2	AAQEEYVK2	134868	158338	112456	136073	128319	139498	135005	123391	145940	122052	111305	120928
Q5T160	Q5T160	SYRM_HUMAN	RARS2	Probable arginine--tRNA ligase, mitochondrial	1	AAQEFFQR	AAQEFFQR	2	AAQEFFQR2	14867.5	10081.8	16879.4	10966.1	12181.6	12679.8	15571.6	15096		10275.1	13728.9	13920.8
Q99543	Q99543;Q99543-2	DNJC2_HUMAN	DNAJC2	DnaJ homolog subfamily C member 2	1	AAQEQVLNASR	AAQEQVLNASR	2	AAQEQVLNASR2	41949.5	40048.9	43362.6	43560.6	45212.5	45821.5	43693.1	40330.9	31985.2	44780.9	42660	45222.8
Q5T4S7;Q5T4S7-3	Q5T4S7;Q5T4S7-2;Q5T4S7-3;Q5T4S7-4	UBR4_HUMAN	UBR4	E3 ubiquitin-protein ligase UBR4	1	AAQFVDLLGYFSLK	AAQFVDLLGYFSLK	2	AAQFVDLLGYFSLK2	5172.25	4851.24	7991.7	6118.31	7742.54	6810.02	7215.91	6466.54		9234.65	10327.6	7139.81
O75449	O75449;O75449-2	KTNA1_HUMAN	KATNA1	Katanin p60 ATPase-containing subunit A1	1	AAQHDLPASEGEVWSMPVPVER	AAQHDLPASEGEVWSMPVPVER	3	AAQHDLPASEGEVWSMPVPVER3	16616	13543.2	12570.2	14616.8	11478.6	12030.9	8620.96	10232.6	17884.5	15314.3	13297.7	15104.6
Q5JTH9	Q5JTH9;Q5JTH9-2;Q5JTH9-3	RRP12_HUMAN	RRP12	RRP12-like protein	1	AAQHGVCSVLK	AAQHGVC(UniMod:4)SVLK	2	AAQHGVC(UniMod:4)SVLK2	17032.6	12921.4	14073.1	12732.3	11398.4	12794.7	14647.9	15968.1	15421.1	7804.34	17002.6	15270.8
B5ME19;Q99613	B5ME19;Q99613;Q99613-2	EIF3C_HUMAN;EIFCL_HUMAN	EIF3C;EIF3CL	Eukaryotic translation initiation factor 3 subunit C-like protein	0	AAQIELLQLLVQIAAENNLGEGVIVK	AAQIELLQLLVQIAAENNLGEGVIVK	3	AAQIELLQLLVQIAAENNLGEGVIVK3	517.016	1695.71	883.451	1037.15	1288.99	837.124	1403.31	1531.52			1707.07	1455.12
Q13952;Q13952-3	Q13952;Q13952-2;Q13952-3;Q13952-5;Q13952-6;Q13952-7	NFYC_HUMAN	NFYC	Nuclear transcription factor Y subunit gamma	1	AAQIFITELTLR	AAQIFITELTLR	2	AAQIFITELTLR2	70399.7	71752.6	73907.6	70927	77392.4	73061.3	67108.8	83810		83923.3	81034.9	75262
Q16134	Q16134;Q16134-3	ETFD_HUMAN	ETFDH	Electron transfer flavoprotein-ubiquinone oxidoreductase, mitochondrial	1	AAQIGAHTLSGACLDPGAFK	AAQIGAHTLSGAC(UniMod:4)LDPGAFK	2	AAQIGAHTLSGAC(UniMod:4)LDPGAFK2	2667.03	1613.18	3310.27	4521.72	1594.79	3541.88	1335.12	2971.71	2711.14	2340.76	3178.23	3817.73
Q16134	Q16134;Q16134-3	ETFD_HUMAN	ETFDH	Electron transfer flavoprotein-ubiquinone oxidoreductase, mitochondrial	1	AAQIGAHTLSGACLDPGAFK	AAQIGAHTLSGAC(UniMod:4)LDPGAFK	3	AAQIGAHTLSGAC(UniMod:4)LDPGAFK3	13137.1	15585.8	8374.33	13058.3	14098.5	9796.9	6671.73	13302.6	16894.1	12700.1	14645.9	16860.9
Q15075	Q15075	EEA1_HUMAN	EEA1	Early endosome antigen 1	1	AAQLATEIADIK	AAQLATEIADIK	2	AAQLATEIADIK2	17780.6	14012.2	9753.03	8492.49	6741.84	3936.26
P19367;P19367-2;P19367-3;P19367-4	P19367;P19367-2;P19367-3;P19367-4	HXK1_HUMAN	HK1	Hexokinase-1	1	AAQLCGAGMAAVVDK	AAQLC(UniMod:4)GAGMAAVVDK	2	AAQLC(UniMod:4)GAGMAAVVDK2	25253.2	25614.4	25701.4	19823.3	24828.7	20738.3	20257	15181.2	29623.1	26198.2	28466	24287.4
Q9UPY3;Q9UPY3-2	Q9UPY3;Q9UPY3-2;Q9UPY3-3	DICER_HUMAN	DICER1	Endoribonuclease Dicer	1	AAQLFLCSLGLK	AAQLFLC(UniMod:4)SLGLK	2	AAQLFLC(UniMod:4)SLGLK2	4904.47	5089.89	4696.71	6248.77	3500.69	4059.96	5375.67	3501.18	4426.38	5470.45	5615.24	4583.39
Q9NZL4;Q9NZL4-3	Q9NZL4;Q9NZL4-2;Q9NZL4-3	HPBP1_HUMAN	HSPBP1	Hsp70-binding protein 1	1	AAQLIGTCSQNVAAIQEQVLGLGALR	AAQLIGTC(UniMod:4)SQNVAAIQEQVLGLGALR	3	AAQLIGTC(UniMod:4)SQNVAAIQEQVLGLGALR3	29582.6	30902	26474.5	26246.6	26386.8	28720.2	28412.5	28855.3	22195.5	29974.3	23301.9	23186.5
Q9NZL4;Q9NZL4-3	Q9NZL4;Q9NZL4-2;Q9NZL4-3	HPBP1_HUMAN	HSPBP1	Hsp70-binding protein 1	1	AAQLIGTCSQNVAAIQEQVLGLGALRK	AAQLIGTC(UniMod:4)SQNVAAIQEQVLGLGALRK	3	AAQLIGTC(UniMod:4)SQNVAAIQEQVLGLGALRK3	1819.61	2910.05	1859.84	2258.41	1464.38	1605.68	421.633	1711.66		1523.42		782.582
Q96D71;Q96D71-2;Q96D71-3;Q96D71-4	Q96D71;Q96D71-2;Q96D71-3;Q96D71-4	REPS1_HUMAN	REPS1	RalBP1-associated Eps domain-containing protein 1	1	AAQLPNDVVLQIMELCGATR	AAQLPNDVVLQIMELC(UniMod:4)GATR	2	AAQLPNDVVLQIMELC(UniMod:4)GATR2	727.137	3536.34	989.284	1109.36	256.057	2492.25	3602.23	2106.53		2719.39		852.323
Q96D71;Q96D71-2;Q96D71-3;Q96D71-4	Q96D71;Q96D71-2;Q96D71-3;Q96D71-4	REPS1_HUMAN	REPS1	RalBP1-associated Eps domain-containing protein 1	1	AAQLPNDVVLQIMELCGATR	AAQLPNDVVLQIMELC(UniMod:4)GATR	3	AAQLPNDVVLQIMELC(UniMod:4)GATR3	5051.88	4744.57	4610.38	3925.24	3252.8	6130.02	3544.98	3576.9		4025.62	6136.96	2641.66
Q03001	Q03001;Q03001-8;Q03001-14	DYST_HUMAN	DST	Dystonin	1	AAQLQEALLHCGR	AAQLQEALLHC(UniMod:4)GR	2	AAQLQEALLHC(UniMod:4)GR2	6106.37	4733	6712.73	7924.25	4506.1	8538.77	7458.65	6526.47	8419.5	6448.26	6992.08	5336.69
Q03001	Q03001;Q03001-8;Q03001-14	DYST_HUMAN	DST	Dystonin	1	AAQLQEALLHCGR	AAQLQEALLHC(UniMod:4)GR	3	AAQLQEALLHC(UniMod:4)GR3	3974.17	6024.23	6053.46	5985.23	7214.04	7395.25	3349.49	6054.16	4176.45	5128.43	9807.57	6159.3
P23610	P23610	HAP40_HUMAN	F8A1	40-kDa huntingtin-associated protein	1	AAQLQLPQLPLAALQALGEAASCQLLAR	AAQLQLPQLPLAALQALGEAASC(UniMod:4)QLLAR	3	AAQLQLPQLPLAALQALGEAASC(UniMod:4)QLLAR3	805.988	634.4	579.591	1039		1239.31		1114.1		649.983	272.389
O14492;O14492-2	O14492;O14492-2	SH2B2_HUMAN	SH2B2	SH2B adapter protein 2	1	AAQLVLAGGPR	AAQLVLAGGPR	2	AAQLVLAGGPR2	33093.2	31318.7	31641	33050.2	33804.7	31288.3	32349.1	34882.9	20118.5	32573.8	31618.5	32119.6
Q13488	Q13488;Q13488-2	VPP3_HUMAN	TCIRG1	V-type proton ATPase 116 kDa subunit a3	1	AAQNEIWQTFFR	AAQNEIWQTFFR	2	AAQNEIWQTFFR2	5333.86	4432.09	5841.08	8339.87	6939.13	5723.46	6785.18	6292.6	5580.99	4486.49	13980.4	8481.29
Q96B54	Q96B54	ZN428_HUMAN	ZNF428	Zinc finger protein 428	1	AAQPPAQPCQLCGR	AAQPPAQPC(UniMod:4)QLC(UniMod:4)GR	2	AAQPPAQPC(UniMod:4)QLC(UniMod:4)GR2	58699	56720	53149.3	55476.2	59962.5	66061	47094.8	62141.9	56921.4	54336.7	67369.7	69050.5
P48729	P48729;P48729-2	KC1A_HUMAN	CSNK1A1	Casein kinase I isoform alpha	1	AAQQAASSSGQGQQAQTPTGK	AAQQAASSSGQGQQAQTPTGK	2	AAQQAASSSGQGQQAQTPTGK2	1597	1756.8	1990.04	1085.43	2867.91	1627.06	1314.38	2193.31	1619.64	2136.13	2925.9	1234.06
P48729	P48729;P48729-2	KC1A_HUMAN	CSNK1A1	Casein kinase I isoform alpha	1	AAQQAASSSGQGQQAQTPTGK	AAQQAASSSGQGQQAQTPTGK	3	AAQQAASSSGQGQQAQTPTGK3	2646.87	2072.76	2659.75	2609.03	2545.22	2499.64	1878.4	1632.91	2405.11	3475.12	1815.06	4100.11
Q13233	Q13233	M3K1_HUMAN	MAP3K1	Mitogen-activated protein kinase kinase kinase 1	1	AAQQQTVQQQPLAGSR	AAQQQTVQQQPLAGSR	2	AAQQQTVQQQPLAGSR2	3526	2798.77	4674.33	3938.18	7569.55	3584.14	1911.31	3650.31	1943.68	2453.12	4499.64	3784.82
Q96K83	Q96K83	ZN521_HUMAN	ZNF521	Zinc finger protein 521	1	AAQQTPDMTGPSSK	AAQQTPDMTGPSSK	2	AAQQTPDMTGPSSK2	4148.02	2697.15	4063.99	3233.24	3085.93	3188.87	4516.36	3526.87	3190.71	2445.52	2831.04	2524.27
P35914	P35914	HMGCL_HUMAN	HMGCL	Hydroxymethylglutaryl-CoA lyase, mitochondrial	1	AAQSANISVR	AAQSANISVR	2	AAQSANISVR2	17053.9	17054.3	20243.8	18029.2	18522.8	21074.1	18408.6	23455.9	15403.6	21552.2	19863.3	18342
Q13444;Q13444-4;Q13444-6	Q13444;Q13444-2;Q13444-3;Q13444-4;Q13444-5;Q13444-6;Q13444-7;Q13444-8;Q13444-11;Q13444-12	ADA15_HUMAN	ADAM15	Disintegrin and metalloproteinase domain-containing protein 15	1	AAQSGPSERPGPPQR	AAQSGPSERPGPPQR	3	AAQSGPSERPGPPQR3	938.183	2484.03	3542.5	1825.34	5325.56	3017.66	893.36	762.013	1433.56	2623.05	1994.94	2932.27
Q9NUU7;Q9UMR2	Q9UMR2;Q9UMR2-2;Q9UMR2-4;Q9NUU7	DD19A_HUMAN;DD19B_HUMAN	DDX19A;DDX19B	ATP-dependent RNA helicase DDX19A	0	AAQSLLNK	AAQSLLNK	2	AAQSLLNK2	5984.24	7806.41	6902.48	5184.22	5629.83	7074.37	5618.56	8925.09	8255.9	5129.27	5583.68	7166.48
P49750	P49750;P49750-3;P49750-1	YLPM1_HUMAN	YLPM1	YLP motif-containing protein 1	1	AAQSNENLSDSQQEPPK	AAQSNENLSDSQQEPPK	2	AAQSNENLSDSQQEPPK2	3668.64	3153.36	1281.08	4064.72	2191.44	3833.54	1304.83	833.964	3273.23	1454.96	2430.02	3694.2
P30622;P30622-1;P30622-2	P30622;P30622-1;P30622-2	CLIP1_HUMAN	CLIP1	CAP-Gly domain-containing linker protein 1	1	AAQTAEDAMQIMEQMTK	AAQTAEDAMQIMEQMTK	2	AAQTAEDAMQIMEQMTK2	3070.8	2191.97	1706.31	1412.71	2443.66	1477.98	1116.15	1040.78	1865.42	2389.53	1910.59	1730.08
Q5VIR6	Q5VIR6;Q5VIR6-1;Q5VIR6-2;Q5VIR6-3	VPS53_HUMAN	VPS53	Vacuolar protein sorting-associated protein 53 homolog	1	AAQTELGQQILADFEEAFPSQGTK	AAQTELGQQILADFEEAFPSQGTK	3	AAQTELGQQILADFEEAFPSQGTK3	6016.73	5179.84	5750.71	6272.17	5417.27	5910.01	4353.83	7051.2		7690.16		11350.1
O94915;O94915-2	O94915;O94915-2	FRYL_HUMAN	FRYL	Protein furry homolog-like	1	AAQTTIETAIHSLIETLK	AAQTTIETAIHSLIETLK	3	AAQTTIETAIHSLIETLK3	1509.69	1090.64	1293.55	1583.65	2003.35	1250.37	566.927	1502.03	253.542	1529.45	816.209	592.714
Q8IVM0;Q8IVM0-2	Q8IVM0;Q8IVM0-2	CCD50_HUMAN	CCDC50	Coiled-coil domain-containing protein 50	1	AAQVAQDEEIAR	AAQVAQDEEIAR	2	AAQVAQDEEIAR2	89605.9	92359.9	93449.8	86673.5	93371.3	87826.4	86094.7	79812.1	54945.5	85522.5	89744.7	95434
O43592	O43592	XPOT_HUMAN	XPOT	Exportin-T	1	AAQVFALLFVTEYLTK	AAQVFALLFVTEYLTK	2	AAQVFALLFVTEYLTK2		1325.65	702.851	1492.1						1327.58	449.765
Q6NXR4	Q6NXR4	TTI2_HUMAN	TTI2	TELO2-interacting protein 2	1	AAQVGLLFLK	AAQVGLLFLK	2	AAQVGLLFLK2	11797.7	14301.5	13204.6	16337.3	14810.3	15642.8	13978.9	16873.7	1622.06	13525.6	11246.8	17514.8
Q5VT06	Q5VT06	CE350_HUMAN	CEP350	Centrosome-associated protein 350	1	AAQVHAESLQQVVQSQR	AAQVHAESLQQVVQSQR	3	AAQVHAESLQQVVQSQR3	19194.4		21476.5	10455.5	23901.1	15283.8	24881.5	26931.3		27339.9	20963.4
Q96I24	Q96I24	FUBP3_HUMAN	FUBP3	Far upstream element-binding protein 3	1	AAQVMGPPDR	AAQVMGPPDR	2	AAQVMGPPDR2	68232	71280.2	62762.4	73831.8	75586.1	78314.3	68996.8	76328.5	39270.9	77963.5	74452.8	75689.1
Q96I24	Q96I24	FUBP3_HUMAN	FUBP3	Far upstream element-binding protein 3	1	AAQVMGPPDR	AAQVM(UniMod:35)GPPDR	2	AAQVM(UniMod:35)GPPDR2	15477.5	7722.03	11184.9	7030.45	9045.67	9619.02	15068	11505.9	6458.23	9430.22	13688	13095.8
O96011	O96011;O96011-2	PX11B_HUMAN	PEX11B	Peroxisomal membrane protein 11B	1	AAQYACSLLGHALQR	AAQYAC(UniMod:4)SLLGHALQR	2	AAQYAC(UniMod:4)SLLGHALQR2	1650.96	2356.19	1282.49	1298.54	1853.09	395.076	1514.11	2488.07		1854.21	1099.17	2170.66
O96011	O96011;O96011-2	PX11B_HUMAN	PEX11B	Peroxisomal membrane protein 11B	1	AAQYACSLLGHALQR	AAQYAC(UniMod:4)SLLGHALQR	3	AAQYAC(UniMod:4)SLLGHALQR3	2137.12	3049.12	1753.96		2960.25		3462.41	1294.6	0
Q96GM8	Q96GM8;Q96GM8-2	TOE1_HUMAN	TOE1	Target of EGR1 protein 1	1	AARPEIADR	AARPEIADR	2	AARPEIADR2	3815	2900.5	3375.62	4211.6				2539.48	3315.39	3130.53	2238.08
Q9BTW9;Q9BTW9-4	Q9BTW9;Q9BTW9-4;Q9BTW9-5	TBCD_HUMAN	TBCD	Tubulin-specific chaperone D	1	AASAAFQENVGR	AASAAFQENVGR	2	AASAAFQENVGR2	76867.8	78004.6	84570.9	55436.2	85802	71614.5	86427.9		84145.5		79822	70957.6
Q9UKY7	Q9UKY7;Q9UKY7-2	CDV3_HUMAN	CDV3	Protein CDV3 homolog	1	AASAAGAAGSAGGSSGAAGAAGGGAGAGTR	AASAAGAAGSAGGSSGAAGAAGGGAGAGTR	2	AASAAGAAGSAGGSSGAAGAAGGGAGAGTR2	159.649	99.7333	1113.38	811.077	958.513	897.134	941.875	1747.91	510.987	670.816	1373.44	1591.72
Q9UKY7	Q9UKY7;Q9UKY7-2	CDV3_HUMAN	CDV3	Protein CDV3 homolog	1	AASAAGAAGSAGGSSGAAGAAGGGAGAGTR	AASAAGAAGSAGGSSGAAGAAGGGAGAGTR	3	AASAAGAAGSAGGSSGAAGAAGGGAGAGTR3	7465.67	4065.95	8534.33	13050.6	10012.2	9052.86	13465.2	8525.02	9176.26	11810.7	14510.7	9695.35
O00116	O00116	ADAS_HUMAN	AGPS	Alkyldihydroxyacetonephosphate synthase, peroxisomal	1	AASAATAAPTATPAAQESGTIPK	AASAATAAPTATPAAQESGTIPK	2	AASAATAAPTATPAAQESGTIPK2	15048.3	15321.5	12367.1	16029.7	15020	10678	15570.9	11757.7	15461.8	13258	13973.5	13105.4
O75367;O75367-3	O75367;O75367-2;O75367-3	H2AY_HUMAN	MACROH2A1	Core histone macro-H2A.1	1	AASADSTTEGTPADGFTVLSTK	AASADSTTEGTPADGFTVLSTK	2	AASADSTTEGTPADGFTVLSTK2	159237	162980	149733	162922	157885	150482	148394	148804	14766	163322	126692	166702
O75367;O75367-3	O75367;O75367-2;O75367-3	H2AY_HUMAN	MACROH2A1	Core histone macro-H2A.1	1	AASADSTTEGTPADGFTVLSTK	AASADSTTEGTPADGFTVLSTK	3	AASADSTTEGTPADGFTVLSTK3	2501.33	1862.3	5985.61	4784.59	3519.78	4280.2	2653.34	6973.47		3782.05	2324.83	6249.56
Q9NRA8;Q9NRA8-3	Q9NRA8;Q9NRA8-2;Q9NRA8-3	4ET_HUMAN	EIF4ENIF1	Eukaryotic translation initiation factor 4E transporter	1	AASADYLRPR	AASADYLRPR	2	AASADYLRPR2	1688.74	1389.16	1608.47	945.508	2278.74	779.111	3050.05	3371.47		2100.68	2103.33	2885.98
O00154;O00154-4;O00154-6;O00154-7	O00154;O00154-4;O00154-5;O00154-6;O00154-7	BACH_HUMAN	ACOT7	Cytosolic acyl coenzyme A thioester hydrolase	1	AASAFFTYVSLSQEGR	AASAFFTYVSLSQEGR	2	AASAFFTYVSLSQEGR2	174376	184340	174748	166202	186072	180338	193542	191436		188779	190140	187658
Q86SQ7	Q86SQ7;Q86SQ7-2	SDCG8_HUMAN	SDCCAG8	Serologically defined colon cancer antigen 8	1	AASAGEQLELEK	AASAGEQLELEK	2	AASAGEQLELEK2	4334.72	4334.11	3912.26	3807.91	2797.57	3472.03	2047.43	2124.63	3415.05	1275.29	2129.51	3762.63
Q96HY6	Q96HY6;Q96HY6-2	DDRGK_HUMAN	DDRGK1	DDRGK domain-containing protein 1	1	AASAGQEPLHNEELAGAGR	AASAGQEPLHNEELAGAGR	2	AASAGQEPLHNEELAGAGR2	1811.11	2149.75	2080.47	3368.89	2013.95	2365.3	2481.49	1389.79	3058.99	1748.48	1774.8	2396.94
Q96HY6	Q96HY6;Q96HY6-2	DDRGK_HUMAN	DDRGK1	DDRGK domain-containing protein 1	1	AASAGQEPLHNEELAGAGR	AASAGQEPLHNEELAGAGR	3	AASAGQEPLHNEELAGAGR3	47780.5	55369.4	62080.9	56809.6	55054.3	58796.1	56159.3	60257.1	57326.7	58405.6	67342	51232.4
P31323	P31323	KAP3_HUMAN	PRKAR2B	cAMP-dependent protein kinase type II-beta regulatory subunit	1	AASAHAIGTVK	AASAHAIGTVK	2	AASAHAIGTVK2	643.007	379.301		980.022				301.766	416.588
Q9UKM9	Q9UKM9	RALY_HUMAN	RALY	RNA-binding protein Raly	1	AASAIYSGYIFDYDYYR	AASAIYSGYIFDYDYYR	2	AASAIYSGYIFDYDYYR2	20861.5	14290.7	20550.5	15142.7	20230	20020.9	19431.6	20502.3		24449.1	34351.1	28808.5
Q9UKM9	Q9UKM9	RALY_HUMAN	RALY	RNA-binding protein Raly	1	AASAIYSGYIFDYDYYRDDFYDR	AASAIYSGYIFDYDYYRDDFYDR	3	AASAIYSGYIFDYDYYRDDFYDR3	23529.3	40725.3	24323.9	15121.9	14062.4	18233.5	14073	24078.9	6049.84	18003.1	27153.4	27237
Q9BSJ2;Q9BSJ2-4	Q9BSJ2;Q9BSJ2-3;Q9BSJ2-4	GCP2_HUMAN	TUBGCP2	Gamma-tubulin complex component 2	1	AASAPYFEVLEK	AASAPYFEVLEK	2	AASAPYFEVLEK2	34173.8	24877.4	29396.5	27678	29345.3	35461.7	28787.2	38303	26019.2	30258.7	24712.5	28920.9
Q96NL6	Q96NL6;Q96NL6-2;Q96NL6-3	SCLT1_HUMAN	SCLT1	Sodium channel and clathrin linker 1	1	AASASQQLSVITVQR	AASASQQLSVITVQR	2	AASASQQLSVITVQR2	1077.5	1478.94	2506.96	2997.36	3078.73	3558.45	3107.2	1536.5	2899.7	1248.67	2858.38	1793.47
O14976	O14976;O14976-2	GAK_HUMAN	GAK	Cyclin-G-associated kinase	1	AASAVAVCSFLCFCR	AASAVAVC(UniMod:4)SFLC(UniMod:4)FC(UniMod:4)R	2	AASAVAVC(UniMod:4)SFLC(UniMod:4)FC(UniMod:4)R2	2734.99	2809.92	3419.17	2661.12	2661.69	3235.18	3265.28	3741.08		3068.54	4213.03
P13861;P13861-2	P13861;P13861-2	KAP2_HUMAN	PRKAR2A	cAMP-dependent protein kinase type II-alpha regulatory subunit	1	AASAYAVGDVK	AASAYAVGDVK	2	AASAYAVGDVK2	47219.3	44484	55965.7	55738.1	50575.3	52859.2	51895.4	53789.6	51203.4	45734.1	52955.3	41283.8
P62258	P62258;P62258-2	1433E_HUMAN	YWHAE	14-3-3 protein epsilon	1	AASDIAMTELPPTHPIR	AASDIAMTELPPTHPIR	2	AASDIAMTELPPTHPIR2	269330	274533	259859	243301	277730	261469	258822	243391	232471	187081	200282	178125
P62258	P62258;P62258-2	1433E_HUMAN	YWHAE	14-3-3 protein epsilon	1	AASDIAMTELPPTHPIR	AASDIAMTELPPTHPIR	3	AASDIAMTELPPTHPIR3	233593	277670	163112	336379	245390	334809	151061	180491	388845	96597.2	232801	347726
P62258	P62258;P62258-2	1433E_HUMAN	YWHAE	14-3-3 protein epsilon	1	AASDIAMTELPPTHPIR	AASDIAM(UniMod:35)TELPPTHPIR	2	AASDIAM(UniMod:35)TELPPTHPIR2	17501.9	22957.7	19647.2	26447	21981.4	27372.3	32119.8	21869.3	28561.8	31787	25043.5	19594.3
P62258	P62258;P62258-2	1433E_HUMAN	YWHAE	14-3-3 protein epsilon	1	AASDIAMTELPPTHPIR	AASDIAM(UniMod:35)TELPPTHPIR	3	AASDIAM(UniMod:35)TELPPTHPIR3	50037.1	48104.1	58246.7	36620.4	57338.9	58194	74446.5	85231.8	77061	78095.1	60033.1	61610.2
Q96JM3	Q96JM3	CHAP1_HUMAN	CHAMP1	Chromosome alignment-maintaining phosphoprotein 1	1	AASDIWKPVLSIDTEPR	AASDIWKPVLSIDTEPR	2	AASDIWKPVLSIDTEPR2	3639.31	4202.81	3544.81	3111.3	3339.08	3689.84	4247.01	4360.21	5328.26	2767.17	3536.93	5828.7
Q96JM3	Q96JM3	CHAP1_HUMAN	CHAMP1	Chromosome alignment-maintaining phosphoprotein 1	1	AASDIWKPVLSIDTEPR	AASDIWKPVLSIDTEPR	3	AASDIWKPVLSIDTEPR3	23652.5	21319.3	27105.8	25147.4	29348.4	21460.2	32000.9	29596.2	33133.4	32504.5	31443.4	34036.5
O60262	O60262	GBG7_HUMAN	GNG7	Guanine nucleotide-binding protein G(I)/G(S)/G(O) subunit gamma-7	1	AASDLMSYCEQHAR	AASDLMSYC(UniMod:4)EQHAR	2	AASDLMSYC(UniMod:4)EQHAR2	17264.8	18199.4	15382.4	17487.1	16360.9	17763.9	17396.4	16182	18494.2	16268.1	18623.1	18675.6
O60262	O60262	GBG7_HUMAN	GNG7	Guanine nucleotide-binding protein G(I)/G(S)/G(O) subunit gamma-7	1	AASDLMSYCEQHAR	AASDLMSYC(UniMod:4)EQHAR	3	AASDLMSYC(UniMod:4)EQHAR3	40499	41206.6	44163.2	41684.8	45732.3	41985.7	48259.8	45326	45585.1	46623.3	56611.3	51411
O60262	O60262	GBG7_HUMAN	GNG7	Guanine nucleotide-binding protein G(I)/G(S)/G(O) subunit gamma-7	1	AASDLMSYCEQHAR	AASDLM(UniMod:35)SYC(UniMod:4)EQHAR	3	AASDLM(UniMod:35)SYC(UniMod:4)EQHAR3	1883.95	2186.49	1957.89	2171.59	855.755	1542.63	2558.87	2446.33	2618.87	2411.04	2788.23	2954.94
Q2M3G4	Q2M3G4	SHRM1_HUMAN	SHROOM1	Protein Shroom1	1	AASDSDPDEQASLLQR	AASDSDPDEQASLLQR	2	AASDSDPDEQASLLQR2	1435.35	952.013	1477.31	2109.85	1629.4	1932.79	1970.19	2076.15	3144.56	2489.52	1611.4	1048.83
Q63HN8-4	Q63HN8;Q63HN8-4	RN213_HUMAN	RNF213	Isoform 2 of E3 ubiquitin-protein ligase RNF213	1	AASEAPEEEVSLPWVHLAYQR	AASEAPEEEVSLPWVHLAYQR	3	AASEAPEEEVSLPWVHLAYQR3	4633.13	5832.43	3124.8	5363.88	4012.92		4204.24	5154.46		3035.38	5115.42	2016.06
Q93086;Q93086-1;Q93086-4	Q93086;Q93086-1;Q93086-2;Q93086-4;Q93086-5	P2RX5_HUMAN	P2RX5	P2X purinoceptor 5	1	AASECHPHYSFSR	AASEC(UniMod:4)HPHYSFSR	3	AASEC(UniMod:4)HPHYSFSR3	946.879	6310.53	4722.42	4735.94	2796.98	2544.28	3509.74	7299.66	7639.32	4973.61	2923.6
Q13422;Q13422-2	Q13422;Q13422-2;Q13422-3;Q13422-4;Q13422-5;Q13422-6;Q13422-7	IKZF1_HUMAN	IKZF1	DNA-binding protein Ikaros	1	AASENSQDALR	AASENSQDALR	2	AASENSQDALR2	2443.33	3676.3	2088.32	2486.27	3410.56	4042.45	2320.19	1333.56	4789.22	2114.23		1241.17
Q9NZM3;Q9NZM3-2	Q9NZM3;Q9NZM3-2	ITSN2_HUMAN	ITSN2	Intersectin-2	1	AASEQYIDTEK	AASEQYIDTEK	2	AASEQYIDTEK2	1029.2	1540.73	2804.41	1679.15	1696.22			1911.06		1779.48	2265.43	2588.93
Q7Z3B3	Q7Z3B3	KANL1_HUMAN	KANSL1	KAT8 regulatory NSL complex subunit 1	1	AASETTTSEGLSNFLK	AASETTTSEGLSNFLK	2	AASETTTSEGLSNFLK2	2155.19	3860.37	2752.1	4914.94	1604.18	2244.92	1755.94	2848.09	1845.98	2564.16	2684	2250.45
P55198	P55198	AF17_HUMAN	MLLT6	Protein AF-17	1	AASGACMTCNR	AASGAC(UniMod:4)MTC(UniMod:4)NR	2	AASGAC(UniMod:4)MTC(UniMod:4)NR2	1078.14	819.023		776.038	1248.33	528.721	308.458			800.659	612.718	395.886
Q6ZMI0;Q6ZMI0-5	Q6ZMI0;Q6ZMI0-2;Q6ZMI0-5;Q6ZMI0-3	PPR21_HUMAN	PPP1R21	Protein phosphatase 1 regulatory subunit 21	1	AASGFISPLSAECMLQYK	AASGFISPLSAEC(UniMod:4)MLQYK	2	AASGFISPLSAEC(UniMod:4)MLQYK2	15986.3	7826.42	14518.4	13215.3	15441.5	14737.6	13586.6	15837.7	10972.5	14039	19077.8	15836.3
P09525	P09525	ANXA4_HUMAN	ANXA4	Annexin A4	1	AASGFNAMEDAQTLR	AASGFNAMEDAQTLR	2	AASGFNAMEDAQTLR2	38798.2	41168.7	36591.8	44488.8	43381	42099.9	41397.3	38846.3	35301.8	43501	43195.8	46590.6
Q96CM8-2	Q96CM8;Q96CM8-2;Q96CM8-3	ACSF2_HUMAN	ACSF2	Isoform 2 of Medium-chain acyl-CoA ligase ACSF2, mitochondrial	1	AASGLLSIGLCK	AASGLLSIGLC(UniMod:4)K	2	AASGLLSIGLC(UniMod:4)K2	4253.58	3549.5	7307.77	5360.92	8453.76	4942.75	5925.84	7019	10207.8	5850.24	4493.52	5735.24
Q12959-2;Q12959-4;Q12959-5	Q12959;Q12959-2;Q12959-3;Q12959-4;Q12959-5;Q12959-6;Q12959-7;Q12959-8;Q12959-9	DLG1_HUMAN	DLG1	Isoform 2 of Disks large homolog 1	1	AASHEQAAAALK	AASHEQAAAALK	2	AASHEQAAAALK2	1027.8	1147.44	1623.93	793.206	1854.87	1508.92	2215.83	1510.45		1590.08		1733.65
Q8TEQ6	Q8TEQ6	GEMI5_HUMAN	GEMIN5	Gem-associated protein 5	1	AASHLLSIHK	AASHLLSIHK	2	AASHLLSIHK2	1785.5	1452.48	1638.18	2781.04	1578.54	2959.97	2404.72	1724.95	2966.59	2424.59	1608.97	2849.27
O60291;O60291-4	O60291;O60291-2;O60291-3;O60291-4	MGRN1_HUMAN	MGRN1	E3 ubiquitin-protein ligase MGRN1	1	AASIENVLQDSSPEHCGR	AASIENVLQDSSPEHC(UniMod:4)GR	3	AASIENVLQDSSPEHC(UniMod:4)GR3	1671.54	3244.15	3040	1749.17	1966.57	4390.37	3830.25	2465.06		2126.6	2154.01	3577.6
P23588	P23588;P23588-2	IF4B_HUMAN	EIF4B	Eukaryotic translation initiation factor 4B	1	AASIFGGAK	AASIFGGAK	2	AASIFGGAK2	159867	153275	166477	157918	163969	165065	176045	161448	155397	160086	171946	153157
Q9Y5B9	Q9Y5B9	SP16H_HUMAN	SUPT16H	FACT complex subunit SPT16	1	AASITSEVFNK	AASITSEVFNK	2	AASITSEVFNK2	215055	227182	221129	225665	216714	216408	223317	217706	228373	240674	222348	231179
Q92538;Q92538-2;Q92538-3	Q92538;Q92538-2;Q92538-3	GBF1_HUMAN	GBF1	Golgi-specific brefeldin A-resistance guanine nucleotide exchange factor 1	1	AASIYSSWAEEQR	AASIYSSWAEEQR	2	AASIYSSWAEEQR2	40677.8	43219.7	36373.6	41213.3	44017	40995.9	43493.1	41423	22685.6	45198.4	44409.7	46191.3
Q9H8E8	Q9H8E8;Q9H8E8-2	CSR2B_HUMAN	KAT14	Cysteine-rich protein 2-binding protein	1	AASKPTLDPIITVEGLR	AASKPTLDPIITVEGLR	3	AASKPTLDPIITVEGLR3		2534.96	2570.64	2510.96	1675.35	2273.35	2094.61	3102.82	3505.06	2029.31	4895.51	3620.34
Q99571;Q99571-2;Q99571-3	Q99571;Q99571-2;Q99571-3	P2RX4_HUMAN	P2RX4	P2X purinoceptor 4	1	AASLCLPR	AASLC(UniMod:4)LPR	2	AASLC(UniMod:4)LPR2	23766.8	14631.3	13684	19571.6	24240.2	19903	15390.9		22307.5	22765.9	19886.1	15502.1
O96007	O96007	MOC2B_HUMAN	MOCS2	Molybdopterin synthase catalytic subunit	1	AASLEAVSYAIDTLK	AASLEAVSYAIDTLK	2	AASLEAVSYAIDTLK2	14306.2	17751.2	8850.32	13807.6	16641.2	17321.3	9569.87	14581.1	9715.69	15237.4	16351.7	14274
Q08378	Q08378;Q08378-2	GOGA3_HUMAN	GOLGA3	Golgin subfamily A member 3	1	AASLELSEVK	AASLELSEVK	2	AASLELSEVK2	13289.1	7092.08	11998.5	8020.07	6683.76	11469.7		11522.6	9421.75	5337.14	9998.02	9882.11
Q08378	Q08378;Q08378-2	GOGA3_HUMAN	GOLGA3	Golgin subfamily A member 3	1	AASLELSEVKK	AASLELSEVKK	2	AASLELSEVKK2	1974.03	933.241	1500.79	2225.59	2063.71	765.627	1891.42	1022.17	2704.06	1382.38	398.048	2415.36
Q96N66	Q96N66;Q96N66-2;Q96N66-3	MBOA7_HUMAN	MBOAT7	Lysophospholipid acyltransferase 7	1	AASLEYDYETIR	AASLEYDYETIR	2	AASLEYDYETIR2	32543.7	42663.6	38590.6	35992.5	36327.3	41190.7	36304.7	40816.1	13717.2	42897.9	40048.5	38150.3
O14521;O14521-2	O14521;O14521-2;O14521-4	DHSD_HUMAN	SDHD	Succinate dehydrogenase [ubiquinone] cytochrome b small subunit, mitochondrial	1	AASLHWTSER	AASLHWTSER	2	AASLHWTSER2	67269.8	61927.7	62910.6	62196.6	65825.8	57957	77188.4	60950.2	54272.6	60106.1	62480	64119
Q04637-8	Q04637;Q04637-3;Q04637-4;Q04637-5;Q04637-6;Q04637-7;Q04637-8;Q04637-9	IF4G1_HUMAN	EIF4G1	Isoform 8 of Eukaryotic translation initiation factor 4 gamma 1	1	AASLLLEILGLLCK	AASLLLEILGLLC(UniMod:4)K	2	AASLLLEILGLLC(UniMod:4)K2	9389.57	6525.74	8730.18	9351.43	4369.31	8775.76	10780.4	6174.57		5742.7	6187.01	4987.26
Q04637-8	Q04637;Q04637-3;Q04637-4;Q04637-5;Q04637-6;Q04637-7;Q04637-8;Q04637-9	IF4G1_HUMAN	EIF4G1	Isoform 8 of Eukaryotic translation initiation factor 4 gamma 1	1	AASLLLEILGLLCK	AASLLLEILGLLC(UniMod:4)K	3	AASLLLEILGLLC(UniMod:4)K3	2170.84	2112.91	1358.42	617.28	892.962	338.346	1498.35	1708.81		1245.65	1794.04	1183.72
A2RRP1	A2RRP1;A2RRP1-2	NBAS_HUMAN	NBAS	Neuroblastoma-amplified sequence	1	AASMHCQELMATGYPK	AASMHC(UniMod:4)QELMATGYPK	2	AASMHC(UniMod:4)QELMATGYPK2	183.456									266.817
A2RRP1	A2RRP1;A2RRP1-2	NBAS_HUMAN	NBAS	Neuroblastoma-amplified sequence	1	AASMHCQELMATGYPK	AASMHC(UniMod:4)QELMATGYPK	3	AASMHC(UniMod:4)QELMATGYPK3	5440.52	2951.34	3760.47	5030.14	3071.69	4239.95	3769.4	3920.07	3300.93	2768.65	2478.2	4095.15
Q02880-2	Q02880;Q02880-2	TOP2B_HUMAN	TOP2B	Isoform Beta-1 of DNA topoisomerase 2-beta	1	AASNCGIVESILNWVK	AASNC(UniMod:4)GIVESILNWVK	2	AASNC(UniMod:4)GIVESILNWVK2	14761.7	13046.2	11439.2	11037.1	13846	10838	11745.3	10879.4	3808.26	12581.8	12392.7	11771.5
Q02880-2	Q02880;Q02880-2	TOP2B_HUMAN	TOP2B	Isoform Beta-1 of DNA topoisomerase 2-beta	1	AASNCGIVESILNWVK	AASNC(UniMod:4)GIVESILNWVK	3	AASNC(UniMod:4)GIVESILNWVK3	2978.57	2339.24	2457.6	1955.04	2402.57	2322.68		2292.94		2432.28	2496.46	2668.75
Q9UHL4	Q9UHL4	DPP2_HUMAN	DPP7	Dipeptidyl peptidase 2	1	AASNIIFSNGNLDPWAGGGIR	AASNIIFSNGNLDPWAGGGIR	2	AASNIIFSNGNLDPWAGGGIR2	34011.9	31019.7	30579.2	36381.7	28742	32306.7	33473.9	31928.9	30566.9	31265.7	33179.4	35753
P53041	P53041	PPP5_HUMAN	PPP5C	Serine/threonine-protein phosphatase 5	1	AASNMALGK	AASNMALGK	2	AASNMALGK2		4564.63	3553.39	4589.53		2561.2	4195.45			3941.6	3176.5	3177.2
Q5VSL9	Q5VSL9;Q5VSL9-2;Q5VSL9-3	STRP1_HUMAN	STRIP1	Striatin-interacting protein 1	1	AASPPASASDLIEQQQK	AASPPASASDLIEQQQK	2	AASPPASASDLIEQQQK2	4352.95	4340.08	1581.44	1593.3	3946.53	1784.5	4528.24	2726.09	4032.22	3616.69	653.725	4100.51
P51948	P51948;P51948-2	MAT1_HUMAN	MNAT1	CDK-activating kinase assembly factor MAT1	1	AASPQDLAGGYTSSLACHR	AASPQDLAGGYTSSLAC(UniMod:4)HR	2	AASPQDLAGGYTSSLAC(UniMod:4)HR2	1887.56	1869.29	2874.89	3340.07	2421.79	2147.29	2209.48	1305.81	3205.28	1252.46	1962.3	2293.41
P51948	P51948;P51948-2	MAT1_HUMAN	MNAT1	CDK-activating kinase assembly factor MAT1	1	AASPQDLAGGYTSSLACHR	AASPQDLAGGYTSSLAC(UniMod:4)HR	3	AASPQDLAGGYTSSLAC(UniMod:4)HR3	5466.79	7154.17	9096.62	4211.09	6004.26	5220.72	7524.77	7223.16	6375.14			5977.48
Q9UBV2	Q9UBV2	SE1L1_HUMAN	SEL1L	Protein sel-1 homolog 1	1	AASQGYTVAR	AASQGYTVAR	2	AASQGYTVAR2	18104	16190.9	12688.1	15719.2	13822.4	13244.3	12547.8	15444.2	13619.3	14097.5	15188.8	15024.6
Q8IYJ3;Q8IYJ3-2	Q8IYJ3;Q8IYJ3-2	SYTL1_HUMAN	SYTL1	Synaptotagmin-like protein 1	1	AASQILENGEEAPGPDPSLDR	AASQILENGEEAPGPDPSLDR	2	AASQILENGEEAPGPDPSLDR2				593.797				524.244
Q14678	Q14678;Q14678-2	KANK1_HUMAN	KANK1	KN motif and ankyrin repeat domain-containing protein 1	1	AASQINVCGVR	AASQINVC(UniMod:4)GVR	2	AASQINVC(UniMod:4)GVR2	12697	11296.1	10862.6	10630.4	8381.95	10597.3	8067.14	11102.5	13440.3	10514	10258.5	10038.5
O75592	O75592;O75592-2	MYCB2_HUMAN	MYCBP2	E3 ubiquitin-protein ligase MYCBP2	1	AASQNMIFPSPGSCAVLK	AASQNMIFPSPGSC(UniMod:4)AVLK	2	AASQNMIFPSPGSC(UniMod:4)AVLK2	8583.13	10443.6	13191.3	11797.5	11797.5	12472.3	14551.8	9093.37	8395.33	7600.24	10603.9	9558.15
Q96N66	Q96N66;Q96N66-2	MBOA7_HUMAN	MBOAT7	Lysophospholipid acyltransferase 7	1	AASQPTSLAPEK	AASQPTSLAPEK	2	AASQPTSLAPEK2	46139.8	67377.1	83602.4	68708.3	74897.8	63104.5	80176.4	67814.5	82742.3	64473.8	63599.2	69372
Q92616	Q92616	GCN1_HUMAN	GCN1	eIF-2-alpha kinase activator GCN1	1	AASQSTQVPTITEGVAAALLLLK	AASQSTQVPTITEGVAAALLLLK	2	AASQSTQVPTITEGVAAALLLLK2	6858.23	6760.97	6614.77	7465.9	6560.07	8251.84	5137.79	7884.49		9523.34	7131.77	7797.04
Q92616	Q92616	GCN1_HUMAN	GCN1	eIF-2-alpha kinase activator GCN1	1	AASQSTQVPTITEGVAAALLLLK	AASQSTQVPTITEGVAAALLLLK	3	AASQSTQVPTITEGVAAALLLLK3	5633.48	5128.18	5758.21	5191.05	4688.85	8274.39	4903.34	4452.26		4073.75	6059.66	5412.69
Q5T5U3	Q5T5U3;Q5T5U3-3	RHG21_HUMAN	ARHGAP21	Rho GTPase-activating protein 21	1	AASQSTTDYNQVVPNR	AASQSTTDYNQVVPNR	2	AASQSTTDYNQVVPNR2	2531.32		1726.55	1188.74	1942.35	1426.44	2400.55	2412.12	739.955	2547.17	1725.62
O15127	O15127	SCAM2_HUMAN	SCAMP2	Secretory carrier-associated membrane protein 2	1	AASSAAQGAFQGN	AASSAAQGAFQGN	2	AASSAAQGAFQGN2	18481.1	17004.9	20330.2	20905.8	19830.5	13769	19671.3	18253.4	12304.2	14902.4	13988.6	13818.5
Q9C0C2	Q9C0C2	TB182_HUMAN	TNKS1BP1	182 kDa tankyrase-1-binding protein	1	AASSELPADISK	AASSELPADISK	2	AASSELPADISK2	13751	12205.9	10608.4		10510	9992.25		10411.6	12173.2	11512.3	9364.24	8516.24
O95819-6	O95819;O95819-2;O95819-3;O95819-4;O95819-5;O95819-6	M4K4_HUMAN	MAP4K4	Isoform 6 of Mitogen-activated protein kinase kinase kinase kinase 4	1	AASSLNLSNGETESVK	AASSLNLSNGETESVK	2	AASSLNLSNGETESVK2	4167.16	2443.82	4913.09	1529.75	4522.08	5417.88	4012.86	3296.48	3099.1	3613.08	3509.43	4833.37
Q16633	Q16633	OBF1_HUMAN	POU2AF1	POU domain class 2-associating factor 1	1	AASSLTIDK	AASSLTIDK	2	AASSLTIDK2	18114.9	15667.2	17289.3	12423.6	16457.6	13197.9	16999.1	15131.2	15676.5	13158.3	15617.3	13163.4
Q7Z5J4;Q7Z5J4-2	Q7Z5J4;Q7Z5J4-2;Q7Z5J4-3	RAI1_HUMAN	RAI1	Retinoic acid-induced protein 1	1	AASSPSNPAALPVASDSSPMGSK	AASSPSNPAALPVASDSSPMGSK	2	AASSPSNPAALPVASDSSPMGSK2	1050.45	791.357	271.768	711.069	233.688	969.946		475.787	846.118	483.255	1634.86	674.166
Q92538;Q92538-2;Q92538-3	Q92538;Q92538-2;Q92538-3	GBF1_HUMAN	GBF1	Golgi-specific brefeldin A-resistance guanine nucleotide exchange factor 1	1	AASSSSPGSPVASSPSR	AASSSSPGSPVASSPSR	2	AASSSSPGSPVASSPSR2	17076.6	14390.1	14650.9	13500.4	15059.7	13778.2	15334	11063.3	14892.1	11578.9	15107.4	18676
P42684;P42684-6	P42684;P42684-2;P42684-3;P42684-4;P42684-5;P42684-6;P42684-7;P42684-10	ABL2_HUMAN	ABL2	Tyrosine-protein kinase ABL2	1	AASSSSVVPYLPR	AASSSSVVPYLPR	2	AASSSSVVPYLPR2	7822.31	7731.15	8575.65	13283.6		14261.4	2648.61	12496.7	6589.56	3998.2	11094	7154.45
Q9BYI3	Q9BYI3;Q9BYI3-2	HYCCI_HUMAN	FAM126A	Hyccin	1	AASSTSQSGLSNSSHNCSNKPSIGK	AASSTSQSGLSNSSHNC(UniMod:4)SNKPSIGK	3	AASSTSQSGLSNSSHNC(UniMod:4)SNKPSIGK3	1085.71	1864.61	2861.67	2021.94	2447.78	2534.63	2207.49	2015.95	2573.93	2851.27	1622.39	2870.09
Q9BYI3	Q9BYI3;Q9BYI3-2	HYCCI_HUMAN	FAM126A	Hyccin	1	AASSTSQSGLSNSSHNCSNKPSIGK	AASSTSQSGLSNSSHNC(UniMod:4)SNKPSIGK	4	AASSTSQSGLSNSSHNC(UniMod:4)SNKPSIGK4	947.853	1272.19	1226.74	1905.29	2091.09	1168.86	1962.02	1671.66	1454.17	830.306	1668.9	1126.97
Q15032-2	Q15032;Q15032-2;Q15032-3;Q15032-4	R3HD1_HUMAN	R3HDM1	Isoform 2 of R3H domain-containing protein 1	1	AASTDLGAGETVVGK	AASTDLGAGETVVGK	2	AASTDLGAGETVVGK2	14714.7	17753.9	15702.1	15727.5	14753.2	17544.5	17589.6	15610.1	18865.7	14209.1	14720.7	12975.5
O43242	O43242;O43242-2	PSMD3_HUMAN	PSMD3	26S proteasome non-ATPase regulatory subunit 3	1	AASTPLLPEVEAYLQLLVVIFMMNSK	AASTPLLPEVEAYLQLLVVIFMMNSK	3	AASTPLLPEVEAYLQLLVVIFMMNSK3	792.976									1131.44
O43242	O43242;O43242-2	PSMD3_HUMAN	PSMD3	26S proteasome non-ATPase regulatory subunit 3	1	AASTPLLPEVEAYLQLLVVIFMMNSKR	AASTPLLPEVEAYLQLLVVIFMMNSKR	3	AASTPLLPEVEAYLQLLVVIFMMNSKR3	553.837	833.836		712.365		679.589		647.178		312.061	325.392	306.978
Q9Y2D9	Q9Y2D9	ZN652_HUMAN	ZNF652	Zinc finger protein 652	1	AASVAAATTSPTPR	AASVAAATTSPTPR	2	AASVAAATTSPTPR2	3251.88	1901.93	2573.01	2509.25	2606.12	2260.4	3499.06	1510.56	1732.41	2173.2	3303.96	2281.85
Q9NRF9	Q9NRF9	DPOE3_HUMAN	POLE3	DNA polymerase epsilon subunit 3	1	AASVFVLYATSCANNFAMK	AASVFVLYATSC(UniMod:4)ANNFAMK	2	AASVFVLYATSC(UniMod:4)ANNFAMK2	17176.3	17506.7	16835.6	17097.4	16757.7	19165.4	19930.7	18993		17668.9	15899.8	19451.5
Q9NRF9	Q9NRF9	DPOE3_HUMAN	POLE3	DNA polymerase epsilon subunit 3	1	AASVFVLYATSCANNFAMK	AASVFVLYATSC(UniMod:4)ANNFAMK	3	AASVFVLYATSC(UniMod:4)ANNFAMK3	8640.7	7503.97	7152.49	7053.24	8978.06	9318.38	7276.34	10326.4		8678.86	8334.85	12113
Q9NRF9	Q9NRF9	DPOE3_HUMAN	POLE3	DNA polymerase epsilon subunit 3	1	AASVFVLYATSCANNFAMK	AASVFVLYATSC(UniMod:4)ANNFAM(UniMod:35)K	2	AASVFVLYATSC(UniMod:4)ANNFAM(UniMod:35)K2	2930.79	1811.95	1166.14	1677.3	3312.07	1757.05	1772.52	1955.5		2040.53	2137.31	347.993
Q9NRF9	Q9NRF9	DPOE3_HUMAN	POLE3	DNA polymerase epsilon subunit 3	1	AASVFVLYATSCANNFAMK	AASVFVLYATSC(UniMod:4)ANNFAM(UniMod:35)K	3	AASVFVLYATSC(UniMod:4)ANNFAM(UniMod:35)K3	2069.34	1210.22	1105.74	1385.4	780.373	1766.48	1239.18	2713.51		2111.71	421.778	2020.56
Q99575	Q99575	POP1_HUMAN	POP1	Ribonucleases P/MRP protein subunit POP1	1	AASVHTVGEDTEETPHR	AASVHTVGEDTEETPHR	3	AASVHTVGEDTEETPHR3	13795.3	9924.92	15794.9	9565.94	12056.8	13080.9	10612.3	11504.5	12221.5	11491.2	12055.2	12948.5
Q99575	Q99575	POP1_HUMAN	POP1	Ribonucleases P/MRP protein subunit POP1	1	AASVHTVGEDTEETPHR	AASVHTVGEDTEETPHR	4	AASVHTVGEDTEETPHR4	8000.73	5491.51		4501.58	6787.14		7811.52	6174.54	8107.76	5378.79	6294	7980.36
Q9BQF6;Q9BQF6-2	Q9BQF6;Q9BQF6-2;Q9BQF6-3;Q9BQF6-4;Q9BQF6-5	SENP7_HUMAN	SENP7	Sentrin-specific protease 7	1	AASVQNTVQNLR	AASVQNTVQNLR	2	AASVQNTVQNLR2	5729.86	6443.74	2166.93	3796.82	2520.96	5178.25	2081.57	3785.94		3808.32	1713.23	3622
Q9H269	Q9H269;Q9H269-2	VPS16_HUMAN	VPS16	Vacuolar protein sorting-associated protein 16 homolog	1	AASVRPVLDIYSASGMPLASLLWK	AASVRPVLDIYSASGMPLASLLWK	3	AASVRPVLDIYSASGMPLASLLWK3	5278.21	5719.46	5909.53	6598.08	5165.47	6432.55	4885.84	5304.63	8470.93	6851.64	4696.77	5120.04
O60885	O60885	BRD4_HUMAN	BRD4	Bromodomain-containing protein 4	1	AASVVQPQPLVVVK	AASVVQPQPLVVVK	2	AASVVQPQPLVVVK2	34063	37675.5	31928	32513.1	32075.6	25621.4	33807.6	31606.5	33459.1	28257.4	26853.8	31917.8
Q14126	Q14126	DSG2_HUMAN	DSG2	Desmoglein-2	1	AASYTEEDENHTAK	AASYTEEDENHTAK	2	AASYTEEDENHTAK2	786.921	445.232		513.37	495.79	706.729	854.9	387.284	313.179	862.621		453.279
Q14126	Q14126	DSG2_HUMAN	DSG2	Desmoglein-2	1	AASYTEEDENHTAK	AASYTEEDENHTAK	3	AASYTEEDENHTAK3	311.904	1262.96	1121.53		1212.68	349.29	1310.64	1944.55		1154.03		1319.33
Q9Y3F4;Q9Y3F4-2	Q9Y3F4;Q9Y3F4-2	STRAP_HUMAN	STRAP	Serine-threonine kinase receptor-associated protein	1	AATAAADFTAK	AATAAADFTAK	2	AATAAADFTAK2	206182	193515	209967	218300	194333	195902	215953	229302	184979	195911	197848	191701
Q9UJA5	Q9UJA5;Q9UJA5-2;Q9UJA5-3;Q9UJA5-4	TRM6_HUMAN	TRMT6	tRNA (adenine(58)-N(1))-methyltransferase non-catalytic subunit TRM6	1	AATACFGFPK	AATAC(UniMod:4)FGFPK	2	AATAC(UniMod:4)FGFPK2	19161.4	19779.5	17676.5	19623.1	18731.9	20318.6	21342.1	19184.2	16226	18086.4	19187.2	18187.3
Q8N1F8	Q8N1F8	S11IP_HUMAN	STK11IP	Serine/threonine-protein kinase 11-interacting protein	1	AATAQYLSPR	AATAQYLSPR	2	AATAQYLSPR2	10673.4	13966.1	8865.25	11458.6	9407.17	8961.01	9049.44	11113.6	6323.74	8356.92	8965.9	8307.96
Q9UPN4;Q9UPN4-2	Q9UPN4;Q9UPN4-2;Q9UPN4-3	CP131_HUMAN	CEP131	Centrosomal protein of 131 kDa	1	AATCEGSESSGFGK	AATC(UniMod:4)EGSESSGFGK	2	AATC(UniMod:4)EGSESSGFGK2	6648	4478.57	7193.24	6500.74	7855.46	5835.61	6862.38	8956.52	5829.13	6587.18	5033.06	4852.01
Q8WUF5	Q8WUF5	IASPP_HUMAN	PPP1R13L	RelA-associated inhibitor	1	AATDGADTPFGR	AATDGADTPFGR	2	AATDGADTPFGR2	8019.69	6409.76	6913.5	8797.55	8690.51	7973.38	8336.99	6986.15	9007.7	5801.13	8871.35	6806.72
Q9H3U1	Q9H3U1;Q9H3U1-2;Q9H3U1-3	UN45A_HUMAN	UNC45A	Protein unc-45 homolog A	1	AATECMCNLAMSK	AATEC(UniMod:4)MC(UniMod:4)NLAMSK	2	AATEC(UniMod:4)MC(UniMod:4)NLAMSK2	33870.8	39520.5	34654.5	32927.1	33976.9	40348.3	32918.7	26566.6	26560	28816.8	28763.5	31029.6
Q9H3U1	Q9H3U1;Q9H3U1-2;Q9H3U1-3	UN45A_HUMAN	UNC45A	Protein unc-45 homolog A	1	AATECMCNLAMSK	AATEC(UniMod:4)MC(UniMod:4)NLAM(UniMod:35)SK	2	AATEC(UniMod:4)MC(UniMod:4)NLAM(UniMod:35)SK2		6081.34	4198.28	3200.01	6446.48	8645.8	6869.81	4395.4	7139.46	8791.22	8163.44	6435.38
P82094;P82094-2	P82094;P82094-2	TMF1_HUMAN	TMF1	TATA element modulatory factor	1	AATEELLANK	AATEELLANK	2	AATEELLANK2		47513.3	46874	51977.4	49125.6	43989		43428.1		30310	46172.3
Q6P1J9	Q6P1J9	CDC73_HUMAN	CDC73	Parafibromin	1	AATENIPVVR	AATENIPVVR	2	AATENIPVVR2	57478	63018.4	57170.4	56931.5	65651.2	63398.3	62109.9	53215.9	58734.6	65169.5	63527.4	68416.9
Q8N9M1;Q8N9M1-2	Q8N9M1;Q8N9M1-2	CS047_HUMAN	C19orf47	Uncharacterized protein C19orf47	1	AATESVPCSPSPLAGEIR	AATESVPC(UniMod:4)SPSPLAGEIR	2	AATESVPC(UniMod:4)SPSPLAGEIR2	6111.02	7187.48	7591.93	2715.57	7272	8170.17	9401.59	7589.24	6338.73	4717.03	6962.74	7424.43
Q9HCL2	Q9HCL2	GPAT1_HUMAN	GPAM	Glycerol-3-phosphate acyltransferase 1, mitochondrial	1	AATETNLPLLFLPVHR	AATETNLPLLFLPVHR	3	AATETNLPLLFLPVHR3	1603.85	2202.04	1256.48	2269	1396.26	1091.56	1946	1776.28		827.131	2667.84	1366.59
P55263	P55263;P55263-2;P55263-3;P55263-4	ADK_HUMAN	ADK	Adenosine kinase	1	AATFFGCIGIDK	AATFFGC(UniMod:4)IGIDK	2	AATFFGC(UniMod:4)IGIDK2	143805	152696	151138	157344	147590	150081	152023	151559	145674	144457	157729	138038
P35232	P35232	PHB_HUMAN	PHB	Prohibitin	1	AATFGLILDDVSLTHLTFGK	AATFGLILDDVSLTHLTFGK	2	AATFGLILDDVSLTHLTFGK2	15226.7	15411.7	11065.1	11576.4	12097.5	12431.8	13051.6	11089.4	9190.69	16249.8	11545.7	10814.4
P35232	P35232	PHB_HUMAN	PHB	Prohibitin	1	AATFGLILDDVSLTHLTFGK	AATFGLILDDVSLTHLTFGK	3	AATFGLILDDVSLTHLTFGK3	63940.4	67055.7	48075.4	58028.1	63078.4	59429.2	63479.9	63314.1	40500.2	66516.5	67530.7	61168.5
O15294	O15294;O15294-2;O15294-3;O15294-4	OGT1_HUMAN	OGT	UDP-N-acetylglucosamine--peptide N-acetylglucosaminyltransferase 110 kDa subunit	1	AATGEEVPR	AATGEEVPR	2	AATGEEVPR2	8471.77	9409.9	5949.16	8028.16	8996.04	8413.03	8429.89	8711.5	12654.8	6569.19	9257.84	8559.28
Q9HCC0	Q9HCC0;Q9HCC0-2	MCCB_HUMAN	MCCC2	Methylcrotonoyl-CoA carboxylase beta chain, mitochondrial	1	AATGEEVSAEDLGGADLHCR	AATGEEVSAEDLGGADLHC(UniMod:4)R	2	AATGEEVSAEDLGGADLHC(UniMod:4)R2	4804.65	7358.47	7483.2	7998.86	5437.58	5666.82	8532.36	5636.73	10926.8	6010.76	7035.65	7429.26
Q9HCC0	Q9HCC0;Q9HCC0-2	MCCB_HUMAN	MCCC2	Methylcrotonoyl-CoA carboxylase beta chain, mitochondrial	1	AATGEEVSAEDLGGADLHCR	AATGEEVSAEDLGGADLHC(UniMod:4)R	3	AATGEEVSAEDLGGADLHC(UniMod:4)R3	77299.3	74923	71204.9	81572.5	71460.8	75225.4	68809.6	76484.9	80768.4	76217	85295	75520.3
Q96GQ5;Q96GQ5-2	Q96GQ5;Q96GQ5-2	RUSF1_HUMAN	RUSF1	RUS family member 1	1	AATHGLMLGALQGDGPLPAELEELR	AATHGLMLGALQGDGPLPAELEELR	3	AATHGLMLGALQGDGPLPAELEELR3	15732.6	16801	15641.1	17129.5	16377.9	16243.5	15543	14754.5	9116.43	17306.7	17028.4	15860.3
Q53GS7	Q53GS7;Q53GS7-2	GLE1_HUMAN	GLE1	Nucleoporin GLE1	1	AATIPVSQISTIAGSK	AATIPVSQISTIAGSK	2	AATIPVSQISTIAGSK2	27497	29593.7	22486	31573.5	25242.2	28296.5	28358.8	23184.9	30826.7	28255.9	28361.7	26562.5
P31323	P31323	KAP3_HUMAN	PRKAR2B	cAMP-dependent protein kinase type II-beta regulatory subunit	1	AATITATSPGALWGLDR	AATITATSPGALWGLDR	2	AATITATSPGALWGLDR2	13760.1	9846.14	9679.86	15047.1	11907.8	13417.4	11639.6	10482.7	12529.1	15863.6	13412.2	13073
Q13423	Q13423	NNTM_HUMAN	NNT	NAD(P) transhydrogenase, mitochondrial	1	AATITPFR	AATITPFR	2	AATITPFR2	58686.3	47131.7	54371.5	44842.4	49571.7	51109.1	59335.7	58266.5	44158.1	57055.6	60049.2	51292
Q13423	Q13423	NNTM_HUMAN	NNT	NAD(P) transhydrogenase, mitochondrial	1	AATITPFRK	AATITPFRK	2	AATITPFRK2	9423.76	16981	18748.2	12088.5	16279.1	14317.4	8971.28	10269.8	9861.59	6353.75	1655.56	2774.24
P13861;P13861-2	P13861;P13861-2	KAP2_HUMAN	PRKAR2A	cAMP-dependent protein kinase type II-alpha regulatory subunit	1	AATIVATSEGSLWGLDR	AATIVATSEGSLWGLDR	2	AATIVATSEGSLWGLDR2	44720.6	52977.5	51633	51502.7	44400.8	47148.6	47686.5	54392.2	45858.4	54156.1	47955.2	49136
Q9Y4I1-2;Q9Y4I1-3	Q9Y4I1;Q9Y4I1-2;Q9Y4I1-3	MYO5A_HUMAN	MYO5A	Isoform 2 of Unconventional myosin-Va	1	AATIVLQSYLR	AATIVLQSYLR	2	AATIVLQSYLR2	55512.3	61707.6	48178	51494.9	43903.9	55803.9	60490.1	54660.9	37957.9	58042.6	57028.8	55835.3
Q14683	Q14683	SMC1A_HUMAN	SMC1A	Structural maintenance of chromosomes protein 1A	1	AATLAQELEK	AATLAQELEK	2	AATLAQELEK2	119944	112466	102290	105241	119379	111058	115052	106716	108102	116500	125120	113751
Q9H8G2	Q9H8G2;Q9H8G2-2	CAAP1_HUMAN	CAAP1	Caspase activity and apoptosis inhibitor 1	1	AATLAVPPPEDVQPSAQQLELLELEMR	AATLAVPPPEDVQPSAQQLELLELEMR	3	AATLAVPPPEDVQPSAQQLELLELEMR3	3586.14	4662.86	3931.18	4761.6	3989.98	4975.6	5801.75	7173.19		5606.46	5937.03	2541.59
P57740	P57740;P57740-2;P57740-3	NU107_HUMAN	NUP107	Nuclear pore complex protein Nup107	1	AATLEGWK	AATLEGWK	2	AATLEGWK2	23098	16877.7	20314.7	25935.1	24092.3	27790.6	25371.1	23096.5	23429	23654.8	25940.1	28096.4
Q99615	Q99615;Q99615-2	DNJC7_HUMAN	DNAJC7	DnaJ homolog subfamily C member 7	1	AATLMMLGR	AATLMMLGR	2	AATLMMLGR2	126925	135274	127324	132654	130955	137263	125905	121438	108610	125320	118604	138563
Q99615	Q99615;Q99615-2	DNJC7_HUMAN	DNAJC7	DnaJ homolog subfamily C member 7	1	AATLMMLGR	AATLMM(UniMod:35)LGR	2	AATLMM(UniMod:35)LGR2	14629.5	17244	11713	19467.4	17004.4	13586.3	17292.4	23317.9	23680.7	21529.9	14479.1	16338.2
P53365	P53365	ARFP2_HUMAN	ARFIP2	Arfaptin-2	1	AATMEIPIHGNGEAR	AATMEIPIHGNGEAR	2	AATMEIPIHGNGEAR2	2175.57	3586.26	2598.73	2670.84	4402.62	2830.51	3821.89	2591.09	1400	4166.33	3354.99	3174.07
Q53H96	Q53H96;Q53H96-2	P5CR3_HUMAN	PYCR3	Pyrroline-5-carboxylate reductase 3	1	AATMSAVEAATCR	AATMSAVEAATC(UniMod:4)R	2	AATMSAVEAATC(UniMod:4)R2	64614.9	70764.5	71390.5		66818.9	65308	71010.4	70643.4	63355.5	69346.6	76614	77456.9
Q13895	Q13895	BYST_HUMAN	BYSL	Bystin	1	AATMTAAGHHAEVVVDPEDER	AATMTAAGHHAEVVVDPEDER	2	AATMTAAGHHAEVVVDPEDER2	218.561	1551.48	901.879	591.155	877.154	885.886	1287.29	367.389	1513.84	1969.87	1181.35	1543.85
Q13895	Q13895	BYST_HUMAN	BYSL	Bystin	1	AATMTAAGHHAEVVVDPEDER	AATMTAAGHHAEVVVDPEDER	3	AATMTAAGHHAEVVVDPEDER3	64684.6	68106.6	66354.7	73598.5	72300.6	75958.3	69007	65449.5	82313	73510.5	74001.1	79109.3
Q13895	Q13895	BYST_HUMAN	BYSL	Bystin	1	AATMTAAGHHAEVVVDPEDER	AATMTAAGHHAEVVVDPEDER	4	AATMTAAGHHAEVVVDPEDER4	30597.7	30049.7	28443.2	25250.3	29726.3	33461.3	28679.3	22332.5	34223.2	32528.8	27051.5	29732.6
Q13895	Q13895	BYST_HUMAN	BYSL	Bystin	1	AATMTAAGHHAEVVVDPEDER	AATM(UniMod:35)TAAGHHAEVVVDPEDER	3	AATM(UniMod:35)TAAGHHAEVVVDPEDER3	4047.69	5766.5	2342.63	4489.47	3169.89	4860.34	3806.22	2536.3	7725.62	6881.07	4110.54	3941.58
Q9Y3Q8	Q9Y3Q8	T22D4_HUMAN	TSC22D4	TSC22 domain family protein 4	1	AATPLPSLR	AATPLPSLR	2	AATPLPSLR2	31340.8	29124.7	30392.6	35185	36977.1	30812.7	31777.9	33258.1	24306	30024.8	17316.2	20490.8
O95900	O95900;O95900-2	TRUB2_HUMAN	TRUB2	Mitochondrial mRNA pseudouridine synthase TRUB2	1	AATPQVAAELEK	AATPQVAAELEK	2	AATPQVAAELEK2	18726.4	16988.3	18265.7	14753.3	17034.6	15679.8	18375.7	15480.2	15872.6	18620	17789.4	11209.3
Q8N9Z2	Q8N9Z2	CC71L_HUMAN	CCDC71L	Coiled-coil domain-containing protein 71L	1	AATPTLTTFPTIR	AATPTLTTFPTIR	2	AATPTLTTFPTIR2		6325.23	7476.45	8627.12	6112.6	7789.96	8475.44	8170.38	6071.99	8279.81	8164.19	5023.77
Q96GG9	Q96GG9	DCNL1_HUMAN	DCUN1D1	DCN1-like protein 1	1	AATQCEFSK	AATQC(UniMod:4)EFSK	2	AATQC(UniMod:4)EFSK2	17743.2	16251.4	15853.5	14632.8	13145.7	12789.5	15413.9	15905.5	15091.7	9499.81	12708.6	15015.7
P13667	P13667	PDIA4_HUMAN	PDIA4	Protein disulfide-isomerase A4	1	AATQFWR	AATQFWR	2	AATQFWR2	727221	670050	687309	672385	709481	703180	738911	745908	698663	700916	783383	712948
P80303;P80303-2	P80303;P80303-2	NUCB2_HUMAN	NUCB2	Nucleobindin-2	1	AATSDLEHYDK	AATSDLEHYDK	2	AATSDLEHYDK2	8495.77	7872.49	7463.98	4331.6	10046	5839.06	5555.87	7025.61	4991.26	4725.91	6950.24	5086.88
P80303;P80303-2	P80303;P80303-2	NUCB2_HUMAN	NUCB2	Nucleobindin-2	1	AATSDLEHYDK	AATSDLEHYDK	3	AATSDLEHYDK3
Q86X29;Q86X29-4;Q86X29-5;Q86X29-6	Q86X29;Q86X29-2;Q86X29-3;Q86X29-4;Q86X29-5;Q86X29-6	LSR_HUMAN	LSR	Lipolysis-stimulated lipoprotein receptor	1	AATSGVPSIYAPSTYAHLSPAK	AATSGVPSIYAPSTYAHLSPAK	2	AATSGVPSIYAPSTYAHLSPAK2	209.697	1854.73	2193.47	1049.14	1433.58	2010.22	1267.95	1244.56		1686.47	1699.43	1484.96
Q86X29;Q86X29-4;Q86X29-5;Q86X29-6	Q86X29;Q86X29-2;Q86X29-3;Q86X29-4;Q86X29-5;Q86X29-6	LSR_HUMAN	LSR	Lipolysis-stimulated lipoprotein receptor	1	AATSGVPSIYAPSTYAHLSPAK	AATSGVPSIYAPSTYAHLSPAK	3	AATSGVPSIYAPSTYAHLSPAK3	9837.07	6788.74	4881.73	10521	11503.3	8087.45	13314	10737.6	8203.45	11256.3	6393.79	8622.03
Q01415-2	Q01415;Q01415-2	GALK2_HUMAN	GALK2	Isoform 2 of N-acetylgalactosamine kinase	1	AATSHFNIR	AATSHFNIR	2	AATSHFNIR2	12828.2	8357.78	7759.85	4738.98	9940.98	8828.3	8529.24	9848.99	9822.68	6728.07	5360.36	5814.87
Q14204	Q14204	DYHC1_HUMAN	DYNC1H1	Cytoplasmic dynein 1 heavy chain 1	1	AATSPALFNR	AATSPALFNR	2	AATSPALFNR2	102946	102130	102955	105353	104237	100259	97040.5	94466.6	94300.4	106175	104816	99115.6
Q6IE81;Q6IE81-2	Q6IE81;Q6IE81-2	JADE1_HUMAN	JADE1	Protein Jade-1	1	AATSPGVGQSAPGTR	AATSPGVGQSAPGTR	2	AATSPGVGQSAPGTR2	4327.45	4851.43	3642.4	2716.75	3706.35	4207.1	4963.6	4506.51	4460.12	4585.76	4348.74	5430.94
Q8N128;Q8N128-2	Q8N128;Q8N128-2	F177A_HUMAN	FAM177A1	Protein FAM177A1	1	AATSTLSVCDFLGEK	AATSTLSVC(UniMod:4)DFLGEK	2	AATSTLSVC(UniMod:4)DFLGEK2	4110.4	4522.08	3723.57	7213.01	2579.99	3809.14	2759.35	5832.8	2726.77	7734.21	2806.03	5929.04
P35612	P35612	ADDB_HUMAN	ADD2	Beta-adducin	1	AATTEPETTQPEGVVVNGR	AATTEPETTQPEGVVVNGR	2	AATTEPETTQPEGVVVNGR2	3212.02	2365.22	1950.06	2789.63	2161.2	2822.36	3864.67	1397.03	3030.6	2277.48	3475.29	3248.86
Q9BXK5	Q9BXK5;Q9BXK5-4	B2L13_HUMAN	BCL2L13	Bcl-2-like protein 13	1	AATTEPTEVEEVVPALEPTETLLSEK	AATTEPTEVEEVVPALEPTETLLSEK	3	AATTEPTEVEEVVPALEPTETLLSEK3	12087.4	8246.68		8340.18	9725.17	8606.18				7040.44	10986.5
Q49A88	Q49A88;Q49A88-2;Q49A88-3;Q49A88-5;Q49A88-6	CCD14_HUMAN	CCDC14	Coiled-coil domain-containing protein 14	1	AATTQLVSNSGLAVSGK	AATTQLVSNSGLAVSGK	2	AATTQLVSNSGLAVSGK2	1703.14	2894.05	2899.87	1918.32	1700.02	2678.87	2588.34	4832.04	3667.14	2345.25		3011.32
Q9BQ39	Q9BQ39	DDX50_HUMAN	DDX50	ATP-dependent RNA helicase DDX50	1	AATTVEHLAIQCHWSQR	AATTVEHLAIQC(UniMod:4)HWSQR	3	AATTVEHLAIQC(UniMod:4)HWSQR3	3162.89	3318.73	3883.96	2217.53	3476.06		4646.86	2102.41	6038.26	4462.69		2896.25
Q9NUL3;Q9NUL3-7	Q9NUL3;Q9NUL3-2;Q9NUL3-3;Q9NUL3-4;Q9NUL3-6;Q9NUL3-7;Q9NUL3-8	STAU2_HUMAN	STAU2	Double-stranded RNA-binding protein Staufen homolog 2	1	AATTVLQELK	AATTVLQELK	2	AATTVLQELK2	51827	43044.4	48393.7	44284.5	48444.9	53277.9	50807.7	45712.2	38544.8	44808.2	42091.4	50395.8
Q7L266	Q7L266	ASGL1_HUMAN	ASRGL1	Isoaspartyl peptidase/L-asparaginase	1	AATVGYGILR	AATVGYGILR	2	AATVGYGILR2	65548	64810.3	68694.7	67142.8	63502.2	62815.1	67170.7	64330.4	72039.9	63406.7	56163.9	63509.9
Q8NDA8	Q8NDA8;Q8NDA8-2;Q8NDA8-3	MROH1_HUMAN	MROH1	Maestro heat-like repeat-containing protein family member 1	1	AATVMINCLLQER	AATVMINC(UniMod:4)LLQER	2	AATVMINC(UniMod:4)LLQER2	6865.36	12679.7	14605.9	13076	15888.5	7884.15	11656.7	11830.1	9474.74	9452.05	12496.2	13533.5
Q86U90	Q86U90	YRDC_HUMAN	YRDC	YrdC domain-containing protein, mitochondrial	1	AAVAASVGLSEGPAGSR	AAVAASVGLSEGPAGSR	2	AAVAASVGLSEGPAGSR2	7455.58	3272.73	4882.01	10097.9	7797.3	9276.87	11310.7	13426.1	11032.4	4893.09	8770.6	8393.42
Q6Y1H2	Q6Y1H2	HACD2_HUMAN	HACD2	Very-long-chain (3R)-3-hydroxyacyl-CoA dehydratase 2	1	AAVAATAAAK	AAVAATAAAK	2	AAVAATAAAK2	18591.3	9611.3	12659	11257.8	15931	11501.6	18213.3	13276.7	9062.5	15208.1	19575.5	16832.8
P48539	P48539	PCP4_HUMAN	PCP4	Calmodulin regulator protein PCP4	1	AAVAIQSQFR	AAVAIQSQFR	2	AAVAIQSQFR2	325729	356442	319857	357046	342590	331340	326256	319897	324853	314049	334291	351351
P22314-2	P22314;P22314-2	UBA1_HUMAN	UBA1	Isoform 2 of Ubiquitin-like modifier-activating enzyme 1	1	AAVATFLQSVQVPEFTPK	AAVATFLQSVQVPEFTPK	2	AAVATFLQSVQVPEFTPK2	86002.5	85302.2	100356	114611	103017	93379.5	110139	113294	197369	95892.1	107894	89293.2
P22314-2	P22314;P22314-2	UBA1_HUMAN	UBA1	Isoform 2 of Ubiquitin-like modifier-activating enzyme 1	1	AAVATFLQSVQVPEFTPK	AAVATFLQSVQVPEFTPK	3	AAVATFLQSVQVPEFTPK3	21573.6	20701.5	20465.8	20629.3	21613.5	22544	23075.3	21011.8	11754.6	21704.1	25596.9	27299.4
O75152	O75152	ZC11A_HUMAN	ZC3H11A	Zinc finger CCCH domain-containing protein 11A	1	AAVAVVPLVSEDK	AAVAVVPLVSEDK	2	AAVAVVPLVSEDK2	78148.9	73780.3	64526.7	75893.1	75999.1	78731.5	76188.8	69758.8	88571.9	71982.9	82010.8	77550
Q96F86	Q96F86	EDC3_HUMAN	EDC3	Enhancer of mRNA-decapping protein 3	1	AAVAWANQNR	AAVAWANQNR	2	AAVAWANQNR2	97945.7	100704	83076.3	99344.5	80040.6	104359	106374	102796	109572	96250.7	102776	96477.2
P11766	P11766	ADHX_HUMAN	ADH5	Alcohol dehydrogenase class-3	1	AAVAWEAGK	AAVAWEAGK	2	AAVAWEAGK2	35536	30660.5	32752.7	36979.6	31806.5	25792.4	29897	31236.6	38771.2	32471.9	28239.9	33900
Q9UKK3	Q9UKK3	PARP4_HUMAN	PARP4	Protein mono-ADP-ribosyltransferase PARP4	1	AAVCGFEAFINGK	AAVC(UniMod:4)GFEAFINGK	2	AAVC(UniMod:4)GFEAFINGK2	6136.8	5778.34	3713.35	5272.68	6256.59	7706.02	6064.47	3931.06	3230.61	6945.93	5920.8	7158.12
P13804	P13804;P13804-2	ETFA_HUMAN	ETFA	Electron transfer flavoprotein subunit alpha, mitochondrial	1	AAVDAGFVPNDMQVGQTGK	AAVDAGFVPNDMQVGQTGK	2	AAVDAGFVPNDMQVGQTGK2	22279.8	19562.6	21526.7	17066.9	21512.5	20000.7	20525.3	18394.5	16295.1	22353	15828	18365
Q8WVT3	Q8WVT3	TPC12_HUMAN	TRAPPC12	Trafficking protein particle complex subunit 12	1	AAVDLCGR	AAVDLC(UniMod:4)GR	2	AAVDLC(UniMod:4)GR2	13317	10761.1	14102.7	8057.79	11785.4	10076	10440.1	8759.16	11981.9	8468.48	8614	9852.33
P14921	P14921;P14921-2;P14921-4;P14921-5	ETS1_HUMAN	ETS1	Protein C-ets-1	1	AAVDLKPTLTIIK	AAVDLKPTLTIIK	2	AAVDLKPTLTIIK2	5686.53	2756.51	4249.48	5156.4	2187.04	3684.3	2812.86	3323.57	2006.46	1596.06
P14921	P14921;P14921-2;P14921-4;P14921-5	ETS1_HUMAN	ETS1	Protein C-ets-1	1	AAVDLKPTLTIIK	AAVDLKPTLTIIK	3	AAVDLKPTLTIIK3	5581.61	4006.28	4743.28	4380.63	3774.55	4234.13	4050.91	4708.98	2931.45	4536.94	3787.95	5647.77
P01911;Q30154	P01911;Q30154	DRB1_HUMAN;DRB5_HUMAN	HLA-DRB1;HLA-DRB5	HLA class II histocompatibility antigen, DRB1 beta chain	0	AAVDTYCR	AAVDTYC(UniMod:4)R	2	AAVDTYC(UniMod:4)R2	6897.85	8215.41	5260.56	6291.79	6396.13	5972.05	8686.13	7572.11	9809.97	5293.27	5872.45	9639.43
Q92599;Q92599-2;Q92599-4	Q92599;Q92599-2;Q92599-3;Q92599-4	SEPT8_HUMAN	SEPTIN8	Septin-8	1	AAVEALQSQALHATSQQPLR	AAVEALQSQALHATSQQPLR	3	AAVEALQSQALHATSQQPLR3	1806.22	1534.04	799.226	757.5	1765.06	625.355	1880.23	759.992	548.036	513.272	707.348	1386.85
Q92599;Q92599-2;Q92599-4	Q92599;Q92599-2;Q92599-3;Q92599-4	SEPT8_HUMAN	SEPTIN8	Septin-8	1	AAVEALQSQALHATSQQPLRK	AAVEALQSQALHATSQQPLRK	3	AAVEALQSQALHATSQQPLRK3		1416.07	1918.86	2007.99	2583.69	2389.83	1751.23	2402.48	917.708	2080.83	9559.23	1609.22
Q92599;Q92599-2;Q92599-4	Q92599;Q92599-2;Q92599-3;Q92599-4	SEPT8_HUMAN	SEPTIN8	Septin-8	1	AAVEALQSQALHATSQQPLRK	AAVEALQSQALHATSQQPLRK	4	AAVEALQSQALHATSQQPLRK4	1375.29	1272.37		823.692		1098.22	1435.62	1802.61		1202.18	1167.85
Q05823	Q05823;Q05823-2	RN5A_HUMAN	RNASEL	2-5A-dependent ribonuclease	1	AAVEDNHLLIK	AAVEDNHLLIK	2	AAVEDNHLLIK2	5259.07	4422.59	2364.69	4048.6	3084.23	5168.4	3705.77	5205.4	2656.61	4605.78	4299.07	3831.6
Q5VTR2	Q5VTR2	BRE1A_HUMAN	RNF20	E3 ubiquitin-protein ligase BRE1A	1	AAVEDSGTTVETIK	AAVEDSGTTVETIK	2	AAVEDSGTTVETIK2	45783.9	45809.5	48354.4	46574.6	42130.1	47702.5	50360.2	50317.6	48779.1	45986	49474	51662.6
P10809	P10809	CH60_HUMAN	HSPD1	60 kDa heat shock protein, mitochondrial	1	AAVEEGIVLGGGCALLR	AAVEEGIVLGGGC(UniMod:4)ALLR	2	AAVEEGIVLGGGC(UniMod:4)ALLR2	3980870	3512700	3975290	3850320	3962520	3835570	4073800	4230200	3914900	3520140	4323200	3869540
P10809	P10809	CH60_HUMAN	HSPD1	60 kDa heat shock protein, mitochondrial	1	AAVEEGIVLGGGCALLR	AAVEEGIVLGGGC(UniMod:4)ALLR	3	AAVEEGIVLGGGC(UniMod:4)ALLR3	945662	929486	940327	946954	923849	958217	1029580	873502	888828	936459	935819	954319
Q15814	Q15814	TBCC_HUMAN	TBCC	Tubulin-specific chaperone C	1	AAVEELLER	AAVEELLER	2	AAVEELLER2	56381	66967.4	63957.4	61698.7	59109.4	59657.1	57147	62821.5	25937.7	63557	59175.7	51240.6
P49321	P49321;P49321-2;P49321-3;P49321-4	NASP_HUMAN	NASP	Nuclear autoantigenic sperm protein	1	AAVEGTVEAGATVESTAC	AAVEGTVEAGATVESTAC(UniMod:4)	2	AAVEGTVEAGATVESTAC(UniMod:4)2	1269.05	1062.03			1567.35					2500.44
O94906	O94906;O94906-2	PRP6_HUMAN	PRPF6	Pre-mRNA-processing factor 6	1	AAVELEEPEDAR	AAVELEEPEDAR	2	AAVELEEPEDAR2	83006.6	75907	86402.9	89144.2	82480.5	76620.9	78426.8	89026.8	65180.1	87700.1	85883.2	84950.8
Q14974	Q14974	IMB1_HUMAN	KPNB1	Importin subunit beta-1	1	AAVENLPTFLVELSR	AAVENLPTFLVELSR	2	AAVENLPTFLVELSR2	112691	107091	117994	124469	118260	115931	114401	124720		110626	115463	118656
Q14974	Q14974	IMB1_HUMAN	KPNB1	Importin subunit beta-1	1	AAVENLPTFLVELSR	AAVENLPTFLVELSR	3	AAVENLPTFLVELSR3	8034.1	7011.41	6220.46	3921.55	5789.93	4803.41	6691.29	4657.01		4618.41	6134.63	7975.01
Q99460	Q99460;Q99460-2	PSMD1_HUMAN	PSMD1	26S proteasome non-ATPase regulatory subunit 1	1	AAVESLGFILFR	AAVESLGFILFR	2	AAVESLGFILFR2	148968	147639	180600	159489	178660	153553	170872	189955	85790	177695	206989	194219
A1L0T0	A1L0T0	HACL2_HUMAN	ILVBL	2-hydroxyacyl-CoA lyase 2	1	AAVETLGVPCFLGGMAR	AAVETLGVPC(UniMod:4)FLGGMAR	2	AAVETLGVPC(UniMod:4)FLGGMAR2	60987.6	54463.3	53286	58501.2	59471.7	58168.3	59009.6	58093.7	87083.3	57175.4	57853.8	61685.2
Q14674	Q14674;Q14674-2	ESPL1_HUMAN	ESPL1	Separin	1	AAVETSFLDYGENLVQK	AAVETSFLDYGENLVQK	2	AAVETSFLDYGENLVQK2	2775.11	1931.57
Q01844;Q01844-3;Q01844-5;Q01844-6	Q01844;Q01844-2;Q01844-3;Q01844-5;Q01844-6	EWS_HUMAN	EWSR1	RNA-binding protein EWS	1	AAVEWFDGK	AAVEWFDGK	2	AAVEWFDGK2	598399	472324	490890	527852	656080	692025	679748	712504	695622	654174	765989	757557
P34913	P34913	HYES_HUMAN	EPHX2	Bifunctional epoxide hydrolase 2	1	AAVFDLDGVLALPAVFGVLGR	AAVFDLDGVLALPAVFGVLGR	2	AAVFDLDGVLALPAVFGVLGR2	546.51	740.127	1103.52	1508.92	556.325	1394.1	963.786	234.679		1127.7	548.301
Q5VZE5	Q5VZE5;Q5VZE5-2	NAA35_HUMAN	NAA35	N-alpha-acetyltransferase 35, NatC auxiliary subunit	1	AAVFEEEDFQSMTYGFK	AAVFEEEDFQSMTYGFK	2	AAVFEEEDFQSMTYGFK2	2533.25	395.028	1854.9	2690.72	1832.64	2124.83	2678.72	1110.33		2127.56	2111.6	2190.14
Q96F86	Q96F86	EDC3_HUMAN	EDC3	Enhancer of mRNA-decapping protein 3	1	AAVFEEIDTYER	AAVFEEIDTYER	2	AAVFEEIDTYER2	37862.9	40992.9	43863.6	42252.7	45855.9	45538.1	42774.9	46439.1	2605.92	49165	54114.3	48248.1
O95684;O95684-2	O95684;O95684-2;Q8N103-3	CEP43_HUMAN	CEP43	Centrosomal protein 43	0	AAVFLALEEQEK	AAVFLALEEQEK	2	AAVFLALEEQEK2	15869.3	8174.91	11559.1	11385.7	14140.2	12816.8	9164.56	12595.1		15527.6	11172	9505.53
Q29RF7	Q29RF7	PDS5A_HUMAN	PDS5A	Sister chromatid cohesion protein PDS5 homolog A	1	AAVGQESPGGLEAGNAK	AAVGQESPGGLEAGNAK	2	AAVGQESPGGLEAGNAK2	53485.8	52193.6	55407.7	54669.9	55543.6	60018.4	52339.2	54403.4	58399.8	56027.8	52870.6	49793
Q8WUM4;Q8WUM4-2	Q8WUM4;Q8WUM4-2;Q8WUM4-3	PDC6I_HUMAN	PDCD6IP	Programmed cell death 6-interacting protein	1	AAVGRPLDK	AAVGRPLDK	2	AAVGRPLDK2	8892.33	16877.6	8884.93	11047.7	11989.5	7959.01	8051.57	8682.07	8921.18	8041.7	7840.55	7042.82
Q99973;Q99973-2	Q99973;Q99973-2	TEP1_HUMAN	TEP1	Telomerase protein component 1	1	AAVGTANGTVYLLDLR	AAVGTANGTVYLLDLR	2	AAVGTANGTVYLLDLR2	532.716		1740.33	495.264			1107.02
Q9UHI6	Q9UHI6	DDX20_HUMAN	DDX20	Probable ATP-dependent RNA helicase DDX20	1	AAVHTYGIASVPNQPLK	AAVHTYGIASVPNQPLK	2	AAVHTYGIASVPNQPLK2	4414.77	3923.47	2505.56	1924.72	1575.51	1043.8	3972.41	2477.14	4289.61	3159.85	1943.03	4107
Q9UHI6	Q9UHI6	DDX20_HUMAN	DDX20	Probable ATP-dependent RNA helicase DDX20	1	AAVHTYGIASVPNQPLK	AAVHTYGIASVPNQPLK	3	AAVHTYGIASVPNQPLK3	22626.1	21987	30022.1	23542.7	26210.3	25134.8	23324	22926.6	21004.1	24239.7	26021.7	25711.6
Q8N2Z9;Q8N2Z9-3	Q8N2Z9;Q8N2Z9-2;Q8N2Z9-3	CENPS_HUMAN	CENPS	Centromere protein S	1	AAVHYTVGCLCEEVALDK	AAVHYTVGC(UniMod:4)LC(UniMod:4)EEVALDK	2	AAVHYTVGC(UniMod:4)LC(UniMod:4)EEVALDK2	368.145	1483.74	1573.5	494.49	1508.34	1236.41	202.798	1598.61	976.765	1479.06	958.098	1289.5
Q8N2Z9;Q8N2Z9-3	Q8N2Z9;Q8N2Z9-2;Q8N2Z9-3	CENPS_HUMAN	CENPS	Centromere protein S	1	AAVHYTVGCLCEEVALDK	AAVHYTVGC(UniMod:4)LC(UniMod:4)EEVALDK	3	AAVHYTVGC(UniMod:4)LC(UniMod:4)EEVALDK3	16101.4	18855.6	13461.1	23669	15135.4	12728.9	18490.4	12850.1	8022.05	20978.4	15292.5	5493.02
Q9NR30	Q9NR30;Q9NR30-2	DDX21_HUMAN	DDX21	Nucleolar RNA helicase 2	1	AAVIGDVIR	AAVIGDVIR	2	AAVIGDVIR2	169932	159227	157310	157084	165673	156283	170387	161058	175299	156262	141409	178530
O95071;O95071-2	O95071;O95071-2	UBR5_HUMAN	UBR5	E3 ubiquitin-protein ligase UBR5	1	AAVIIMAVEK	AAVIIMAVEK	2	AAVIIMAVEK2	13341.5	13944.3	12841	11519.6	12150	12524.3	6660.59	10926.4	3880.54	10040.9	16913.8	13605.4
O75376	O75376;O75376-2;O75376-3	NCOR1_HUMAN	NCOR1	Nuclear receptor corepressor 1	1	AAVIPPMVSCTPCNIPIGTPVSGYALYQR	AAVIPPMVSC(UniMod:4)TPC(UniMod:4)NIPIGTPVSGYALYQR	3	AAVIPPMVSC(UniMod:4)TPC(UniMod:4)NIPIGTPVSGYALYQR3	2271.17	2485.63	2170.11	1316.94	2402.96	994.199	430.364	1830.47		3345.59	1186.67	1606.93
Q6P9B9	Q6P9B9	INT5_HUMAN	INTS5	Integrator complex subunit 5	1	AAVLDHLR	AAVLDHLR	2	AAVLDHLR2	12087.5	11773.4	10213.8	8188.27	6943.15	12447.4	12204.4	10871.7	14475.3	14336.8	13734.7	8638.29
P13716;P13716-2	P13716;P13716-2	HEM2_HUMAN	ALAD	Delta-aminolevulinic acid dehydratase	1	AAVLEAMTAFR	AAVLEAMTAFR	2	AAVLEAMTAFR2	56403.6	55294.5	58139.8	58574	51796	44997.4	48910.9	59532.1	59876.7	51024.1	62412.1	47826.4
Q13206	Q13206	DDX10_HUMAN	DDX10	Probable ATP-dependent RNA helicase DDX10	1	AAVLFATDIAAR	AAVLFATDIAAR	2	AAVLFATDIAAR2	37676.4	38197.8	35212.5	33961.6	43687.5	34848.8	40747.6	33799.4	47716.5	41296.4	44805	33399.8
Q86YT6	Q86YT6	MIB1_HUMAN	MIB1	E3 ubiquitin-protein ligase MIB1	1	AAVLFQPCGHMCACENCANLMK	AAVLFQPC(UniMod:4)GHMC(UniMod:4)AC(UniMod:4)ENC(UniMod:4)ANLMK	3	AAVLFQPC(UniMod:4)GHMC(UniMod:4)AC(UniMod:4)ENC(UniMod:4)ANLMK3	3455.92	2273.31	2831.18	1450.65	2759.04	2591.89	2238.43	2602.6	3175.13	1342.1	1731.02	2073.44
Q9UKM9	Q9UKM9;Q9UKM9-2	RALY_HUMAN	RALY	RNA-binding protein Raly	1	AAVLGENGR	AAVLGENGR	2	AAVLGENGR2	122410	130941	98706.2	101378	106361	107892	104821	102410	123302	92050.6	92039.3	88727.4
Q13435	Q13435	SF3B2_HUMAN	SF3B2	Splicing factor 3B subunit 2	1	AAVLLEQER	AAVLLEQER	2	AAVLLEQER2	313730	273130	273761	290700	332996	323971	357132	314048	177475	324517	407260	391784
Q6V1X1;Q6V1X1-3;Q6V1X1-6	Q6V1X1;Q6V1X1-2;Q6V1X1-3;Q6V1X1-4;Q6V1X1-5;Q6V1X1-6	DPP8_HUMAN	DPP8	Dipeptidyl peptidase 8	1	AAVLMLSWK	AAVLMLSWK	1	AAVLMLSWK1	12880.7	11422	13253.2	8821.44	9463.19	15266.6	8666.89	14515.3	13646.2	13657.1	10645.8	17924.7
Q6V1X1;Q6V1X1-3;Q6V1X1-6	Q6V1X1;Q6V1X1-2;Q6V1X1-3;Q6V1X1-4;Q6V1X1-5;Q6V1X1-6	DPP8_HUMAN	DPP8	Dipeptidyl peptidase 8	1	AAVLMLSWK	AAVLMLSWK	2	AAVLMLSWK2	2759.02	5531.04	5011.28	4033.48	3064.74	2571.11	3874.42	1626.14		4499.37	3248.22	1922.27
Q96KN1	Q96KN1	LRAT2_HUMAN	LRATD2	Protein LRATD2	1	AAVLQELATHLHPAEPEEGDSNVAR	AAVLQELATHLHPAEPEEGDSNVAR	3	AAVLQELATHLHPAEPEEGDSNVAR3	3282.53	1624.36		1664.49								4608.73
Q9BZE4	Q9BZE4;Q9BZE4-2;Q9BZE4-3	GTPB4_HUMAN	GTPBP4	GTP-binding protein 4	1	AAVLYVMDLSEQCGHGLR	AAVLYVMDLSEQC(UniMod:4)GHGLR	2	AAVLYVMDLSEQC(UniMod:4)GHGLR2	1959.62	1368.52	1189.24	1634.6	1644.06	2754.48	1763.3	680.36	653.966	1501.5	2330.58	1849.32
Q9BZE4	Q9BZE4;Q9BZE4-2;Q9BZE4-3	GTPB4_HUMAN	GTPBP4	GTP-binding protein 4	1	AAVLYVMDLSEQCGHGLR	AAVLYVMDLSEQC(UniMod:4)GHGLR	3	AAVLYVMDLSEQC(UniMod:4)GHGLR3	7210.56	9201.03	5458.77	3680.82	10193.7	9240.92	8298.78	9004.84	1904.44	8707.42	4985.03	8471.83
Q96GX9	Q96GX9;Q96GX9-3	MTNB_HUMAN	APIP	Methylthioribulose-1-phosphate dehydratase	1	AAVMATLLFPGR	AAVMATLLFPGR	2	AAVMATLLFPGR2	99094.4	102869	84325.1	95374.8	97133.8	105147	86836.8	101298	117922	100187	93856.9	86740.1
Q96GX9	Q96GX9;Q96GX9-3	MTNB_HUMAN	APIP	Methylthioribulose-1-phosphate dehydratase	1	AAVMATLLFPGR	AAVM(UniMod:35)ATLLFPGR	2	AAVM(UniMod:35)ATLLFPGR2	2657.02	3794.3		3177.54	1468.5	4385.75	1490.88	1348.7		1130.33	2438.09	1919.02
Q6P2Q9	Q6P2Q9	PRP8_HUMAN	PRPF8	Pre-mRNA-processing-splicing factor 8	1	AAVMHDILDMMPEGIK	AAVMHDILDMMPEGIK	2	AAVMHDILDMMPEGIK2	20322.5	26803.6	18260.7	20291.8	20928.6	16840.6	18081.4	20935.9	25078.7	22240.5	22042.7	23991.5
Q6P2Q9	Q6P2Q9	PRP8_HUMAN	PRPF8	Pre-mRNA-processing-splicing factor 8	1	AAVMHDILDMMPEGIK	AAVMHDILDMMPEGIK	3	AAVMHDILDMMPEGIK3	59876.2	54569.3	56298.1	47094	50147.1	55963	53555.9	53465.1	54837.5	58211.4	55868.2	56386.5
P35222	P35222	CTNB1_HUMAN	CTNNB1	Catenin beta-1	1	AAVMVHQLSK	AAVMVHQLSK	2	AAVMVHQLSK2	3981			2339.2	890.933			2341.24		2007.57	3321.04	1751.8
Q8N8S7;Q8N8S7-2;Q8N8S7-3	Q8N8S7;Q8N8S7-2;Q8N8S7-3	ENAH_HUMAN	ENAH	Protein enabled homolog	1	AAVMVYDDANK	AAVMVYDDANK	2	AAVMVYDDANK2	7941		9068.45	6825.1	7162.49	4392.18	5674.48	4166.07	7891.66	5567.49	7092.17	6379.32
Q9UKB1-3	Q9Y297;Q9Y297-2;Q9UKB1;Q9UKB1-2;Q9UKB1-3	FBW1B_HUMAN	FBXW11	Isoform B of F-box/WD repeat-containing protein 11	0	AAVNVVDFDDK	AAVNVVDFDDK	2	AAVNVVDFDDK2	11657.8	10869.5	9584.97	9167.54	9065.93	7422.8	9959.88	9228.45	12123	7300.28	11145	8448.58
P05023;P05023-4;P13637;P13637-2;P13637-3	P05023;P05023-2;P05023-3;P05023-4;P50993;P13637;P13637-2;P13637-3	AT1A1_HUMAN;AT1A3_HUMAN	ATP1A1;ATP1A3	Sodium/potassium-transporting ATPase subunit alpha-1	0	AAVPDAVGK	AAVPDAVGK	2	AAVPDAVGK2	41577.3	59224.4	55069.8	46956	54228.7	52478.7	56510.7	51620.9	68942.8	49197.5	52674.5	53723.3
P54098	P54098	DPOG1_HUMAN	POLG	DNA polymerase subunit gamma-1	1	AAVPGQPLALTAR	AAVPGQPLALTAR	2	AAVPGQPLALTAR2	22671.4	15777.8	24230.2	16454.9	26339.4	20639.9	21072.1		18507.5	25900.2	21504.4	21060.5
Q7L8L6	Q7L8L6	FAKD5_HUMAN	FASTKD5	FAST kinase domain-containing protein 5, mitochondrial	1	AAVPLGGFLCNVADK	AAVPLGGFLC(UniMod:4)NVADK	2	AAVPLGGFLC(UniMod:4)NVADK2	38950.9	31876.8	37034.5	38941.7	39646.4	31522.2	33473.3	36261.5	38450.7	34780.7	34067.4	27701
P06733;P09104;P13929;P13929-2;P13929-3	P06733;P13929;P13929-2;P13929-3;P09104;P09104-2	ENOA_HUMAN;ENOB_HUMAN;ENOG_HUMAN	ENO1;ENO2;ENO3	Alpha-enolase	0	AAVPSGASTGIYEALELR	AAVPSGASTGIYEALELR	2	AAVPSGASTGIYEALELR2	906708	938008	930934	987838	1051360	1001140	971610	1051370	2927.84	1026370	1109870	1070680
P06733;P09104;P13929;P13929-2;P13929-3	P06733;P13929;P13929-2;P13929-3;P09104;P09104-2	ENOA_HUMAN;ENOB_HUMAN;ENOG_HUMAN	ENO1;ENO2;ENO3	Alpha-enolase	0	AAVPSGASTGIYEALELR	AAVPSGASTGIYEALELR	3	AAVPSGASTGIYEALELR3	223960	191302	216017	204131	224304	214802	231031	214799		217073	243595	260449
P06733	P06733	ENOA_HUMAN	ENO1	Alpha-enolase	1	AAVPSGASTGIYEALELRDNDK	AAVPSGASTGIYEALELRDNDK	3	AAVPSGASTGIYEALELRDNDK3	18194.2	36249.6	43933.7	33308.6	24714.2	28421.8	9647.95	21949.5	5747.09	11599		2835.7
P49768;P49768-2	P49768;P49768-2;P49768-7	PSN1_HUMAN	PSEN1	Presenilin-1	1	AAVQELSSSILAGEDPEER	AAVQELSSSILAGEDPEER	2	AAVQELSSSILAGEDPEER2	4257.12	4944.24	4003.4	6973.37	5398.83	4612.18	6024.76	6193.38	6299.03	3875.56	3293.6	3876.54
P49768;P49768-2	P49768;P49768-2;P49768-7	PSN1_HUMAN	PSEN1	Presenilin-1	1	AAVQELSSSILAGEDPEER	AAVQELSSSILAGEDPEER	3	AAVQELSSSILAGEDPEER3	11235	9037.88	5422.28	5100.49	6487.78	6125.91	8331.21	8405.54	8324.16	3261.53	6628.68	7180.89
Q9UMY1	Q9UMY1	NOL7_HUMAN	NOL7	Nucleolar protein 7	1	AAVQFLNNAWGIQK	AAVQFLNNAWGIQK	2	AAVQFLNNAWGIQK2	45866.1	43586.1	38211.7	45822.7	46701.6	48656.4	47415	29705.6	42035.1	41932.2	49165.1	48325.9
P22033	P22033	MUTA_HUMAN	MMUT	Methylmalonyl-CoA mutase, mitochondrial	1	AAVQVLDDIEK	AAVQVLDDIEK	2	AAVQVLDDIEK2	153973	154256	146467	152613	146533	138243	146313	138326	135338	137509	131080	141711
O43181	O43181	NDUS4_HUMAN	NDUFS4	NADH dehydrogenase [ubiquinone] iron-sulfur protein 4, mitochondrial	1	AAVSMSVVLR	AAVSMSVVLR	2	AAVSMSVVLR2			10957.5			10511.3	10039.1					11952.7
Q9BQS8;Q9BQS8-4	Q9BQS8;Q9BQS8-2;Q9BQS8-3;Q9BQS8-4	FYCO1_HUMAN	FYCO1	FYVE and coiled-coil domain-containing protein 1	1	AAVSQQGEQLQTER	AAVSQQGEQLQTER	2	AAVSQQGEQLQTER2	2540.48	3221.41	2489.55	2580.78	2110.2	3297.34	3355.68	3713.51	4132.78	4156.88	3915.65	2431.5
Q9H9L3	Q9H9L3	I20L2_HUMAN	ISG20L2	Interferon-stimulated 20 kDa exonuclease-like 2	1	AAVSWLTPAPSK	AAVSWLTPAPSK	2	AAVSWLTPAPSK2	17962	11300	15771.8	14453.1	11203.9	15555.4	12438.5	15203.6	16529.6	11594.6	13846.4	16139.7
Q6P6B7	Q6P6B7;Q6P6B7-2	ANR16_HUMAN	ANKRD16	Ankyrin repeat domain-containing protein 16	1	AAVTGQDEAIR	AAVTGQDEAIR	2	AAVTGQDEAIR2		24268	9951.96	4941.38	9007.65	13180.9			22839.9		16869.5
Q8NFQ8	Q8NFQ8	TOIP2_HUMAN	TOR1AIP2	Torsin-1A-interacting protein 2	1	AAVVHHFESFPAGSTLIFYK	AAVVHHFESFPAGSTLIFYK	3	AAVVHHFESFPAGSTLIFYK3	9209.83	23164.7	12392.2	15943.5	7755.06	16603.5	15820.4	18792	12641.5	18015.7	13502.7	16527.8
Q9ULV0	Q9ULV0	MYO5B_HUMAN	MYO5B	Unconventional myosin-Vb	1	AAVVIQAFTR	AAVVIQAFTR	2	AAVVIQAFTR2	12017.6	15637.2	11995.1	15385.1	15586.8	17665.4	12428	13238.4			13439.1	9584.47
P13010	P13010	XRCC5_HUMAN	XRCC5	X-ray repair cross-complementing protein 5	1	AAVVLCMDVGFTMSNSIPGIESPFEQAK	AAVVLC(UniMod:4)MDVGFTMSNSIPGIESPFEQAK	3	AAVVLC(UniMod:4)MDVGFTMSNSIPGIESPFEQAK3			5564.38		4283.68	4240.75		3832.57			5435.52	6398.72
P13010	P13010	XRCC5_HUMAN	XRCC5	X-ray repair cross-complementing protein 5	1	AAVVLCMDVGFTMSNSIPGIESPFEQAK	AAVVLC(UniMod:4)MDVGFTM(UniMod:35)SNSIPGIESPFEQAK	3	AAVVLC(UniMod:4)MDVGFTM(UniMod:35)SNSIPGIESPFEQAK3	5129.31	2296.11		3589.98		2867.84				3061.48	4507
Q8IZT6	Q8IZT6	ASPM_HUMAN	ASPM	Abnormal spindle-like microcephaly-associated protein	1	AAVVLQNHYR	AAVVLQNHYR	2	AAVVLQNHYR2	3023.31	3578.07		4709.13		3189.06	6646.13	4610.14		4680.84
Q15125	Q15125	EBP_HUMAN	EBP	3-beta-hydroxysteroid-Delta(8),Delta(7)-isomerase	1	AAVVPLGTWR	AAVVPLGTWR	2	AAVVPLGTWR2	372191	319420	342367	312563	319328	289644	357122	330817	347012	334768	368289	356330
P35611;P35611-2;P35611-3;P35611-6	P35611;P35611-2;P35611-3;P35611-4;P35611-5;P35611-6	ADDA_HUMAN	ADD1	Alpha-adducin	1	AAVVTSPPPTTAPHK	AAVVTSPPPTTAPHK	2	AAVVTSPPPTTAPHK2	16029.9	12509.1	17815.7	18713.4	16665.3	17311	22153.8	17988.9	24409.2	21079.1	16405.2	16690.1
P35611;P35611-2;P35611-3;P35611-6	P35611;P35611-2;P35611-3;P35611-4;P35611-5;P35611-6	ADDA_HUMAN	ADD1	Alpha-adducin	1	AAVVTSPPPTTAPHK	AAVVTSPPPTTAPHK	3	AAVVTSPPPTTAPHK3	14048.2	19402.6	18282.3	20608.4	16817.3	13374	23420.9	17384.3	18983.7	17628	16554.3	18147.4
P49916-2;P49916-3	P49916;P49916-2;P49916-3;P49916-4	DNLI3_HUMAN	LIG3	Isoform 2 of DNA ligase 3	1	AAVWEITGAEFSK	AAVWEITGAEFSK	2	AAVWEITGAEFSK2	76129	83033	76678.1	79884.9	82104.7	65197.5	77278.6	75880.3	73821	87198.2	79264.1	81021.4
O60294	O60294	TYW4_HUMAN	LCMT2	tRNA wybutosine-synthesizing protein 4	1	AAVWEVDFPDVAR	AAVWEVDFPDVAR	2	AAVWEVDFPDVAR2	2987.77	4978.45	3084.75	4123.15	1459.85	4483.73	4521.09	2477.63	3789.12	3363.34	2861.11	2082.9
Q7Z2W4-3	Q7Z2W4-3	ZCCHV_HUMAN	ZC3HAV1	Isoform 3 of Zinc finger CCCH-type antiviral protein 1	1	AAVWGAQGQNCTQVPVSSASELTR	AAVWGAQGQNC(UniMod:4)TQVPVSSASELTR	3	AAVWGAQGQNC(UniMod:4)TQVPVSSASELTR3	4430.28	3900.6	4348.93	6703.06	4716.31	4707.29	8427.74	7812.01	4709.75	6312.05	5507.94	6125.87
Q9BV44	Q9BV44	THUM3_HUMAN	THUMPD3	THUMP domain-containing protein 3	1	AAVYVLIR	AAVYVLIR	2	AAVYVLIR2	41473.8	37296.8	36691	30308.3	23746.1	24718.6	31436.1	32894.3	16051.7	28671.2	30332.6	28602.2
P46100;P46100-2;P46100-5	P46100;P46100-2;P46100-3;P46100-4;P46100-5	ATRX_HUMAN	ATRX	Transcriptional regulator ATRX	1	AAWAEYEAEK	AAWAEYEAEK	2	AAWAEYEAEK2	14464	11259.1	12577.4	12897.4	12148.3	16174.2	17328.9	16604.1		11768	16621.1	19051.9
P11172	P11172;P11172-2;P11172-3;P11172-4	UMPS_HUMAN	UMPS	Uridine 5'-monophosphate synthase	1	AAWEAYLSR	AAWEAYLSR	2	AAWEAYLSR2	198716	213992	197160	210902	203981	206301	204923	202306	178600	201113	216040	208791
Q8NEY1;Q8NEY1-2;Q8NEY1-3;Q8NEY1-5;Q8NEY1-7	Q8NEY1;Q8NEY1-2;Q8NEY1-3;Q8NEY1-4;Q8NEY1-5;Q8NEY1-7	NAV1_HUMAN	NAV1	Neuron navigator 1	1	AAWEDPVEWVR	AAWEDPVEWVR	2	AAWEDPVEWVR2	8805.29	11144.5	11288.9	10241.6	8963.85	7825.81	8823.5	10825.5	6987.16	9599.83	11273.8	10985.5
P51659	P51659;P51659-2;P51659-3	DHB4_HUMAN	HSD17B4	Peroxisomal multifunctional enzyme type 2	1	AAWEHMK	AAWEHMK	2	AAWEHMK2	25386.4	24392.3	14768.5	29347.7	23857.2	24530.9	30820.4	24926	23313.4	26029	26235.1	24440
P11310;P11310-2	P11310;P11310-2	ACADM_HUMAN	ACADM	Medium-chain specific acyl-CoA dehydrogenase, mitochondrial	1	AAWEVDSGR	AAWEVDSGR	2	AAWEVDSGR2	129381	102530	106567	110081	109044	104457	128247	118803	83187	122011	154748	152712
P11310;P11310-2	P11310;P11310-2	ACADM_HUMAN	ACADM	Medium-chain specific acyl-CoA dehydrogenase, mitochondrial	1	AAWEVDSGRR	AAWEVDSGRR	2	AAWEVDSGRR2	19780	19258.6	22276.6	22143.9	19519.8	19335.5	19239	17172.9	16871.2	19400.8	11960.4	12631.3
P06132	P06132	DCUP_HUMAN	UROD	Uroporphyrinogen decarboxylase	1	AAWGEETDYTPVWCMR	AAWGEETDYTPVWC(UniMod:4)MR	2	AAWGEETDYTPVWC(UniMod:4)MR2	34724.8	43134.2	37607.7	45495.8	39073.2	40559.5	38612.6	41811	17766.9	34759.8	37572.3	44301.5
P06132	P06132	DCUP_HUMAN	UROD	Uroporphyrinogen decarboxylase	1	AAWGEETDYTPVWCMR	AAWGEETDYTPVWC(UniMod:4)M(UniMod:35)R	2	AAWGEETDYTPVWC(UniMod:4)M(UniMod:35)R2	9191.71	10718.7	13809.2	13601.7	12776.1	10843.6	10287.2	4606.1	4557.08	10059	12695.9	6029.1
Q9H6K4	Q9H6K4	OPA3_HUMAN	OPA3	Optic atrophy 3 protein	1	AAWNALR	AAWNALR	2	AAWNALR2	17533.3	15930.5	13610.6	13077.7	14316.8	13521.3	17274.8	15652.6	12241.2	21322.3	20563.5	23272
P35568	P35568	IRS1_HUMAN	IRS1	Insulin receptor substrate 1	1	AAWQESTGVEMGR	AAWQESTGVEMGR	2	AAWQESTGVEMGR2	5582.56	6034.07	5014.95	6654.88	3800.86	5282.38	5812.7	6508.11	5301.05	5627.16	7224.51	4563.08
Q9H3K2	Q9H3K2	GHITM_HUMAN	GHITM	Growth hormone-inducible transmembrane protein	1	AAWYTAGIVGGLSTVAMCAPSEK	AAWYTAGIVGGLSTVAMC(UniMod:4)APSEK	2	AAWYTAGIVGGLSTVAMC(UniMod:4)APSEK2	1575.89	927.156							859.523	1674.17	1207.48	918.46
O94967;O94967-2;O94967-3;O94967-4	O94967;O94967-2;O94967-3;O94967-4	WDR47_HUMAN	WDR47	WD repeat-containing protein 47	1	AAYADLLTPLISK	AAYADLLTPLISK	2	AAYADLLTPLISK2	2419.74	2691.89	2295.42	2414.17	436.935	2405.23	1385.26	1669.43		971.763	1504.18	1056.21
P09884	P09884	DPOLA_HUMAN	POLA1	DNA polymerase alpha catalytic subunit	1	AAYAGGLVLDPK	AAYAGGLVLDPK	2	AAYAGGLVLDPK2	21060.6	20485.3	22434.6	19973.9	18944.9	19913.8	23178.3	12417.9	15431	9700.27	20240.2	8847.68
O75955	O75955;O75955-2	FLOT1_HUMAN	FLOT1	Flotillin-1	1	AAYDIEVNTR	AAYDIEVNTR	2	AAYDIEVNTR2	92356.9	95701.8	98536.6	96091.5	88298	87369.6	95814.4	84731	52984.8	93509.9	93289.8	94394.6
Q15311	Q15311	RBP1_HUMAN	RALBP1	RalA-binding protein 1	1	AAYDREESTNLEDYEPNTVASLLK	AAYDREESTNLEDYEPNTVASLLK	3	AAYDREESTNLEDYEPNTVASLLK3	7784.05	8784.15	8185.87	9409.27	11358.9	6781.21	6201.04	4501.09	2829.64	7834.96	3598.21	8944.29
O15498	O15498;O15498-2	YKT6_HUMAN	YKT6	Synaptobrevin homolog YKT6	1	AAYDVSSFSFFQR	AAYDVSSFSFFQR	2	AAYDVSSFSFFQR2	21926	30870.3	24123.8	30494.7	24197.8	29972.8	31022.9	34215.7		27663.8	18997.7	28985.7
P02545;P02545-2	P02545;P02545-2;P02545-3;P02545-6	LMNA_HUMAN	LMNA	Prelamin-A/C	1	AAYEAELGDAR	AAYEAELGDAR	2	AAYEAELGDAR2	105116	95587.5	95491.4	104579	96905.8	95697.9	107965	100637	84558	104038	110525	105080
P02545;P02545-2	P02545;P02545-2;P02545-3;P02545-6	LMNA_HUMAN	LMNA	Prelamin-A/C	1	AAYEAELGDARK	AAYEAELGDARK	2	AAYEAELGDARK2	5437.05	8938.9	8344.1	6386.07	5945.37	8076.18	3991.22	3594.67	6976.25	3333.62	1572.19
P02545;P02545-2	P02545;P02545-2;P02545-3;P02545-6	LMNA_HUMAN	LMNA	Prelamin-A/C	1	AAYEAELGDARK	AAYEAELGDARK	3	AAYEAELGDARK3	2378.43		6023.38	4440.63	6410.6	4600.15	2034.36	3192.28	3635.9	2304.66
P51649;P51649-2	P51649;P51649-2	SSDH_HUMAN	ALDH5A1	Succinate-semialdehyde dehydrogenase, mitochondrial	1	AAYEAFCR	AAYEAFC(UniMod:4)R	2	AAYEAFC(UniMod:4)R2	167505	157908	182174	178288	162712	164615	172967	177126	115425	167637	171953	166820
P05141	P05141	ADT2_HUMAN	SLC25A5	ADP/ATP translocase 2	1	AAYFGIYDTAK	AAYFGIYDTAK	2	AAYFGIYDTAK2	956016	902199	875869	827579	774883	848165	809849	800102	93634.1	764368	684771	670605
P12235;P12236	P12235;P12236	ADT1_HUMAN;ADT3_HUMAN	SLC25A4;SLC25A6	ADP/ATP translocase 1	0	AAYFGVYDTAK	AAYFGVYDTAK	2	AAYFGVYDTAK2	460241	446102	470649	433512	391105	389723	421314	420785	65347.5	402488	373146	341223
O00186	O00186	STXB3_HUMAN	STXBP3	Syntaxin-binding protein 3	1	AAYIYFTDFCPDNLFNK	AAYIYFTDFC(UniMod:4)PDNLFNK	2	AAYIYFTDFC(UniMod:4)PDNLFNK2	3563.19	3287.17	3867.21	2520.91	4549.03	2633.7	2555.92	4244.75		3281.91	2913.73	3079.36
P49821;P49821-2	P49821;P49821-2	NDUV1_HUMAN	NDUFV1	NADH dehydrogenase [ubiquinone] flavoprotein 1, mitochondrial	1	AAYIYIR	AAYIYIR	2	AAYIYIR2	59128.7	57613.3	63049.8	56518.8	56562.4	57917.8	66522.5	60974.2	35333.7	53160.5	60797	63374.2
Q92614;Q92614-4	Q92614;Q92614-2;Q92614-3;Q92614-4;Q92614-5	MY18A_HUMAN	MYO18A	Unconventional myosin-XVIIIa	1	AAYLLGCSLEELSSAIFK	AAYLLGC(UniMod:4)SLEELSSAIFK	2	AAYLLGC(UniMod:4)SLEELSSAIFK2	2794.13	3343.5	4764.64	3772.06	8258.21	6359.65	2925.32	4319.67		7082.22	7032.09	3247.55
Q14839;Q14839-2	Q14839;Q14839-2	CHD4_HUMAN	CHD4	Chromodomain-helicase-DNA-binding protein 4	1	AAYLNMSEDPSHPSMALNTR	AAYLNMSEDPSHPSMALNTR	2	AAYLNMSEDPSHPSMALNTR2	4841.36	4577.35	3208.67	2776.03	2541.1	4674.56	5540.09	2653.99	1501.28	3695	3182.79	2217.36
Q14839;Q14839-2	Q14839;Q14839-2	CHD4_HUMAN	CHD4	Chromodomain-helicase-DNA-binding protein 4	1	AAYLNMSEDPSHPSMALNTR	AAYLNMSEDPSHPSMALNTR	3	AAYLNMSEDPSHPSMALNTR3	73077.7	63626.7	72385.8	65707.8	75846.9	78380.7	73743.5	72938.6	75379.3	77997.8	70700.3	74239
Q14839;Q14839-2	Q14839;Q14839-2	CHD4_HUMAN	CHD4	Chromodomain-helicase-DNA-binding protein 4	1	AAYLNMSEDPSHPSMALNTR	AAYLNMSEDPSHPSM(UniMod:35)ALNTR	3	AAYLNMSEDPSHPSM(UniMod:35)ALNTR3	2396.69	4940.69	1192.35	4353.51	2963.09	6006.03	4942.59	4074.83	3824.41	4426.14	647.163	664.835
P78527	P78527	PRKDC_HUMAN	PRKDC	DNA-dependent protein kinase catalytic subunit	1	AAYLSDPR	AAYLSDPR	2	AAYLSDPR2	66144.2	61021	72464	67133.6	67283.1	63700.2	64088.7	61432.9	59332.2	64671.5	63202.7	55425.8
Q14019	Q14019	COTL1_HUMAN	COTL1	Coactosin-like protein	1	AAYNLVR	AAYNLVR	2	AAYNLVR2	17737.4	17718.1	18746.1	15197.9	18433.5	20390.7	15670	19906.2	14492.5	18683	21886.6	16918.3
Q8N163	Q8N163;Q8N163-2	CCAR2_HUMAN	CCAR2	Cell cycle and apoptosis regulator protein 2	1	AAYNPGQAVPWNAVK	AAYNPGQAVPWNAVK	2	AAYNPGQAVPWNAVK2	188544	196348	194736	193752	202373	177445	172791	190669	206191	186792	214840	188416
Q9C0B1	Q9C0B1	FTO_HUMAN	FTO	Alpha-ketoglutarate-dependent dioxygenase FTO	1	AAYNVTLLNFMDPQK	AAYNVTLLNFMDPQK	2	AAYNVTLLNFMDPQK2	20614.7	17369	21695.6	23138.7	20494.9	21918.5	24168.1	27130.3		23375.7	21177.2	25638.2
Q96HA7	Q96HA7;Q96HA7-2	TONSL_HUMAN	TONSL	Tonsoku-like protein	1	AAYQAAIR	AAYQAAIR	2	AAYQAAIR2	7340.28	8476.5	6766.44	6295.15	7978.07	5678.43	5038.32	5694.07	5595.64	4455.69	5223.31	6690.7
Q96N16-2	Q96N16;Q96N16-2;Q96N16-3;Q96N16-4	JKIP1_HUMAN	JAKMIP1	Isoform 2 of Janus kinase and microtubule-interacting protein 1	1	AAYQAHQDEVHR	AAYQAHQDEVHR	3	AAYQAHQDEVHR3		1295.75				1664.39
P52758	P52758	RIDA_HUMAN	RIDA	2-iminobutanoate/2-iminopropanoate deaminase	1	AAYQVAALPK	AAYQVAALPK	2	AAYQVAALPK2	3672.63	3258.59	3092.16	2110.12	3317.13	2334.91	3871.52	2232.95	2670.98	3997.87	3096.78	3873.03
P30419	P30419;P30419-2	NMT1_HUMAN	NMT1	Glycylpeptide N-tetradecanoyltransferase 1	1	AAYSFYNVHTQTPLLDLMSDALVLAK	AAYSFYNVHTQTPLLDLMSDALVLAK	3	AAYSFYNVHTQTPLLDLMSDALVLAK3	9516.88	10051.8	10400.2	10907.6	11164.3	13117.4	8815.73	9871.86	1226.97	12319.4	10677.6	12355.5
Q8NBJ5	Q8NBJ5	GT251_HUMAN	COLGALT1	Procollagen galactosyltransferase 1	1	AAYSNFWCGMTSQGYYK	AAYSNFWC(UniMod:4)GMTSQGYYK	2	AAYSNFWC(UniMod:4)GMTSQGYYK2	3700.9	4195.48	4718.25	4573.81	6819.97	5016.65	4724.27	3416.41	1026.56	3828.39	5036.96	4947.08
O15318	O15318	RPC7_HUMAN	POLR3G	DNA-directed RNA polymerase III subunit RPC7	1	AAYTFNIEAVGFSK	AAYTFNIEAVGFSK	2	AAYTFNIEAVGFSK2	3894.24	4472.14	2043.03	4886.24	6022.52	4692.1	2392.57	4862.76		3778.4	4796.43	4387.44
P51784;Q13107;Q13107-2;Q9Y4E8	P51784;Q13107;Q13107-2;Q9Y4E8;Q9Y4E8-2;Q9Y4E8-3	UBP11_HUMAN;UBP15_HUMAN;UBP4_HUMAN	USP11;USP15;USP4	Ubiquitin carboxyl-terminal hydrolase 11	0	AAYVLFYQR	AAYVLFYQR	2	AAYVLFYQR2	61916.5	70281.7	47443.5	70447.7	65754.4	64996.6	63624.5	56472.1		67822.8	55985.3	70602.6
Q9Y6Y8	Q9Y6Y8;Q9Y6Y8-2	S23IP_HUMAN	SEC23IP	SEC23-interacting protein	1	AAYWEEEPAEVR	AAYWEEEPAEVR	2	AAYWEEEPAEVR2	89771.3	76436.2	72447.8	84174.7	86018.7	83649.5	88113.6	87188.2	19309.3	87411	114131	104330
Q9Y6Y8	Q9Y6Y8;Q9Y6Y8-2	S23IP_HUMAN	SEC23IP	SEC23-interacting protein	1	AAYWEEEPAEVRR	AAYWEEEPAEVRR	3	AAYWEEEPAEVRR3	22105.3	29215.7	30001.2	26906.1	21122.9	29702.8	20572.7	25890.4	11041.9	20105.3	9482.55	11576
P11940	P11940;P11940-2	PABP1_HUMAN	PABPC1	Polyadenylate-binding protein 1	1	AAYYPPSQIAQLRPSPR	AAYYPPSQIAQLRPSPR	3	AAYYPPSQIAQLRPSPR3	13271.8	16595.6	17742.7	14547.1	15349.9	12212.9	12291	20003.2	8429.26	6854.64	10786.6	12665.3
O43861;O43861-2	O43861;O43861-2	ATP9B_HUMAN	ATP9B	Probable phospholipid-transporting ATPase IIB	1	AAYYSAAGPRPGADR	AAYYSAAGPRPGADR	3	AAYYSAAGPRPGADR3	5746.58	5636.4	6320.65	6966.8	7436.09	4959.55	2641.19	5309.43		8053.85	5411.15	6513.66
P51610-4	P51610;P51610-2;P51610-4	HCFC1_HUMAN	HCFC1	Isoform 4 of Host cell factor 1	1	ACAAGTPAVIR	AC(UniMod:4)AAGTPAVIR	2	AC(UniMod:4)AAGTPAVIR2	54867	48866.1	49424.1	50573.1	52528.4	51418.9	56071.8	52974.6	40884	58316.8	72753.4	60978.8
O95155;O95155-2;O95155-4	O95155;O95155-2;O95155-3;O95155-4	UBE4B_HUMAN	UBE4B	Ubiquitin conjugation factor E4 B	1	ACADAGLLDESFLR	AC(UniMod:4)ADAGLLDESFLR	2	AC(UniMod:4)ADAGLLDESFLR2	17747.6	14576.1	13285	11322.8	14385.1	9568.47	17408.2	16143.4		17304.2	19588.6	11688.9
Q8TF05;Q8TF05-2	Q8TF05;Q8TF05-2	PP4R1_HUMAN	PPP4R1	Serine/threonine-protein phosphatase 4 regulatory subunit 1	1	ACAECFMAVSCATCQEIR	AC(UniMod:4)AEC(UniMod:4)FMAVSC(UniMod:4)ATC(UniMod:4)QEIR	2	AC(UniMod:4)AEC(UniMod:4)FMAVSC(UniMod:4)ATC(UniMod:4)QEIR2	3276.54	3310.22	2361.27	3402.53	1570.57	1934.84	3040.34	2760.75		2512.98	2331.83	2367.93
Q8TF05;Q8TF05-2	Q8TF05;Q8TF05-2	PP4R1_HUMAN	PPP4R1	Serine/threonine-protein phosphatase 4 regulatory subunit 1	1	ACAECFMAVSCATCQEIR	AC(UniMod:4)AEC(UniMod:4)FMAVSC(UniMod:4)ATC(UniMod:4)QEIR	3	AC(UniMod:4)AEC(UniMod:4)FMAVSC(UniMod:4)ATC(UniMod:4)QEIR3	2925.08	3183.73	2122.23	2895.51	3361.66	2436.44	1949.3	3288.82		2291.95	2806.68	2180.11
Q5T4S7;Q5T4S7-3	Q5T4S7;Q5T4S7-2;Q5T4S7-3;Q5T4S7-4	UBR4_HUMAN	UBR4	E3 ubiquitin-protein ligase UBR4	1	ACAEIAAQR	AC(UniMod:4)AEIAAQR	2	AC(UniMod:4)AEIAAQR2	26634.7	24073.5	31730.1	29374.7	25901.5	22466.7	30175.2	29872.2	22002.3	33826.1	24130.8	22194.9
Q96QK1	Q96QK1	VPS35_HUMAN	VPS35	Vacuolar protein sorting-associated protein 35	1	ACAELHQNVNVK	AC(UniMod:4)AELHQNVNVK	2	AC(UniMod:4)AELHQNVNVK2	25645.1	24125.3	29729	27458.9	28647.5	26851.9	26340.7	26045.2	25705.8	27885.3	31053.6	24771.4
Q96QK1	Q96QK1	VPS35_HUMAN	VPS35	Vacuolar protein sorting-associated protein 35	1	ACAELHQNVNVK	AC(UniMod:4)AELHQNVNVK	3	AC(UniMod:4)AELHQNVNVK3	11376.2	6926.49	5930.45	7946.26	4371.34	10863.2	8123.74	8222.92	8014.55	7717.37	12055.7	12411.6
Q8NEC7	Q8NEC7	GSTCD_HUMAN	GSTCD	Glutathione S-transferase C-terminal domain-containing protein	1	ACAEVSQWTR	AC(UniMod:4)AEVSQWTR	2	AC(UniMod:4)AEVSQWTR2	10367.4	16961.5	14958.5	14992.3	15321	11122.8	16990.3	15452.3	10919	13971	16355.7	14387.1
Q5T280	Q5T280	CI114_HUMAN	SPOUT1	Putative methyltransferase C9orf114	1	ACAIFCVDEIVVFDEEGQDAK	AC(UniMod:4)AIFC(UniMod:4)VDEIVVFDEEGQDAK	3	AC(UniMod:4)AIFC(UniMod:4)VDEIVVFDEEGQDAK3											1928.19	1400.8
Q6AI08	Q6AI08	HEAT6_HUMAN	HEATR6	HEAT repeat-containing protein 6	1	ACALQVLSAILEGSK	AC(UniMod:4)ALQVLSAILEGSK	2	AC(UniMod:4)ALQVLSAILEGSK2	2724.33	2096.2	3480.28	2795.99	2951.39	2007.1	3180.13	1961.83		2990.19	3942.63	2762.04
P31040	P31040;P31040-2;P31040-3	SDHA_HUMAN	SDHA	Succinate dehydrogenase [ubiquinone] flavoprotein subunit, mitochondrial	1	ACALSIEESCR	AC(UniMod:4)ALSIEESC(UniMod:4)R	2	AC(UniMod:4)ALSIEESC(UniMod:4)R2	2713.23	2084	1851.75	4239.23	1865.44	5312.54	6121	5132.75	2031.65	6015.05	4736.73	7965.33
P31040	P31040;P31040-2;P31040-3	SDHA_HUMAN	SDHA	Succinate dehydrogenase [ubiquinone] flavoprotein subunit, mitochondrial	1	ACALSIEESCRPGDK	AC(UniMod:4)ALSIEESC(UniMod:4)RPGDK	2	AC(UniMod:4)ALSIEESC(UniMod:4)RPGDK2	117781	142178	129739	134620	128321	128549	132186	135053	154877	144174	128073	139404
P31040	P31040;P31040-2;P31040-3	SDHA_HUMAN	SDHA	Succinate dehydrogenase [ubiquinone] flavoprotein subunit, mitochondrial	1	ACALSIEESCRPGDK	AC(UniMod:4)ALSIEESC(UniMod:4)RPGDK	3	AC(UniMod:4)ALSIEESC(UniMod:4)RPGDK3	183131	186749	187542	196743	181016	191587	197948	200370	175520	203031	216056	207339
O95825	O95825;O95825-2	QORL1_HUMAN	CRYZL1	Quinone oxidoreductase-like protein 1	1	ACALSQINTK	AC(UniMod:4)ALSQINTK	2	AC(UniMod:4)ALSQINTK2	14885		16653.3	13176.1	9355.69	14290.1		12346.6	15393.6	11003.3	12462.8	17643
Q99683	Q99683;Q99683-2	M3K5_HUMAN	MAP3K5	Mitogen-activated protein kinase kinase kinase 5	1	ACANDLLVDEFLK	AC(UniMod:4)ANDLLVDEFLK	2	AC(UniMod:4)ANDLLVDEFLK2		3071.57	1148.34	1749.27	1991.55		1848.18			1870.26	2624.27	2276.37
P00558	P00558;P00558-2	PGK1_HUMAN	PGK1	Phosphoglycerate kinase 1	1	ACANPAAGSVILLENLR	AC(UniMod:4)ANPAAGSVILLENLR	2	AC(UniMod:4)ANPAAGSVILLENLR2	1209950	1317560	1351050	1339960	1305720	1296600	1381650	1371130	619089	1344320	1411620	1425300
P00558	P00558;P00558-2	PGK1_HUMAN	PGK1	Phosphoglycerate kinase 1	1	ACANPAAGSVILLENLR	AC(UniMod:4)ANPAAGSVILLENLR	3	AC(UniMod:4)ANPAAGSVILLENLR3	1455960	1532420	1612230	1581200	1490590	1527470	1503050	1537910	696679	1521510	1614020	1545220
Q59EK9;Q59EK9-3;Q59EK9-4	Q59EK9;Q59EK9-3;Q59EK9-4	RUN3A_HUMAN	RUNDC3A	RUN domain-containing protein 3A	1	ACAPAGPVSWFSSDGQR	AC(UniMod:4)APAGPVSWFSSDGQR	2	AC(UniMod:4)APAGPVSWFSSDGQR2	3606.36	4160.99	10271.8	8496.5	6855.73	1995.43	3800.91	3090.37		10734	9348.75	14237.3
Q9H6S1	Q9H6S1	AZI2_HUMAN	AZI2	5-azacytidine-induced protein 2	1	ACAPVGCSEDLGR	AC(UniMod:4)APVGC(UniMod:4)SEDLGR	2	AC(UniMod:4)APVGC(UniMod:4)SEDLGR2	2898.13	3101.4	2353.79			2162.57	2578.48	2374.95	1753.46	3129.64	2632.49	4129.51
Q8N653	Q8N653	LZTR1_HUMAN	LZTR1	Leucine-zipper-like transcriptional regulator 1	1	ACASEEVPTLTYEER	AC(UniMod:4)ASEEVPTLTYEER	2	AC(UniMod:4)ASEEVPTLTYEER2	1284.97	1119.34	1763.66	3018.79	767.572	886.724	2635.13	2458.65	1610.88	912.884	1628.71	1891.03
Q9UFC0	Q9UFC0	LRWD1_HUMAN	LRWD1	Leucine-rich repeat and WD repeat-containing protein 1	1	ACASPSAQVEGSPVAGSDGSQPAVK	AC(UniMod:4)ASPSAQVEGSPVAGSDGSQPAVK	2	AC(UniMod:4)ASPSAQVEGSPVAGSDGSQPAVK2	506.185	1020.43	1582.36	747.769	935.057	1489.65	808.645	1266.7	1084.37	864.079	860.894	1774.51
Q69YH5	Q69YH5	CDCA2_HUMAN	CDCA2	Cell division cycle-associated protein 2	1	ACAVETSVDLSEISSK	AC(UniMod:4)AVETSVDLSEISSK	2	AC(UniMod:4)AVETSVDLSEISSK2	30411.8	17209.3	29246.9	15206.9	53283.8	46302.5	14755.7	20971.1	37714.1	33177.9		28636.1
Q53EP0	Q53EP0	FND3B_HUMAN	FNDC3B	Fibronectin type III domain-containing protein 3B	1	ACCISTGGHSQCSESLPVR	AC(UniMod:4)C(UniMod:4)ISTGGHSQC(UniMod:4)SESLPVR	3	AC(UniMod:4)C(UniMod:4)ISTGGHSQC(UniMod:4)SESLPVR3	27211.9	28618.3	27896.9	31620.8	33153.6	24780.2	29856.5	36459.5	28392	36647.1	29184.3	29395.6
Q8IZ69	Q8IZ69;Q8IZ69-2	TRM2A_HUMAN	TRMT2A	tRNA (uracil-5-)-methyltransferase homolog A	1	ACCPLEGVRPSPQQTEYR	AC(UniMod:4)C(UniMod:4)PLEGVRPSPQQTEYR	3	AC(UniMod:4)C(UniMod:4)PLEGVRPSPQQTEYR3	62890.9	56092.2	54163.9	61849.5	58685	48154.1	58801.9	56676	57923.5	65248.1	49102.4	42209.4
Q7Z3D6-2	Q7Z3D6;Q7Z3D6-2;Q7Z3D6-3;Q7Z3D6-4	GLUCM_HUMAN	DGLUCY	Isoform 2 of D-glutamate cyclase, mitochondrial	1	ACCSLGGEQGQPVHMGDPELLGIK	AC(UniMod:4)C(UniMod:4)SLGGEQGQPVHMGDPELLGIK	3	AC(UniMod:4)C(UniMod:4)SLGGEQGQPVHMGDPELLGIK3	13313.8	15326.7	16147.7	16950.2	16110	16109.8	15677.7	16032	14055.8	17846.4	15986.1	15699.9
Q15326;Q15326-3;Q15326-6	Q15326;Q15326-2;Q15326-3;Q15326-4;Q15326-5;Q15326-6	ZMY11_HUMAN	ZMYND11	Zinc finger MYND domain-containing protein 11	1	ACDELELHQR	AC(UniMod:4)DELELHQR	2	AC(UniMod:4)DELELHQR2	3834.75	4052.18	2945.17	3323.93	4229.98	5080.53	2821.75	4709.18	6045.43	4443.87	3391.33	7535.91
O00469;O00469-2	O00469;O00469-2;O00469-3	PLOD2_HUMAN	PLOD2	Procollagen-lysine,2-oxoglutarate 5-dioxygenase 2	1	ACDELVEEMEHYGK	AC(UniMod:4)DELVEEMEHYGK	2	AC(UniMod:4)DELVEEMEHYGK2	2768.32	1815.28	2616.36	3749.5	4405.3	2328.22	2299.98	2056.07	2046.15	2301.52	2250.77	497.346
O00469;O00469-2	O00469;O00469-2;O00469-3	PLOD2_HUMAN	PLOD2	Procollagen-lysine,2-oxoglutarate 5-dioxygenase 2	1	ACDELVEEMEHYGK	AC(UniMod:4)DELVEEMEHYGK	3	AC(UniMod:4)DELVEEMEHYGK3	1665.98	2317.43	2701.27	1614.81	3153.33	2456.8	844.134	2849.64	1828.07	3271.72	2498.92	1836.64
Q6Y7W6;Q6Y7W6-4;Q6Y7W6-5	Q6Y7W6;Q6Y7W6-3;Q6Y7W6-4;Q6Y7W6-5	GGYF2_HUMAN	GIGYF2	GRB10-interacting GYF protein 2	1	ACDESFQPLGDIMK	AC(UniMod:4)DESFQPLGDIMK	2	AC(UniMod:4)DESFQPLGDIMK2	10476.6	8092.46	5769.08	12179.3	11183.2	12751.3	11755.5	13066.8	10148.5	10007.2	11251.3	11592.4
Q9UJV9	Q9UJV9	DDX41_HUMAN	DDX41	Probable ATP-dependent RNA helicase DDX41	1	ACDESVLMDLK	AC(UniMod:4)DESVLMDLK	2	AC(UniMod:4)DESVLMDLK2	18014.8	25869.3	16956.7	21417.7	19737.1	19679.6	21773.2	20124.9	6019.52	19191.1	20856.1	22476.8
P48449	P48449;P48449-2;P48449-3	LSS_HUMAN	LSS	Lanosterol synthase	1	ACDFLLSR	AC(UniMod:4)DFLLSR	2	AC(UniMod:4)DFLLSR2	51466.1	51061.9	54144.7	55997.1	51491.9	49218.8	50359.7	48005	7085.29	46050.1	46541.1	47210.8
Q96BR5	Q96BR5	COA7_HUMAN	COA7	Cytochrome c oxidase assembly factor 7	1	ACDGGYTSSCFNLSAMFLQGAPGFPK	AC(UniMod:4)DGGYTSSC(UniMod:4)FNLSAMFLQGAPGFPK	3	AC(UniMod:4)DGGYTSSC(UniMod:4)FNLSAMFLQGAPGFPK3	4500.86	5298.88	5862.19	5550.31	2768.28	5701.8	5042.17	2963.12		5400.4	3997.6	2884.6
Q9Y5A7;Q9Y5A7-2	Q9Y5A7;Q9Y5A7-2	NUB1_HUMAN	NUB1	NEDD8 ultimate buster 1	1	ACDGNVDHAATHITNR	AC(UniMod:4)DGNVDHAATHITNR	3	AC(UniMod:4)DGNVDHAATHITNR3	7581.35	7215.92	7720.12	5566.37	8299.76	8645.24	6987.62	5966.2	2948.13	8506.66	6024.46	5990.44
Q9Y5A7;Q9Y5A7-2	Q9Y5A7;Q9Y5A7-2	NUB1_HUMAN	NUB1	NEDD8 ultimate buster 1	1	ACDGNVDHAATHITNR	AC(UniMod:4)DGNVDHAATHITNR	4	AC(UniMod:4)DGNVDHAATHITNR4	486.943		230.867	2228.46		1087.79	2013.62			2738.38	1585.35	1580.74
O00273	O00273;O00273-2	DFFA_HUMAN	DFFA	DNA fragmentation factor subunit alpha	1	ACDILAIDK	AC(UniMod:4)DILAIDK	2	AC(UniMod:4)DILAIDK2	60949.7	59572.8	57512.5	57210.1	58573.4	55792.4	56269.1	61895	38354.1	59254.6	50578.5	56785.9
Q96BR5	Q96BR5	COA7_HUMAN	COA7	Cytochrome c oxidase assembly factor 7	1	ACDLGHIWACANASR	AC(UniMod:4)DLGHIWAC(UniMod:4)ANASR	2	AC(UniMod:4)DLGHIWAC(UniMod:4)ANASR2	15006	16796.2	14825.6	11070.8	13157.7	12105.9	14593.9	15016	14458.7	14721.5	11921.2	13318.1
Q96BR5	Q96BR5	COA7_HUMAN	COA7	Cytochrome c oxidase assembly factor 7	1	ACDLGHIWACANASR	AC(UniMod:4)DLGHIWAC(UniMod:4)ANASR	3	AC(UniMod:4)DLGHIWAC(UniMod:4)ANASR3	27317.2	25547.3	29028.2	30026	30058.2	29981.6	22505.4	28331.5	23394.4	24558.3	23740.6	17653.4
A0FGR8-2;A0FGR8-6	A0FGR8;A0FGR8-2;A0FGR8-6	ESYT2_HUMAN	ESYT2	Isoform 2 of Extended synaptotagmin-2	1	ACDLPAWVHFPDTER	AC(UniMod:4)DLPAWVHFPDTER	2	AC(UniMod:4)DLPAWVHFPDTER2	1835.95	3212.2	2533.05	2477.37	2491.12	4090.63	1903.98	3591	3894.35	4285.42	1472.21	3663.51
A0FGR8-2;A0FGR8-6	A0FGR8;A0FGR8-2;A0FGR8-6	ESYT2_HUMAN	ESYT2	Isoform 2 of Extended synaptotagmin-2	1	ACDLPAWVHFPDTER	AC(UniMod:4)DLPAWVHFPDTER	3	AC(UniMod:4)DLPAWVHFPDTER3	26062.8	31890.8	25584.9	19387.2	21825	22743.6	26769.2	23237.7	25919	30384.6	33390.7	32342
P42575	P42575	CASP2_HUMAN	CASP2	Caspase-2	1	ACDMHVADMLVK	AC(UniMod:4)DMHVADMLVK	2	AC(UniMod:4)DMHVADMLVK2	1082.19	1944.66	1846.28	1617.34	1148.09	1530.03	656.793	1295.78	684.876	240.864	888.425	408.209
P42575	P42575	CASP2_HUMAN	CASP2	Caspase-2	1	ACDMHVADMLVK	AC(UniMod:4)DMHVADMLVK	3	AC(UniMod:4)DMHVADMLVK3			1183.89		1573.29	675.07	1341.38			1534.65	1196.59	163.608
Q96T76;Q96T76-8	Q96T76;Q96T76-8;Q96T76-9	MMS19_HUMAN	MMS19	MMS19 nucleotide excision repair protein homolog	1	ACDSVTSNVLPLLLEQFHK	AC(UniMod:4)DSVTSNVLPLLLEQFHK	2	AC(UniMod:4)DSVTSNVLPLLLEQFHK2	1841.01	2259.93	1751.71	3181.19	1016.51	1983.84				1472.12	845.269
Q96T76;Q96T76-8	Q96T76;Q96T76-8;Q96T76-9	MMS19_HUMAN	MMS19	MMS19 nucleotide excision repair protein homolog	1	ACDSVTSNVLPLLLEQFHK	AC(UniMod:4)DSVTSNVLPLLLEQFHK	3	AC(UniMod:4)DSVTSNVLPLLLEQFHK3	25932.6	28104.1	29423.5	26800	28331.3	29186.2	24497.3	24579	23380	30720.5	27550.6	22699.3
Q14573	Q14573	ITPR3_HUMAN	ITPR3	Inositol 1,4,5-trisphosphate receptor type 3	1	ACDTLLMCIVTVMNHGLR	AC(UniMod:4)DTLLMC(UniMod:4)IVTVMNHGLR	3	AC(UniMod:4)DTLLMC(UniMod:4)IVTVMNHGLR3	3239.1	2602.62	1850.26	3402.03	2460	1693.33	1793.19	3796.33		2848.62	3084.67	1940.34
P22415	P22415;P22415-2	USF1_HUMAN	USF1	Upstream stimulatory factor 1	1	ACDYIQELR	AC(UniMod:4)DYIQELR	2	AC(UniMod:4)DYIQELR2	48414.4	50603.9	52928.2	45402.8	51328.3	53297.4	53641.2	55769.1	25698.5	58574.9	50710.7	56776.5
Q9H939	Q9H939;Q9H939-2	PPIP2_HUMAN	PSTPIP2	Proline-serine-threonine phosphatase-interacting protein 2	1	ACEAFEAQECER	AC(UniMod:4)EAFEAQEC(UniMod:4)ER	2	AC(UniMod:4)EAFEAQEC(UniMod:4)ER2	13814.6	15403	10996.7	13250.7	12625.8	18209.1	14588.9	19802.9	3729.27	17134.7	19405.4	19584.3
P36915	P36915;P36915-2	GNL1_HUMAN	GNL1	Guanine nucleotide-binding protein-like 1	1	ACEAITVGK	AC(UniMod:4)EAITVGK	2	AC(UniMod:4)EAITVGK2	8654.69	10788.3	4739.88	7045.6	8560.45	10985.3	7988.51	7929.18	8605.5	12734	10913.3	13046.7
P26010	P26010	ITB7_HUMAN	ITGB7	Integrin beta-7	1	ACECSGDMDSCISPEGGLCSGHGR	AC(UniMod:4)EC(UniMod:4)SGDMDSC(UniMod:4)ISPEGGLC(UniMod:4)SGHGR	3	AC(UniMod:4)EC(UniMod:4)SGDMDSC(UniMod:4)ISPEGGLC(UniMod:4)SGHGR3	168730	186636	176620	171191	172210	184915	164662	169469	167405	169068	165379	166986
P26010	P26010	ITB7_HUMAN	ITGB7	Integrin beta-7	1	ACECSGDMDSCISPEGGLCSGHGR	AC(UniMod:4)EC(UniMod:4)SGDM(UniMod:35)DSC(UniMod:4)ISPEGGLC(UniMod:4)SGHGR	3	AC(UniMod:4)EC(UniMod:4)SGDM(UniMod:35)DSC(UniMod:4)ISPEGGLC(UniMod:4)SGHGR3	36472.1	37412.3	31973.7	38550.7	36617.3	36293.9	45852.6	40366.9	44059.3	46492.6	40037	43988.5
P26010	P26010	ITB7_HUMAN	ITGB7	Integrin beta-7	1	ACECSGDMDSCISPEGGLCSGHGR	AC(UniMod:4)EC(UniMod:4)SGDM(UniMod:35)DSC(UniMod:4)ISPEGGLC(UniMod:4)SGHGR	4	AC(UniMod:4)EC(UniMod:4)SGDM(UniMod:35)DSC(UniMod:4)ISPEGGLC(UniMod:4)SGHGR4	11688.3	6826.2	6150.58	6664.46	7128.38	7628.8	5756.15	11378.4	7457.94	6962.58	6440.29	6140.17
Q6IPU0	Q6IPU0	CENPP_HUMAN	CENPP	Centromere protein P	1	ACEDPPAPWEEK	AC(UniMod:4)EDPPAPWEEK	2	AC(UniMod:4)EDPPAPWEEK2	5004.46	4682.62	8097.7	12813.8	11144.6	10642.5		11892.2	8783.3	7010.26	9600.59	8965.68
O95834-2	O95834-2;O95834-3	EMAL2_HUMAN	EML2	Isoform 2 of Echinoderm microtubule-associated protein-like 2	1	ACEEQGAALR	AC(UniMod:4)EEQGAALR	2	AC(UniMod:4)EEQGAALR2	1662.69	2357.92	2029.6	1815.44		2061.67	3478.09					2622.4
Q8NDA8	Q8NDA8;Q8NDA8-2;Q8NDA8-4;Q8NDA8-5;Q8NDA8-7	MROH1_HUMAN	MROH1	Maestro heat-like repeat-containing protein family member 1	1	ACEEYLR	AC(UniMod:4)EEYLR	2	AC(UniMod:4)EEYLR2	9426.35	9504.35	5179.71	6591.17	10111.6	9420.43	8825.27	7655.63		8350.17	7569.13	9972.83
Q9Y490	Q9Y490	TLN1_HUMAN	TLN1	Talin-1	1	ACEFAGFQCQIQFGPHNEQK	AC(UniMod:4)EFAGFQC(UniMod:4)QIQFGPHNEQK	3	AC(UniMod:4)EFAGFQC(UniMod:4)QIQFGPHNEQK3	34344.2	53102.7	41862	45749.7	34869.1	50613.7	44073.3	43172.9	35066.5	45865.2	47834.2	47744
Q5W0V3	Q5W0V3;Q5W0V3-2	FHI2A_HUMAN	FHIP2A	FHF complex subunit HOOK interacting protein 2A	1	ACEGLMLLVSLPEPAAAK	AC(UniMod:4)EGLMLLVSLPEPAAAK	2	AC(UniMod:4)EGLMLLVSLPEPAAAK2	7222.63	6136.58	6536.02	6671.25	7274.28	8090.47	9126.2	4485.83		6833.37	5898.22	7357.2
Q9Y2K7;Q9Y2K7-5	Q9Y2K7;Q9Y2K7-2;Q9Y2K7-4;Q9Y2K7-5	KDM2A_HUMAN	KDM2A	Lysine-specific demethylase 2A	1	ACEHFISDLSINSLYCLSDEK	AC(UniMod:4)EHFISDLSINSLYC(UniMod:4)LSDEK	3	AC(UniMod:4)EHFISDLSINSLYC(UniMod:4)LSDEK3	10804.2	10684.7	10603.1	9271.99	8294.63	8095.53	9065.74	7941.55		8532.74	9380.46	11138
Q8IYI6	Q8IYI6	EXOC8_HUMAN	EXOC8	Exocyst complex component 8	1	ACELFLR	AC(UniMod:4)ELFLR	2	AC(UniMod:4)ELFLR2	19517.3	20301.3	21151	21429.8	22481.3	19760.5	17418.1	21675.1	4254.81	21178.5	21713.2	21410.2
Q5R3I4	Q5R3I4	TTC38_HUMAN	TTC38	Tetratricopeptide repeat protein 38	1	ACELWEQILQDHPTDMLALK	AC(UniMod:4)ELWEQILQDHPTDMLALK	3	AC(UniMod:4)ELWEQILQDHPTDMLALK3	2560.08	2454.55	1939.2		1872.37	1041.34	1240.05			2031.81	1044.15	1273.35
Q13422	Q13422;Q13422-3;Q13422-4;Q13422-5;Q13422-7;Q13422-8	IKZF1_HUMAN	IKZF1	DNA-binding protein Ikaros	1	ACEMNGEECAEDLR	AC(UniMod:4)EMNGEEC(UniMod:4)AEDLR	2	AC(UniMod:4)EMNGEEC(UniMod:4)AEDLR2	8985.01	11043.1	8380.53	10060.8	8971.57	10126.8	7678.01	7976.34	9864.3	10435.8	521.127	1147.48
Q13422	Q13422;Q13422-3;Q13422-4;Q13422-5;Q13422-7;Q13422-8	IKZF1_HUMAN	IKZF1	DNA-binding protein Ikaros	1	ACEMNGEECAEDLR	AC(UniMod:4)EM(UniMod:35)NGEEC(UniMod:4)AEDLR	2	AC(UniMod:4)EM(UniMod:35)NGEEC(UniMod:4)AEDLR2	2079.61	2392.41	2953.7	2205.2	2108.72	2579	3670.77	1786.51	3245.8	3017.89
Q14201-2	Q14201;Q14201-2	BTG3_HUMAN	BTG3	Isoform 2 of Protein BTG3	1	ACENSCILYSDLGLPK	AC(UniMod:4)ENSC(UniMod:4)ILYSDLGLPK	2	AC(UniMod:4)ENSC(UniMod:4)ILYSDLGLPK2	1314.2	1518.74	3446.05	2207.76	2463.14	2519.74	2008.28	1076.76		1806.56	948.644	2012.32
Q9Y2G5	Q9Y2G5	OFUT2_HUMAN	POFUT2	GDP-fucose protein O-fucosyltransferase 2	1	ACEQPTHWK	AC(UniMod:4)EQPTHWK	2	AC(UniMod:4)EQPTHWK2	5849.17	3696.56	5020.34	6393.07	4916.9	4588.25	1655.37	4561.58	5334.71	4902.7	4774.22	6536.98
Q9Y6D6	Q9Y6D6	BIG1_HUMAN	ARFGEF1	Brefeldin A-inhibited guanine nucleotide-exchange protein 1	1	ACEVALEEIK	AC(UniMod:4)EVALEEIK	2	AC(UniMod:4)EVALEEIK2	17342.1	19404.6	19155.1	18256.1	18801.3	18376.4	17505.6	20355.5	9693.39	17945.5	18816.5	22155.5
Q9Y3S2	Q9Y3S2	ZN330_HUMAN	ZNF330	Zinc finger protein 330	1	ACFCDDHTR	AC(UniMod:4)FC(UniMod:4)DDHTR	2	AC(UniMod:4)FC(UniMod:4)DDHTR2	8464.77	11382.5	4599.39	6663.02	8802.77	8238.42	7705.26	7167.77	7158.32	6567.71	10221.2	6083.58
Q6PD62	Q6PD62	CTR9_HUMAN	CTR9	RNA polymerase-associated protein CTR9 homolog	1	ACFCLLEGDK	AC(UniMod:4)FC(UniMod:4)LLEGDK	2	AC(UniMod:4)FC(UniMod:4)LLEGDK2	44866.7	45683	48919.1	41674.6	46189	46530.6	41817	46119.2	9401.43	49633.3	47138.2	45396.1
Q8N6H7	Q8N6H7	ARFG2_HUMAN	ARFGAP2	ADP-ribosylation factor GTPase-activating protein 2	1	ACFDCGAK	AC(UniMod:4)FDC(UniMod:4)GAK	2	AC(UniMod:4)FDC(UniMod:4)GAK2	9982.14	12436.3	6859.85	12439.1	11529.6	11305	6927.99	5483.29	10766.1	8431.28	13291.8	7599.2
Q9NVN8	Q9NVN8	GNL3L_HUMAN	GNL3L	Guanine nucleotide-binding protein-like 3-like protein	1	ACFGAENLMR	AC(UniMod:4)FGAENLMR	2	AC(UniMod:4)FGAENLMR2	29322.4	20025.6	20143	26663.1	20934.4	22617.9	21933	18883.1	20771.9	18672.7	27807.1	14074.6
Q9NR09	Q9NR09	BIRC6_HUMAN	BIRC6	Baculoviral IAP repeat-containing protein 6	1	ACFGGLFANLIR	AC(UniMod:4)FGGLFANLIR	2	AC(UniMod:4)FGGLFANLIR2	8549.7	7518.98	7248.39	9309.82	6747.36	6940.22	10457.1	6433.08	8333.24	7508.29	9384.83	10612.6
Q9NR09	Q9NR09	BIRC6_HUMAN	BIRC6	Baculoviral IAP repeat-containing protein 6	1	ACFGGLFANLIRPGDAK	AC(UniMod:4)FGGLFANLIRPGDAK	2	AC(UniMod:4)FGGLFANLIRPGDAK2	1187.07	2264.27	2590.28	2068.06	2382.13	2096.6	2334.75	2318.98	734.142	2787.87	3488.63	1931.54
Q9NR09	Q9NR09	BIRC6_HUMAN	BIRC6	Baculoviral IAP repeat-containing protein 6	1	ACFGGLFANLIRPGDAK	AC(UniMod:4)FGGLFANLIRPGDAK	3	AC(UniMod:4)FGGLFANLIRPGDAK3	1960.96	4228.68	2118.43	2109.63	2291.33	1601.26	2687.19	1303.68	2595.49	2674.99	1706.76	2065.57
Q9NRP4	Q9NRP4	SDHF3_HUMAN	SDHAF3	Succinate dehydrogenase assembly factor 3, mitochondrial	1	ACFGTFLPEEK	AC(UniMod:4)FGTFLPEEK	2	AC(UniMod:4)FGTFLPEEK2	7180.76	9672.59	6422.48	8189.68	10713.5	8045.82	10437.9	9440.59	9038.3	12199.7		8828.34
Q14847	Q14847;Q14847-2	LASP1_HUMAN	LASP1	LIM and SH3 domain protein 1	1	ACFHCETCK	AC(UniMod:4)FHC(UniMod:4)ETC(UniMod:4)K	2	AC(UniMod:4)FHC(UniMod:4)ETC(UniMod:4)K2	5443.61	1764.19	3650.64	5906.6	5603.16	5592.55	5175.33	8522.47	8715.15	6338.49	10142.2	5642.81
Q9H9P8	Q9H9P8;Q9H9P8-2	L2HDH_HUMAN	L2HGDH	L-2-hydroxyglutarate dehydrogenase, mitochondrial	1	ACFLGATVK	AC(UniMod:4)FLGATVK	2	AC(UniMod:4)FLGATVK2	5916.17	5644.65	6914.01	6115.36	9685.88	8323.69	8856.92	2993.49		8338.09	8966.49
P35658-2;P35658-3	P35658;P35658-2;P35658-3;P35658-4;P35658-5	NU214_HUMAN	NUP214	Isoform 2 of Nuclear pore complex protein Nup214	1	ACFQVGTSEEMK	AC(UniMod:4)FQVGTSEEMK	2	AC(UniMod:4)FQVGTSEEMK2	31943	32254.6	28847.5	31013.3	33361.4	28367.6	32006.5	25175.8	29653.9	29958.2	22492	33326.7
P35658-2;P35658-3	P35658;P35658-2;P35658-3;P35658-4;P35658-5	NU214_HUMAN	NUP214	Isoform 2 of Nuclear pore complex protein Nup214	1	ACFQVGTSEEMK	AC(UniMod:4)FQVGTSEEM(UniMod:35)K	2	AC(UniMod:4)FQVGTSEEM(UniMod:35)K2	8481.72	9331.45	12062.4	5424.66	9671.19	9331.7	11671.6	10956.1	8967.52	12081.8	9951.53	8998.42
Q9Y5J1	Q9Y5J1	UTP18_HUMAN	UTP18	U3 small nucleolar RNA-associated protein 18 homolog	1	ACFSANGEEVLATSTHSK	AC(UniMod:4)FSANGEEVLATSTHSK	2	AC(UniMod:4)FSANGEEVLATSTHSK2	428.846	1510.67	2188.23	1119.76	786.456	1818.91	1538.29	1763.07	2254.58	1243.12	752.411	2582.44
Q9Y5J1	Q9Y5J1	UTP18_HUMAN	UTP18	U3 small nucleolar RNA-associated protein 18 homolog	1	ACFSANGEEVLATSTHSK	AC(UniMod:4)FSANGEEVLATSTHSK	3	AC(UniMod:4)FSANGEEVLATSTHSK3	33305	25153.6	24799.8	27713.2	30117.2	33169.4	36291	29718.3	19307.3	32919.6	25096.9	33614
Q96SD1;Q96SD1-2;Q96SD1-3	Q96SD1;Q96SD1-2;Q96SD1-3;Q96SD1-4	DCR1C_HUMAN	DCLRE1C	Protein artemis	1	ACFSFHSSYSEIK	AC(UniMod:4)FSFHSSYSEIK	3	AC(UniMod:4)FSFHSSYSEIK3	640.725	790.072			523.52	1053.59		3114.48		1933.79		3374.72
P26640	P26640;P26640-2	SYVC_HUMAN	VARS1	Valine--tRNA ligase	1	ACFTMDPK	AC(UniMod:4)FTMDPK	2	AC(UniMod:4)FTMDPK2	155910	151978	137375	158172	140737	156444	140705	146098	97515.7	142033	142808	149571
P26640	P26640;P26640-2	SYVC_HUMAN	VARS1	Valine--tRNA ligase	1	ACFTMDPK	AC(UniMod:4)FTM(UniMod:35)DPK	2	AC(UniMod:4)FTM(UniMod:35)DPK2	27769.4	27418.2	31027.2	26808.9	28713.2	24449.1	31571.3	32183.3	19863.1	28640	27778.6	23913.1
P55789	P55789;P55789-2	ALR_HUMAN	GFER	FAD-linked sulfhydryl oxidase ALR	1	ACFTQWLCHLHNEVNR	AC(UniMod:4)FTQWLC(UniMod:4)HLHNEVNR	3	AC(UniMod:4)FTQWLC(UniMod:4)HLHNEVNR3	3295.72	4884.17	6912.53	4102.97	3934.72	5517.65	7322.98	4028.97	6053.33	4885.18	8007.89	5258.97
O75448	O75448;O75448-2	MED24_HUMAN	MED24	Mediator of RNA polymerase II transcription subunit 24	1	ACFVGLIESPEGTEELK	AC(UniMod:4)FVGLIESPEGTEELK	2	AC(UniMod:4)FVGLIESPEGTEELK2	1364.81	2386.41	4099.75	2436.21	4690.41	3325.51	3037.69	1350.6	1184.16	3883.9	3537.3	3221.2
Q9Y2L5	Q9Y2L5;Q9Y2L5-2	TPPC8_HUMAN	TRAPPC8	Trafficking protein particle complex subunit 8	1	ACFVHTGVYNLGTPR	AC(UniMod:4)FVHTGVYNLGTPR	3	AC(UniMod:4)FVHTGVYNLGTPR3	5374.85	2783.18	6332.51	5560.04	5372.12	7385.77	5508.66	4228.25	6313.51	9481.07	8799.51	5843.45
Q96I25	Q96I25	SPF45_HUMAN	RBM17	Splicing factor 45	1	ACFYNLDK	AC(UniMod:4)FYNLDK	2	AC(UniMod:4)FYNLDK2	32717.4	28253.4	26489.8	32934.4	33388.7	34596.8	30916.8	32881.8	17869.6	34437	38271.3	34497.3
Q9HBF4;Q9HBF4-3	Q9HBF4;Q9HBF4-2;Q9HBF4-3	ZFYV1_HUMAN	ZFYVE1	Zinc finger FYVE domain-containing protein 1	1	ACGEGFCDSCSSK	AC(UniMod:4)GEGFC(UniMod:4)DSC(UniMod:4)SSK	2	AC(UniMod:4)GEGFC(UniMod:4)DSC(UniMod:4)SSK2	800.597	1124.28	846.829	1140.57	1399.88	1050.86	135.562	699.973	1577.91	884.892	878.735	1382.32
Q9HCG7	Q9HCG7;Q9HCG7-2;Q9HCG7-3	GBA2_HUMAN	GBA2	Non-lysosomal glucosylceramidase	1	ACGLGEGDTEVFPTQHVVR	AC(UniMod:4)GLGEGDTEVFPTQHVVR	3	AC(UniMod:4)GLGEGDTEVFPTQHVVR3	1898.74	3616.97	3041.91	2444.96	3354.6	4272.11	4130.78	4405.21	2792.68	3028.51	3235.84	3988.24
P50583	P50583	AP4A_HUMAN	NUDT2	Bis(5'-nucleosyl)-tetraphosphatase [asymmetrical]	1	ACGLIIFR	AC(UniMod:4)GLIIFR	2	AC(UniMod:4)GLIIFR2	193517	151639	180366	182054	186038	187484	139333	157035	192277	191702	191894	192109
Q96N21;Q96N21-2	Q96N21;Q96N21-2	AP4AT_HUMAN	TEPSIN	AP-4 complex accessory subunit Tepsin	1	ACGLLNCEAVLQLLTCHLR	AC(UniMod:4)GLLNC(UniMod:4)EAVLQLLTC(UniMod:4)HLR	3	AC(UniMod:4)GLLNC(UniMod:4)EAVLQLLTC(UniMod:4)HLR3	1509.95	1061.72	1813.16	1437.31	1005.34	1846.17	1776.13	866.006		1402.32	1478.4	1299.3
Q99536	Q99536	VAT1_HUMAN	VAT1	Synaptic vesicle membrane protein VAT-1 homolog	1	ACGLNFADLMAR	AC(UniMod:4)GLNFADLMAR	2	AC(UniMod:4)GLNFADLMAR2	48611.3	51423.8	43047.9	51314	52718.6	48757.3	49716.3	38283.5	13223.6	49728.2	50961.3	46851.5
Q969K3;Q969K3-2	Q969K3;Q969K3-2	RNF34_HUMAN	RNF34	E3 ubiquitin-protein ligase RNF34	1	ACGLSFSVFR	AC(UniMod:4)GLSFSVFR	2	AC(UniMod:4)GLSFSVFR2	6101.51	7196.25	4372.97	4862.64	5964.71	6900.44	5226.54		2777.63	4880.53	4000.14	5219.67
P22234	P22234;P22234-2	PUR6_HUMAN	PAICS	Multifunctional protein ADE2	1	ACGNFGIPCELR	AC(UniMod:4)GNFGIPC(UniMod:4)ELR	2	AC(UniMod:4)GNFGIPC(UniMod:4)ELR2	725040	660478	737768	712853	670032	704534	680013	694727	716811	637006	668309	622098
P49903	P49903;P49903-3	SPS1_HUMAN	SEPHS1	Selenide, water dikinase 1	1	ACGNMFGLMHGTCPETSGGLLICLPR	AC(UniMod:4)GNMFGLMHGTC(UniMod:4)PETSGGLLIC(UniMod:4)LPR	3	AC(UniMod:4)GNMFGLMHGTC(UniMod:4)PETSGGLLIC(UniMod:4)LPR3	18471.8	14303.3	13109.2	15004.3	16471.4	13524.7	11647.1	14238	11050.1	17886.4	13713.9	16232.3
P49903	P49903;P49903-3	SPS1_HUMAN	SEPHS1	Selenide, water dikinase 1	1	ACGNMFGLMHGTCPETSGGLLICLPR	AC(UniMod:4)GNMFGLM(UniMod:35)HGTC(UniMod:4)PETSGGLLIC(UniMod:4)LPR	3	AC(UniMod:4)GNMFGLM(UniMod:35)HGTC(UniMod:4)PETSGGLLIC(UniMod:4)LPR3	8152.88	7857.4	8232.73	8330.85	8738.26	6852.94	6000.56	10551	6159.24	7979.82	8049.22
Q9HBF4;Q9HBF4-3	Q9HBF4;Q9HBF4-2;Q9HBF4-3	ZFYV1_HUMAN	ZFYVE1	Zinc finger FYVE domain-containing protein 1	1	ACGQGFCDECSHDR	AC(UniMod:4)GQGFC(UniMod:4)DEC(UniMod:4)SHDR	3	AC(UniMod:4)GQGFC(UniMod:4)DEC(UniMod:4)SHDR3	357.935		361.209			729.414	98.3793	425.396	109	347.944	227.244	491.704
Q9HBF4;Q9HBF4-3	Q9HBF4;Q9HBF4-2;Q9HBF4-3	ZFYV1_HUMAN	ZFYVE1	Zinc finger FYVE domain-containing protein 1	1	ACGQGFCDECSHDRR	AC(UniMod:4)GQGFC(UniMod:4)DEC(UniMod:4)SHDRR	3	AC(UniMod:4)GQGFC(UniMod:4)DEC(UniMod:4)SHDRR3	425.926	630.443	1947.29	1158.66	1082.93	579.065	670.716	1450.98	654.818	497.158	1226.32	1596.04
O14964	O14964;O14964-2	HGS_HUMAN	HGS	Hepatocyte growth factor-regulated tyrosine kinase substrate	1	ACGQIFCGK	AC(UniMod:4)GQIFC(UniMod:4)GK	2	AC(UniMod:4)GQIFC(UniMod:4)GK2	50360	39152.1	50668.5	46802.3	45451.5	43759.2	48692.5	50605.7	38560.5	43853.7	42598.6	44095.1
P32121;P32121-3;P32121-4	P32121;P32121-3;P32121-2;P32121-4;P32121-5	ARRB2_HUMAN	ARRB2	Beta-arrestin-2	1	ACGVDFEIR	AC(UniMod:4)GVDFEIR	2	AC(UniMod:4)GVDFEIR2	22422.3	25270.3	28600.3	26251.3	19869	26785.6	24238.5	28528.1	23550.2	30420.9	23302.8	23196
Q9NQX4;Q9ULV0;Q9Y4I1-2;Q9Y4I1-3	Q9NQX4;Q9Y4I1;Q9Y4I1-2;Q9Y4I1-3;Q9ULV0	MYO5A_HUMAN;MYO5B_HUMAN;MYO5C_HUMAN	MYO5A;MYO5B;MYO5C	Unconventional myosin-Vc	0	ACGVLETIR	AC(UniMod:4)GVLETIR	2	AC(UniMod:4)GVLETIR2	92435.6	90130.1	90803.3	90241.6	92772.6	88358.6	96868.2	89252.6	53919.4	97151.2	97592.7	103052
P55769	P55769	NH2L1_HUMAN	SNU13	NHP2-like protein 1	1	ACGVSRPVIACSVTIK	AC(UniMod:4)GVSRPVIAC(UniMod:4)SVTIK	2	AC(UniMod:4)GVSRPVIAC(UniMod:4)SVTIK2	15246.2	20037.1	17259.3	22079.8	20534.2	22251.5	17054.8	12691.6	19940.5	17596.9	12429.4	14136.6
P55769	P55769	NH2L1_HUMAN	SNU13	NHP2-like protein 1	1	ACGVSRPVIACSVTIK	AC(UniMod:4)GVSRPVIAC(UniMod:4)SVTIK	3	AC(UniMod:4)GVSRPVIAC(UniMod:4)SVTIK3	108183	129862	135553	123578	129507	126012		125588	119641	111562	83224.8	94083.7
O43156	O43156	TTI1_HUMAN	TTI1	TELO2-interacting protein 1 homolog	1	ACGYDSLQHLINQNSDYLVNGISLNLR	AC(UniMod:4)GYDSLQHLINQNSDYLVNGISLNLR	3	AC(UniMod:4)GYDSLQHLINQNSDYLVNGISLNLR3	953.862	1060.67	1509.35	2064.96	783.232	1285.32	2109.83	718.413		1593.3	1271.42	1449.39
Q96M96	Q96M96	FGD4_HUMAN	FGD4	FYVE, RhoGEF and PH domain-containing protein 4	1	ACGYVVCWK	AC(UniMod:4)GYVVC(UniMod:4)WK	2	AC(UniMod:4)GYVVC(UniMod:4)WK2	34047.1	21359.4	27330	33913.3	28857.6	29362.1		28863		33422	31757.9	30009
Q9NXH9	Q9NXH9;Q9NXH9-2	TRM1_HUMAN	TRMT1	tRNA (guanine(26)-N(2))-dimethyltransferase	1	ACHEMALR	AC(UniMod:4)HEMALR	2	AC(UniMod:4)HEMALR2	2624.78	3572.09	966.354	935.545	2404.92	4028.09	2045.05	3100.68	3072.03	2690.36		984.33
Q15283;Q15283-2	Q15283;Q15283-2	RASA2_HUMAN	RASA2	Ras GTPase-activating protein 2	1	ACHGLPLINGQSCDPYATVSLVGPSR	AC(UniMod:4)HGLPLINGQSC(UniMod:4)DPYATVSLVGPSR	3	AC(UniMod:4)HGLPLINGQSC(UniMod:4)DPYATVSLVGPSR3	6903.53	2780.8	4828.09	3032.3	2628.61	6333.04	5446.87	6038.56	6264.01	7415.17	6000.35	6937.37
P29353;P29353-2;P29353-3;P29353-6;P29353-7	P29353;P29353-2;P29353-3;P29353-5;P29353-6;P29353-7	SHC1_HUMAN	SHC1	SHC-transforming protein 1	1	ACHILECPEGLAQDVISTIGQAFELR	AC(UniMod:4)HILEC(UniMod:4)PEGLAQDVISTIGQAFELR	3	AC(UniMod:4)HILEC(UniMod:4)PEGLAQDVISTIGQAFELR3	1942.84	2207.83	1760.28		1658.69		827.419	1698.79		734.868		953.868
Q9C0C7-5	Q9C0C7;Q9C0C7-2;Q9C0C7-3;Q9C0C7-4;Q9C0C7-5;Q9C0C7-6	AMRA1_HUMAN	AMBRA1	Isoform 5 of Activating molecule in BECN1-regulated autophagy protein 1	1	ACHNLLTFNNDTLR	AC(UniMod:4)HNLLTFNNDTLR	3	AC(UniMod:4)HNLLTFNNDTLR3	5205.75	4078.92	4166.62	4881.1	2795.83	2929.32	1508.41	3983.74	3976.56	1978.36	7762.86	4524.34
P29144	P29144	TPP2_HUMAN	TPP2	Tripeptidyl-peptidase 2	1	ACIDSNEDGDLSK	AC(UniMod:4)IDSNEDGDLSK	2	AC(UniMod:4)IDSNEDGDLSK2	182351	204611	196635	201515	207740	206142	185928	186290	181137	197576	181761	200734
Q96HA7	Q96HA7;Q96HA7-2	TONSL_HUMAN	TONSL	Tonsoku-like protein	1	ACIEGQLR	AC(UniMod:4)IEGQLR	2	AC(UniMod:4)IEGQLR2	27480	25500.4	27666.2	26633.5	25625.3	24715.6	22763.8	24527.5	26565	25838.4	26859.7	27302.7
Q8NBX0	Q8NBX0	SCPDL_HUMAN	SCCPDH	Saccharopine dehydrogenase-like oxidoreductase	1	ACIENGASCIDISGEPQFLELMQLK	AC(UniMod:4)IENGASC(UniMod:4)IDISGEPQFLELMQLK	3	AC(UniMod:4)IENGASC(UniMod:4)IDISGEPQFLELMQLK3	4415.51	3846.59	4132.49	1664.65	2247.57	3300.08	3730.28	3956.63		4137.08	5626.78	2795.77
A0AVT1	A0AVT1	UBA6_HUMAN	UBA6	Ubiquitin-like modifier-activating enzyme 6	1	ACIGDTLCQK	AC(UniMod:4)IGDTLC(UniMod:4)QK	2	AC(UniMod:4)IGDTLC(UniMod:4)QK2	73871.2	73878.1	75116.9	70918.8	73624.6	74011.4	74715.9	71883	77550.8	71074.4	77387.7	69897.3
Q14690	Q14690	RRP5_HUMAN	PDCD11	Protein RRP5 homolog	1	ACILCVHPR	AC(UniMod:4)ILC(UniMod:4)VHPR	2	AC(UniMod:4)ILC(UniMod:4)VHPR2	36653.8	34867.1	32132.2	31999.9	33870.8	32933.5	29654	32513.6	34042.5	38918	32510	31424
Q8WVB6	Q8WVB6;Q8WVB6-2;Q8WVB6-3	CTF18_HUMAN	CHTF18	Chromosome transmission fidelity protein 18 homolog	1	ACINTLQFLYSR	AC(UniMod:4)INTLQFLYSR	2	AC(UniMod:4)INTLQFLYSR2	10311.7	10319.9	8328.23	11308.1	13939.4	11054.8	10050.6	12695		11117.8	8326.96	14191.8
Q86TJ2	Q86TJ2;Q86TJ2-2;Q86TJ2-3	TAD2B_HUMAN	TADA2B	Transcriptional adapter 2-beta	1	ACIPDTIPNR	AC(UniMod:4)IPDTIPNR	2	AC(UniMod:4)IPDTIPNR2	9532.64	11281	10930.9	13415.7	12797.2	5456.07	10956.3	13880.6	14567.7	12918.6	11594.8	10609.2
Q96GQ7	Q96GQ7	DDX27_HUMAN	DDX27	Probable ATP-dependent RNA helicase DDX27	1	ACIPVGLLGK	AC(UniMod:4)IPVGLLGK	2	AC(UniMod:4)IPVGLLGK2	84243	76897	88165.9	78891.1	90049.2	83171.2	92529.7	78409.6	85583.9	77057.3	70614.9	75800.5
Q6YN16	Q6YN16	HSDL2_HUMAN	HSDL2	Hydroxysteroid dehydrogenase-like protein 2	1	ACIPYLK	AC(UniMod:4)IPYLK	2	AC(UniMod:4)IPYLK2	23463.6	23388.5	23072.7	20047.9	21095.9	19991.6	17047.9	23386	19638.5	18526.9	20216.9	14633.5
P26572	P26572	MGAT1_HUMAN	MGAT1	Alpha-1,3-mannosyl-glycoprotein 2-beta-N-acetylglucosaminyltransferase	1	ACIRPEISR	AC(UniMod:4)IRPEISR	2	AC(UniMod:4)IRPEISR2	21942.9	19091	22636.7	19800.9	21898.3	21145.7	21907.2	24412.6	24440.8	21587	22185.8	24199.4
P52564	P52564	MP2K6_HUMAN	MAP2K6	Dual specificity mitogen-activated protein kinase kinase 6	1	ACISIGNQNFEVK	AC(UniMod:4)ISIGNQNFEVK	2	AC(UniMod:4)ISIGNQNFEVK2	14465.9	16278.2	13777.6	13517.6	15338.8	13846.3	13005.2	18330.7	14263.5	12754.8	15222.5	18569.4
Q9ULM3	Q9ULM3	YETS2_HUMAN	YEATS2	YEATS domain-containing protein 2	1	ACIVANYYASAGLLK	AC(UniMod:4)IVANYYASAGLLK	2	AC(UniMod:4)IVANYYASAGLLK2	6380.73	4424.47	6002.11	6157.18	4301.46	7124.06	2590.4	6734.12	1429.32	1600.62	6078.06	6821.3
Q9HCI7	Q9HCI7;Q9HCI7-2	MSL2_HUMAN	MSL2	E3 ubiquitin-protein ligase MSL2	1	ACLDCICR	AC(UniMod:4)LDC(UniMod:4)IC(UniMod:4)R	2	AC(UniMod:4)LDC(UniMod:4)IC(UniMod:4)R2	9437.87	10067.5	9514.62	6112.71	9046.87	10476.9	9882.68	8751.59	6628.89	8898.28	12130.6	7830.73
Q6DN90;Q6DN90-3	Q6DN90;Q6DN90-2;Q6DN90-3	IQEC1_HUMAN	IQSEC1	IQ motif and SEC7 domain-containing protein 1	1	ACLDDSYASGEGLK	AC(UniMod:4)LDDSYASGEGLK	2	AC(UniMod:4)LDDSYASGEGLK2	7292.44	10871.5	7498	9911.73	10562.6	9848.15	4547.56	10194.9	3312.44	8171.31	7690.85	5365.36
P49327	P49327	FAS_HUMAN	FASN	Fatty acid synthase	1	ACLDTAVENMPSLK	AC(UniMod:4)LDTAVENMPSLK	2	AC(UniMod:4)LDTAVENMPSLK2	191403	184462	177478	180772	194586	196489	192997	181775	153458	181208	181232	175852
P49327	P49327	FAS_HUMAN	FASN	Fatty acid synthase	1	ACLDTAVENMPSLK	AC(UniMod:4)LDTAVENM(UniMod:35)PSLK	2	AC(UniMod:4)LDTAVENM(UniMod:35)PSLK2	4210.87	2782.83	2395.87	3836.04	3965.13	5194.46	3467.96	2826.97	2651.46	4995.53	3515.35	4860.74
P53801	P53801	PTTG_HUMAN	PTTG1IP	Pituitary tumor-transforming gene 1 protein-interacting protein	1	ACLDYPVTSVLPPASLCK	AC(UniMod:4)LDYPVTSVLPPASLC(UniMod:4)K	2	AC(UniMod:4)LDYPVTSVLPPASLC(UniMod:4)K2	10173.3	8134.66	9418.67	6367.13	10486.1	10821.7	10949.5	6498.89	10628.3	3610.94	6642.09	7818.63
Q86UA6;Q86UA6-8	Q86UA6;Q86UA6-8	RIP_HUMAN	RPAIN	RPA-interacting protein	1	ACLEGSINEHSAHCPHTPEFSVTGGTEEK	AC(UniMod:4)LEGSINEHSAHC(UniMod:4)PHTPEFSVTGGTEEK	4	AC(UniMod:4)LEGSINEHSAHC(UniMod:4)PHTPEFSVTGGTEEK4		2314.45	3627.26	2072.4	614.499	3180.88	2551.92	3029.2	1840.35	2948.39	2239.26	1565.05
Q93063;Q93063-3	Q93063;Q93063-2;Q93063-3	EXT2_HUMAN	EXT2	Exostosin-2	1	ACLFVPSIDVLNQNTLR	AC(UniMod:4)LFVPSIDVLNQNTLR	2	AC(UniMod:4)LFVPSIDVLNQNTLR2	4466.25	5832.45	5352.13	5217.34	4859.23	4307.17	4324.19	5056.84		2983.37	5403.69	5988.72
Q96HD1;Q96HD1-2	Q96HD1;Q96HD1-2	CREL1_HUMAN	CRELD1	Protein disulfide isomerase CRELD1	1	ACLGCMGAGPGR	AC(UniMod:4)LGC(UniMod:4)MGAGPGR	2	AC(UniMod:4)LGC(UniMod:4)MGAGPGR2		9977.81	8812.03	8917.02	11951.4	11218.7	10559.5	7514.9	9613.62	9582.14	12913.2	8608.55
P35998	P35998;P35998-2	PRS7_HUMAN	PSMC2	26S proteasome regulatory subunit 7	1	ACLIFFDEIDAIGGAR	AC(UniMod:4)LIFFDEIDAIGGAR	2	AC(UniMod:4)LIFFDEIDAIGGAR2	65613.2	69541.6	60070.5	64944.8	65465.4	60323.1	60390.9	65543.2	3258.54	65366.5	67908.8	62201.5
P35998	P35998;P35998-2	PRS7_HUMAN	PSMC2	26S proteasome regulatory subunit 7	1	ACLIFFDEIDAIGGAR	AC(UniMod:4)LIFFDEIDAIGGAR	3	AC(UniMod:4)LIFFDEIDAIGGAR3	1448.8
P42345	P42345	MTOR_HUMAN	MTOR	Serine/threonine-protein kinase mTOR	1	ACLILTTQR	AC(UniMod:4)LILTTQR	2	AC(UniMod:4)LILTTQR2	30344.8	25621.5	25397.1	24219.4	24748.4	26622.6	27732	21767.1	12277.7	30863	28981.1	24968.7
O43707	O43707;O43707-2;O43707-3	ACTN4_HUMAN	ACTN4	Alpha-actinin-4	1	ACLISLGYDVENDR	AC(UniMod:4)LISLGYDVENDR	2	AC(UniMod:4)LISLGYDVENDR2	350806	318403	298631	340308	372459	344347	378713	351213	34798.5	366754	418151	385437
O43707	O43707;O43707-2;O43707-3	ACTN4_HUMAN	ACTN4	Alpha-actinin-4	1	ACLISLGYDVENDR	AC(UniMod:4)LISLGYDVENDR	3	AC(UniMod:4)LISLGYDVENDR3	2065.96	3488.51	4775.62	3201.72	4200.62	4033.38	7029.58	7247.65		6061.77	8159.77	8335.47
O43707	O43707;O43707-2;O43707-3	ACTN4_HUMAN	ACTN4	Alpha-actinin-4	1	ACLISLGYDVENDRQGEAEFNR	AC(UniMod:4)LISLGYDVENDRQGEAEFNR	3	AC(UniMod:4)LISLGYDVENDRQGEAEFNR3	138570	182330	186859	184969	174392	173233	122378	159135	46357.3	128583	68656.6	86133.5
P63272	P63272	SPT4H_HUMAN	SUPT4H1	Transcription elongation factor SPT4	1	ACLLCSLVK	AC(UniMod:4)LLC(UniMod:4)SLVK	2	AC(UniMod:4)LLC(UniMod:4)SLVK2	90585.9	118004	117898	82894.9	116579	115964	120317	107666	107836	105796	117727	108142
O14795;O14795-2	O14795;O14795-2	UN13B_HUMAN	UNC13B	Protein unc-13 homolog B	1	ACLNSTYEYIFNNCHDLYSR	AC(UniMod:4)LNSTYEYIFNNC(UniMod:4)HDLYSR	3	AC(UniMod:4)LNSTYEYIFNNC(UniMod:4)HDLYSR3	1235.52	522.016		906.596	1006.68	1047.72	1462.86	726.664		842.437		1579.57
O43379;O43379-4	O43379;O43379-2;O43379-4	WDR62_HUMAN	WDR62	WD repeat-containing protein 62	1	ACLPSGSFLTCSSDNTIR	AC(UniMod:4)LPSGSFLTC(UniMod:4)SSDNTIR	2	AC(UniMod:4)LPSGSFLTC(UniMod:4)SSDNTIR2	4937.24	3740.3	3311.48	5435.15	2623.18	6562.05	1996.55	4462.48	3617.17	4854.36	6070.68	7236.49
Q9NS87;Q9NS87-2	Q9NS87;Q9NS87-2;Q9NS87-4	KIF15_HUMAN	KIF15	Kinesin-like protein KIF15	1	ACLQDSYDNLQEIMK	AC(UniMod:4)LQDSYDNLQEIMK	2	AC(UniMod:4)LQDSYDNLQEIMK2	2231.34	593.078	589.422	1168.83	1207.42	1160.84	1369.85	2232.57		1574.7	1895.04	809.911
Q9P2S5	Q9P2S5	WRP73_HUMAN	WRAP73	WD repeat-containing protein WRAP73	1	ACLQGITFTR	AC(UniMod:4)LQGITFTR	2	AC(UniMod:4)LQGITFTR2			9013.03	8199.66			10776.5		8708.02	8394.82		8405.29
Q86Y56	Q86Y56;Q86Y56-2	DAAF5_HUMAN	DNAAF5	Dynein axonemal assembly factor 5	1	ACLQPSQDPQMR	AC(UniMod:4)LQPSQDPQMR	2	AC(UniMod:4)LQPSQDPQMR2	21132.5	21555.7	22595.4	8274.2	23168.6	18121.1	18512.1	22750.2	22486.4	19027.6	19323.6	22909.8
P42356	P42356;P42356-2	PI4KA_HUMAN	PI4KA	Phosphatidylinositol 4-kinase alpha	1	ACLSALSEVK	AC(UniMod:4)LSALSEVK	2	AC(UniMod:4)LSALSEVK2	23159.2	22583.4	21189.7	23416.1	21508.5	23338.2	24606.2	27632.6	19519.3	22302	19059.7	21447.2
Q12767;Q12767-2;Q12767-3	Q12767;Q12767-2;Q12767-3	TMM94_HUMAN	TMEM94	Transmembrane protein 94	1	ACLSGYCSAFAYK	AC(UniMod:4)LSGYC(UniMod:4)SAFAYK	2	AC(UniMod:4)LSGYC(UniMod:4)SAFAYK2		1702.2	1475.66	2612.28	1282.78	2582.1	2429.89	1761.83	1010.14	1781.5	1833.5
O60287	O60287	NPA1P_HUMAN	URB1	Nucleolar pre-ribosomal-associated protein 1	1	ACLSLMTAMVTQGPEAAR	AC(UniMod:4)LSLMTAMVTQGPEAAR	2	AC(UniMod:4)LSLMTAMVTQGPEAAR2	7063.51	7288.05	2629.88	4563.72	5514.6	6807.19	7721.73	7816.23	2452.98	4614.49	4829.79	7408.2
Q9BZH6	Q9BZH6	WDR11_HUMAN	WDR11	WD repeat-containing protein 11	1	ACLVTTVTSSGPSQSTIK	AC(UniMod:4)LVTTVTSSGPSQSTIK	2	AC(UniMod:4)LVTTVTSSGPSQSTIK2	18259.7	19808.2	18083	18403.1	15210	13879.4	14992.2	14469.5	13863.6	17617.2	15153.1	17364.4
P15104	P15104	GLNA_HUMAN	GLUL	Glutamine synthetase	1	ACLYAGVK	AC(UniMod:4)LYAGVK	2	AC(UniMod:4)LYAGVK2	8231.13	9703.88	9028.1	8390.83	6332.87	5650.91	8727.86	7917.53	7024.88	7950.64	7561.12	5851.2
Q9BW27	Q9BW27;Q9BW27-3	NUP85_HUMAN	NUP85	Nuclear pore complex protein Nup85	1	ACMEEMHQVAIAAK	AC(UniMod:4)MEEMHQVAIAAK	2	AC(UniMod:4)MEEMHQVAIAAK2	2625.14	3047.55	1816.74	5384.71	2709.42	3056.89	2680.89	2769.19	5690.33	3241.38	2851.02	2954.92
Q9BW27	Q9BW27;Q9BW27-3	NUP85_HUMAN	NUP85	Nuclear pore complex protein Nup85	1	ACMEEMHQVAIAAK	AC(UniMod:4)MEEMHQVAIAAK	3	AC(UniMod:4)MEEMHQVAIAAK3	6281.5	2818.99	2468.23	5563.75	4297.73	2919.68	1556.54	3125.77	3177.99	2399.51	5008.69	3713.49
Q99996	Q99996;Q99996-1;Q99996-3;Q99996-5;Q99996-6	AKAP9_HUMAN	AKAP9	A-kinase anchor protein 9	1	ACMFEPLPIK	AC(UniMod:4)MFEPLPIK	2	AC(UniMod:4)MFEPLPIK2	11638.2	9736.57	4744.73	13301	5243.39	6300.83	7613.64	10361.2	5408.1	9113.98	15380.9	12592.6
Q9BYV9	Q9BYV9	BACH2_HUMAN	BACH2	Transcription regulator protein BACH2	1	ACMGELLDNFSCLSQEVCR	AC(UniMod:4)MGELLDNFSC(UniMod:4)LSQEVC(UniMod:4)R	2	AC(UniMod:4)MGELLDNFSC(UniMod:4)LSQEVC(UniMod:4)R2				315.336			885.08					0
Q9BYW2	Q9BYW2;Q9BYW2-2;Q9BYW2-3	SETD2_HUMAN	SETD2	Histone-lysine N-methyltransferase SETD2	1	ACMLSSNGFQNISR	AC(UniMod:4)MLSSNGFQNISR	2	AC(UniMod:4)MLSSNGFQNISR2	2316.41	3000.11	2082.38	1885.38	1700.98	3464.8	1270.67	1569.75		2872.95	3409.8	2756.51
Q9BQ67	Q9BQ67	GRWD1_HUMAN	GRWD1	Glutamate-rich WD repeat-containing protein 1	1	ACMLTTATAHDGDVNVISWSR	AC(UniMod:4)MLTTATAHDGDVNVISWSR	2	AC(UniMod:4)MLTTATAHDGDVNVISWSR2	900.359	1040.74		44.1328	779.083	600.569	181.969	599.999	887.488	705.857	772.158	32.0652
Q9BQ67	Q9BQ67	GRWD1_HUMAN	GRWD1	Glutamate-rich WD repeat-containing protein 1	1	ACMLTTATAHDGDVNVISWSR	AC(UniMod:4)MLTTATAHDGDVNVISWSR	3	AC(UniMod:4)MLTTATAHDGDVNVISWSR3	184729	191739	181963	179541	174894	185473	190282	180775	123753	179551	190515	195724
Q9BQ67	Q9BQ67	GRWD1_HUMAN	GRWD1	Glutamate-rich WD repeat-containing protein 1	1	ACMLTTATAHDGDVNVISWSR	AC(UniMod:4)M(UniMod:35)LTTATAHDGDVNVISWSR	3	AC(UniMod:4)M(UniMod:35)LTTATAHDGDVNVISWSR3	6862.12	6667.68	7939.53	5267.64	7916.52	4172.01	5929.84	8115.07	2565.18	5333.57	4934.99	8620.83
O95602	O95602	RPA1_HUMAN	POLR1A	DNA-directed RNA polymerase I subunit RPA1	1	ACMPFGLHR	AC(UniMod:4)MPFGLHR	2	AC(UniMod:4)MPFGLHR2	14936	11725.7	20583	18833.3	21852.9	14010	9713.9	17491.8	11962.3	18936.9	11988.8	13637.6
Q8IZL8	Q8IZL8	PELP1_HUMAN	PELP1	Proline-, glutamic acid- and leucine-rich protein 1	1	ACMTYFPR	AC(UniMod:4)MTYFPR	2	AC(UniMod:4)MTYFPR2	82011.5	53707	84010.5	80689.4	83774.9	92656.4	82693.7	86073.1	45576.4	81155.1	88623.7	82858
Q8IZL8	Q8IZL8	PELP1_HUMAN	PELP1	Proline-, glutamic acid- and leucine-rich protein 1	1	ACMTYFPR	AC(UniMod:4)M(UniMod:35)TYFPR	2	AC(UniMod:4)M(UniMod:35)TYFPR2	8955.11	9935.64	8582.25	10986.8	11433.7	8377.49	13152.6	9838.75		11435.8	10936.1	9300.66
Q9NR09	Q9NR09	BIRC6_HUMAN	BIRC6	Baculoviral IAP repeat-containing protein 6	1	ACMVGHVDFK	AC(UniMod:4)MVGHVDFK	2	AC(UniMod:4)MVGHVDFK2	15124	13879.2	15083.9	16122.4	14606.5	10695.3	20410.9	11580.3	16464.5	9960.31	18714.6	18004.2
Q709C8;Q709C8-3	Q709C8;Q709C8-3	VP13C_HUMAN	VPS13C	Vacuolar protein sorting-associated protein 13C	1	ACNAIEDAQSTR	AC(UniMod:4)NAIEDAQSTR	2	AC(UniMod:4)NAIEDAQSTR2	49188.2	53581.7	59987.8	52845.1	57297.5	52907.2	47686.4	51034.2	39983.6	51996.7	51542.2	57415.8
P09104;P13929;P13929-2;P13929-3	P13929;P13929-2;P13929-3;P09104;P09104-2	ENOB_HUMAN;ENOG_HUMAN	ENO2;ENO3	Gamma-enolase	0	ACNCLLLK	AC(UniMod:4)NC(UniMod:4)LLLK	2	AC(UniMod:4)NC(UniMod:4)LLLK2	216821	204390	206100	192583	201486	195709	187809	195511	180292	186008	184258	172134
Q8NHP8	Q8NHP8;Q8NHP8-2	PLBL2_HUMAN	PLBD2	Putative phospholipase B-like 2	1	ACNPQPNGENAISAR	AC(UniMod:4)NPQPNGENAISAR	2	AC(UniMod:4)NPQPNGENAISAR2	9052.88	8848.14	9508.49	11408.7	7868.38	8545.78	10189.8	8298.17	10646.3	6769.8	8640.32	7173.98
O94973;O94973-2;O95782;O95782-2	O94973;O94973-2;O94973-3;O95782;O95782-2	AP2A1_HUMAN;AP2A2_HUMAN	AP2A1;AP2A2	AP-2 complex subunit alpha-2	0	ACNQLGQFLQHR	AC(UniMod:4)NQLGQFLQHR	2	AC(UniMod:4)NQLGQFLQHR2	40799.2	41031.5	27853.7	34709.1	32242.4	38397.6	31798.9	34014.2	38973.4	32758.8	32072.3	33540
O94973;O94973-2;O95782;O95782-2	O94973;O94973-2;O94973-3;O95782;O95782-2	AP2A1_HUMAN;AP2A2_HUMAN	AP2A1;AP2A2	AP-2 complex subunit alpha-2	0	ACNQLGQFLQHR	AC(UniMod:4)NQLGQFLQHR	3	AC(UniMod:4)NQLGQFLQHR3	83894.8	90108.5	83571	91735.9	90040.2	86507	96954.1	87658.1	94127.6	98203.3	91593.8	87969.6
Q96RL7	Q96RL7;Q96RL7-2;Q96RL7-3;Q96RL7-4	VP13A_HUMAN	VPS13A	Vacuolar protein sorting-associated protein 13A	1	ACPFLPVK	AC(UniMod:4)PFLPVK	2	AC(UniMod:4)PFLPVK2	7902.36	5556.04	6541.73	4521.51	6030.94	5533.1	8257.2	8637.76	7787.88	7248.4	11033.7	6688.36
Q9ULE6	Q9ULE6	PALD_HUMAN	PALD1	Paladin	1	ACPGLTYHR	AC(UniMod:4)PGLTYHR	2	AC(UniMod:4)PGLTYHR2	25227.5	20490.2	25950.3	22805.6	24702.8	25274.2	26374.4	29140.8	21402.5	23911	17931.6	21732
Q9UPW5	Q9UPW5;Q9UPW5-2;Q9UPW5-3	CBPC1_HUMAN	AGTPBP1	Cytosolic carboxypeptidase 1	1	ACPHMATCGNVLFEGR	AC(UniMod:4)PHMATC(UniMod:4)GNVLFEGR	3	AC(UniMod:4)PHMATC(UniMod:4)GNVLFEGR3	4075.71	4363.9	6132.97	5545.68	7181.41	6723.84	4543.74	5091.9	4235.87	4780.86	4325.97	4583.73
Q15004	Q15004	PAF15_HUMAN	PCLAF	PCNA-associated factor	1	ACPLQPDHTNDEK	AC(UniMod:4)PLQPDHTNDEK	2	AC(UniMod:4)PLQPDHTNDEK2	1181.55	3049.76	3095.52	2076.39	4088.21	739.529	1716.12	2333.71	822.466	3684.24	3339.99	3369.3
Q15004	Q15004	PAF15_HUMAN	PCLAF	PCNA-associated factor	1	ACPLQPDHTNDEK	AC(UniMod:4)PLQPDHTNDEK	3	AC(UniMod:4)PLQPDHTNDEK3	8122.33	5575.21	5481.81	6102.59	6058.16	7675.1	5168.03	6141.01	7745.77	6187.81	5782.55	6524.53
Q15004	Q15004	PAF15_HUMAN	PCLAF	PCNA-associated factor	1	ACPLQPDHTNDEKE	AC(UniMod:4)PLQPDHTNDEKE	2	AC(UniMod:4)PLQPDHTNDEKE2	2361.73	4604.57	3670.53	4038.49	5733.82	5682.22	5644.05	1086.59	4149.02	5559.07	3189.95	3628.23
Q15004	Q15004	PAF15_HUMAN	PCLAF	PCNA-associated factor	1	ACPLQPDHTNDEKE	AC(UniMod:4)PLQPDHTNDEKE	3	AC(UniMod:4)PLQPDHTNDEKE3	12839.4	14796.8	17867.8	15937.6	19034.9	18334.5	18406.9	17498.6	12862.9	18366	15542.2	22861.3
P11717	P11717	MPRI_HUMAN	IGF2R	Cation-independent mannose-6-phosphate receptor	1	ACPPGTAACLVR	AC(UniMod:4)PPGTAAC(UniMod:4)LVR	2	AC(UniMod:4)PPGTAAC(UniMod:4)LVR2	142668	117445	130816	128738	130803	130582	130683	94004.9	132298	95851.8	122317	140532
Q14146	Q14146	URB2_HUMAN	URB2	Unhealthy ribosome biogenesis protein 2 homolog	1	ACPQIVTALTLLNR	AC(UniMod:4)PQIVTALTLLNR	2	AC(UniMod:4)PQIVTALTLLNR2	17617.8	17021.2	18049.9	19601.4	20231.8	19519.1	20446.7	12420.8	18343.9	17119.3	19512.4	19226
Q14146	Q14146	URB2_HUMAN	URB2	Unhealthy ribosome biogenesis protein 2 homolog	1	ACPQIVTALTLLNR	AC(UniMod:4)PQIVTALTLLNR	3	AC(UniMod:4)PQIVTALTLLNR3	849.217		335.054	1239.23	500.91		1148.12	1240.55	907.264	949.663	1565.42	989.153
P15927;P15927-2;P15927-3	P15927;P15927-2;P15927-3	RFA2_HUMAN	RPA2	Replication protein A 32 kDa subunit	1	ACPRPEGLNFQDLK	AC(UniMod:4)PRPEGLNFQDLK	2	AC(UniMod:4)PRPEGLNFQDLK2	7406.62	8690.75	3770.93	9069.3	8757.03	10379.5	8023.06	7043.91	12550.4	9068.82	7561.51	12299.4
P15927;P15927-2;P15927-3	P15927;P15927-2;P15927-3	RFA2_HUMAN	RPA2	Replication protein A 32 kDa subunit	1	ACPRPEGLNFQDLK	AC(UniMod:4)PRPEGLNFQDLK	3	AC(UniMod:4)PRPEGLNFQDLK3	240270	247851	248238	239057	255487	254647	235310	235788	257321	249395	231770	243748
Q8IXH7;Q8IXH7-4	Q8IXH7;Q8IXH7-4	NELFD_HUMAN	NELFCD	Negative elongation factor C/D	1	ACQALGAMLSK	AC(UniMod:4)QALGAMLSK	2	AC(UniMod:4)QALGAMLSK2	31397.3	40825.7	46624.8	42451.9	39975.5	41797.1	40801	38541.9	30338.5	35860.2	47210.2	42350.1
P30279	P30279	CCND2_HUMAN	CCND2	G1/S-specific cyclin-D2	1	ACQEQIEAVLLNSLQQYR	AC(UniMod:4)QEQIEAVLLNSLQQYR	2	AC(UniMod:4)QEQIEAVLLNSLQQYR2		783.894	646.253	503.226						568.283		1580.51
P30279	P30279	CCND2_HUMAN	CCND2	G1/S-specific cyclin-D2	1	ACQEQIEAVLLNSLQQYR	AC(UniMod:4)QEQIEAVLLNSLQQYR	3	AC(UniMod:4)QEQIEAVLLNSLQQYR3	3141.23	4647.64	4183.95	3026.67	5063.89	3542.26	2092.68	2458.33		3783.01	6525.73	5123.12
Q9BXI6;Q9BXI6-2	Q9BXI6;Q9BXI6-2	TB10A_HUMAN	TBC1D10A	TBC1 domain family member 10A	1	ACQGQYETIER	AC(UniMod:4)QGQYETIER	2	AC(UniMod:4)QGQYETIER2	11827.9	14845.2	15381.6	11082.4	12407.7	13319	15632.4	12887.4	9516.18	14026.6	13884.7	16330.6
P52272;P52272-2	P52272;P52272-2	HNRPM_HUMAN	HNRNPM	Heterogeneous nuclear ribonucleoprotein M	1	ACQIFVR	AC(UniMod:4)QIFVR	2	AC(UniMod:4)QIFVR2	1183930	1148850	1169020	1083770	1135810	1095270	1157540	1173210	787879	1127000	1167720	1119600
O14802	O14802	RPC1_HUMAN	POLR3A	DNA-directed RNA polymerase III subunit RPC1	1	ACQIIASILVGK	AC(UniMod:4)QIIASILVGK	2	AC(UniMod:4)QIIASILVGK2	4189.69	7980.95	5931.36	6329.91	6322.19	7896.65	4022.41	5455.32	5910.2	8477.52	5219.17	9547.22
Q9Y4A5	Q9Y4A5;Q9Y4A5-2	TRRAP_HUMAN	TRRAP	Transformation/transcription domain-associated protein	1	ACQLPLFSYIVER	AC(UniMod:4)QLPLFSYIVER	2	AC(UniMod:4)QLPLFSYIVER2	15348.8	15735.7	20160.3	15090.9			14526.5	15067		13856.3	11288.7	15677.7
P26358;P26358-2	P26358;P26358-2;P26358-3	DNMT1_HUMAN	DNMT1	DNA (cytosine-5)-methyltransferase 1	1	ACQLSVVVDDK	AC(UniMod:4)QLSVVVDDK	2	AC(UniMod:4)QLSVVVDDK2	11864.3	10869.5	9687.3	6885.15	11929.7	8236.96	9425.11	12399.5	6765.67	8431.79	9635.8	11109
P26358;P26358-2	P26358;P26358-2;P26358-3	DNMT1_HUMAN	DNMT1	DNA (cytosine-5)-methyltransferase 1	1	ACQLSVVVDDKK	AC(UniMod:4)QLSVVVDDKK	2	AC(UniMod:4)QLSVVVDDKK2	3498.58	5353.57	1944.1	3798.23	3214.77	3672.25	2578.29	3239.23	2182.48	3162.94	3317.91	4268.62
P15498	P15498;P15498-2	VAV_HUMAN	VAV1	Proto-oncogene vav	1	ACQMLLR	AC(UniMod:4)QMLLR	2	AC(UniMod:4)QMLLR2	84660.6	81065.6	71829.5	81129.5	77742.9	73071.2	73628.9	80575.9	45468.7	75669.3	81957.9	78473.9
Q6ZRI6	Q6ZRI6;Q6ZRI6-2	CO039_HUMAN	C15orf39	Uncharacterized protein C15orf39	1	ACQPLPASQPCSEPVRPAQEAEEK	AC(UniMod:4)QPLPASQPC(UniMod:4)SEPVRPAQEAEEK	3	AC(UniMod:4)QPLPASQPC(UniMod:4)SEPVRPAQEAEEK3	9653.42	16110.3	11838.3	13786.8	10158.5	11164.4	14467.1	13639.5	14160.4	14620.5	11149.5	12221.6
Q8N954	Q8N954;Q8N954-2	GPT11_HUMAN	GPATCH11	G patch domain-containing protein 11	1	ACQQLDVQK	AC(UniMod:4)QQLDVQK	2	AC(UniMod:4)QQLDVQK2	6845.01	8639.78	6609.66	7352.19	7330.18	5804.93	3146.44	10102.6	6106.67	4314.69	3379.34
P61247	P61247	RS3A_HUMAN	RPS3A	40S ribosomal protein S3a	1	ACQSIYPLHDVFVR	AC(UniMod:4)QSIYPLHDVFVR	2	AC(UniMod:4)QSIYPLHDVFVR2	595918	653311	610089	600558	650217	659647	650285	641301	698297	654278	583770	601970
P61247	P61247	RS3A_HUMAN	RPS3A	40S ribosomal protein S3a	1	ACQSIYPLHDVFVR	AC(UniMod:4)QSIYPLHDVFVR	3	AC(UniMod:4)QSIYPLHDVFVR3	655678	647077	627170	647363	703357	681010	699183	722934	765446	681477	760581	747023
Q9Y6D5	Q9Y6D5	BIG2_HUMAN	ARFGEF2	Brefeldin A-inhibited guanine nucleotide-exchange protein 2	1	ACQVALDEIK	AC(UniMod:4)QVALDEIK	2	AC(UniMod:4)QVALDEIK2	29419	33520	26725.8	30488.7	35571.2	31795.7	29021.6	30091.5	12094.1	28078.9	24769.7	29831.6
Q9P2D3	Q9P2D3;Q9P2D3-3	HTR5B_HUMAN	HEATR5B	HEAT repeat-containing protein 5B	1	ACQVCSTWIGSGVVSDLNDLR	AC(UniMod:4)QVC(UniMod:4)STWIGSGVVSDLNDLR	2	AC(UniMod:4)QVC(UniMod:4)STWIGSGVVSDLNDLR2		1278.59			1431.79	1599.28	1433.96			1746.78	2677.84	2256.81
Q9P2D3	Q9P2D3;Q9P2D3-3	HTR5B_HUMAN	HEATR5B	HEAT repeat-containing protein 5B	1	ACQVCSTWIGSGVVSDLNDLRR	AC(UniMod:4)QVC(UniMod:4)STWIGSGVVSDLNDLRR	3	AC(UniMod:4)QVC(UniMod:4)STWIGSGVVSDLNDLRR3	8925.07	9996.09	7170.84	7569.92	9138.36	4714.83	2703.35	6645.72	4102.67	6677.1	5831.59	7823.15
Q6ZRQ5	Q6ZRQ5	MMS22_HUMAN	MMS22L	Protein MMS22-like	1	ACQVGSEEEPSSQLTSVFR	AC(UniMod:4)QVGSEEEPSSQLTSVFR	2	AC(UniMod:4)QVGSEEEPSSQLTSVFR2	3806.81	4971.47	2967.53	3570.78	4694.47	2993.94	4882.4	2910.83	3020.4	1640.91	4157.16	4203.28
Q13045;Q13045-2	Q13045;Q13045-2;Q13045-3	FLII_HUMAN	FLII	Protein flightless-1 homolog	1	ACQVYIQHMR	AC(UniMod:4)QVYIQHMR	2	AC(UniMod:4)QVYIQHMR2	24350.8	27367.8	27611.2	24827.6	27422.7	26478.3	24203.7	23099.4	21259.3	24488.7	19742.3	20745.9
Q13045;Q13045-2	Q13045;Q13045-2;Q13045-3	FLII_HUMAN	FLII	Protein flightless-1 homolog	1	ACQVYIQHMR	AC(UniMod:4)QVYIQHMR	3	AC(UniMod:4)QVYIQHMR3	23349.2	19905.6	19443.6	20034.6	22497.9	22007.8	21158.4	17712.9	17948.5	21270.5	20209.6	21413.2
Q13045;Q13045-2	Q13045;Q13045-2;Q13045-3	FLII_HUMAN	FLII	Protein flightless-1 homolog	1	ACQVYIQHMR	AC(UniMod:4)QVYIQHM(UniMod:35)R	2	AC(UniMod:4)QVYIQHM(UniMod:35)R2	158.573	478.675	2527.03	2070.31	1154.71	2785.05	2234.31	1278.29	1096.16	1567.97	2894.74	1483.13
Q13045;Q13045-2	Q13045;Q13045-2;Q13045-3	FLII_HUMAN	FLII	Protein flightless-1 homolog	1	ACSAIHAVNLR	AC(UniMod:4)SAIHAVNLR	2	AC(UniMod:4)SAIHAVNLR2	73442.2	66347.8	66705.2	57737.2	70671.7	65130.2	70266.3	60787.4	65617.8	69726.5	62955.3	57020.3
Q13045;Q13045-2	Q13045;Q13045-2;Q13045-3	FLII_HUMAN	FLII	Protein flightless-1 homolog	1	ACSAIHAVNLR	AC(UniMod:4)SAIHAVNLR	3	AC(UniMod:4)SAIHAVNLR3	32162.3	30092	30655.2	28758.3	30200.7	33086.8	30390.6	31992.9	24756.3	31921.7	34864.2	31759.7
Q8N5J2;Q8N5J2-3	Q8N5J2;Q8N5J2-3	MINY1_HUMAN	MINDY1	Ubiquitin carboxyl-terminal hydrolase MINDY-1	1	ACSMPQELPQSPR	AC(UniMod:4)SMPQELPQSPR	2	AC(UniMod:4)SMPQELPQSPR2	4547.82	5732.43	4955.66	3522.54	6695.17	4505.97	6085.61	5468.51	6745.21	6194.44	5001.39	6213.49
Q9NSU2-2	Q9NSU2;Q9NSU2-1;Q9NSU2-2	TREX1_HUMAN	TREX1	Isoform 2 of Three-prime repair exonuclease 1	1	ACSPAASEITGLSTAVLAAHGR	AC(UniMod:4)SPAASEITGLSTAVLAAHGR	3	AC(UniMod:4)SPAASEITGLSTAVLAAHGR3	19473.7	18759.1	11507.3	10043.3	14552.2	11562.7	13416.8	14403.1	17033.9	14860.6	13221	18747.1
Q7Z6Z7;Q7Z6Z7-2	Q7Z6Z7;Q7Z6Z7-2;Q7Z6Z7-3	HUWE1_HUMAN	HUWE1	E3 ubiquitin-protein ligase HUWE1	1	ACSPCSSQSSSSGICTDFWDLLVK	AC(UniMod:4)SPC(UniMod:4)SSQSSSSGIC(UniMod:4)TDFWDLLVK	3	AC(UniMod:4)SPC(UniMod:4)SSQSSSSGIC(UniMod:4)TDFWDLLVK3	1580.44	1209.84	1851.46	1775.11	872.212	2345.83	1236.4	1317.14		1745.66	1497.69	2508.63
P25789-2	P25789-2	PSA4_HUMAN	PSMA4	Isoform 2 of Proteasome subunit alpha type-4	1	ACSVAGITSDANVLTNELR	AC(UniMod:4)SVAGITSDANVLTNELR	2	AC(UniMod:4)SVAGITSDANVLTNELR2									2057.07
Q6ZUM4	Q6ZUM4;Q6ZUM4-3;Q6ZUM4-4	RHG27_HUMAN	ARHGAP27	Rho GTPase-activating protein 27	1	ACSVAGSWVCPR	AC(UniMod:4)SVAGSWVC(UniMod:4)PR	2	AC(UniMod:4)SVAGSWVC(UniMod:4)PR2	29109.9	28538.7	26230.3	26275.9	26007.8	26609.4	21629.2	17366.1	31794.1	28705.2	32182.7	28822.4
Q9NVN8	Q9NVN8	GNL3L_HUMAN	GNL3L	Guanine nucleotide-binding protein-like 3-like protein	1	ACSVGAVPGITK	AC(UniMod:4)SVGAVPGITK	2	AC(UniMod:4)SVGAVPGITK2	11396.7	11608.6	13792.4	9761.5	9153.52	14229.4	9818.41	7797.61	11692.2	13100	14126.9	9980.35
Q16854;Q16854-2	Q16854;Q16854-2	DGUOK_HUMAN	DGUOK	Deoxyguanosine kinase, mitochondrial	1	ACTAQSLGNLLDMMYR	AC(UniMod:4)TAQSLGNLLDMMYR	2	AC(UniMod:4)TAQSLGNLLDMMYR2	10828.8	10231.9	7817.92	11034.4	6521.86	7747.75	6291.17	6828.26		7729.04	10597.3	10858.6
O60293	O60293;O60293-2	ZC3H1_HUMAN	ZFC3H1	Zinc finger C3H1 domain-containing protein	1	ACTDESLAVEER	AC(UniMod:4)TDESLAVEER	2	AC(UniMod:4)TDESLAVEER2	4217.35	3575.89	4373.19	2737.27	3845.36	4455.09	4965.64	2744.48	3575.04	3276.16	4073.71	5273.56
Q15067-2	Q15067;Q15067-2;Q15067-3	ACOX1_HUMAN	ACOX1	Isoform 2 of Peroxisomal acyl-coenzyme A oxidase 1	1	ACTIAIR	AC(UniMod:4)TIAIR	2	AC(UniMod:4)TIAIR2	8342.34	6739.2	8467.22	6517.89	9600.23	7608.46	6453.94	5197.83	21182	6243.29	11038.4	6565.22
P49368	P49368;P49368-2	TCPG_HUMAN	CCT3	T-complex protein 1 subunit gamma	1	ACTILLR	AC(UniMod:4)TILLR	2	AC(UniMod:4)TILLR2	514871	542663	564664	528565	530508	551890	569256	584243	447729	509658	536417	556074
Q6KC79	Q6KC79;Q6KC79-2	NIPBL_HUMAN	NIPBL	Nipped-B-like protein	1	ACTQLVDNLVEHILK	AC(UniMod:4)TQLVDNLVEHILK	2	AC(UniMod:4)TQLVDNLVEHILK2	3407.48	2205.38	2233.74	2005.37	2300.21	3455.83	763.89	1271.33	2819.93	1955.92	1304.05	1983
Q6KC79	Q6KC79;Q6KC79-2	NIPBL_HUMAN	NIPBL	Nipped-B-like protein	1	ACTQLVDNLVEHILK	AC(UniMod:4)TQLVDNLVEHILK	3	AC(UniMod:4)TQLVDNLVEHILK3	5441.53	4889.47	5230.41	5335.53	7891.41	5845.49	8207.53	4479.5	8977.41	6544.7	4057.88	5736.92
O14976	O14976;O14976-2	GAK_HUMAN	GAK	Cyclin-G-associated kinase	1	ACTQPRPNYASNFSVIGAR	AC(UniMod:4)TQPRPNYASNFSVIGAR	3	AC(UniMod:4)TQPRPNYASNFSVIGAR3	4893.15	8517.04	10843.6	8498.64	9984.19	9244.42	4349.97	7699.14	4790.5	4575.68	6271.28	5510.29
A6NHR9	A6NHR9;A6NHR9-2	SMHD1_HUMAN	SMCHD1	Structural maintenance of chromosomes flexible hinge domain-containing protein 1	1	ACVCQTLGISPEEK	AC(UniMod:4)VC(UniMod:4)QTLGISPEEK	2	AC(UniMod:4)VC(UniMod:4)QTLGISPEEK2	37362.7	44337.7	48299.2	48527.2	50076.1	50803.5	50415.1	48282.2	50337.7	37847.9	51821	48997.1
Q9BW19	Q9BW19	KIFC1_HUMAN	KIFC1	Kinesin-like protein KIFC1	1	ACVLELEER	AC(UniMod:4)VLELEER	2	AC(UniMod:4)VLELEER2	33014.9	36119.1	37100.3	38226.9	39822.9	36019.9	37293.1	43002.2	20147.9	44028.4	37847.9	37452.6
O95544	O95544	NADK_HUMAN	NADK	NAD kinase	1	ACVLQNPQTIMHIQDPASQR	AC(UniMod:4)VLQNPQTIMHIQDPASQR	3	AC(UniMod:4)VLQNPQTIMHIQDPASQR3	11428.3	13168.3	8736.93	9470.07	11856.3	8743.32	9161.67	10947.8	6121.92	11413	6743.47	7354.43
P00491	P00491	PNPH_HUMAN	PNP	Purine nucleoside phosphorylase	1	ACVMMQGR	AC(UniMod:4)VMMQGR	2	AC(UniMod:4)VMMQGR2	84109.5	83476.9	88807.7	86751.7	80947	86832.3	89465.4	88827.1	66687.6	84093.8	95394	89387.5
P00491	P00491	PNPH_HUMAN	PNP	Purine nucleoside phosphorylase	1	ACVMMQGR	AC(UniMod:4)VM(UniMod:35)MQGR	2	AC(UniMod:4)VM(UniMod:35)MQGR2	8420.69	8528	8359.61	6353.07	5471.52	7324.14	8042.4		10247.3	4443.21	7554.47	10570.3
P00491	P00491	PNPH_HUMAN	PNP	Purine nucleoside phosphorylase	1	ACVMMQGR	AC(UniMod:4)VMM(UniMod:35)QGR	2	AC(UniMod:4)VMM(UniMod:35)QGR2	10970.6	7636.43	9270.56	11941.2		9457.56	11928.2	11358.8	10895.9	10272.4	10483.5	8554.53
O95248-5	O95248;O95248-4;O95248-5	MTMR5_HUMAN	SBF1	Isoform 5 of Myotubularin-related protein 5	1	ACVPGCPAAEPSPASFLR	AC(UniMod:4)VPGC(UniMod:4)PAAEPSPASFLR	2	AC(UniMod:4)VPGC(UniMod:4)PAAEPSPASFLR2	6935.61	8590.38	9067.72	9296.5	11831.8	12080.4	10109.4	8027.9	8112.08	14428.8	12514.7	13804.4
Q9Y2K7;Q9Y2K7-5	Q9Y2K7;Q9Y2K7-2;Q9Y2K7-4;Q9Y2K7-5;Q9Y2K7-3	KDM2A_HUMAN	KDM2A	Lysine-specific demethylase 2A	1	ACVQGECGVCHYCR	AC(UniMod:4)VQGEC(UniMod:4)GVC(UniMod:4)HYC(UniMod:4)R	2	AC(UniMod:4)VQGEC(UniMod:4)GVC(UniMod:4)HYC(UniMod:4)R2	1598.31	2650.17	1818.83	2016.66	2733.78	2486.16	1539.32	2249.05	2359.06	2417.56	1588.82	1198.25
Q9Y2K7;Q9Y2K7-5	Q9Y2K7;Q9Y2K7-2;Q9Y2K7-4;Q9Y2K7-5;Q9Y2K7-3	KDM2A_HUMAN	KDM2A	Lysine-specific demethylase 2A	1	ACVQGECGVCHYCR	AC(UniMod:4)VQGEC(UniMod:4)GVC(UniMod:4)HYC(UniMod:4)R	3	AC(UniMod:4)VQGEC(UniMod:4)GVC(UniMod:4)HYC(UniMod:4)R3	25939.7	23794.5	26186.5	27872.1	23318.1	22251.4	29024.5	28733.3	24225.9	30511.5	25149.6	25905.5
Q9BWS9	Q9BWS9;Q9BWS9-2;Q9BWS9-3	CHID1_HUMAN	CHID1	Chitinase domain-containing protein 1	1	ACVQVLDPK	AC(UniMod:4)VQVLDPK	2	AC(UniMod:4)VQVLDPK2	106224	96815.2	96990.9	94745.6	107737	95679.2	99959.6	91667.7	96922.9	88945	88476.6	88873.6
Q96KQ7-2	Q96KQ7;Q96KQ7-2	EHMT2_HUMAN	EHMT2	Isoform 2 of Histone-lysine N-methyltransferase EHMT2	1	ACVSQLNGMVFCPHCGEDASEAQEVTIPR	AC(UniMod:4)VSQLNGMVFC(UniMod:4)PHC(UniMod:4)GEDASEAQEVTIPR	3	AC(UniMod:4)VSQLNGMVFC(UniMod:4)PHC(UniMod:4)GEDASEAQEVTIPR3	1033.29	510.572	468.782	1591.13	1634.92	2110.32	1062.55	756.464	1620.57	1080.31	1401.04	756.112
P05023;P05023-4	P05023;P05023-3;P05023-4;P50993	AT1A1_HUMAN	ATP1A1	Sodium/potassium-transporting ATPase subunit alpha-1	0	ACVVHGSDLK	AC(UniMod:4)VVHGSDLK	2	AC(UniMod:4)VVHGSDLK2	47927.3	46753.6	41692.5	48858.7	43106.4	42550.8	49178.3	41033.1	43975.9	41097.2	39121	39130.2
Q6PIJ6	Q6PIJ6	FBX38_HUMAN	FBXO38	F-box only protein 38	1	ACVVNGPDGTR	AC(UniMod:4)VVNGPDGTR	2	AC(UniMod:4)VVNGPDGTR2	6181.84	6280.62	4475.36	2608.46	3859.14	4883.26	5194.46	4476.74	5864.52	2590.37	5180.84	5700.01
Q92614;Q92614-4	Q92614;Q92614-2;Q92614-3;Q92614-4;Q92614-5	MY18A_HUMAN	MYO18A	Unconventional myosin-XVIIIa	1	ACWFILAAIYHLGAAGATK	AC(UniMod:4)WFILAAIYHLGAAGATK	3	AC(UniMod:4)WFILAAIYHLGAAGATK3	23568.6							35122		45949.3	63698.8	56862
O95373	O95373	IPO7_HUMAN	IPO7	Importin-7	1	ACWVLHYFCEVK	AC(UniMod:4)WVLHYFC(UniMod:4)EVK	2	AC(UniMod:4)WVLHYFC(UniMod:4)EVK2	14781.1	17094.2	15749.5	11387.5	17129.5	16143.8	12235.1	14351.7	12903.9	8262.1	15855.3	16574.7
O95373	O95373	IPO7_HUMAN	IPO7	Importin-7	1	ACWVLHYFCEVK	AC(UniMod:4)WVLHYFC(UniMod:4)EVK	3	AC(UniMod:4)WVLHYFC(UniMod:4)EVK3	1806.64	3204.58	1902.21	1908.31	410.569	2801.59	975.834	2740.12	3159.65	2655.23	3784.16	4035.1
Q03989;Q03989-5	Q03989;Q03989-5	ARI5A_HUMAN	ARID5A	AT-rich interactive domain-containing protein 5A	1	ACWVSPMAK	AC(UniMod:4)WVSPMAK	2	AC(UniMod:4)WVSPMAK2	10732.2	24601.8	14823.8	21583.4	19678.9	20802.7	19143.2	19422.4	22096.3	21851.8	18707.5	14253
Q8TEX9;Q8TEX9-2	Q8TEX9;Q8TEX9-2	IPO4_HUMAN	IPO4	Importin-4	1	ACYALENFVENLGPK	AC(UniMod:4)YALENFVENLGPK	2	AC(UniMod:4)YALENFVENLGPK2	15101.3	16145	15906	15640.5	16115.7	14941.3	15650.3	11393.2		15090.7	11930.3	17383.8
P23396;P23396-2	P23396;P23396-2	RS3_HUMAN	RPS3	40S ribosomal protein S3	1	ACYGVLR	AC(UniMod:4)YGVLR	2	AC(UniMod:4)YGVLR2	691207	674931	689586	622160	672447	652356	700527	649522	622572	676189	735973	683181
P42025;P61163	P61163;P42025	ACTY_HUMAN;ACTZ_HUMAN	ACTR1A;ACTR1B	Beta-centractin	0	ACYLSINPQK	AC(UniMod:4)YLSINPQK	2	AC(UniMod:4)YLSINPQK2	102003	112404	112860	115062	104932	106202	110477	104348	84608.1	106487	108922	112260
Q9Y6D9	Q9Y6D9;Q9Y6D9-3;Q9Y6D9-4	MD1L1_HUMAN	MAD1L1	Mitotic spindle assembly checkpoint protein MAD1	1	ACYTLTGYQIDITTENQYR	AC(UniMod:4)YTLTGYQIDITTENQYR	2	AC(UniMod:4)YTLTGYQIDITTENQYR2	2346.51	2231.49	1003.2	2260.63	2642.05	2140.76	1513.98	2972.01		1013.32	1186.3	1573.38
Q03989;Q03989-5	Q03989;Q03989-5	ARI5A_HUMAN	ARID5A	AT-rich interactive domain-containing protein 5A	1	ADAADPAPLPSQEPPR	ADAADPAPLPSQEPPR	2	ADAADPAPLPSQEPPR2	5170.66	2324.26	2255.83	2771.2		4419.42	3449.44	5529.54		5117.11	3772.44	4844.38
P22681;Q13191;Q13191-2;Q13191-3	P22681;Q13191;Q13191-2;Q13191-3	CBLB_HUMAN;CBL_HUMAN	CBL;CBLB	E3 ubiquitin-protein ligase CBL	0	ADAAEFWR	ADAAEFWR	2	ADAAEFWR2	35114.1	38556.1	39503.3	43254.7	36957.1	39028	37105.2	35618.4	36850.5	36321.5	48233.5	33919.4
Q9H8Y8;Q9H8Y8-3	Q9H8Y8;Q9H8Y8-2;Q9H8Y8-3	GORS2_HUMAN	GORASP2	Golgi reassembly-stacking protein 2	1	ADAASSLTVDVTPPTAK	ADAASSLTVDVTPPTAK	2	ADAASSLTVDVTPPTAK2	51623.4	55569.5	54198.2	60418.8	34351.3	50283.7	61801.4	57878.1	43070.2	53479.1	52684.7	60937.2
Q9NWZ5	Q9NWZ5;Q9NWZ5-2;Q9NWZ5-3	UCKL1_HUMAN	UCKL1	Uridine-cytidine kinase-like 1	1	ADADPSPTSPPTAR	ADADPSPTSPPTAR	2	ADADPSPTSPPTAR2	8639.71	6015.44	7024.56	7290.49	10313	7369.29	4953.17	9352.06	7518.53	6740.8	10174.9	10462.9
Q9NZJ4	Q9NZJ4	SACS_HUMAN	SACS	Sacsin	1	ADADTVLLFLK	ADADTVLLFLK	2	ADADTVLLFLK2		383.752		633.657	628.472		636.509
Q96ES7	Q96ES7	SGF29_HUMAN	SGF29	SAGA-associated factor 29	1	ADAEAECNILR	ADAEAEC(UniMod:4)NILR	2	ADAEAEC(UniMod:4)NILR2	20097.8	20972.5	23422.5	17962.8	16436.1	21879	19786.3	17371.4	21325.3	20695.5	21072.1	20424.4
O94905	O94905	ERLN2_HUMAN	ERLIN2	Erlin-2	1	ADAECYTAMK	ADAEC(UniMod:4)YTAMK	2	ADAEC(UniMod:4)YTAMK2	20389.7	24397.4	23541.4	23749.4	19761.5	22899.7	23469	22305.1	20733.2	20192.1	21388	21037.2
O94905	O94905	ERLN2_HUMAN	ERLIN2	Erlin-2	1	ADAECYTAMK	ADAEC(UniMod:4)YTAM(UniMod:35)K	2	ADAEC(UniMod:4)YTAM(UniMod:35)K2	3741.25	5655.59	7724.53	3240.77	8681	2929.77	8368.9	5286.85	7385	5876.64	5028.49	3376.9
Q96T76;Q96T76-8	Q96T76;Q96T76-8;Q96T76-9	MMS19_HUMAN	MMS19	MMS19 nucleotide excision repair protein homolog	1	ADAEDLLDSFLSNILQDCR	ADAEDLLDSFLSNILQDC(UniMod:4)R	2	ADAEDLLDSFLSNILQDC(UniMod:4)R2	222.406	661.783		1019.66	1141.77
Q13409-2;Q13409-3;Q13409-7	Q13409;Q13409-2;Q13409-3;Q13409-5;Q13409-6;Q13409-7	DC1I2_HUMAN	DYNC1I2	Isoform 2B of Cytoplasmic dynein 1 intermediate chain 2	1	ADAEEEAATR	ADAEEEAATR	2	ADAEEEAATR2	14573.7	12671.6	10514.8	10497.8	11534.9	15193.7	10178.6	10005.6	6870.51	15924.6	11040.9	11220
Q68DH5	Q68DH5	LMBD2_HUMAN	LMBRD2	G-protein coupled receptor-associated protein LMBRD2	1	ADAEENLEDAMEEVR	ADAEENLEDAMEEVR	2	ADAEENLEDAMEEVR2	11026.7	10065.8	9439.87	8631.43	10156.7	9012.34	5653.11	10547.2		12440.2	11957.6	13604.3
Q68DH5	Q68DH5	LMBD2_HUMAN	LMBRD2	G-protein coupled receptor-associated protein LMBRD2	1	ADAEENLEDAMEEVRK	ADAEENLEDAMEEVRK	2	ADAEENLEDAMEEVRK2	1751.69	3438.38	3918.18	2425	3767.5	4384.14	1438.19	1547.53	1525.64	3941.95	1842.28
Q68DH5	Q68DH5	LMBD2_HUMAN	LMBRD2	G-protein coupled receptor-associated protein LMBRD2	1	ADAEENLEDAMEEVRK	ADAEENLEDAMEEVRK	3	ADAEENLEDAMEEVRK3	2891.73	2754.19	1906.27	3106.93	2229.46	2351.58	3047.1	2796.15	1225.44	4781.67	2512.67	4546.23
Q9Y490	Q9Y490	TLN1_HUMAN	TLN1	Talin-1	1	ADAEGESDLENSR	ADAEGESDLENSR	2	ADAEGESDLENSR2	61039.4	57986.1	49898.7	55203.8	63323.1	54012.9	64638.3	51682.7	42792.4	57464.3	71858	69828.1
Q9Y490	Q9Y490	TLN1_HUMAN	TLN1	Talin-1	1	ADAEGESDLENSRK	ADAEGESDLENSRK	2	ADAEGESDLENSRK2	20694.1	18713.3	21741.5	16862.3	20358.8	19152.6	14203	21600.7	18715.6	19361.9	15043.7	14559.4
Q9Y490	Q9Y490	TLN1_HUMAN	TLN1	Talin-1	1	ADAEGESDLENSRK	ADAEGESDLENSRK	3	ADAEGESDLENSRK3	10665.2	11046.6	12249.3	9514.27	12244	12475.3	5318.92	12533.4	11307.1	10146.1	10532.4	9932.44
Q9H8V3;Q9H8V3-2;Q9H8V3-3;Q9H8V3-4	Q9H8V3;Q9H8V3-2;Q9H8V3-3;Q9H8V3-4	ECT2_HUMAN	ECT2	Protein ECT2	1	ADAENLIYTADPESFEVNTK	ADAENLIYTADPESFEVNTK	2	ADAENLIYTADPESFEVNTK2	2313.48	2203.75	2859.47	1884.54	2709.04	2391.48	2570.44	1540.55		3058.9	479.519	1661.56
O75477	O75477	ERLN1_HUMAN	ERLIN1	Erlin-1	1	ADAEYYAAHK	ADAEYYAAHK	2	ADAEYYAAHK2	12897.3	8683.63	8735.32	10146.8	11778	10711.8	10882.3	8487.52	5848.96	10827.3	9340.54	10053.7
O14936;O14936-3	O14936;O14936-2;O14936-3;O14936-4;O14936-6	CSKP_HUMAN	CASK	Peripheral plasma membrane protein CASK	1	ADAGFVYSEAVASHYMR	ADAGFVYSEAVASHYMR	2	ADAGFVYSEAVASHYMR2	1077.69	1103.65	1095.24	523.214	868.511	1180.77	1741.98	586.473	1326.2	1314.58	1786.42	1054.9
O14936;O14936-3	O14936;O14936-2;O14936-3;O14936-4;O14936-6	CSKP_HUMAN	CASK	Peripheral plasma membrane protein CASK	1	ADAGFVYSEAVASHYMR	ADAGFVYSEAVASHYMR	3	ADAGFVYSEAVASHYMR3	3723.99	3688.79	3014.59	3496.57	1754.96	2790.77	5043.38	4000.4	3982.4	5029.22	7160.04	4308.17
Q9Y657	Q9Y657	SPIN1_HUMAN	SPIN1	Spindlin-1	1	ADAGHAGVSANMMK	ADAGHAGVSANMMK	2	ADAGHAGVSANMMK2	1789.45	2890.36	2430.47	4946.78	2652.38	1015.92	2267.75	2311.03		2224.89	1442.88	2529.77
Q7Z2K8	Q7Z2K8;Q7Z2K8-2	GRIN1_HUMAN	GPRIN1	G protein-regulated inducer of neurite outgrowth 1	1	ADAGPSGQGDSVSIGK	ADAGPSGQGDSVSIGK	2	ADAGPSGQGDSVSIGK2	1551.48	2515.12	2512.81	2390	3321.28	1624.08	3160.94	1739.25	1212.3	829.225	2190.58	2509.15
Q567U6	Q567U6	CCD93_HUMAN	CCDC93	Coiled-coil domain-containing protein 93	1	ADAHEEDELR	ADAHEEDELR	2	ADAHEEDELR2	2666.32	2403.33		3890.4	5381.73	3712.79	4081.43	2605.68	2661.79	2749.89	4897.14	2655.37
Q8NFQ8	Q8NFQ8	TOIP2_HUMAN	TOR1AIP2	Torsin-1A-interacting protein 2	1	ADAHLGSSSVALPK	ADAHLGSSSVALPK	2	ADAHLGSSSVALPK2	3909.75	3259.09	3315.76	2673.96	2207.92	4250.13	2387.15	2881.71	3644.59	2400.51	4975.57	2772.37
Q8NFQ8	Q8NFQ8	TOIP2_HUMAN	TOR1AIP2	Torsin-1A-interacting protein 2	1	ADAHLGSSSVALPK	ADAHLGSSSVALPK	3	ADAHLGSSSVALPK3	4146.83	4106.58	4155.46	4448.88	4623.24	3675.53	4476.54	4403.28	6072.24	5048.72	3637.84	4903.91
O60566;O60566-3	O60566;O60566-2;O60566-3	BUB1B_HUMAN	BUB1B	Mitotic checkpoint serine/threonine-protein kinase BUB1 beta	1	ADAIFQEGIQQK	ADAIFQEGIQQK	2	ADAIFQEGIQQK2	9393.56	8692.8	6866.97	9084.12	5696.39	4941.95	9074.69	7621.94	7050.8	6451.57	4789.6	5193.5
P42892-2	P42892;P42892-2;P42892-3;P42892-4	ECE1_HUMAN	ECE1	Isoform A of Endothelin-converting enzyme 1	1	ADAIYNMIGYPNFIMDPK	ADAIYNMIGYPNFIMDPK	2	ADAIYNMIGYPNFIMDPK2	3743.11	4820.36	3889.49	5351.07	4532.71	3339.74	4742.2	5938.34		5079.72	4888.59	5878.3
Q8WYJ6	Q8WYJ6	SEPT1_HUMAN	SEPTIN1	Septin-1	1	ADALMPQETQALK	ADALMPQETQALK	2	ADALMPQETQALK2	211756	207979	214673	206710	226975	214659	205168	205326	197431	195615	204106	194582
Q8WYJ6	Q8WYJ6	SEPT1_HUMAN	SEPTIN1	Septin-1	1	ADALMPQETQALK	ADALM(UniMod:35)PQETQALK	2	ADALM(UniMod:35)PQETQALK2	26271.5	20310.7	33847	26523.1	26435	30086.8	30767	33698.5	25194.1	35188.6	32195.8	26153.7
P63027;Q15836	Q15836;P63027	VAMP2_HUMAN;VAMP3_HUMAN	VAMP2;VAMP3	Vesicle-associated membrane protein 2	0	ADALQAGASQFETSAAK	ADALQAGASQFETSAAK	2	ADALQAGASQFETSAAK2	82964.5	80458.3	76494.2	78857.2	81402.4	86154.2	83272.6	73922.7	96093	79800.5	84929.5	86880.2
P63027;Q15836	Q15836;P63027	VAMP2_HUMAN;VAMP3_HUMAN	VAMP2;VAMP3	Vesicle-associated membrane protein 2	0	ADALQAGASQFETSAAK	ADALQAGASQFETSAAK	3	ADALQAGASQFETSAAK3	4792.43	11314.7	7754.75		8114.67	5391.1	10382.7	5636.68	5347.58	5553.49	7649.2	13310.3
Q6NYC1;Q6NYC1-3	Q6NYC1;Q6NYC1-2;Q6NYC1-3	JMJD6_HUMAN	JMJD6	Bifunctional arginine demethylase and lysyl-hydroxylase JMJD6	1	ADALQLSVEEFVER	ADALQLSVEEFVER	2	ADALQLSVEEFVER2	51196.5	42976.4	50144.9	48492.7	47690.2	51491.2	46366.2	49400.5		45667.5	50314.1	44851.8
O75792	O75792	RNH2A_HUMAN	RNASEH2A	Ribonuclease H2 subunit A	1	ADALYPVVSAASICAK	ADALYPVVSAASIC(UniMod:4)AK	2	ADALYPVVSAASIC(UniMod:4)AK2	45477.2	39513.8	39682.6	35089.7	45807.4	33722.3	37137.6	42593.2	36105.4	40816.8	36451.1	43660.8
P19878	P19878;P19878-2;P19878-3;P19878-4	NCF2_HUMAN	NCF2	Neutrophil cytosol factor 2	1	ADANNQTTEPQLK	ADANNQTTEPQLK	2	ADANNQTTEPQLK2	4187.13	6769.85	7854.13	7146.16	4422.8	6459.97	2932.16	5232.36	7540.72	3839.54	4416.85	7282.72
Q15223	Q15223;Q15223-2;Q15223-3	NECT1_HUMAN	NECTIN1	Nectin-1	1	ADANPPATEYHWTTLNGSLPK	ADANPPATEYHWTTLNGSLPK	3	ADANPPATEYHWTTLNGSLPK3	5839.99	2870.16	1578.06		5259.02			3664.43		3933.55
P03915	P03915	NU5M_HUMAN	MT-ND5	NADH-ubiquinone oxidoreductase chain 5	1	ADANTAAIQAILYNR	ADANTAAIQAILYNR	2	ADANTAAIQAILYNR2	3169.69	2182.08	3929.99	2881.69	3442.69	1532.4	2843.28	2977.41	2511.79	4508.41	6644.06	5270.64
Q92538;Q92538-2;Q92538-3	Q92538;Q92538-2;Q92538-3	GBF1_HUMAN	GBF1	Golgi-specific brefeldin A-resistance guanine nucleotide exchange factor 1	1	ADAPDAGAQSDSELPSYHQNDVSLDR	ADAPDAGAQSDSELPSYHQNDVSLDR	3	ADAPDAGAQSDSELPSYHQNDVSLDR3		459.175	632.618	1036.64		1131.51	367.651	1583.01	1573.08		796.232
P07237	P07237	PDIA1_HUMAN	P4HB	Protein disulfide-isomerase	1	ADAPEEEDHVLVLR	ADAPEEEDHVLVLR	2	ADAPEEEDHVLVLR2	5207.32	5703.46	5391.51	8116.76	2868.74	5404.44	6107.3	7711.7	4110.59	5978.37	7508.9	6822.91
Q96T58	Q96T58	MINT_HUMAN	SPEN	Msx2-interacting protein	1	ADAPEGLAPEDR	ADAPEGLAPEDR	2	ADAPEGLAPEDR2	11250.8	10663.6	11858.6	8155.24	14541.1	8999.52	10780.3	9437.7	8312.47	12124.1	14837.4	13906.8
Q9BQ52	Q9BQ52;Q9BQ52-2;Q9BQ52-4	RNZ2_HUMAN	ELAC2	Zinc phosphodiesterase ELAC protein 2	1	ADAPVALVVHMAPASVLVDSR	ADAPVALVVHMAPASVLVDSR	2	ADAPVALVVHMAPASVLVDSR2	6431.37	6635.96	3939.13	4703.69	2537.07	4626.17	3861.8	4963.95	2970.03	3394.77	4312.21	5165.32
Q9BQ52	Q9BQ52;Q9BQ52-2;Q9BQ52-4	RNZ2_HUMAN	ELAC2	Zinc phosphodiesterase ELAC protein 2	1	ADAPVALVVHMAPASVLVDSR	ADAPVALVVHMAPASVLVDSR	3	ADAPVALVVHMAPASVLVDSR3	66781.9	62111.8	62393.7	67620.2	72045.2	74434.6	73560.9	78998.7	89658.4	77288.4	69777.1	74426.1
Q68CZ2	Q68CZ2;Q68CZ2-2	TENS3_HUMAN	TNS3	Tensin-3	1	ADASSTPSFQQAFASSCTISSNGPGQR	ADASSTPSFQQAFASSC(UniMod:4)TISSNGPGQR	3	ADASSTPSFQQAFASSC(UniMod:4)TISSNGPGQR3	23307.8	21435.9	23383	22894.2	21990	24047.9	18216.7	21582.4	16176.2	16339.6	18179.4	20562.5
O95433	O95433;O95433-2	AHSA1_HUMAN	AHSA1	Activator of 90 kDa heat shock protein ATPase homolog 1	1	ADATNVNNWHWTER	ADATNVNNWHWTER	2	ADATNVNNWHWTER2	92798.7	100963	91075.8	95103.1	91466.6	102776	96697.8	91609.1	102271	100041	96931.2	95605.5
O95433	O95433;O95433-2	AHSA1_HUMAN	AHSA1	Activator of 90 kDa heat shock protein ATPase homolog 1	1	ADATNVNNWHWTER	ADATNVNNWHWTER	3	ADATNVNNWHWTER3	68820	72972	76950.6	71301.8	72808.9	71468.5	77655.5	77799.4	79071.8	74059.6	89316	79869.7
Q99504;Q99504-4;Q99504-5	Q99504;Q99504-2;Q99504-3;Q99504-4;Q99504-5	EYA3_HUMAN	EYA3	Eyes absent homolog 3	1	ADATSSQDSELER	ADATSSQDSELER	2	ADATSSQDSELER2	5491.68	5445.92	7429.52	5243.08	5932.33	5680.06	4455.39	2577.84	5138.08	4312.96	4643.86	5833.7
P49411	P49411	EFTU_HUMAN	TUFM	Elongation factor Tu, mitochondrial	1	ADAVQDSEMVELVELEIR	ADAVQDSEMVELVELEIR	2	ADAVQDSEMVELVELEIR2	59180.5	51686.1	47457.6	47584.6	49758.7	57719.6	46518.6	50147.8	4070.96	46891.6	45210.8	39374
P49411	P49411	EFTU_HUMAN	TUFM	Elongation factor Tu, mitochondrial	1	ADAVQDSEMVELVELEIR	ADAVQDSEMVELVELEIR	3	ADAVQDSEMVELVELEIR3	67348.2	65570.7	61833	61535.2	57396.4	64384.3	51933.3	59621.2	3472.24	66974.6	67355.9	48213.6
P49411	P49411	EFTU_HUMAN	TUFM	Elongation factor Tu, mitochondrial	1	ADAVQDSEMVELVELEIR	ADAVQDSEM(UniMod:35)VELVELEIR	2	ADAVQDSEM(UniMod:35)VELVELEIR2	3568.92	2342.91	3199.79	1593.88	4383.38	2076.88	3626.86	3416.57		3999.61	3751.43	2605.03
P42704	P42704	LPPRC_HUMAN	LRPPRC	Leucine-rich PPR motif-containing protein, mitochondrial	1	ADAVWNK	ADAVWNK	2	ADAVWNK2	13880.8	14873.6	8744.09	14759	13474.5	15099.1	16106.1	12634.4	18421.9	13935.4	14021.4	16486.5
Q9NX00	Q9NX00	TM160_HUMAN	TMEM160	Transmembrane protein 160	1	ADAWLLR	ADAWLLR	2	ADAWLLR2	17122.1	24200.9	16426	21501.4	17207.1	22846.5	14413.6	23906.7	13588.4	14743.4	27018.8	24138
Q8WXH0;Q8WXH0-2	Q8WXH0;Q8WXH0-2;Q8WXH0-7	SYNE2_HUMAN	SYNE2	Nesprin-2	1	ADAYTVELENAESR	ADAYTVELENAESR	2	ADAYTVELENAESR2	13163.6	15609.6	12709.1	15583.8	12267.5	13546.4	11648.4	10457	9165.62	14717.7	14432.6	18580
O43747	O43747;O43747-2	AP1G1_HUMAN	AP1G1	AP-1 complex subunit gamma-1	1	ADCASGIFLAAEK	ADC(UniMod:4)ASGIFLAAEK	2	ADC(UniMod:4)ASGIFLAAEK2	65171.5	69539.9	66400.3	71005.6	63216	70715.9	66079.7	63663.2	50004.8	68777.6	73170.1	70000.9
O75843	O75843	AP1G2_HUMAN	AP1G2	AP-1 complex subunit gamma-like 2	1	ADCASGILLAAER	ADC(UniMod:4)ASGILLAAER	2	ADC(UniMod:4)ASGILLAAER2	8104.55	12283.8	11428.8	15606.7	18575.7	11975	13253	15066.8	16388.2	12337.5	13849.9	13687.5
Q12986	Q12986;Q12986-2	NFX1_HUMAN	NFX1	Transcriptional repressor NF-X1	1	ADCGHPCMAPCHTSSPCPVTACK	ADC(UniMod:4)GHPC(UniMod:4)MAPC(UniMod:4)HTSSPC(UniMod:4)PVTAC(UniMod:4)K	3	ADC(UniMod:4)GHPC(UniMod:4)MAPC(UniMod:4)HTSSPC(UniMod:4)PVTAC(UniMod:4)K3	970.291	1450.66	1155.81	2235.33	475.955	1972.65	756.706	1119.73	923.403	197.453	448.607	456.766
Q12986	Q12986;Q12986-2	NFX1_HUMAN	NFX1	Transcriptional repressor NF-X1	1	ADCGHPCMAPCHTSSPCPVTACK	ADC(UniMod:4)GHPC(UniMod:4)MAPC(UniMod:4)HTSSPC(UniMod:4)PVTAC(UniMod:4)K	4	ADC(UniMod:4)GHPC(UniMod:4)MAPC(UniMod:4)HTSSPC(UniMod:4)PVTAC(UniMod:4)K4	4076.67	5282.44	7345.16	4300.29	3472.08	4640.09	1200.74	2765.47	3753.85	2685.75	7207.28	3937.29
Q8IY37	Q8IY37	DHX37_HUMAN	DHX37	Probable ATP-dependent RNA helicase DHX37	1	ADCHEALLAAWK	ADC(UniMod:4)HEALLAAWK	2	ADC(UniMod:4)HEALLAAWK2	11470	10393.3	3386.19	13930.3	24610.5	12505.1	13461.9	6367.4	11690.8			12140
Q8IY37	Q8IY37	DHX37_HUMAN	DHX37	Probable ATP-dependent RNA helicase DHX37	1	ADCHEALLAAWK	ADC(UniMod:4)HEALLAAWK	3	ADC(UniMod:4)HEALLAAWK3	939.36	2275.04	708.309	2621.02	1607.37	1246.14	1296.02	1728.42	1632.5	1836.45	3251.09	3706.54
P46063	P46063	RECQ1_HUMAN	RECQL	ATP-dependent DNA helicase Q1	1	ADCILYYGFGDIFR	ADC(UniMod:4)ILYYGFGDIFR	2	ADC(UniMod:4)ILYYGFGDIFR2	24362.2	24838.6	27371.7	24510.4	19324.4	22030.3	21385.1	27687.5		22465.1	21655.5	23784.7
P46063	P46063	RECQ1_HUMAN	RECQL	ATP-dependent DNA helicase Q1	1	ADCILYYGFGDIFR	ADC(UniMod:4)ILYYGFGDIFR	3	ADC(UniMod:4)ILYYGFGDIFR3	2116.08	1632.6	1093.26		1430.07	1751.73	1604.52	2415.05		1858.69	1431.42	1708.8
Q9H9L3	Q9H9L3	I20L2_HUMAN	ISG20L2	Interferon-stimulated 20 kDa exonuclease-like 2	1	ADCPENATMSLK	ADC(UniMod:4)PENATMSLK	2	ADC(UniMod:4)PENATMSLK2	4405.43	2085.45	4287.29	4959.43	2589.9	4334.13	3099.04		5734.17			2820.58
P22307;P22307-8	P22307;P22307-2;P22307-4;P22307-6;P22307-7;P22307-8	SCP2_HUMAN	SCP2	Sterol carrier protein 2	1	ADCTITMADSDFLALMTGK	ADC(UniMod:4)TITMADSDFLALMTGK	2	ADC(UniMod:4)TITMADSDFLALMTGK2	8167.41	7794.73	7273.36	7857.02	5746.9	7352.94	9793.93	8389.12		8900.74	12130.6	12712.6
P22307;P22307-8	P22307;P22307-2;P22307-4;P22307-6;P22307-7;P22307-8	SCP2_HUMAN	SCP2	Sterol carrier protein 2	1	ADCTITMADSDFLALMTGK	ADC(UniMod:4)TITMADSDFLALMTGK	3	ADC(UniMod:4)TITMADSDFLALMTGK3	7169.18	8277.43	9247.44	6793.24	8308.98	8358.81	5475.36	6715.81		7240.72	9749.23	10735.5
P22307;P22307-8	P22307;P22307-2;P22307-4;P22307-6;P22307-7;P22307-8	SCP2_HUMAN	SCP2	Sterol carrier protein 2	1	ADCTITMADSDFLALMTGK	ADC(UniMod:4)TITM(UniMod:35)ADSDFLALMTGK	2	ADC(UniMod:4)TITM(UniMod:35)ADSDFLALMTGK2	2110.88	1644.91	886.534	2951.08	1389.46	2838.72	715.078	933.126		952.711		9917.35
Q7KZF4	Q7KZF4	SND1_HUMAN	SND1	Staphylococcal nuclease domain-containing protein 1	1	ADDADEFGYSR	ADDADEFGYSR	2	ADDADEFGYSR2	401505	402884	416111	430122	420955	427610	427382	442046	280213	435691	421583	445043
Q14152	Q14152;Q14152-2	EIF3A_HUMAN	EIF3A	Eukaryotic translation initiation factor 3 subunit A	1	ADDDRFPR	ADDDRFPR	2	ADDDRFPR2	6858.19	4700.04	5807.29	3531.11	9034.52	3295.62	7424.14	7889.07	3621.7	3377.65	3880.32	5642.28
Q9NS00	Q9NS00;Q9NS00-2	C1GLT_HUMAN	C1GALT1	Glycoprotein-N-acetylgalactosamine 3-beta-galactosyltransferase 1	1	ADDDTYVILDNLR	ADDDTYVILDNLR	2	ADDDTYVILDNLR2	17431.9	25630.4	21644.2	21029	18234.9	20372.8	19423	21873.2		13463.3	19637.3	16632.5
Q9H6R4;Q9H6R4-4	Q9H6R4;Q9H6R4-2;Q9H6R4-3;Q9H6R4-4	NOL6_HUMAN	NOL6	Nucleolar protein 6	1	ADDGFHLLLMTPK	ADDGFHLLLMTPK	2	ADDGFHLLLMTPK2	9065.05	11524.2	11614.6	9493.33	7293.08	4752.42	10625.1	8682.85	9295.65	13678.2	11559.7	7996.5
Q9H6R4;Q9H6R4-4	Q9H6R4;Q9H6R4-2;Q9H6R4-3;Q9H6R4-4	NOL6_HUMAN	NOL6	Nucleolar protein 6	1	ADDGFHLLLMTPK	ADDGFHLLLMTPK	3	ADDGFHLLLMTPK3	3199.1	1559.06	1999.95	1497.44	1822.81	2299.38	3079.33	4126.79	1723.34	2397.28	2700.04	3888.84
P04075	P04075;P04075-2	ALDOA_HUMAN	ALDOA	Fructose-bisphosphate aldolase A	1	ADDGRPFPQVIK	ADDGRPFPQVIK	2	ADDGRPFPQVIK2	1355410	1375130	1394910	1491500	1440920	1457480	1468280	1524140	1689040	1496750	1524780	1524400
P04075	P04075;P04075-2	ALDOA_HUMAN	ALDOA	Fructose-bisphosphate aldolase A	1	ADDGRPFPQVIK	ADDGRPFPQVIK	3	ADDGRPFPQVIK3	258241	262014	258882	250485	267351	262075	268360	262858	285121	260609	288996	259799
Q14498;Q14498-2	Q14498;Q14498-2;Q14498-3	RBM39_HUMAN	RBM39	RNA-binding protein 39	1	ADDIDIEAMLEAPYK	ADDIDIEAMLEAPYK	2	ADDIDIEAMLEAPYK2	3339.17	3484.8		5509.6	4283.31			3826.57		4481.13
P52564	P52564	MP2K6_HUMAN	MAP2K6	Dual specificity mitogen-activated protein kinase kinase 6	1	ADDLEPIMELGR	ADDLEPIMELGR	2	ADDLEPIMELGR2	27704.2	24595.1	22820.3	26139.9	23398.5	27664.9	27497.8	25224.4	22535.8	26143.5	19124.6	31360.5
Q13111	Q13111;Q13111-2;Q13111-3	CAF1A_HUMAN	CHAF1A	Chromatin assembly factor 1 subunit A	1	ADDMSDDQGTSVQSK	ADDMSDDQGTSVQSK	2	ADDMSDDQGTSVQSK2	5759.78	2215.26	4535.21	3539.39	6619.84	6086.2	4445.9	3703.91	5796.65	5708.99	2618.6	4102.47
Q13111	Q13111;Q13111-2;Q13111-3	CAF1A_HUMAN	CHAF1A	Chromatin assembly factor 1 subunit A	1	ADDMSDDQGTSVQSK	ADDM(UniMod:35)SDDQGTSVQSK	2	ADDM(UniMod:35)SDDQGTSVQSK2	1344	1294.44	926.345	853.808	792.956	760.146		212.999	705.399	968.408		1126.77
Q96HA7	Q96HA7;Q96HA7-2	TONSL_HUMAN	TONSL	Tonsoku-like protein	1	ADDPLGCAVAHR	ADDPLGC(UniMod:4)AVAHR	2	ADDPLGC(UniMod:4)AVAHR2	9827.19	12312.8	5990.05	9090.15	6994.72	11000.4		8212.58	6047.39		7744.55	10452.4
Q96HA7	Q96HA7;Q96HA7-2	TONSL_HUMAN	TONSL	Tonsoku-like protein	1	ADDPLGCAVAHR	ADDPLGC(UniMod:4)AVAHR	3	ADDPLGC(UniMod:4)AVAHR3	5540.05	7119.23	7862.59	4736.6	7442.74	4974.79	6622.19	6169.79	8889.34	9946.72	5209.06	9286.48
Q12888;Q12888-2	Q12888;Q12888-2;Q12888-3	TP53B_HUMAN	TP53BP1	TP53-binding protein 1	1	ADDPLRLDQELQQPQTQEK	ADDPLRLDQELQQPQTQEK	3	ADDPLRLDQELQQPQTQEK3	15828.5	15030.3	19883.7	19227.8	18973.5	14010	10040.8	17621.2	17880.1	13437.8	9586.28	9189.84
Q00610;Q00610-2	Q00610;Q00610-2	CLH1_HUMAN	CLTC	Clathrin heavy chain 1	1	ADDPSSYMEVVQAANTSGNWEELVK	ADDPSSYMEVVQAANTSGNWEELVK	3	ADDPSSYMEVVQAANTSGNWEELVK3	2077.02	2034.12	3127.1	2615.71	3518.34	4473.76	1988.46	2643.81	1859.02	3722.46		6167.2
P61764	P61764;P61764-2	STXB1_HUMAN	STXBP1	Syntaxin-binding protein 1	1	ADDPTMGEGPDK	ADDPTMGEGPDK	2	ADDPTMGEGPDK2	5258.38	4810.18	5569.52	5586.59	8254.9	3250.25	4873.07	4517.66	3571.52	5594.63	10031.8	2627.05
Q8NE71	Q8NE71	ABCF1_HUMAN	ABCF1	ATP-binding cassette sub-family F member 1	1	ADDPYAHLSK	ADDPYAHLSK	2	ADDPYAHLSK2	18999.1	11228.3	15694.3	19466.8	17070.7	18183.2	19702.3	19637.5	20553.5	25210.3	15771.1	17616.8
Q5VSL9	Q5VSL9;Q5VSL9-2;Q5VSL9-3	STRP1_HUMAN	STRIP1	Striatin-interacting protein 1	1	ADDSREEEEENDDDNSLEGETFPLER	ADDSREEEEENDDDNSLEGETFPLER	3	ADDSREEEEENDDDNSLEGETFPLER3				845.013	978.374	87.7101	1092.27	985.13	113.681	2476.06	931.089	1986.11
Q15370	Q15370;Q15370-2	ELOB_HUMAN	ELOB	Elongin-B	1	ADDTFEALCIEPFSSPPELPDVMK	ADDTFEALC(UniMod:4)IEPFSSPPELPDVMK	3	ADDTFEALC(UniMod:4)IEPFSSPPELPDVMK3	1709.8	1962.5	4385.97	2235.38	2323.41	1560.94				4914.42	1907.29	2491.34
Q9Y2W2	Q9Y2W2	WBP11_HUMAN	WBP11	WW domain-binding protein 11	1	ADDTSAATIEK	ADDTSAATIEK	2	ADDTSAATIEK2	7012.78	9279.64	6155.12	5680.02	4506.8	5926.3	5340.58	5918.05		5065.86
P61421	P61421	VA0D1_HUMAN	ATP6V0D1	V-type proton ATPase subunit d 1	1	ADDYEQVK	ADDYEQVK	2	ADDYEQVK2	4906.17	3268.96	5633.24	4380.1	7040.86	5763.11	3669.56	4813.17	5521.92	8058.2	3764.3	5869.24
Q9Y3Z3	Q9Y3Z3;Q9Y3Z3-3;Q9Y3Z3-4	SAMH1_HUMAN	SAMHD1	Deoxynucleoside triphosphate triphosphohydrolase SAMHD1	1	ADDYIEITGAGGK	ADDYIEITGAGGK	2	ADDYIEITGAGGK2	140960	134589	147439	148345	153754	140457	150348	153401	55765.7	151051	170225	159403
Q9Y3Z3	Q9Y3Z3;Q9Y3Z3-3;Q9Y3Z3-4	SAMH1_HUMAN	SAMHD1	Deoxynucleoside triphosphate triphosphohydrolase SAMHD1	1	ADDYIEITGAGGKK	ADDYIEITGAGGKK	2	ADDYIEITGAGGKK2	17315	21992.8	15867.7	21406.9	18397.3	22401	17065.8	13360.7	14085.5	14292.9	7516.17	7799.34
Q9Y3Z3	Q9Y3Z3;Q9Y3Z3-3;Q9Y3Z3-4	SAMH1_HUMAN	SAMHD1	Deoxynucleoside triphosphate triphosphohydrolase SAMHD1	1	ADDYIEITGAGGKK	ADDYIEITGAGGKK	3	ADDYIEITGAGGKK3	6380.81	9316.97	8964.6	10593.5	11548.6	10528.2	6250.4	5624.46		9058.48	5510.38	7278.38
P49327	P49327	FAS_HUMAN	FASN	Fatty acid synthase	1	ADEASELACPTPK	ADEASELAC(UniMod:4)PTPK	2	ADEASELAC(UniMod:4)PTPK2	253819	247594	239825	248016	237864	244606	261858	245505	241033	236548	241898	258798
Q9ULE6	Q9ULE6	PALD_HUMAN	PALD1	Paladin	1	ADEDFVSYTPR	ADEDFVSYTPR	2	ADEDFVSYTPR2	74208.4	79712.4	77716.3	93843.5	80961.1	93629.5	79163.9	83389.3	34730.1	78395.2	78119.1	90174.3
P48739;P48739-2;P48739-3	P48739;P48739-2;P48739-3	PIPNB_HUMAN	PITPNB	Phosphatidylinositol transfer protein beta isoform	1	ADEDPALFQSVK	ADEDPALFQSVK	2	ADEDPALFQSVK2	201142	202664	197022	212893	210740	201993	197126	219624	190822	208057	218793	208614
P61970	P61970	NTF2_HUMAN	NUTF2	Nuclear transport factor 2	1	ADEDPIMGFHQMFLLK	ADEDPIMGFHQMFLLK	2	ADEDPIMGFHQMFLLK2	56485.3	62981.1	64990.9	65888.3	62577.8	59330.8	62271	57760.9	4068.62	59475.5	53585.4	58374.3
P61970	P61970	NTF2_HUMAN	NUTF2	Nuclear transport factor 2	1	ADEDPIMGFHQMFLLK	ADEDPIMGFHQMFLLK	3	ADEDPIMGFHQMFLLK3	235757	228525	255650	253000	238738	237036	227336	230102	15923.5	214242	221926	222878
P61970	P61970	NTF2_HUMAN	NUTF2	Nuclear transport factor 2	1	ADEDPIMGFHQMFLLK	ADEDPIM(UniMod:35)GFHQMFLLK	2	ADEDPIM(UniMod:35)GFHQMFLLK2	5237.15	3882.8	4945.35	5891.11	3954.89	5605.57	8169.4	2233.42		5688.14	4253.14	4551.14
P61970	P61970	NTF2_HUMAN	NUTF2	Nuclear transport factor 2	1	ADEDPIMGFHQMFLLK	ADEDPIM(UniMod:35)GFHQMFLLK	3	ADEDPIM(UniMod:35)GFHQMFLLK3	6872.14	10033.3	16545.6	16916.8	14931.7	15103.1	21798.6	12270.2	6642.16	12975.4	15477.4	9861.06
Q9H4E7	Q9H4E7	DEFI6_HUMAN	DEF6	Differentially expressed in FDCP 6 homolog	1	ADEDVEAAQR	ADEDVEAAQR	2	ADEDVEAAQR2	2835.15	1534.53		1627.83	1205.95	2141.4	2503.31	1474.41	2486.5	2097.57	1811.05	3063.49
Q9NPD8	Q9NPD8	UBE2T_HUMAN	UBE2T	Ubiquitin-conjugating enzyme E2 T	1	ADEEEMLDNLPEAGDSR	ADEEEMLDNLPEAGDSR	2	ADEEEMLDNLPEAGDSR2	73753.2	73614.6	65166.3	69199.4	68851.1	70562.1	64543.1	72454.2	8073.5	78889.5	71507.7	77853.4
Q9NPD8	Q9NPD8	UBE2T_HUMAN	UBE2T	Ubiquitin-conjugating enzyme E2 T	1	ADEEEMLDNLPEAGDSR	ADEEEMLDNLPEAGDSR	3	ADEEEMLDNLPEAGDSR3	5392.49	3801.83	2468.27	3651.58	4135.63		2974.04			6041.25	6029.25	9607.92
Q9NPD8	Q9NPD8	UBE2T_HUMAN	UBE2T	Ubiquitin-conjugating enzyme E2 T	1	ADEEEMLDNLPEAGDSR	ADEEEM(UniMod:35)LDNLPEAGDSR	2	ADEEEM(UniMod:35)LDNLPEAGDSR2	3151.47	6483.81	6207.41	6408.13	6973.32	5159.33	7274.28	9371.49	3687.9	9241.04	8440.75	9438.4
Q96AT1	Q96AT1	K1143_HUMAN	KIAA1143	Uncharacterized protein KIAA1143	1	ADEEPTPADGR	ADEEPTPADGR	2	ADEEPTPADGR2	38844.2	34290.2	34442.7	35532.4	37466.9	37777.2	28761.6	31142.6	30183.3	34169.1	29218.1	36920.1
Q06830	Q06830	PRDX1_HUMAN	PRDX1	Peroxiredoxin-1	1	ADEGISFR	ADEGISFR	2	ADEGISFR2	2040510	1987650	2130490	2174740	2131640	2091180	2051700	2187870	1957750	2053120	2024030	1970160
Q96BI3	Q96BI3;Q96BI3-2	APH1A_HUMAN	APH1A	Gamma-secretase subunit APH-1A	1	ADEGLASLSEDGR	ADEGLASLSEDGR	2	ADEGLASLSEDGR2	18709.7	16413.6	19872	18660.8	19341.7	17101.9	13358.4	23116.5	25983.2	24984.3	21710.1	17878
P13861;P13861-2	P13861;P13861-2	KAP2_HUMAN	PRKAR2A	cAMP-dependent protein kinase type II-alpha regulatory subunit	1	ADEHVIDQGDDGDNFYVIER	ADEHVIDQGDDGDNFYVIER	2	ADEHVIDQGDDGDNFYVIER2	1790.98	1627.08	1714.3	1285	1494.91	1590.33	1608	1218.41		1726.01	1677.37	1823.09
P13861;P13861-2	P13861;P13861-2	KAP2_HUMAN	PRKAR2A	cAMP-dependent protein kinase type II-alpha regulatory subunit	1	ADEHVIDQGDDGDNFYVIER	ADEHVIDQGDDGDNFYVIER	3	ADEHVIDQGDDGDNFYVIER3	87415.1	87955.3	84831	92986	83799.8	84581.4	80062.5	92137.9		91086.8	87094.1	90805.9
Q08999	Q08999	RBL2_HUMAN	RBL2	Retinoblastoma-like protein 2	1	ADEICIAGSPLTPR	ADEIC(UniMod:4)IAGSPLTPR	2	ADEIC(UniMod:4)IAGSPLTPR2	3733.59	3063.56	3109.11	4848.07	2409.5	2948.04	5034.24	3539.32	2946.22	2903.11		3628.76
P39880-3;Q13948-9	Q13948;Q13948-2;Q13948-9;Q13948-10;P39880;P39880-2;P39880-3;P39880-4;P39880-5;P39880-6;P39880-9	CASP_HUMAN;CUX1_HUMAN	CUX1	Isoform 3 of Homeobox protein cut-like 1	1	ADEIEMIMTDLER	ADEIEMIMTDLER	2	ADEIEMIMTDLER2	13701.4	17073	15238	12927.7	12450.8	12097	13237.5	13350.1		11497.3	13545.2	16692.2
Q149N8;Q149N8-4	Q149N8;Q149N8-4	SHPRH_HUMAN	SHPRH	E3 ubiquitin-protein ligase SHPRH	1	ADELFTEYESK	ADELFTEYESK	2	ADELFTEYESK2	4116.41			5115.06	3480.39	3441.72	4622.54
Q13232	Q13232	NDK3_HUMAN	NME3	Nucleoside diphosphate kinase 3	1	ADELLCWEDSAGHWLYE	ADELLC(UniMod:4)WEDSAGHWLYE	2	ADELLC(UniMod:4)WEDSAGHWLYE2	2781.67	3651.49	4186.34	4552.77	3897.54	5659.97	3299.9	1393.13		2648.52	3082.5	4836.86
P46939;P46939-2	P46939;P46939-2	UTRN_HUMAN	UTRN	Utrophin	1	ADELNQTGQILVEQMGK	ADELNQTGQILVEQMGK	2	ADELNQTGQILVEQMGK2	3915.94	5077.13	1991.27	3179.45	2508.72	3462.26	1742.92	3892.79	764.611	3804.73	4547.07	2670.2
Q86UV5;Q86UV5-2	Q86UV5;Q86UV5-2;Q86UV5-5;Q86UV5-8	UBP48_HUMAN	USP48	Ubiquitin carboxyl-terminal hydrolase 48	1	ADEPIADYAAMDDVMQVCMPEEGFK	ADEPIADYAAMDDVMQVC(UniMod:4)MPEEGFK	3	ADEPIADYAAMDDVMQVC(UniMod:4)MPEEGFK3	2270.78	1702.34	2202.5	1782.15	1046.88	1597.71	929.251	2224.28		2096.95		2296.08
P50502	Q8IZP2;P50502	F10A1_HUMAN	ST13	Hsc70-interacting protein	0	ADEPSSEESDLEIDK	ADEPSSEESDLEIDK	2	ADEPSSEESDLEIDK2	36464.3	75580.3	27962.5	36732.8	26648.1	64555.7	51558.4	22257	97268.2	65862.1		50758.9
Q8N201	Q8N201	INT1_HUMAN	INTS1	Integrator complex subunit 1	1	ADEQTTCEVLDYFLR	ADEQTTC(UniMod:4)EVLDYFLR	2	ADEQTTC(UniMod:4)EVLDYFLR2	5449.83	4326.53	4267.44	5077.22		2860.35	5073.84	3774.49		5967.64	4337.42	3721.25
Q8N201	Q8N201	INT1_HUMAN	INTS1	Integrator complex subunit 1	1	ADEQTTCEVLDYFLR	ADEQTTC(UniMod:4)EVLDYFLR	3	ADEQTTC(UniMod:4)EVLDYFLR3		1487.9	1214.41	1171.73	1665.44	756.587	1752.29	1423.2		1963.68	1697.1	1616.99
Q92547	Q92547	TOPB1_HUMAN	TOPBP1	DNA topoisomerase 2-binding protein 1	1	ADESHFLIENSTK	ADESHFLIENSTK	3	ADESHFLIENSTK3	981.89	1604.18			1236.56		1737.61		2819.67	1816.97	629.802	210.347
Q5THK1	Q5THK1;Q5THK1-2;Q5THK1-3;Q5THK1-4	PR14L_HUMAN	PRR14L	Protein PRR14L	1	ADEVLDCQSNQNRPDECK	ADEVLDC(UniMod:4)QSNQNRPDEC(UniMod:4)K	3	ADEVLDC(UniMod:4)QSNQNRPDEC(UniMod:4)K3	1998.87	1528.63	1709.13	1348.85	1666.7	1404.99	828.261	1896.24	1198.23	1261.63	823.004	1300.66
O75643	O75643;O75643-2	U520_HUMAN	SNRNP200	U5 small nuclear ribonucleoprotein 200 kDa helicase	1	ADEVLEILK	ADEVLEILK	2	ADEVLEILK2	11104.1	16784.1	9558.78	14094.7	10455.8	13013.2	13875.4	10944.4	4906.53	12894.6	13211.7	10491.1
P14868	P14868	SYDC_HUMAN	DARS1	Aspartate--tRNA ligase, cytoplasmic	1	ADEVVWVR	ADEVVWVR	2	ADEVVWVR2	254944	245364	240934	246624	250149	235686	249562	239730	144342	236414	260051	272025
P35579;P35579-2;P35580;P35580-3	P35579;P35579-2;P35580;P35580-2;P35580-3;P35580-4;P35580-5	MYH10_HUMAN;MYH9_HUMAN	MYH10;MYH9	Myosin-9	0	ADEWLMK	ADEWLMK	2	ADEWLMK2	169813	175770	169684	166063	172322	165712	154959	148693	98422.7	150491	169047	159105
P35579;P35579-2;P35580;P35580-3	P35579;P35579-2;P35580;P35580-2;P35580-3;P35580-4;P35580-5	MYH10_HUMAN;MYH9_HUMAN	MYH10;MYH9	Myosin-9	0	ADEWLMK	ADEWLM(UniMod:35)K	2	ADEWLM(UniMod:35)K2	34606.4	36440.2	34920.2	36331.5	31548.2	41103.9	52944.5	43877.2	35012	52736.2	45860.7	49635.6
Q13017;Q13017-2	Q13017;Q13017-2	RHG05_HUMAN	ARHGAP5	Rho GTPase-activating protein 5	1	ADEYYPEHTSVLSTIDFGGR	ADEYYPEHTSVLSTIDFGGR	3	ADEYYPEHTSVLSTIDFGGR3	2548.49	1235.13	1486.54	1760.52	686.791	1462.61	1678.19	2195.98	1772.99	1663.46		3991.31
P35579;P35579-2;P35580;P35580-3	P35579;P35579-2;P35580;P35580-2;P35580-3;P35580-4;P35580-5	MYH10_HUMAN;MYH9_HUMAN	MYH10;MYH9	Myosin-9	0	ADFCIIHYAGK	ADFC(UniMod:4)IIHYAGK	2	ADFC(UniMod:4)IIHYAGK2	715190	737594	710222	730180	710351	669506	711320	698283	651949	675105	651983	693203
P35579;P35579-2;P35580;P35580-3	P35579;P35579-2;P35580;P35580-2;P35580-3;P35580-4;P35580-5	MYH10_HUMAN;MYH9_HUMAN	MYH10;MYH9	Myosin-9	0	ADFCIIHYAGK	ADFC(UniMod:4)IIHYAGK	3	ADFC(UniMod:4)IIHYAGK3	111025	117432	125864	123143	128772	126223	125521	128236	119756	122466	123592	142163
P00390;P00390-2	P00390;P00390-2;P00390-3;P00390-4;P00390-5	GSHR_HUMAN	GSR	Glutathione reductase, mitochondrial	1	ADFDNTVAIHPTSSEELVTLR	ADFDNTVAIHPTSSEELVTLR	2	ADFDNTVAIHPTSSEELVTLR2	5270.06	3632.45	1998.57	4343.3	4215.65	4198.01	2556.59	3166.43	1069.23	4146.31	4295.02	3025.65
P00390;P00390-2	P00390;P00390-2;P00390-3;P00390-4;P00390-5	GSHR_HUMAN	GSR	Glutathione reductase, mitochondrial	1	ADFDNTVAIHPTSSEELVTLR	ADFDNTVAIHPTSSEELVTLR	3	ADFDNTVAIHPTSSEELVTLR3	199094	199781	209086	190771	196653	200409	197690	200432	105614	177853	180622	186747
O95613	O95613;O95613-2	PCNT_HUMAN	PCNT	Pericentrin	1	ADFEEQLWK	ADFEEQLWK	2	ADFEEQLWK2	5536.75	7406.87	4772.91	6327.4	6603.06	5919.75	6740.51	5191.58	1951.44	6850.08	5829.5	5185.61
O95573	O95573	ACSL3_HUMAN	ACSL3	Long-chain-fatty-acid--CoA ligase 3	1	ADFFEDENGQR	ADFFEDENGQR	2	ADFFEDENGQR2	61812.4	57571.6	63591.6	50193.7	58297.9	62185	64501.9	61414.5		57089.8	63809	57300.3
Q10570	Q10570	CPSF1_HUMAN	CPSF1	Cleavage and polyadenylation specificity factor subunit 1	1	ADFHVGAHVNTFWR	ADFHVGAHVNTFWR	3	ADFHVGAHVNTFWR3	9351.69	11364.9	6488.84	8608.03	9668.46	9179.3	7573.14	5617.05	6562.54	7679.49	4036.52	3811.47
Q10570	Q10570	CPSF1_HUMAN	CPSF1	Cleavage and polyadenylation specificity factor subunit 1	1	ADFHVGAHVNTFWR	ADFHVGAHVNTFWR	4	ADFHVGAHVNTFWR4	1925.89	2773.27	2011.17	2222.2	3308.85	3054.02	2922	2105.03	3227.94	1905.98	2713.27	2029.95
Q8IZA0	Q8IZA0;Q8IZA0-2;Q8IZA0-3	K319L_HUMAN	KIAA0319L	Dyslexia-associated protein KIAA0319-like protein	1	ADFLIFR	ADFLIFR	2	ADFLIFR2	3712.85	3010.45	2690.48	1122.11	4337.09	3717.28	3588.68	2867.08	2274.89	3249.55	1887.96	5395.12
Q14344	Q14344	GNA13_HUMAN	GNA13	Guanine nucleotide-binding protein subunit alpha-13	1	ADFLPSR	ADFLPSR	2	ADFLPSR2			34110.3		33383.7						9803.21	35824.8
P26640	P26640	SYVC_HUMAN	VARS1	Valine--tRNA ligase	1	ADFPAGIPECGTDALR	ADFPAGIPEC(UniMod:4)GTDALR	2	ADFPAGIPEC(UniMod:4)GTDALR2	246561	263144	242374	256989	257207	237879	271869	244217	194220	193011	138804	216852
Q12882	Q12882	DPYD_HUMAN	DPYD	Dihydropyrimidine dehydrogenase [NADP(+)]	1	ADFPDNIVIASIMCSYNK	ADFPDNIVIASIMC(UniMod:4)SYNK	2	ADFPDNIVIASIMC(UniMod:4)SYNK2	1055.46	3454.46	2066.72	2464.62	3258.31	2615.76	1582.3	2035.76		2963.06	1678.05
Q8TEU8	Q8TEU8	WFKN2_HUMAN	WFIKKN2	WAP, Kazal, immunoglobulin, Kunitz and NTR domain-containing protein 2	1	ADFPLSVVR	ADFPLSVVR	2	ADFPLSVVR2	31610.5	42489.7	51303.4	53579.3		54710	43435	54410.8		63226.9	64281.3	61517.6
P61803	P61803	DAD1_HUMAN	DAD1	Dolichyl-diphosphooligosaccharide--protein glycosyltransferase subunit DAD1	1	ADFQGISPER	ADFQGISPER	2	ADFQGISPER2	98978.1	79781.8	98872.3	89439	92451.9	73197.2	106253	87636.6	81250.6	86647.7	81295.3	89346.6
Q5HYJ3	Q5HYJ3	FA76B_HUMAN	FAM76B	Protein FAM76B	1	ADFQYQESNLR	ADFQYQESNLR	2	ADFQYQESNLR2	25933.5	28285	30727.9	28843.1	27172.7	27742.2	13753.5	26548	16391.7	31365.4	24020	27128.3
Q8TAV0;Q8TAV0-2;Q8TAV0-3;Q8TAV0-4	Q8TAV0;Q8TAV0-2;Q8TAV0-3;Q8TAV0-4;Q8TAV0-5	FA76A_HUMAN	FAM76A	Protein FAM76A	1	ADFQYQESQMR	ADFQYQESQMR	2	ADFQYQESQMR2	8952.29	5582.35	7660.53	6593.21	8566.47	8749.77	7321.6	5544.76	4499.9	7327.26	6141.33	7522.65
Q9NX40	Q9NX40;Q9NX40-2;Q9NX40-3;Q9NX40-4	OCAD1_HUMAN	OCIAD1	OCIA domain-containing protein 1	1	ADFREPNAEVPRPIPHIGPDYIPTEEER	ADFREPNAEVPRPIPHIGPDYIPTEEER	4	ADFREPNAEVPRPIPHIGPDYIPTEEER4	6921.43	9333.76	14119.6	11366.9	10276.9	7204.93	7871.05	9399.59	9156.9	8484.05	3249.85	5392.38
P35237	P35237	SPB6_HUMAN	SERPINB6	Serpin B6	1	ADFSGMSQTDLSLSK	ADFSGMSQTDLSLSK	2	ADFSGMSQTDLSLSK2	21029.2	25453.7	23091.7	26915.4	21609.8	23068.4	27353.3	18138.1	18629.5	23972.7	25829.6	25448.5
P50452	P50452;P50452-3	SPB8_HUMAN	SERPINB8	Serpin B8	1	ADFSGMSTEK	ADFSGMSTEK	2	ADFSGMSTEK2	7119.34	6861.52	7481.81	10312.7	5824.65	7269.3	8540.41	7805.3	7919.03	4914.58	10300.9	8016.76
Q9H2M9	Q9H2M9	RBGPR_HUMAN	RAB3GAP2	Rab3 GTPase-activating protein non-catalytic subunit	1	ADFSPFGNSQGPSR	ADFSPFGNSQGPSR	2	ADFSPFGNSQGPSR2	80101.3	82466.7	81038.1	89773.2	85697.8	85688.5	85387.9	83964.6	81516.6	85646.4	77722.3	79639.8
Q01201	Q01201	RELB_HUMAN	RELB	Transcription factor RelB	1	ADFSQADVHR	ADFSQADVHR	2	ADFSQADVHR2	9091.19	11122.3	6009.99	11063.8	10053.1	5077.73	12131.8	9609.35	9417.28	12251.6	10950.9	9597.1
Q9NXC5	Q9NXC5;Q9NXC5-2	MIO_HUMAN	MIOS	GATOR complex protein MIOS	1	ADFSVLIWDICSK	ADFSVLIWDIC(UniMod:4)SK	2	ADFSVLIWDIC(UniMod:4)SK2	6314.78	4966.56	2823.11	6028.65	5302.98	4011.66	4809.38	7441.59		3830.03	7087.18	5866.97
P49916-2;P49916-3	P49916;P49916-2;P49916-3;P49916-4	DNLI3_HUMAN	LIG3	Isoform 2 of DNA ligase 3	1	ADFTVVAGDEGSSTTGGSSEENK	ADFTVVAGDEGSSTTGGSSEENK	2	ADFTVVAGDEGSSTTGGSSEENK2	7049.28	10121.1	8183.05	9710.52	10196.4	5975.09	7214.7	9231.48	3115.26	9638.29	9684.28	7532.18
Q14318;Q14318-2	Q14318;Q14318-2	FKBP8_HUMAN	FKBP8	Peptidyl-prolyl cis-trans isomerase FKBP8	1	ADFVLAANSYDLAIK	ADFVLAANSYDLAIK	2	ADFVLAANSYDLAIK2	36133	29199.4	25116.1	26468.2	28252.1	29274.3	27781.2	23013.3	1960.97	31655.6	22820	25398.1
O94832	O94832	MYO1D_HUMAN	MYO1D	Unconventional myosin-Id	1	ADFVLMDTVSMPEFMANLR	ADFVLMDTVSMPEFMANLR	2	ADFVLMDTVSMPEFMANLR2	5467.96		9769.98	5767.38	5313.8	6789.26	5722.11	6845.48		6105.53		6095.09
Q96F63	Q96F63	CCD97_HUMAN	CCDC97	Coiled-coil domain-containing protein 97	1	ADFYCAEVAR	ADFYC(UniMod:4)AEVAR	2	ADFYC(UniMod:4)AEVAR2	64421.3	69665.4	66091.3	69605.8	69076.3	56013.1	62921.9	67981.5	18287.4		68569.9	68026.3
Q96QE5	Q96QE5	TEFM_HUMAN	TEFM	Transcription elongation factor, mitochondrial	1	ADFYVLEK	ADFYVLEK	2	ADFYVLEK2	7237.49		4280.29	8779.24		7693.18		6706.58	3564.05	9127.29	7694.57	7939.68
Q8N3D4	Q8N3D4	EH1L1_HUMAN	EHBP1L1	EH domain-binding protein 1-like protein 1	1	ADGAAPGVASR	ADGAAPGVASR	2	ADGAAPGVASR2	3986.05	4229.14	2371.71		4876.75	4698.14				4624	3054.54
Q07157;Q07157-2	Q07157;Q07157-2	ZO1_HUMAN	TJP1	Tight junction protein ZO-1	1	ADGATSDDLDLHDDR	ADGATSDDLDLHDDR	2	ADGATSDDLDLHDDR2	1651.79	640.87	965.452	762.624	992.633	1278.63	1028.75	1036.24	1369.08	1566.41	1026.62	1186.1
P51825-2	P51825;P51825-2;P51825-3	AFF1_HUMAN	AFF1	Isoform 2 of AF4/FMR2 family member 1	1	ADGDHCASVTDSAPER	ADGDHC(UniMod:4)ASVTDSAPER	3	ADGDHC(UniMod:4)ASVTDSAPER3	2216.99		3129	2192.32	2948.69	2179.4	2049.28		2498.38	2222.69		3067.18
Q8IWB1	Q8IWB1	IPRI_HUMAN	ITPRIP	Inositol 1,4,5-trisphosphate receptor-interacting protein	1	ADGDTLSCICGK	ADGDTLSC(UniMod:4)IC(UniMod:4)GK	2	ADGDTLSC(UniMod:4)IC(UniMod:4)GK2	4346.26	4102.46	1234.52		4166.28	3852.22	3010.06	4630.76		4049.16	4392.35	3999.46
Q96SD1;Q96SD1-2;Q96SD1-3	Q96SD1;Q96SD1-2;Q96SD1-3	DCR1C_HUMAN	DCLRE1C	Protein artemis	1	ADGDVPQWEVFFK	ADGDVPQWEVFFK	2	ADGDVPQWEVFFK2	8219.25	6631.53	8912.21	9622.84	8005.23	10505.2	9258.36	7772.49		8215.15	8908.55	9747.05
P52788	P52788;P52788-2	SPSY_HUMAN	SMS	Spermine synthase	1	ADGETILK	ADGETILK	2	ADGETILK2	4638.13	4330.97	4277.61	4586.05	6444.07	7459.99	3380.61	6472.51	1746.69	4525.18	3789.04	2860.38
P15529-16	P15529-2;P15529-3;P15529-4;P15529-5;P15529-6;P15529-7;P15529-16	MCP_HUMAN	CD46	Isoform 3 of Membrane cofactor protein	1	ADGGAEYATYQTK	ADGGAEYATYQTK	2	ADGGAEYATYQTK2	79947	74663.5	74950.4	81484.9	77132.5	78256.4	71665.6	74682.4	64066.6	82733.7	81235.6	75231.5
P09622	P09622;P09622-2	DLDH_HUMAN	DLD	Dihydrolipoyl dehydrogenase, mitochondrial	1	ADGGTQVIDTK	ADGGTQVIDTK	2	ADGGTQVIDTK2	85382.6	79795.5	73820.6	73310.7	75208.3	74280.9	68129.3	73774.8	79834.1	60419.8	72519.6	69503.6
P83436	P83436	COG7_HUMAN	COG7	Conserved oligomeric Golgi complex subunit 7	1	ADGHAATLVMK	ADGHAATLVMK	2	ADGHAATLVMK2	3743.72	1349.93	2071.53	2335.8	1704.18	3275.66	2418.09	2907.76	5522.04	2429.19	3429.85	3420.02
Q9NRF8	Q9NRF8	PYRG2_HUMAN	CTPS2	CTP synthase 2	1	ADGILVPGGFGIR	ADGILVPGGFGIR	2	ADGILVPGGFGIR2	27490.8	25802.3	20140.2	28669.2	19407.5	27080.4	25103.4	25471.8	26972.2	25088.9	24596.5	30353.9
P13612	P13612	ITA4_HUMAN	ITGA4	Integrin alpha-4	1	ADGISSTFSQR	ADGISSTFSQR	2	ADGISSTFSQR2	61398.4	67436	65033.6	71716.7	72598.2	67283.5	66009.4	70636.3	63156.2	70921.1	72618.7	64905.6
Q96H78	Q96H78	S2544_HUMAN	SLC25A44	Solute carrier family 25 member 44	1	ADGITGLYR	ADGITGLYR	2	ADGITGLYR2	10741.9	9203.74	11078.1	8778.95			9340.38			5410.55	14541.5	8284.88
Q96A35	Q96A35	RM24_HUMAN	MRPL24	39S ribosomal protein L24, mitochondrial	1	ADGIVPETWIDGPK	ADGIVPETWIDGPK	2	ADGIVPETWIDGPK2	138582	142156	142268	151777	153928	146881	136758	141449	152233	151311	141128	150315
Q8N766;Q8N766-2	Q8N766;Q8N766-2;Q8N766-3;Q8N766-4	EMC1_HUMAN	EMC1	ER membrane protein complex subunit 1	1	ADGLLGMFLK	ADGLLGMFLK	2	ADGLLGMFLK2	16019.6	13400	11351	12212.9	13202	11173.5	18102.7	12966.7	8642.8	14883.6	18654.2	16015.8
Q6ICG6;Q6ICG6-2;Q6ICG6-3	Q6ICG6;Q6ICG6-2;Q6ICG6-3	K0930_HUMAN	KIAA0930	Uncharacterized protein KIAA0930	1	ADGNFLLYAHLTYVTLPLHR	ADGNFLLYAHLTYVTLPLHR	4	ADGNFLLYAHLTYVTLPLHR4	1104.58								1388.67	1964.11
Q4KMP7	Q4KMP7;Q4KMP7-2	TB10B_HUMAN	TBC1D10B	TBC1 domain family member 10B	1	ADGPPGPHDGGDRPSAEAR	ADGPPGPHDGGDRPSAEAR	3	ADGPPGPHDGGDRPSAEAR3	6483.32	6252.74	7858.42	9953.24	7597.82	7161.03	5148.69	4262.28	6603.98	8431.7	6470.14	4601.04
Q4KMP7	Q4KMP7;Q4KMP7-2	TB10B_HUMAN	TBC1D10B	TBC1 domain family member 10B	1	ADGPPGPHDGGDRPSAEAR	ADGPPGPHDGGDRPSAEAR	4	ADGPPGPHDGGDRPSAEAR4	4921.8	2963.11	3995.8	5353.19	4852.8	4887.62	1260.57	1801.89	4542.24	3528.15	4226.52	5163.57
Q9H3P2	Q9H3P2;Q9H3P2-7	NELFA_HUMAN	NELFA	Negative elongation factor A	1	ADGQGSTTMLVDTVFEMNYATGQWTR	ADGQGSTTMLVDTVFEMNYATGQWTR	3	ADGQGSTTMLVDTVFEMNYATGQWTR3	1287.4	1464.22	629.17	1749.31		2502.04	1885.79	1746.92			817.516	907.116
Q7Z6Z7;Q7Z6Z7-2	Q7Z6Z7;Q7Z6Z7-2;Q7Z6Z7-3	HUWE1_HUMAN	HUWE1	E3 ubiquitin-protein ligase HUWE1	1	ADGTATAPPPR	ADGTATAPPPR	2	ADGTATAPPPR2	8381.26	9202.63	6853.59	6003.73	8966.77	9795.69	3876.84	8354.06	8429.88	5695.3	6026.91	7028.85
Q8NG31;Q8NG31-2	Q8NG31;Q8NG31-2	KNL1_HUMAN	KNL1	Kinetochore scaffold 1	1	ADGTSLDFSTYR	ADGTSLDFSTYR	2	ADGTSLDFSTYR2	6244.86	5613.52	10016.3	7452.63	5217.33	6861.52	7655.37	8253.67		8915.23	7815.36	10746.9
Q13445	Q13445	TMED1_HUMAN	TMED1	Transmembrane emp24 domain-containing protein 1	1	ADGVHTVEPTEAGDYK	ADGVHTVEPTEAGDYK	2	ADGVHTVEPTEAGDYK2	2379.77	1853.63	1914.11	2427.15	1219.15	1212.74	1751.15	1084.81	3132.14	2475.31	2221.47	1241.41
Q13445	Q13445	TMED1_HUMAN	TMED1	Transmembrane emp24 domain-containing protein 1	1	ADGVHTVEPTEAGDYK	ADGVHTVEPTEAGDYK	3	ADGVHTVEPTEAGDYK3	14696.4	13220	11177.3	18414.8	17557.7	13029.1	11502.6	16804.6	19352.4	14380.6	21198.9	19954.5
O14548	O14548	COX7R_HUMAN	COX7A2L	Cytochrome c oxidase subunit 7A-related protein, mitochondrial	1	ADGVPVYLK	ADGVPVYLK	2	ADGVPVYLK2	26656.1	23222.9	17553.7	15520.4	30384.7	26302.7	23969.8	28838.1	15825.2	20124.6	29092.6	23647.6
O94888	O94888	UBXN7_HUMAN	UBXN7	UBX domain-containing protein 7	1	ADGVVEGIDVNGPK	ADGVVEGIDVNGPK	2	ADGVVEGIDVNGPK2	85948.7	82992.3	79971.3	76830.7	86845	81895.7	83544.6	85610.7	87762.8	83570.6	78564	74541.8
Q9NYB0	Q9NYB0	TE2IP_HUMAN	TERF2IP	Telomeric repeat-binding factor 2-interacting protein 1	1	ADGYPIWSR	ADGYPIWSR	2	ADGYPIWSR2	76560.6	80557.7	73235.5	69941.4	67257.6	75036.2	75275.6	56446.1	77196.5	58555.8	83907	70417.8
P62241	P62241	RS8_HUMAN	RPS8	40S ribosomal protein S8	1	ADGYVLEGK	ADGYVLEGK	1	ADGYVLEGK1	282.298	70.178	274.628	74.3647	412.257	901.859	556.544	784.294	700.809	756.358	556.573	846.507
P62241	P62241	RS8_HUMAN	RPS8	40S ribosomal protein S8	1	ADGYVLEGK	ADGYVLEGK	2	ADGYVLEGK2	469487	463426	440356	448578	499147	499383	493095	518225	448514	470190	520807	508736
P62333	P62333	PRS10_HUMAN	PSMC6	26S proteasome regulatory subunit 10B	1	ADHDFVVQEDFMK	ADHDFVVQEDFMK	2	ADHDFVVQEDFMK2	37196.2	37899	32036.5	35611.3	37196.1	36799.7	38701.7	32394.7	19067	34302.6	32929.9	38183
P62333	P62333	PRS10_HUMAN	PSMC6	26S proteasome regulatory subunit 10B	1	ADHDFVVQEDFMK	ADHDFVVQEDFMK	3	ADHDFVVQEDFMK3	157114	168135	164278	173650	168380	171218	162733	163193	103314	160046	170534	180950
P62333	P62333	PRS10_HUMAN	PSMC6	26S proteasome regulatory subunit 10B	1	ADHDFVVQEDFMK	ADHDFVVQEDFM(UniMod:35)K	2	ADHDFVVQEDFM(UniMod:35)K2	4377.56	2239.35	6221.82	3955.8	5643.64	7204.5	5433.68	8227.88	7526.38	7303.43	4196.98	6863.1
P62333	P62333	PRS10_HUMAN	PSMC6	26S proteasome regulatory subunit 10B	1	ADHDFVVQEDFMK	ADHDFVVQEDFM(UniMod:35)K	3	ADHDFVVQEDFM(UniMod:35)K3	33290.1	31865.2	35946.9	33581.3	32875.6	35100.9	45695.8	45735.3	40031.5	47601	44951.8	38906.1
Q9UHB6;Q9UHB6-4	Q9UHB6;Q9UHB6-4	LIMA1_HUMAN	LIMA1	LIM domain and actin-binding protein 1	1	ADHPPAEVTSHAASGAK	ADHPPAEVTSHAASGAK	3	ADHPPAEVTSHAASGAK3	3089.85	2549.77	2270.9	2650.54	2333.08	1842.75	2324.82	1876.98			3172.3	813.991
P08865	P08865	RSSA_HUMAN	RPSA	40S ribosomal protein SA	1	ADHQPLTEASYVNLPTIALCNTDSPLR	ADHQPLTEASYVNLPTIALC(UniMod:4)NTDSPLR	3	ADHQPLTEASYVNLPTIALC(UniMod:4)NTDSPLR3	330468	314262	310563	321819	327586	322279	316254	332492	118724	316330	289119	290326
O94887	O94887	FARP2_HUMAN	FARP2	FERM, ARHGEF and pleckstrin domain-containing protein 2	1	ADHSAAVENQLSGYLLR	ADHSAAVENQLSGYLLR	3	ADHSAAVENQLSGYLLR3	5235.87	4940.47	4869.82	4819.75	6232.75	3807.91	3597.11	6869.62	5851.34	5369.73	3956.25	5116.19
Q6ZVF9	Q6ZVF9	GRIN3_HUMAN	GPRIN3	G protein-regulated inducer of neurite outgrowth 3	1	ADHSGSLDPTNK	ADHSGSLDPTNK	2	ADHSGSLDPTNK2	2203.16	1977.08	2580.58	1021.16	840.941	1215.13	2685.72	3283.33	2509.37	2056.3	1080.98	1427.34
Q6ZVF9	Q6ZVF9	GRIN3_HUMAN	GPRIN3	G protein-regulated inducer of neurite outgrowth 3	1	ADHSGSLDPTNK	ADHSGSLDPTNK	3	ADHSGSLDPTNK3	2163.34	1242.47	1674.51	1108.54		1700.45		1080.17		1130.21		1514.17
Q5VW32	Q5VW32;Q5VW32-2	BROX_HUMAN	BROX	BRO1 domain-containing protein BROX	1	ADHTLSSLEPAYSAK	ADHTLSSLEPAYSAK	2	ADHTLSSLEPAYSAK2	8379.5	10866.8	5108.89	7716.65	8180.6	8874.25	7866.28	5430.74	11306.8	7018.76	10110.3	13534.9
Q5VW32	Q5VW32;Q5VW32-2	BROX_HUMAN	BROX	BRO1 domain-containing protein BROX	1	ADHTLSSLEPAYSAK	ADHTLSSLEPAYSAK	3	ADHTLSSLEPAYSAK3	35941.4	21752.9	28589.9	20730	33474.6	33688.2	31722.6	34745.8	38162.9	33925.1	32363.5	26461.3
O14734	O14734	ACOT8_HUMAN	ACOT8	Acyl-coenzyme A thioesterase 8	1	ADHWMLYECESPWAGGSR	ADHWMLYEC(UniMod:4)ESPWAGGSR	3	ADHWMLYEC(UniMod:4)ESPWAGGSR3	17748.6	11526.6	15306.4	16808.6	16926.2	14627.5	16117.8	10690		17825.8	15932.6	20083.1
Q9ULC5;Q9ULC5-3	Q9ULC5;Q9ULC5-3;Q9ULC5-4	ACSL5_HUMAN	ACSL5	Long-chain-fatty-acid--CoA ligase 5	1	ADIAMVICDTPQK	ADIAMVIC(UniMod:4)DTPQK	2	ADIAMVIC(UniMod:4)DTPQK2	11060.5	9458.21	9539.41	10507.7	8242	9643.81	10534.4	9880.39	5436.68	7687.75	8957.41	10086.8
Q09666	Q09666	AHNK_HUMAN	AHNAK	Neuroblast differentiation-associated protein AHNAK	1	ADIDVSGPK	ADIDVSGPK	2	ADIDVSGPK2	45332.4	48300.3	41426.2	31329.8	52495.4	50187.1	39276.6	47541.6	45075.5	40427.9	29403.3	51302
Q09666	Q09666	AHNK_HUMAN	AHNAK	Neuroblast differentiation-associated protein AHNAK	1	ADIEISGPK	ADIEISGPK	2	ADIEISGPK2	65116.6	28769.6	69588.7	69066.8	75965.7					49615.6	44680.2	64063.8
Q13439;Q13439-4	Q13439;Q13439-3;Q13439-4;Q13439-5	GOGA4_HUMAN	GOLGA4	Golgin subfamily A member 4	1	ADIESLVTEK	ADIESLVTEK	2	ADIESLVTEK2	7614.13	8088.94	9810.47	9836.75	7894.15	8504.64	8110.54	8908.08		10533.1	10235.8	11156.7
P05198	P05198	IF2A_HUMAN	EIF2S1	Eukaryotic translation initiation factor 2 subunit 1	1	ADIEVACYGYEGIDAVK	ADIEVAC(UniMod:4)YGYEGIDAVK	2	ADIEVAC(UniMod:4)YGYEGIDAVK2	127168	137814	135178	133748	140629	130328	136227	110158	58905.9	136611	136526	138834
P05198	P05198	IF2A_HUMAN	EIF2S1	Eukaryotic translation initiation factor 2 subunit 1	1	ADIEVACYGYEGIDAVK	ADIEVAC(UniMod:4)YGYEGIDAVK	3	ADIEVAC(UniMod:4)YGYEGIDAVK3	6294.69	8790.88	9354.5	8846.49	8329.88	6537.67	9417.64	7736.47	3307.31	8358.92	10663.7	11157.9
P61221	P61221	ABCE1_HUMAN	ABCE1	ATP-binding cassette sub-family E member 1	1	ADIFMFDEPSSYLDVK	ADIFMFDEPSSYLDVK	2	ADIFMFDEPSSYLDVK2	61668	62740.2	59486.8	58331.3	56668	58437	59231.3	52164.2		55757.6	57722.5	59066.2
P61221	P61221	ABCE1_HUMAN	ABCE1	ATP-binding cassette sub-family E member 1	1	ADIFMFDEPSSYLDVK	ADIFM(UniMod:35)FDEPSSYLDVK	2	ADIFM(UniMod:35)FDEPSSYLDVK2	13062.1	13982.5	13321.4	11090.8	13463.8	12744.9	14571.5	13668.7	3928.13	14653.2	7252.61	13837.4
Q92896;Q92896-2	Q92896;Q92896-2;Q92896-3	GSLG1_HUMAN	GLG1	Golgi apparatus protein 1	1	ADIFVDPVLHTACALDIK	ADIFVDPVLHTAC(UniMod:4)ALDIK	2	ADIFVDPVLHTAC(UniMod:4)ALDIK2	3698.13	2239.1	2891.97	1841.4	2236.19	4642.28	2763.59	1740.16	2610.83	2581.63	1092.48	1593.57
Q92896;Q92896-2	Q92896;Q92896-2;Q92896-3	GSLG1_HUMAN	GLG1	Golgi apparatus protein 1	1	ADIFVDPVLHTACALDIK	ADIFVDPVLHTAC(UniMod:4)ALDIK	3	ADIFVDPVLHTAC(UniMod:4)ALDIK3	8913.47	9989.88	9120.35	8500.09	7068.17	6765.33	10721	7344.79	8391.77	9749.54	8338.23	8685.09
P42768	P42768	WASP_HUMAN	WAS	Wiskott-Aldrich syndrome protein	1	ADIGAPSGFK	ADIGAPSGFK	2	ADIGAPSGFK2	248961	241351	260402	249089	249673	254794	257816	252682	240657	243730	248068	245083
Q2NKX8	Q2NKX8	ERC6L_HUMAN	ERCC6L	DNA excision repair protein ERCC-6-like	1	ADIGPNLDQLK	ADIGPNLDQLK	2	ADIGPNLDQLK2	11269.7	14942.5	15826.6	19301	22447.6	14063.9	11795	13614.9	19247.3	16009.2	17317.7	15437.2
P05023;P05023-4;P13637;P13637-2;P13637-3	P05023;P05023-3;P05023-4;P13637;P13637-2;P13637-3	AT1A1_HUMAN;AT1A3_HUMAN	ATP1A1;ATP1A3	Sodium/potassium-transporting ATPase subunit alpha-1	0	ADIGVAMGIAGSDVSK	ADIGVAMGIAGSDVSK	2	ADIGVAMGIAGSDVSK2	114024	88787	108708	96321.1	94221.4	76714.4	100599	121084	128928	100088	129076	128644
P05023;P05023-4;P13637;P13637-2;P13637-3	P05023;P05023-3;P05023-4;P13637;P13637-2;P13637-3	AT1A1_HUMAN;AT1A3_HUMAN	ATP1A1;ATP1A3	Sodium/potassium-transporting ATPase subunit alpha-1	0	ADIGVAMGIAGSDVSK	ADIGVAM(UniMod:35)GIAGSDVSK	2	ADIGVAM(UniMod:35)GIAGSDVSK2		9654.24		7026.29	7008.55	4495.06	7428.92	6880.3	4851.04	8735.85	9894.58	5909.49
Q9NSD9	Q9NSD9;Q9NSD9-2	SYFB_HUMAN	FARSB	Phenylalanine--tRNA ligase beta subunit	1	ADIIHACDIVEDAAIAYGYNNIQMTLPK	ADIIHAC(UniMod:4)DIVEDAAIAYGYNNIQMTLPK	3	ADIIHAC(UniMod:4)DIVEDAAIAYGYNNIQMTLPK3	22893.1	22658.9	27747.9	27199.9	20411.3	22598.4	19075.6	21212.2	538.538	23451	21653.7	27211.4
O14744	O14744;O14744-2;O14744-4;O14744-5;O14744-3	ANM5_HUMAN	PRMT5	Protein arginine N-methyltransferase 5	1	ADIIVSELLGSFADNELSPECLDGAQHFLK	ADIIVSELLGSFADNELSPEC(UniMod:4)LDGAQHFLK	3	ADIIVSELLGSFADNELSPEC(UniMod:4)LDGAQHFLK3	2366.23	5215.32	2697.27	3811.15	3961.86	3142.77	4060.95	3125.54		4949.76	3449.98	4570.92
Q53H82	Q53H82	LACB2_HUMAN	LACTB2	Endoribonuclease LACTB2	1	ADIIYPGHGPVIHNAEAK	ADIIYPGHGPVIHNAEAK	2	ADIIYPGHGPVIHNAEAK2	3302.75	1225.37	768.393	1551.81	2911.48	2374.89	1883.61	1940.97	4053.87	3448.8	959.523	2103.4
Q53H82	Q53H82	LACB2_HUMAN	LACTB2	Endoribonuclease LACTB2	1	ADIIYPGHGPVIHNAEAK	ADIIYPGHGPVIHNAEAK	3	ADIIYPGHGPVIHNAEAK3	66274.8	73271.3	74855.1	70006.4	66758.8	64892.5	62619.4	67715.3	72778.9	73991.6	72532.1	65662.5
Q53H82	Q53H82	LACB2_HUMAN	LACTB2	Endoribonuclease LACTB2	1	ADIIYPGHGPVIHNAEAK	ADIIYPGHGPVIHNAEAK	4	ADIIYPGHGPVIHNAEAK4	6085.53	6569.58	5706.32	3605.97	4025.47	5459.57	6663.65	4991.66	4384.51	5111.3	6013.83	3908.98
P52272;P52272-2	P52272;P52272-2	HNRPM_HUMAN	HNRNPM	Heterogeneous nuclear ribonucleoprotein M	1	ADILEDK	ADILEDK	2	ADILEDK2	64743.7	57075.9	47090.2	47792.9	61580.3	55846.9	49960.6	58976.7	64228.5	49746.9	49334.6	54784.4
Q9H074	Q9H074;Q9H074-2;Q9H074-3	PAIP1_HUMAN	PAIP1	Polyadenylate-binding protein-interacting protein 1	1	ADILQVGLR	ADILQVGLR	2	ADILQVGLR2	75452.5	73417	68623	68271.9	63498.9	70855.9	80398.9	77586.3	61520.1	76035.1	90609.3	71870.6
Q9NUJ1	Q9NUJ1;Q9NUJ1-2	ABHDA_HUMAN	ABHD10	Palmitoyl-protein thioesterase ABHD10, mitochondrial	1	ADIQLLVYTIDDLIDK	ADIQLLVYTIDDLIDK	2	ADIQLLVYTIDDLIDK2	2811.51	3723.83	2855.46	3816.26	1334.73	3153.52	3798.08	4721.47		3442	4814.18	4546.05
Q9NUJ1	Q9NUJ1;Q9NUJ1-2	ABHDA_HUMAN	ABHD10	Palmitoyl-protein thioesterase ABHD10, mitochondrial	1	ADIQLLVYTIDDLIDK	ADIQLLVYTIDDLIDK	3	ADIQLLVYTIDDLIDK3	653.69		994.521		2083.5		1660.88	307.196		1440.99
Q13740;Q13740-2	Q13740;Q13740-2;Q13740-4	CD166_HUMAN	ALCAM	CD166 antigen	1	ADIQMPFTCSVTYYGPSGQK	ADIQMPFTC(UniMod:4)SVTYYGPSGQK	2	ADIQMPFTC(UniMod:4)SVTYYGPSGQK2	1901.99	1922.66		1779.05	1956.03	2705.89	3708.43	1358.16		2010.64		1774.77
P52757;P52757-9	P52757;P52757-3;P52757-4;P52757-5;P52757-8;P52757-9	CHIO_HUMAN	CHN2	Beta-chimaerin	1	ADISANVYPDINIITGALK	ADISANVYPDINIITGALK	2	ADISANVYPDINIITGALK2	6921.35	2207.24		1549.35			1206.92	2401.97		2245.7	1039.61
Q9NZD2	Q9NZD2	GLTP_HUMAN	GLTP	Glycolipid transfer protein	1	ADISGNITK	ADISGNITK	2	ADISGNITK2	11961.8	12256.5	13198.8	9354.57	12156.8	16163	9262.77	12695.8	8884.39	11670.4	9490.52	9003.53
P51157	P51157	RAB28_HUMAN	RAB28	Ras-related protein Rab-28	1	ADIVNYNQEPMSR	ADIVNYNQEPMSR	2	ADIVNYNQEPMSR2	19704.3	20937.7	20893.9	23265.2	17855.6	18725.1	22160.2	18030.3	14205.2	22507.7
Q2M2I8;Q9NSY1	Q9NSY1;Q9NSY1-2;Q9NSY1-3;Q2M2I8;Q2M2I8-2	AAK1_HUMAN;BMP2K_HUMAN	AAK1;BMP2K	AP2-associated protein kinase 1	0	ADIWALGCLLYK	ADIWALGC(UniMod:4)LLYK	2	ADIWALGC(UniMod:4)LLYK2	22177.9	22684.2	18413.4	25027.5	26655.9	20395	24297.9	20005.8	11116.4	21720.9	22309.1	21343.2
O95747	O95747	OXSR1_HUMAN	OXSR1	Serine/threonine-protein kinase OSR1	1	ADIWSFGITAIELATGAAPYHK	ADIWSFGITAIELATGAAPYHK	3	ADIWSFGITAIELATGAAPYHK3	2205.26	3725.46		4776.55	5696.32	3391.48	2912.13	2311.15		3672.34	4442.35	5094.98
O00506;Q9P289	O00506;O00506-2;O00506-3;Q9P289;Q9P289-2	STK25_HUMAN;STK26_HUMAN	STK25;STK26	Serine/threonine-protein kinase 25	0	ADIWSLGITAIELAK	ADIWSLGITAIELAK	2	ADIWSLGITAIELAK2	21553.9	18731.6	21214.3	18253.5	24296.4	23502.8	24857.6	19934.7		17127.3	22307	20378.6
O00506;Q9P289	O00506;O00506-2;O00506-3;Q9P289;Q9P289-2	STK25_HUMAN;STK26_HUMAN	STK25;STK26	Serine/threonine-protein kinase 25	0	ADIWSLGITAIELAK	ADIWSLGITAIELAK	3	ADIWSLGITAIELAK3	1451.98	1631.62	625.757	1517.48		786.485	1118.89	951.806		1218.78	620.932	1203.45
Q9Y6E0;Q9Y6E0-2	Q9Y6E0;Q9Y6E0-2	STK24_HUMAN	STK24	Serine/threonine-protein kinase 24	1	ADIWSLGITAIELAR	ADIWSLGITAIELAR	2	ADIWSLGITAIELAR2	12743.2	9281.33	12222	15356.5	15858.5	16865.1	19847.3	19645.2		17819.4	15989.9	16573.5
Q9Y6E0;Q9Y6E0-2	Q9Y6E0;Q9Y6E0-2	STK24_HUMAN	STK24	Serine/threonine-protein kinase 24	1	ADIWSLGITAIELAR	ADIWSLGITAIELAR	3	ADIWSLGITAIELAR3	1934.78	825.059	2794.23	1700.17	2520.73	1263.35	3115.83	1543.22		1587.63	1734.69	1922.23
Q99797	Q99797	MIPEP_HUMAN	MIPEP	Mitochondrial intermediate peptidase	1	ADKPHQDCHFTIR	ADKPHQDC(UniMod:4)HFTIR	3	ADKPHQDC(UniMod:4)HFTIR3	765.181		538.753	1908.11	826.109	855.739	2157.13				1683.23
P51688	P51688	SPHM_HUMAN	SGSH	N-sulphoglucosamine sulphohydrolase	1	ADLAAQYTTVGR	ADLAAQYTTVGR	2	ADLAAQYTTVGR2	19334	27519.4	22541	23665.8	26272.5	15398.6	22095	26418.7	19584.6	22813.4	25289.3	28209.2
Q14204	Q14204	DYHC1_HUMAN	DYNC1H1	Cytoplasmic dynein 1 heavy chain 1	1	ADLAAVEAK	ADLAAVEAK	2	ADLAAVEAK2	21275.5	26286.5	16396.7	22243.6	18485.6	12243.5	16723.8	23498		17617.7	19120.9	22599.6
P68036	P68036;P68036-2;P68036-3	UB2L3_HUMAN	UBE2L3	Ubiquitin-conjugating enzyme E2 L3	1	ADLAEEYSK	ADLAEEYSK	1	ADLAEEYSK1	160.288	1230.55	549.825	809.52	255.763	266.437	933.208	741.892	337.416		195.111	1039.74
P68036	P68036;P68036-2;P68036-3	UB2L3_HUMAN	UBE2L3	Ubiquitin-conjugating enzyme E2 L3	1	ADLAEEYSK	ADLAEEYSK	2	ADLAEEYSK2	471321	440840	427521	441698	447796	447877	442034	443487	275531	440867	455892	474168
Q8N1G4	Q8N1G4	LRC47_HUMAN	LRRC47	Leucine-rich repeat-containing protein 47	1	ADLATAPPHVTVVR	ADLATAPPHVTVVR	2	ADLATAPPHVTVVR2	87155.3	104220	100385	100420	95141.2	94472	100159	96773.4	95999.2	101732	97077	90861.2
Q8N1G4	Q8N1G4	LRC47_HUMAN	LRRC47	Leucine-rich repeat-containing protein 47	1	ADLATAPPHVTVVR	ADLATAPPHVTVVR	3	ADLATAPPHVTVVR3	43459.1	45255.7	46205.3	40983.5	42785.1	38324.9	48496	48375.2	39209.4	51039.4	55163.4	43932.6
Q9BZE2	Q9BZE2	PUS3_HUMAN	PUS3	tRNA pseudouridine(38/39) synthase	1	ADLDIVTMDYAAQK	ADLDIVTMDYAAQK	2	ADLDIVTMDYAAQK2	11104.1	10889.3	8951.66	10297.6	9422.38	8524.1	9026.19	12566.5		5760.02	10453.7	12319.1
Q09666	Q09666	AHNK_HUMAN	AHNAK	Neuroblast differentiation-associated protein AHNAK	1	ADLDVSGPK	ADLDVSGPK	2	ADLDVSGPK2									37353	21699.2
Q9NS87;Q9NS87-2	Q9NS87;Q9NS87-2;Q9NS87-3	KIF15_HUMAN	KIF15	Kinesin-like protein KIF15	1	ADLEEVQSALYNK	ADLEEVQSALYNK	2	ADLEEVQSALYNK2	14638.5	20372.2	20382.6	14835.1		13563.3	25387.2	20683.1		21391.3	5279.31	8565.96
Q15031	Q15031	SYLM_HUMAN	LARS2	Probable leucine--tRNA ligase, mitochondrial	1	ADLEGSLDSK	ADLEGSLDSK	2	ADLEGSLDSK2	21367	15548.2	21665.4	15880.9	17954.2	15807.1	19274.5	17636.8	20803.8	17950.9	18296	22996.7
Q14997	Q14997	PSME4_HUMAN	PSME4	Proteasome activator complex subunit 4	1	ADLELPWRPLYDMVER	ADLELPWRPLYDMVER	3	ADLELPWRPLYDMVER3	9963.26	9666.08	11326.9	7804.5	9405.5	12316.3	7561.97	9067.71		12693	13821.3	11215.4
Q04695	Q04695	K1C17_HUMAN	KRT17	Keratin, type I cytoskeletal 17	1	ADLEMQIENLK	ADLEMQIENLK	2	ADLEMQIENLK2							6914.1	4731.74
P02533	P02533	K1C14_HUMAN	KRT14	Keratin, type I cytoskeletal 14	1	ADLEMQIESLK	ADLEMQIESLK	2	ADLEMQIESLK2		3171.72					11763.6
P13645	P13645	K1C10_HUMAN	KRT10	Keratin, type I cytoskeletal 10	1	ADLEMQIESLTEELAYLK	ADLEMQIESLTEELAYLK	2	ADLEMQIESLTEELAYLK2	1839.45			916.964							3628.02
P13645	P13645	K1C10_HUMAN	KRT10	Keratin, type I cytoskeletal 10	1	ADLEMQIESLTEELAYLK	ADLEM(UniMod:35)QIESLTEELAYLK	2	ADLEM(UniMod:35)QIESLTEELAYLK2	1628.48	8856.68	2219.43	1249.26		1910.01	977.543			3752.79	11269	2962.11
P13645	P13645	K1C10_HUMAN	KRT10	Keratin, type I cytoskeletal 10	1	ADLEMQIESLTEELAYLK	ADLEM(UniMod:35)QIESLTEELAYLK	3	ADLEM(UniMod:35)QIESLTEELAYLK3	937.338	8816.91	2410.49	1977.48		4431	2639.18			2924.16	15198.2	3644.96
Q8N573;Q8N573-2;Q8N573-8	Q8N573;Q8N573-2;Q8N573-4;Q8N573-5;Q8N573-7;Q8N573-8	OXR1_HUMAN	OXR1	Oxidation resistance protein 1	1	ADLESESFRPNLSDPSELLLPDQIEK	ADLESESFRPNLSDPSELLLPDQIEK	3	ADLESESFRPNLSDPSELLLPDQIEK3	14968.1	14857.6	13564.6	14436.4	8835.3	14815.5	10947.3	14480.4	7814.75	12958.3	12035	15450.1
Q86XI2	Q86XI2;Q86XI2-2	CNDG2_HUMAN	NCAPG2	Condensin-2 complex subunit G2	1	ADLESLLQTPGGK	ADLESLLQTPGGK	2	ADLESLLQTPGGK2	25294.8	18204.8	24195.2	26178.7	24124.9	30457.3	21966.4	17682.6	23789.1	28347.9	26489.7	31875.6
Q86XI2	Q86XI2;Q86XI2-2	CNDG2_HUMAN	NCAPG2	Condensin-2 complex subunit G2	1	ADLESLLQTPGGKPR	ADLESLLQTPGGKPR	2	ADLESLLQTPGGKPR2	1921.93	5320.75	4403.69	4331.47	3532.12	5132.36	4161.55	3488.32	3613.47	3323.55	3907.82	4130.8
Q86XI2	Q86XI2;Q86XI2-2	CNDG2_HUMAN	NCAPG2	Condensin-2 complex subunit G2	1	ADLESLLQTPGGKPR	ADLESLLQTPGGKPR	3	ADLESLLQTPGGKPR3	12819.4	10591.5	11416.1	13947.4	14512.2	14266.1	16823.2	18388.3	10524.1	10331.7	11878.8	14531.3
Q14571	Q14571	ITPR2_HUMAN	ITPR2	Inositol 1,4,5-trisphosphate receptor type 2	1	ADLEVLTYYR	ADLEVLTYYR	2	ADLEVLTYYR2	27415.3	34966.8	17508.6	15754.3		15341.6	22161.5	35288.5				47973.7
O75691	O75691	UTP20_HUMAN	UTP20	Small subunit processome component 20 homolog	1	ADLFPILMR	ADLFPILMR	2	ADLFPILMR2	43196.5	43239.3	48092.4	42469.3	48079.9	47916.4	47475.9	44976.3	39042.9	48536.8	52060.4	46761.4
Q99523	Q99523	SORT_HUMAN	SORT1	Sortilin	1	ADLGALELWR	ADLGALELWR	2	ADLGALELWR2	13250.5	10144.2	12842.4	11501.8	9183.22	9411.47	11167.4	9658.67		10940.1	13416	12687.6
Q14669-2	Q14669;Q14669-2;Q14669-3;Q14669-4	TRIPC_HUMAN	TRIP12	Isoform 2 of E3 ubiquitin-protein ligase TRIP12	1	ADLGLWR	ADLGLWR	2	ADLGLWR2	7759.69	5291.49	2127.57	6132.65		7064.35		8424.14	5999.89	6007.93		7352.78
Q09666	Q09666	AHNK_HUMAN	AHNAK	Neuroblast differentiation-associated protein AHNAK	1	ADLGVSGPK	ADLGVSGPK	2	ADLGVSGPK2	9151.7	7552.85	4992.9	7458.84	10858	8660.54	5624.9	8451.63	11718.4	3528.98	9368	8535.25
Q9H2W6	Q9H2W6	RM46_HUMAN	MRPL46	39S ribosomal protein L46, mitochondrial	1	ADLHDEEDEQDILLAQDLEDMWEQK	ADLHDEEDEQDILLAQDLEDMWEQK	3	ADLHDEEDEQDILLAQDLEDMWEQK3	1266.71	2333.87	1795.67	3275.48	1284.28	2146.65	1845.16	4971.19		1853.55	3526.82	3573.57
O95707	O95707	RPP29_HUMAN	POP4	Ribonuclease P protein subunit p29	1	ADLHGAIISVTK	ADLHGAIISVTK	2	ADLHGAIISVTK2	3410.76	2001.75	1181.49	3210	2695.5	3328.09	3190.42	1343.24	2350.83	2227	1180.18	2921.4
O95707	O95707	RPP29_HUMAN	POP4	Ribonuclease P protein subunit p29	1	ADLHGAIISVTK	ADLHGAIISVTK	3	ADLHGAIISVTK3	767.817	1052.54	634.35	910.158	1383.44		2045.39	1377.08	978.732		1523.44	1495
P99999	P99999	CYC_HUMAN	CYCS	Cytochrome c	1	ADLIAYLK	ADLIAYLK	2	ADLIAYLK2	608104	590559	586583	585798	592454	577299	558873	609655	324863	581029	639725	596508
Q14204	Q14204	DYHC1_HUMAN	DYNC1H1	Cytoplasmic dynein 1 heavy chain 1	1	ADLIFTVDFEIATKEDPR	ADLIFTVDFEIATKEDPR	3	ADLIFTVDFEIATKEDPR3		8177.4	9478.5			13433.1	10683.4	14679	10223		17754	13659.5
Q9GZT8;Q9GZT8-2	Q9GZT8;Q9GZT8-2;Q9GZT8-3	NIF3L_HUMAN	NIF3L1	NIF3-like protein 1	1	ADLILSYHPPIFRPMK	ADLILSYHPPIFRPMK	3	ADLILSYHPPIFRPMK3	11966.5	6993.85	4680.1	7708.14	7766.63	11132.3	8210.22	9346.69	9016.8	9952.38	3534.59	8887.89
P07900;P07900-2;P08238;Q14568;Q58FF8	Q14568;P08238;Q58FF8;P07900;P07900-2	H90B2_HUMAN;HS902_HUMAN;HS90A_HUMAN;HS90B_HUMAN	HSP90AA1;HSP90AA2P;HSP90AB1;HSP90AB2P	Heat shock protein HSP 90-alpha	0	ADLINNLGTIAK	ADLINNLGTIAK	2	ADLINNLGTIAK2	1601410	1521080	1668010	1615760	1624460	1605370	1669140	1747510	1748470	1520570	1745480	1636890
Q96NW4	Q96NW4	ANR27_HUMAN	ANKRD27	Ankyrin repeat domain-containing protein 27	1	ADLIPLLLK	ADLIPLLLK	2	ADLIPLLLK2	3116.81	3640.21	2824.17	3801.75	3592.27	2668	2813.12	2528.24	6018.01	1729.6	3065.09	3408.53
Q8WUA4	Q8WUA4	TF3C2_HUMAN	GTF3C2	General transcription factor 3C polypeptide 2	1	ADLIPYQDSPEGPDHSSASSGVPNPPK	ADLIPYQDSPEGPDHSSASSGVPNPPK	3	ADLIPYQDSPEGPDHSSASSGVPNPPK3	20159.6	17044.1	19878.6	19219.7	16224.4	15345.3	20074.4	18128.9	19558.4	18343.6	16427.9	19134.5
Q92888-3	Q92888;Q92888-2;Q92888-3;Q92888-4	ARHG1_HUMAN	ARHGEF1	Isoform 3 of Rho guanine nucleotide exchange factor 1	1	ADLISEDVQR	ADLISEDVQR	2	ADLISEDVQR2	149427	147888	160590	150833	152923	160191	147816	153096	62140.1	156544	157539	163019
Q8N3C0	Q8N3C0	ASCC3_HUMAN	ASCC3	Activating signal cointegrator 1 complex subunit 3	1	ADLIVTTPEK	ADLIVTTPEK	2	ADLIVTTPEK2	46520.9	40262.9	45501.2	51656.6	48485.2	50539.5	42412.3	43468.1	24975.5	40011.1	47289.9	48632.2
Q96CV9	Q96CV9;Q96CV9-2;Q96CV9-3	OPTN_HUMAN	OPTN	Optineurin	1	ADLLGIVSELQLK	ADLLGIVSELQLK	2	ADLLGIVSELQLK2	16492.1	15779.7	18544.2	19249.7	12341.2	16561.3	16165.1	15834	15785.8	16318.7	11146.6	11323.6
P08195	P08195;P08195-2;P08195-3;P08195-4	4F2_HUMAN	SLC3A2	4F2 cell-surface antigen heavy chain	1	ADLLLSTQPGR	ADLLLSTQPGR	2	ADLLLSTQPGR2	59950.4	47848.9	50143.9	44369.9	51648.4	47710.1	75034.2	57670.8	55618.5	60420.7	93971.9	77851.9
P08195	P08195;P08195-2;P08195-3;P08195-4	4F2_HUMAN	SLC3A2	4F2 cell-surface antigen heavy chain	1	ADLLLSTQPGREEGSPLELER	ADLLLSTQPGREEGSPLELER	3	ADLLLSTQPGREEGSPLELER3	141137	165969	168962	174010	168774	167738	149802	178615	136554	170660	145886	143159
Q15269	Q15269	PWP2_HUMAN	PWP2	Periodic tryptophan protein 2 homolog	1	ADLLQREEEEEEEEDQEGDR	ADLLQREEEEEEEEDQEGDR	3	ADLLQREEEEEEEEDQEGDR3	493.191	1386.73	1012.11	1812.67	356.909	428.785	1112.99	1213.53	689.641	1148.41	1011.46	545.407
Q15269	Q15269	PWP2_HUMAN	PWP2	Periodic tryptophan protein 2 homolog	1	ADLLQREEEEEEEEDQEGDRETTIR	ADLLQREEEEEEEEDQEGDRETTIR	4	ADLLQREEEEEEEEDQEGDRETTIR4	7280.69	11773.4	7637.21	12580	9585.03	15747.6	9979.68	10025.6	6332.19	9144.67	6575.66	13436.4
Q9H089	Q9H089	LSG1_HUMAN	LSG1	Large subunit GTPase 1 homolog	1	ADLLTAEQR	ADLLTAEQR	2	ADLLTAEQR2	59858.8	72362.2	63018.5	60725.9	61606.8	64398.7	66682	66346	60853.6	63839.8	58766.6	64805.1
Q9Y6N5	Q9Y6N5	SQOR_HUMAN	SQOR	Sulfide:quinone oxidoreductase, mitochondrial	1	ADLMPFLYWNMMLR	ADLMPFLYWNMMLR	2	ADLMPFLYWNMMLR2	6674.55	7075.64	8938.91	4962.27	4080.74	2745.23	4679.95	6026.71		3874	3270.84	3379.4
Q9BQG0;Q9BQG0-2	Q9BQG0;Q9BQG0-2	MBB1A_HUMAN	MYBBP1A	Myb-binding protein 1A	1	ADLNIILSSPEQLELFLLAQQK	ADLNIILSSPEQLELFLLAQQK	3	ADLNIILSSPEQLELFLLAQQK3	10506.2	11437.6	13609.6	12595.8		5998.93	14328.1	8183.85		3551.04
Q96C19	Q96C19	EFHD2_HUMAN	EFHD2	EF-hand domain-containing protein D2	1	ADLNQGIGEPQSPSR	ADLNQGIGEPQSPSR	2	ADLNQGIGEPQSPSR2	101186	90666.6	89330.3	92705.2	102241	92085.7	111151	106387	116071	110616	112198	119171
Q96C19	Q96C19	EFHD2_HUMAN	EFHD2	EF-hand domain-containing protein D2	1	ADLNQGIGEPQSPSRR	ADLNQGIGEPQSPSRR	3	ADLNQGIGEPQSPSRR3	17088.4	10989	15214.8	12454.9	19050.6	20453.3	14476.8	14851.3	13748.9	13201.6	10240.7	12066.4
Q8IXI1	Q8IXI1	MIRO2_HUMAN	RHOT2	Mitochondrial Rho GTPase 2	1	ADLPEGVAVSGPSPAEFCR	ADLPEGVAVSGPSPAEFC(UniMod:4)R	2	ADLPEGVAVSGPSPAEFC(UniMod:4)R2	21639.1	20595.4	12582.7	17727.9	22013.7	20505.9	20223.4	17620.9	21603.5	21200.7	18607.8	20740.4
P41214	P41214	EIF2D_HUMAN	EIF2D	Eukaryotic translation initiation factor 2D	1	ADLPLLTSTFLGSHMFSCCPEGR	ADLPLLTSTFLGSHMFSC(UniMod:4)C(UniMod:4)PEGR	3	ADLPLLTSTFLGSHMFSC(UniMod:4)C(UniMod:4)PEGR3	3071.86	1342.4	4274.07	2208.07	1313.93	1963.94	3269.5	2428.11	1842.03	4068.82	3594.31	3552.57
Q9BTY7	Q9BTY7	HGH1_HUMAN	HGH1	Protein HGH1 homolog	1	ADLQAAAVR	ADLQAAAVR	2	ADLQAAAVR2	30346.1	31347.4	31887.6	36323.2	27871.6	31360.8	32027.3	29592.3	40175.3	29952.5	31095.3	31908.7
Q15075	Q15075	EEA1_HUMAN	EEA1	Early endosome antigen 1	1	ADLQNHLDTAQNALQDK	ADLQNHLDTAQNALQDK	2	ADLQNHLDTAQNALQDK2	1732.46	1718.06	762.021	2470.85	455.219	871.41	1636.48	1562.56	2053.74	600.636	1240	1544.55
Q15075	Q15075	EEA1_HUMAN	EEA1	Early endosome antigen 1	1	ADLQNHLDTAQNALQDK	ADLQNHLDTAQNALQDK	3	ADLQNHLDTAQNALQDK3	22823.1	26337.8	30596.3	29578.1	29795.1	28295.9	32190	31265	32449.2	28395.1	30077	27860.3
Q92831	Q92831	KAT2B_HUMAN	KAT2B	Histone acetyltransferase KAT2B	1	ADLQQIIVSLTESCR	ADLQQIIVSLTESC(UniMod:4)R	2	ADLQQIIVSLTESC(UniMod:4)R2				846.381						857.709	2561.91	2421.69
Q92831	Q92831	KAT2B_HUMAN	KAT2B	Histone acetyltransferase KAT2B	1	ADLQQIIVSLTESCR	ADLQQIIVSLTESC(UniMod:4)R	3	ADLQQIIVSLTESC(UniMod:4)R3	1129.27	1022.19	1523.21	677.563	1502.53	1115.13				250.289	1090.91
Q17RN3	Q17RN3	FA98C_HUMAN	FAM98C	Protein FAM98C	1	ADLSCLVPATSVAVR	ADLSC(UniMod:4)LVPATSVAVR	2	ADLSC(UniMod:4)LVPATSVAVR2	7627.54	10743.7	11125.4	12714.8	12908.1	10538.1	12639.1	7487.23	6661.5	13277.2	5295.76	8100.13
Q7L273	Q7L273	KCTD9_HUMAN	KCTD9	BTB/POZ domain-containing protein KCTD9	1	ADLSGSVLDCANLQGVK	ADLSGSVLDC(UniMod:4)ANLQGVK	2	ADLSGSVLDC(UniMod:4)ANLQGVK2	4839.15	5876.43	5430.63	5061.76	5574.96	5085.82	4300.69	4743.07	2839.05	5637.3	5911.62	6977.03
Q86X10-3	Q86X10;Q86X10-2;Q86X10-3	RLGPB_HUMAN	RALGAPB	Isoform 3 of Ral GTPase-activating protein subunit beta	1	ADLSIPDLHEIVTEELEER	ADLSIPDLHEIVTEELEER	3	ADLSIPDLHEIVTEELEER3	3049.55	3303.47	2927.67	3428.17	2252.41	4241.93	2930.02	1266.46		3361.3		4172.75
Q9P2X3	Q9P2X3	IMPCT_HUMAN	IMPACT	Protein IMPACT	1	ADLSNSLEEIYIQNIGESILYLWVEK	ADLSNSLEEIYIQNIGESILYLWVEK	3	ADLSNSLEEIYIQNIGESILYLWVEK3		1384.46						1108.28			894.213
Q13045;Q13045-2	Q13045;Q13045-2;Q13045-3	FLII_HUMAN	FLII	Protein flightless-1 homolog	1	ADLTALFLPR	ADLTALFLPR	2	ADLTALFLPR2	79123.2	111981	113000	119107	127846	118486	129126	120181	123114	129945	118063	114309
P31930	P31930	QCR1_HUMAN	UQCRC1	Cytochrome b-c1 complex subunit 1, mitochondrial	1	ADLTEYLSTHYK	ADLTEYLSTHYK	2	ADLTEYLSTHYK2	208851	203373	199410	191577	188709	192646	180463	201042	190215	183190	183910	193329
P31930	P31930	QCR1_HUMAN	UQCRC1	Cytochrome b-c1 complex subunit 1, mitochondrial	1	ADLTEYLSTHYK	ADLTEYLSTHYK	3	ADLTEYLSTHYK3	100326	84382.8	102827	99004.6	98421.3	98411.9	97000.2	107252	109371	98904.6	114787	110890
Q9C0E2	Q9C0E2	XPO4_HUMAN	XPO4	Exportin-4	1	ADLTHLLSPQMGK	ADLTHLLSPQMGK	3	ADLTHLLSPQMGK3	1442.69	2506.07	2801.08	1562.26	2250.61	2828.76	675.631	637.592	1413.97	2392.23	2665.04	2585.21
Q96S16	Q96S16	JMJD8_HUMAN	JMJD8	JmjC domain-containing protein 8	1	ADLTYAEFVQQYAFVR	ADLTYAEFVQQYAFVR	2	ADLTYAEFVQQYAFVR2	1522.82				3430.48	1213.25			3931.44	1646.83	2408.56	2894.27
Q9NP73-2	Q9NP73;Q9NP73-2	ALG13_HUMAN	ALG13	Isoform 2 of Putative bifunctional UDP-N-acetylglucosamine transferase and deubiquitinase ALG13	1	ADLVISHAGAGSCLETLEK	ADLVISHAGAGSC(UniMod:4)LETLEK	2	ADLVISHAGAGSC(UniMod:4)LETLEK2	1585.86	2236.02	696.497	1670.38	1189.04	949.231	1381.35	1174.31	1079.17	472.918	513.344	557.786
Q9NP73-2	Q9NP73;Q9NP73-2	ALG13_HUMAN	ALG13	Isoform 2 of Putative bifunctional UDP-N-acetylglucosamine transferase and deubiquitinase ALG13	1	ADLVISHAGAGSCLETLEK	ADLVISHAGAGSC(UniMod:4)LETLEK	3	ADLVISHAGAGSC(UniMod:4)LETLEK3	3396.52	4291.08	4018.9	4279.27	5837.25	5741.7	3948.41	4839.81	4689.88	3722.31	4302.09	4416.6
Q14232	Q14232	EI2BA_HUMAN	EIF2B1	Translation initiation factor eIF-2B subunit alpha	1	ADLVIVGAEGVVENGGIINK	ADLVIVGAEGVVENGGIINK	2	ADLVIVGAEGVVENGGIINK2	18971.6	15278.7	6960.61	18245.5	7901.48	17085.9	15001.6	10256.5		15938.7	18568.6	14708.4
Q14232	Q14232	EI2BA_HUMAN	EIF2B1	Translation initiation factor eIF-2B subunit alpha	1	ADLVIVGAEGVVENGGIINK	ADLVIVGAEGVVENGGIINK	3	ADLVIVGAEGVVENGGIINK3	2923.8	3969.51	3721.65	5226.29	3188.89	2687.75	5034.11	5801.48		5260.84	3189.57	2689.79
O75165	O75165	DJC13_HUMAN	DNAJC13	DnaJ homolog subfamily C member 13	1	ADLVPYLLK	ADLVPYLLK	2	ADLVPYLLK2	22215	22206.1	20075.1	22279.4	19121.5	23102.6	19984.6	15737.8	20991.9	20977.2	20929.3	18176
Q6PJG2	Q6PJG2	MDEAS_HUMAN	MIDEAS	Mitotic deacetylase-associated SANT domain protein	1	ADLVWQPWEDLESSR	ADLVWQPWEDLESSR	2	ADLVWQPWEDLESSR2	6622.51	7603.78	3925.54	4718.58	3570.24		5176.62	5665.1			5102.54	5630.98
Q9NX62	Q9NX62	IMPA3_HUMAN	BPNT2	Golgi-resident adenosine 3',5'-bisphosphate 3'-phosphatase	1	ADLYIHVTYIK	ADLYIHVTYIK	2	ADLYIHVTYIK2	3945.8	6410.25	4657.27	4822.85	6688.04	5203.03	6751.2	4803.66	5946.46	5511.56	2671.61	3257.2
Q9NSE4	Q9NSE4	SYIM_HUMAN	IARS2	Isoleucine--tRNA ligase, mitochondrial	1	ADLYLEGK	ADLYLEGK	2	ADLYLEGK2	52506.6	51311.7	51255.4	52081.3	51433.5	51308	54146.8	52412.3	16749.1	52134.3	65428	55311.4
Q9BZ29-4	Q9BZ29;Q9BZ29-5;Q9BZ29-3;Q9BZ29-4	DOCK9_HUMAN	DOCK9	Isoform 4 of Dedicator of cytokinesis protein 9	1	ADMCAALCYEILK	ADMC(UniMod:4)AALC(UniMod:4)YEILK	2	ADMC(UniMod:4)AALC(UniMod:4)YEILK2	417.107	2707.39	1850.8	3375.16	2520.51	806.658	2770.09	2311.99	3154.72	3245.02	3243.74	4182.9
P78325	P78325;P78325-2;P78325-3	ADAM8_HUMAN	ADAM8	Disintegrin and metalloproteinase domain-containing protein 8	1	ADMCGVLQCK	ADMC(UniMod:4)GVLQC(UniMod:4)K	2	ADMC(UniMod:4)GVLQC(UniMod:4)K2	40029.6	35612.7	38609.7	39078	39668.2	40062.1	43549.6	35380	32727.6	39299.4	42276.6	41350.2
Q06481;Q06481-3;Q06481-6	Q06481;Q06481-2;Q06481-3;Q06481-4;Q06481-5;Q06481-6	APLP2_HUMAN	APLP2	Amyloid-like protein 2	1	ADMDQFTASISETPVDVR	ADMDQFTASISETPVDVR	2	ADMDQFTASISETPVDVR2	1227.19	2538.15	1089.69	2086.75	2341.47	3011.14	1821.03	2438.23	1768.94	2367.19	3488.57	2574.57
P35580;P35580-3	P35580;P35580-2;P35580-3;P35580-4;P35580-5	MYH10_HUMAN	MYH10	Myosin-10	1	ADMEDLMSSK	ADMEDLMSSK	2	ADMEDLMSSK2	17558.7	20708.9	19380.9	18994	22242.5	20270.2	20394.6	21309.7	5345.52	20456.4	23014.5	20704.2
P35580;P35580-3	P35580;P35580-2;P35580-3;P35580-4;P35580-5	MYH10_HUMAN	MYH10	Myosin-10	1	ADMEDLMSSK	ADMEDLM(UniMod:35)SSK	2	ADMEDLM(UniMod:35)SSK2	5548.44	2240.85	2842.53	5950.79	5104.55	4634.51	5393.36	5650.91	1457.04	4535.57	6259.76	6939.31
P26639;P26639-2	P26639;P26639-2	SYTC_HUMAN	TARS1	Threonine--tRNA ligase 1, cytoplasmic	1	ADMETLQR	ADMETLQR	2	ADMETLQR2	166094	162028	158317	156738	162442	168282	154102	163410	71841.1	155401	169075	169846
P26639;P26639-2	P26639;P26639-2	SYTC_HUMAN	TARS1	Threonine--tRNA ligase 1, cytoplasmic	1	ADMETLQR	ADM(UniMod:35)ETLQR	2	ADM(UniMod:35)ETLQR2	17179.8	10771.8	9287.77	13049.8	11704.5	12168.1	16366.5	15676.9	10749.1	15719.4	16001.3	10950.5
P28838;P28838-2	P28838;P28838-2	AMPL_HUMAN	LAP3	Cytosol aminopeptidase	1	ADMGGAATICSAIVSAAK	ADMGGAATIC(UniMod:4)SAIVSAAK	2	ADMGGAATIC(UniMod:4)SAIVSAAK2	266042	275784	258393	270869	272656	256288	247288	262071	278481	263590	242674	247275
P28838;P28838-2	P28838;P28838-2	AMPL_HUMAN	LAP3	Cytosol aminopeptidase	1	ADMGGAATICSAIVSAAK	ADMGGAATIC(UniMod:4)SAIVSAAK	3	ADMGGAATIC(UniMod:4)SAIVSAAK3	1062.29	2201.76	2995.78	3060.22	2420.01	699.473	1804.35	2574.91	2481.62	1179.86	2279.37	1377.82
P28838;P28838-2	P28838;P28838-2	AMPL_HUMAN	LAP3	Cytosol aminopeptidase	1	ADMGGAATICSAIVSAAK	ADM(UniMod:35)GGAATIC(UniMod:4)SAIVSAAK	2	ADM(UniMod:35)GGAATIC(UniMod:4)SAIVSAAK2	14637.1	17723.2	18533.5	21481.6	18944.4	14826.2	18191.2	25993.5	15800.9	19181.8	15381.9	19482.8
Q9NUQ3	Q9NUQ3	TXLNG_HUMAN	TXLNG	Gamma-taxilin	1	ADMLCNSQSNDILQHQGSNCGGTSNK	ADMLC(UniMod:4)NSQSNDILQHQGSNC(UniMod:4)GGTSNK	3	ADMLC(UniMod:4)NSQSNDILQHQGSNC(UniMod:4)GGTSNK3	15360.9	13175.5	10787.4	15929.8	15283	16805.6	14058.3	13653.5	13514.6	16012.5	13523.7	13606.7
Q9NUQ3	Q9NUQ3	TXLNG_HUMAN	TXLNG	Gamma-taxilin	1	ADMLCNSQSNDILQHQGSNCGGTSNK	ADM(UniMod:35)LC(UniMod:4)NSQSNDILQHQGSNC(UniMod:4)GGTSNK	3	ADM(UniMod:35)LC(UniMod:4)NSQSNDILQHQGSNC(UniMod:4)GGTSNK3	434.439	676.636	1040.48	536.826	677.865	386.345	654.909	248.253	698.493	760.01	1435.09	481.645
Q9Y6D9	Q9Y6D9;Q9Y6D9-3;Q9Y6D9-4	MD1L1_HUMAN	MAD1L1	Mitotic spindle assembly checkpoint protein MAD1	1	ADMLEMELK	ADMLEMELK	2	ADMLEMELK2	10335	12236.5	7337.77	7612.6	3855.59		11848.9	6414.44			7252.26
Q76I76	Q76I76	SSH2_HUMAN	SSH2	Protein phosphatase Slingshot homolog 2	1	ADMNVHLLPMEELTSPLK	ADMNVHLLPMEELTSPLK	3	ADMNVHLLPMEELTSPLK3	958.981	1129.84	1103.88	280.972	1446.01	1414.74	1452.55	1003.89	1105.71	1243.74	592.222	1484.26
Q86X52	Q86X52	CHSS1_HUMAN	CHSY1	Chondroitin sulfate synthase 1	1	ADMQILPVSGEFSR	ADMQILPVSGEFSR	2	ADMQILPVSGEFSR2	13618.1	14187.2	13754.5	14781.7	9109.97	14255.8	8043.36	10825.9	12564.1	10822.4	13008.4	15654.1
Q01543	Q01543	FLI1_HUMAN	FLI1	Friend leukemia integration 1 transcription factor	1	ADMTASGSPDYGQPHK	ADMTASGSPDYGQPHK	2	ADMTASGSPDYGQPHK2	3452.03	4053.11	1929.54	4207.46	4311.72	4080.11	3833.29	5378.47	4640.67	3228.93	3385.79	3682.8
Q01543	Q01543	FLI1_HUMAN	FLI1	Friend leukemia integration 1 transcription factor	1	ADMTASGSPDYGQPHK	ADMTASGSPDYGQPHK	3	ADMTASGSPDYGQPHK3	7035.79	5302.49	4700.71	7353.76	5285.65	6384.97	6014.93	5669.84	4755.36	5579.01	4577.28	5749.91
Q01543	Q01543	FLI1_HUMAN	FLI1	Friend leukemia integration 1 transcription factor	1	ADMTASGSPDYGQPHK	ADM(UniMod:35)TASGSPDYGQPHK	3	ADM(UniMod:35)TASGSPDYGQPHK3	751.859	900.191	3365.1	2951.27	2713.79	1690.72	3330.19	1949.9	2193.17	736.118	1551.78	803.443
P40939	P40939	ECHA_HUMAN	HADHA	Trifunctional enzyme subunit alpha, mitochondrial	1	ADMVIEAVFEDLSLK	ADMVIEAVFEDLSLK	2	ADMVIEAVFEDLSLK2	34750.2	24220.6	24181	29448.3	29185.8	29038.7	25232.5	34345.2		28672.6	30750.7	30101.9
P40939	P40939	ECHA_HUMAN	HADHA	Trifunctional enzyme subunit alpha, mitochondrial	1	ADMVIEAVFEDLSLK	ADMVIEAVFEDLSLK	3	ADMVIEAVFEDLSLK3	6188.43	3333.74	4175.58	3155.57	6332.54	5291.45	5714.72	4490.14		3481.42	8087.23	5505.5
P40939	P40939	ECHA_HUMAN	HADHA	Trifunctional enzyme subunit alpha, mitochondrial	1	ADMVIEAVFEDLSLK	ADM(UniMod:35)VIEAVFEDLSLK	2	ADM(UniMod:35)VIEAVFEDLSLK2	13280	10158.6	11635.2	7843.69	11999.7	13757.1	10180.5	13558.9		13022.1	15902.8	10335.6
P40939	P40939	ECHA_HUMAN	HADHA	Trifunctional enzyme subunit alpha, mitochondrial	1	ADMVIEAVFEDLSLK	ADM(UniMod:35)VIEAVFEDLSLK	3	ADM(UniMod:35)VIEAVFEDLSLK3	1126.26	1438.76		1473.33		1474.5		779.701		1146.38	2461.17	669.504
Q9NYU2;Q9NYU2-2	Q9NYU2;Q9NYU2-2	UGGG1_HUMAN	UGGT1	UDP-glucose:glycoprotein glucosyltransferase 1	1	ADMVNEDLLSDGTSENESGFWDSFK	ADMVNEDLLSDGTSENESGFWDSFK	3	ADMVNEDLLSDGTSENESGFWDSFK3	1993.36	1545.63	2920.68		2205.21	1435.61	1966.13	1754.4		2214.46		2786.01
Q9UEW8;Q9UEW8-2	Q9UEW8;Q9UEW8-2	STK39_HUMAN	STK39	STE20/SPS1-related proline-alanine-rich protein kinase	1	ADMWSFGITAIELATGAAPYHK	ADMWSFGITAIELATGAAPYHK	3	ADMWSFGITAIELATGAAPYHK3			4995.89					4905.56				4998.29
Q9BX70;Q9H0C5	Q9BX70;Q9H0C5;Q9H0C5-2	BTBD1_HUMAN;BTBD2_HUMAN	BTBD1;BTBD2	BTB/POZ domain-containing protein 2	0	ADNAFMLLTQAR	ADNAFMLLTQAR	2	ADNAFMLLTQAR2	17863.8	25883.7	27217.9	20604.5	24346.1	24165.2	25904.4	27460.9		18692.9	25306	29057.6
O75027;O75027-2	O75027;O75027-2;O75027-3	ABCB7_HUMAN	ABCB7	Iron-sulfur clusters transporter ABCB7, mitochondrial	1	ADNDAGNAAIDSLLNYETVK	ADNDAGNAAIDSLLNYETVK	2	ADNDAGNAAIDSLLNYETVK2	3749.85	3767.82	3660.3	2968.69	2597.9	1840.17	1908.77	3203.53		2198.82	2837.31	3020.14
O75027;O75027-2	O75027;O75027-2;O75027-3	ABCB7_HUMAN	ABCB7	Iron-sulfur clusters transporter ABCB7, mitochondrial	1	ADNDAGNAAIDSLLNYETVK	ADNDAGNAAIDSLLNYETVK	3	ADNDAGNAAIDSLLNYETVK3	1748.02	1564.75	969.599	2031.41	2431.12	873.823	2832.64	2496.03		2293.9	3737.12	3351.65
P36871	P36871;P36871-2;P36871-3	PGM1_HUMAN	PGM1	Phosphoglucomutase-1	1	ADNFEYSDPVDGSISR	ADNFEYSDPVDGSISR	2	ADNFEYSDPVDGSISR2	147194	158092	145262	168921	172333	158812	157605	154734	128749	169525	163769	157416
P29144	P29144	TPP2_HUMAN	TPP2	Tripeptidyl-peptidase 2	1	ADNIEVFAQGHGIIQVDK	ADNIEVFAQGHGIIQVDK	2	ADNIEVFAQGHGIIQVDK2	7443.86	7508.62	5295.12	6690.58	6912.85	7297.47	9489.41	12172.6	10217.7	6309.45	7821.38	7141.94
P29144	P29144	TPP2_HUMAN	TPP2	Tripeptidyl-peptidase 2	1	ADNIEVFAQGHGIIQVDK	ADNIEVFAQGHGIIQVDK	3	ADNIEVFAQGHGIIQVDK3	34617.5	35467.7	39838.8	37868.1	39336.8	30678.1	41922.2	37540.1	39978.5	41871.7	34219.2	43292.2
Q17RY0;Q17RY0-2	Q17RY0;Q17RY0-2	CPEB4_HUMAN	CPEB4	Cytoplasmic polyadenylation element-binding protein 4	1	ADNIFPFPDRPR	ADNIFPFPDRPR	2	ADNIFPFPDRPR2	4716.67	3577.78	6731.46	7573.94	7175.73	4238.21	5705	5749.65	8584.84	4998.69	4425.41	5672.94
Q17RY0;Q17RY0-2	Q17RY0;Q17RY0-2	CPEB4_HUMAN	CPEB4	Cytoplasmic polyadenylation element-binding protein 4	1	ADNIFPFPDRPR	ADNIFPFPDRPR	3	ADNIFPFPDRPR3	5141.61	3821.98	2193.09	3008.24	5193.2	3025.81	1442.9	6022.23	3289.03	5123.28	5330.48	5236.02
Q8N3Z3	Q8N3Z3;Q8N3Z3-2;Q8N3Z3-3	GTPB8_HUMAN	GTPBP8	GTP-binding protein 8	1	ADNIFTATER	ADNIFTATER	2	ADNIFTATER2	16813.7	17985.8	16063.9	18331.3	12933.6	15920.7	15824.3	12501.5	11565.8	16497.3	15409.3	15479.4
Q7Z333;Q7Z333-3;Q7Z333-4	Q7Z333;Q7Z333-3;Q7Z333-4	SETX_HUMAN	SETX	Probable helicase senataxin	1	ADNTIEGDNNEQNYIK	ADNTIEGDNNEQNYIK	2	ADNTIEGDNNEQNYIK2		530.244	1294.53	1630.22	1533.79	747.914		591.48	1159.77	716.511	1123.22	584.292
Q8WU10	Q8WU10;Q8WU10-2	PYRD1_HUMAN	PYROXD1	Pyridine nucleotide-disulfide oxidoreductase domain-containing protein 1	1	ADNVGSALGPDWHEGLNLK	ADNVGSALGPDWHEGLNLK	3	ADNVGSALGPDWHEGLNLK3	13900.4	11660.2	9672.16	5858.97	10904	10621.5	16004.5	8704.92	16936.4	9681.42	8113.91	10395.2
Q92621	Q92621	NU205_HUMAN	NUP205	Nuclear pore complex protein Nup205	1	ADNVVNIAR	ADNVVNIAR	2	ADNVVNIAR2	5661.94	5593.85	4934.66	6428.24	8114.6	8721.68	9563.6	7872.37	7011.06	6349.65	7674.33	7612.38
Q9HCK8	Q8TD26;Q8TD26-3;Q9HCK8;Q9HCK8-2	CHD8_HUMAN	CHD8	Chromodomain-helicase-DNA-binding protein 8	0	ADPALCFLEK	ADPALC(UniMod:4)FLEK	2	ADPALC(UniMod:4)FLEK2	5855.06	7175.02	4270.6	4155.6	5349.27	4644.38	8790.14	5726.94	6339.27	2234.96	5976.1	5078.67
Q9P2D1	Q9P2D1;Q3L8U1;Q3L8U1-2;Q3L8U1-3	CHD7_HUMAN	CHD7	Chromodomain-helicase-DNA-binding protein 7	0	ADPALCFLER	ADPALC(UniMod:4)FLER	2	ADPALC(UniMod:4)FLER2	8173.08	6620.12	7725.32	5769.21	6562.73	9234.51	4936.31	6676.06	3832.72	6295.58	6728.36	6867.81
Q8N111	Q8N111	CEND_HUMAN	CEND1	Cell cycle exit and neuronal differentiation protein 1	1	ADPALLNNHSNLK	ADPALLNNHSNLK	2	ADPALLNNHSNLK2	49856.1	43718.4	45583.2	37714.6	44462.2	40367.2	39631	42560.4	37962.1	37097.3	28676.8	32115.3
Q8N111	Q8N111	CEND_HUMAN	CEND1	Cell cycle exit and neuronal differentiation protein 1	1	ADPALLNNHSNLK	ADPALLNNHSNLK	3	ADPALLNNHSNLK3	11105.3	9913.44	11726.4	13476.9	12290.6	12295.4	11528.6	11785.3	5625.13	12971	10688.5	11413.9
Q8N111	Q8N111	CEND_HUMAN	CEND1	Cell cycle exit and neuronal differentiation protein 1	1	ADPALLNNHSNLKPAPTVPSSPDATPEPK	ADPALLNNHSNLKPAPTVPSSPDATPEPK	3	ADPALLNNHSNLKPAPTVPSSPDATPEPK3
Q96PV6	Q96PV6;Q96PV6-1	LENG8_HUMAN	LENG8	Leukocyte receptor cluster member 8	1	ADPCVAHALALR	ADPC(UniMod:4)VAHALALR	2	ADPC(UniMod:4)VAHALALR2	13367.9	21290.2	22721.9	21274.2	24321.5	16473.1	24324.5	22497	18528.5	22340.1	13224	13319.3
Q9BW85	Q9BW85	YJU2_HUMAN	YJU2	Splicing factor YJU2	1	ADPDCSNGQPQAAPTPGAPQNR	ADPDC(UniMod:4)SNGQPQAAPTPGAPQNR	2	ADPDC(UniMod:4)SNGQPQAAPTPGAPQNR2	2738.96	3639.93	4673.32	4138.57	3192.37	3395.86	4385.87	4008.89	6968	4248.41	4245.94	4455.55
Q9BW85	Q9BW85	YJU2_HUMAN	YJU2	Splicing factor YJU2	1	ADPDCSNGQPQAAPTPGAPQNR	ADPDC(UniMod:4)SNGQPQAAPTPGAPQNR	3	ADPDC(UniMod:4)SNGQPQAAPTPGAPQNR3	14307.6	11942.5	18327.1	17207.8	10672.4	14133.1	15692.6	17541.1	16950	15183.7	18050.1	18663.5
Q9NXG6;Q9NXG6-3	Q9NXG6;Q9NXG6-2;Q9NXG6-3	P4HTM_HUMAN	P4HTM	Transmembrane prolyl 4-hydroxylase	1	ADPDGDGVLSLQEFSNMDLR	ADPDGDGVLSLQEFSNMDLR	2	ADPDGDGVLSLQEFSNMDLR2	1117.9	1024.19	1224.24		1893.9	2288.21	811.051	2159.06	2601.17
Q9NX24	Q9NX24	NHP2_HUMAN	NHP2	H/ACA ribonucleoprotein complex subunit 2	1	ADPDGPEAQAEACSGER	ADPDGPEAQAEAC(UniMod:4)SGER	2	ADPDGPEAQAEAC(UniMod:4)SGER2	143983	145649	146903	138308	125814	144317	147861	143093	127930	138571	144341	148517
Q9NR33	Q9NR33	DPOE4_HUMAN	POLE4	DNA polymerase epsilon subunit 4	1	ADPDVTLAGQEAIFILAR	ADPDVTLAGQEAIFILAR	2	ADPDVTLAGQEAIFILAR2	21323	20788.3	17463.9	24058.9	20877.6	20731.2	19745	17989.9		18784.1	20073.2	18057.9
Q9NR33	Q9NR33	DPOE4_HUMAN	POLE4	DNA polymerase epsilon subunit 4	1	ADPDVTLAGQEAIFILAR	ADPDVTLAGQEAIFILAR	3	ADPDVTLAGQEAIFILAR3	4737.57	4253	4729.99	5072.37	3242.29	4275.08	4388.75	2852.98		3836.08	3787.09	4748.14
Q9UBT2	Q9UBT2;Q9UBT2-2	SAE2_HUMAN	UBA2	SUMO-activating enzyme subunit 2	1	ADPEAAWEPTEAEAR	ADPEAAWEPTEAEAR	2	ADPEAAWEPTEAEAR2	122289	126621	108658	125914	136035	124225	153821	137017	108147	155010	188594	181174
Q9NVM9	Q9NVM9;Q9NVM9-2	INT13_HUMAN	INTS13	Integrator complex subunit 13	1	ADPECCSILHGLVAAVETLCK	ADPEC(UniMod:4)C(UniMod:4)SILHGLVAAVETLC(UniMod:4)K	3	ADPEC(UniMod:4)C(UniMod:4)SILHGLVAAVETLC(UniMod:4)K3	2622.92	5117.16	5943.9	5358.27	4772.31	6612.63	6071.8	5074.22	7926.8	4880.4	4453.47	4670.92
Q9Y4B6	Q9Y4B6;Q9Y4B6-2;Q9Y4B6-3	DCAF1_HUMAN	DCAF1	DDB1- and CUL4-associated factor 1	1	ADPECMLGHLLR	ADPEC(UniMod:4)MLGHLLR	2	ADPEC(UniMod:4)MLGHLLR2	16821.2	18989	18994.3	14556.9	18616.6	17783.8	18966.3	17627.5	17053.7	16884.8	18489.3	13898.1
Q9Y4B6	Q9Y4B6;Q9Y4B6-2;Q9Y4B6-3	DCAF1_HUMAN	DCAF1	DDB1- and CUL4-associated factor 1	1	ADPECMLGHLLR	ADPEC(UniMod:4)MLGHLLR	3	ADPEC(UniMod:4)MLGHLLR3	6814.8	4521.51	7194.75	7509.15	3801.15	8289.02	6915.57	9337.12	6752.12	5562.7	6167.71	6868.75
O14773	O14773	TPP1_HUMAN	TPP1	Tripeptidyl-peptidase 1	1	ADPEEELSLTFALR	ADPEEELSLTFALR	2	ADPEEELSLTFALR2	4879.35	3312.55	4735.55	5121.88	3841.15	2869.35	3539.62	3909.46		4327.25	2735.03	3664.92
Q9Y6E0;Q9Y6E0-2	Q9Y6E0;Q9Y6E0-2	STK24_HUMAN	STK24	Serine/threonine-protein kinase 24	1	ADPEELFTK	ADPEELFTK	2	ADPEELFTK2	190796	192365	191117	215541	200221	204091	205559	197325	19761.6	194343	198730	195682
Q99733;Q99733-2	Q99733;Q99733-2	NP1L4_HUMAN	NAP1L4	Nucleosome assembly protein 1-like 4	1	ADPFSFEGPEIVDCDGCTIDWK	ADPFSFEGPEIVDC(UniMod:4)DGC(UniMod:4)TIDWK	3	ADPFSFEGPEIVDC(UniMod:4)DGC(UniMod:4)TIDWK3	7263.18	5566.94	5060.89	6730.65	5320.76	5722.64	5672.65	5954.02	1656.65	4272.21	4595.86	5994.78
Q99733;Q99733-2	Q99733;Q99733-2	NP1L4_HUMAN	NAP1L4	Nucleosome assembly protein 1-like 4	1	ADPFSFEGPEIVDCDGCTIDWKK	ADPFSFEGPEIVDC(UniMod:4)DGC(UniMod:4)TIDWKK	3	ADPFSFEGPEIVDC(UniMod:4)DGC(UniMod:4)TIDWKK3	3875.05	4103.69	7827.05	6637.3	1939.34	5724.25		3270.7	2644.52	4971.11	113.631
Q8WVB6	Q8WVB6;Q8WVB6-2;Q8WVB6-3	CTF18_HUMAN	CHTF18	Chromosome transmission fidelity protein 18 homolog	1	ADPGVLAALCEK	ADPGVLAALC(UniMod:4)EK	2	ADPGVLAALC(UniMod:4)EK2	11247.8	9163.99	12796.6	10559.5	12008.9	8286.92	11362.2	10341.3	7669.88	10997	12474.2	7522.33
P13612	P13612	ITA4_HUMAN	ITGA4	Integrin alpha-4	1	ADPHCLNFLCNFGK	ADPHC(UniMod:4)LNFLC(UniMod:4)NFGK	2	ADPHC(UniMod:4)LNFLC(UniMod:4)NFGK2	6692.03	14096	12655.2	12706.4	8344.82	13683.6	11633.5	7095.49	13998.9	11425.2	11060.8	12411.6
P13612	P13612	ITA4_HUMAN	ITGA4	Integrin alpha-4	1	ADPHCLNFLCNFGK	ADPHC(UniMod:4)LNFLC(UniMod:4)NFGK	3	ADPHC(UniMod:4)LNFLC(UniMod:4)NFGK3	41472.6	44652.6	24386.9	49705.6	41812.7	47834.2	47159.9	46532.4	48791.1	46021.9	32423.8	45688.9
Q96KP1	Q96KP1	EXOC2_HUMAN	EXOC2	Exocyst complex component 2	1	ADPIVGSLEPGIYAGYFDWK	ADPIVGSLEPGIYAGYFDWK	2	ADPIVGSLEPGIYAGYFDWK2	1434.28	1582.99	2093.59	1252.2	537.505	1221.83	690.571	464.988		869.962	1416.21	896.823
Q3SY69	Q3SY69;Q3SY69-2;Q3SY69-3	AL1L2_HUMAN	ALDH1L2	Mitochondrial 10-formyltetrahydrofolate dehydrogenase	1	ADPLALAAEK	ADPLALAAEK	2	ADPLALAAEK2	5777.21	8235.85		7416.98	10280.3	7925.12	7113.42	11645.4		7084.25	4514.24	7322.62
Q8WVB6	Q8WVB6;Q8WVB6-2	CTF18_HUMAN	CHTF18	Chromosome transmission fidelity protein 18 homolog	1	ADPMAPGVQGSLLHVPWR	ADPMAPGVQGSLLHVPWR	3	ADPMAPGVQGSLLHVPWR3	5015.09	5642.68	13367.1	13214.8	12462.4	13212	10095.9	9605.57	14013.5	15090	13417	11660.6
Q7Z2K8	Q7Z2K8;Q7Z2K8-2	GRIN1_HUMAN	GPRIN1	G protein-regulated inducer of neurite outgrowth 1	1	ADPMPLESMDSASTGK	ADPMPLESMDSASTGK	2	ADPMPLESMDSASTGK2	2654.51	3997.48		5183.77	3088.31	2146.34	4601.91	3271.69	3461.46		3528.74	1740.16
P46199	P46199	IF2M_HUMAN	MTIF2	Translation initiation factor IF-2, mitochondrial	1	ADPNGPVEGTVIESFTDK	ADPNGPVEGTVIESFTDK	2	ADPNGPVEGTVIESFTDK2	18360.1	16241.3	15744.8	18154.5	12519	10634.6	11360.5	12621.4	9400.38	11234.9	14554.1	21232.3
Q92696	Q92696	PGTA_HUMAN	RABGGTA	Geranylgeranyl transferase type-2 subunit alpha	1	ADPQDALR	ADPQDALR	2	ADPQDALR2	16443.7	18178.9	25095.4	17584.1	8461.93	18062.2	11442.6	16265	16298.9	15439.2	20600.4	17505.3
P54920	P54920	SNAA_HUMAN	NAPA	Alpha-soluble NSF attachment protein	1	ADPQEAINCLMR	ADPQEAINC(UniMod:4)LMR	2	ADPQEAINC(UniMod:4)LMR2	96029.2	95628.5	88068.3	91941.2	97438.4	90222.8	100021	110899	98979.3	99684.2	105870	106597
P54920	P54920	SNAA_HUMAN	NAPA	Alpha-soluble NSF attachment protein	1	ADPQEAINCLMR	ADPQEAINC(UniMod:4)LM(UniMod:35)R	2	ADPQEAINC(UniMod:4)LM(UniMod:35)R2	7806.23	6295.85	7509.04	9764.35	8792.1	8798.2	6560.21	8341.42	11001.4	9581.02	12607.8	6696.95
Q15418-2	Q15418;Q15418-2;Q15418-4	KS6A1_HUMAN	RPS6KA1	Isoform 2 of Ribosomal protein S6 kinase alpha-1	1	ADPSHFELLK	ADPSHFELLK	2	ADPSHFELLK2	5337	4083.77	3740.77	5896.39	8219.84	6876.15	6499.65	9846.42		4011.02	4402.28	4250.36
Q567U6	Q567U6	CCD93_HUMAN	CCDC93	Coiled-coil domain-containing protein 93	1	ADPSILQNLR	ADPSILQNLR	2	ADPSILQNLR2	32109.4	35783.9	21270.8	32983	38133.2	37089.2	35643.1	32175.2	32737.1	27376.1	31221.4	37555.9
Q6Y7W6;Q6Y7W6-4;Q6Y7W6-5	Q6Y7W6;Q6Y7W6-3;Q6Y7W6-4;Q6Y7W6-5	GGYF2_HUMAN	GIGYF2	GRB10-interacting GYF protein 2	1	ADPSLLGFSVNASSER	ADPSLLGFSVNASSER	2	ADPSLLGFSVNASSER2	47784.6	53735.5	58197.9	46774.2	42278	62427.9	40662.2	49723.1	31849.4	42321.4	50890.4	47829.1
Q9UNF0;Q9UNF0-2	Q9UNF0;Q9UNF0-2	PACN2_HUMAN	PACSIN2	Protein kinase C and casein kinase substrate in neurons protein 2	1	ADPSLNPEQLK	ADPSLNPEQLK	2	ADPSLNPEQLK2	48697.8	45690	45385.5	54290.7	44195.4	47523.8	45045	41493.6	48465.9	45599.5	51370.4	58352.9
P26572	P26572	MGAT1_HUMAN	MGAT1	Alpha-1,3-mannosyl-glycoprotein 2-beta-N-acetylglucosaminyltransferase	1	ADPSLWCVSAWNDNGK	ADPSLWC(UniMod:4)VSAWNDNGK	2	ADPSLWC(UniMod:4)VSAWNDNGK2	33774.2	43133.4	39626.2	44266.4	35287.1	40617.3	41635	40163.1	23236.9	38167.5	46205	42971
P51812	P51812;Q15349;Q15349-2;Q15349-3	KS6A3_HUMAN	RPS6KA3	Ribosomal protein S6 kinase alpha-3	0	ADPSQFELLK	ADPSQFELLK	2	ADPSQFELLK2	20999.9	22301.6	21456.9	19714.5	12342.9	15397.7	22169.3	20289.1	18791.9	21929.9	18874	24921.8
Q16254	Q16254	E2F4_HUMAN	E2F4	Transcription factor E2F4	1	ADPTGVLELPK	ADPTGVLELPK	2	ADPTGVLELPK2	7879.56	7672.65	8662.58	8284.67	11287.3	9086.43	11592.9	7481.16	9976.2	10868.6	5365.62	9632.39
Q15014	Q15014	MO4L2_HUMAN	MORF4L2	Mortality factor 4-like protein 2	1	ADPTVESEEAFK	ADPTVESEEAFK	2	ADPTVESEEAFK2	22684.9	21475.9	25382.2	22737.2	23849	25363.3	27154.6	24473.2	22401.4	28774.9	24385.4	26542.2
P31146	P31146	COR1A_HUMAN	CORO1A	Coronin-1A	1	ADQCYEDVR	ADQC(UniMod:4)YEDVR	2	ADQC(UniMod:4)YEDVR2	570077	558856	612144	622630	632445	592690	605542	631858	395531	609346	606701	618920
Q14683	Q14683	SMC1A_HUMAN	SMC1A	Structural maintenance of chromosomes protein 1A	1	ADQDRLDLEER	ADQDRLDLEER	2	ADQDRLDLEER2	10951.5	17451.4	13703.8	18409.5	17116.6	17691.2	11186.9	16662.3	15942.7	17124	8583	15311.1
[truncated: 139,524 more rows]
